# Supplementary material for: HMGB1 coordinates SASP‐related chromatin folding and RNA homeostasis on the path to senescence
Source: Mol Syst Biol. 2021 Jun 24;17(6):e9760. doi: 10.15252/msb.20209760 (PMC8224457; doi:10.15252/msb.20209760)
Supplement: Supplementary file 3 — Dataset EV1 [file MSB-17-e9760-s010.xlsx]

## Sheet: Description
	Dataset EV1		List of high-confidence HMGB1-bound mRNAs from two sCLIP biological replicates.

## Sheet: Annotation
Input ID	Gene ID	Type	Tax ID	Homologene Gene ID	Gene Symbol	Description
ENSG00000241180					None	None
ENSG00000188157	375790	ensembl_gene_id	H. sapiens	375790	AGRN	agrin
ENSG00000127054	54973	ensembl_gene_id	H. sapiens	54973	INTS11	integrator complex subunit 11
ENSG00000162576	54587	ensembl_gene_id	H. sapiens	54587	MXRA8	matrix remodeling associated 8
ENSG00000221978	81669	ensembl_gene_id	H. sapiens	81669	CCNL2	cyclin L2
ENSG00000268575					None	None
ENSG00000008128	728642	ensembl_gene_id	H. sapiens	728642	CDK11A	cyclin dependent kinase 11A
ENSG00000074800	2023	ensembl_gene_id	H. sapiens	2023	ENO1	enolase 1
ENSG00000142657	5226	ensembl_gene_id	H. sapiens	5226	PGD	phosphogluconate dehydrogenase
ENSG00000011021	1185	ensembl_gene_id	H. sapiens	1185	CLCN6	chloride voltage-gated channel 6
ENSG00000083444	5351	ensembl_gene_id	H. sapiens	5351	PLOD1	procollagen-lysine,2-oxoglutarate 5-dioxygenase 1
ENSG00000048707	55187	ensembl_gene_id	H. sapiens	55187	VPS13D	vacuolar protein sorting 13 homolog D
ENSG00000116731	7799	ensembl_gene_id	H. sapiens	7799	PRDM2	PR/SET domain 2
ENSG00000065526	23013	ensembl_gene_id	H. sapiens	23013	SPEN	spen family transcriptional repressor
ENSG00000116809	7709	ensembl_gene_id	H. sapiens	7709	ZBTB17	zinc finger and BTB domain containing 17
ENSG00000080947					None	None
ENSG00000219481	55672	ensembl_gene_id	H. sapiens	55672	NBPF1	NBPF member 1
ENSG00000127481	23352	ensembl_gene_id	H. sapiens	23352	UBR4	ubiquitin protein ligase E3 component n-recognin 4
ENSG00000090686	84196	ensembl_gene_id	H. sapiens	84196	USP48	ubiquitin specific peptidase 48
ENSG00000142798	3339	ensembl_gene_id	H. sapiens	3339	HSPG2	heparan sulfate proteoglycan 2
ENSG00000169641	7798	ensembl_gene_id	H. sapiens	7798	LUZP1	leucine zipper protein 1
ENSG00000125944	10236	ensembl_gene_id	H. sapiens	10236	HNRNPR	heterogeneous nuclear ribonucleoprotein R
ENSG00000088280	55616	ensembl_gene_id	H. sapiens	55616	ASAP3	ArfGAP with SH3 domain, ankyrin repeat and PH domain 3
ENSG00000133226	10250	ensembl_gene_id	H. sapiens	10250	SRRM1	serine and arginine repetitive matrix 1
ENSG00000117616	57035	ensembl_gene_id	H. sapiens	57035	RSRP1	arginine and serine rich protein 1
ENSG00000157978	26119	ensembl_gene_id	H. sapiens	26119	LDLRAP1	low density lipoprotein receptor adaptor protein 1
ENSG00000117713	8289	ensembl_gene_id	H. sapiens	8289	ARID1A	AT-rich interaction domain 1A
ENSG00000084652	200081	ensembl_gene_id	H. sapiens	200081	TXLNA	taxilin alpha
ENSG00000116560	6421	ensembl_gene_id	H. sapiens	6421	SFPQ	splicing factor proline and glutamine rich
ENSG00000126070	192669	ensembl_gene_id	H. sapiens	192669	AGO3	argonaute 3, RISC catalytic component
ENSG00000116871	55700	ensembl_gene_id	H. sapiens	55700	MAP7D1	MAP7 domain containing 1
ENSG00000054118	9967	ensembl_gene_id	H. sapiens	9967	THRAP3	thyroid hormone receptor associated protein 3
ENSG00000127603	23499	ensembl_gene_id	H. sapiens	23499	MACF1	microtubule-actin crosslinking factor 1
ENSG00000010803	22955	ensembl_gene_id	H. sapiens	22955	SCMH1	Scm polycomb group protein homolog 1
ENSG00000117385	64175	ensembl_gene_id	H. sapiens	64175	P3H1	prolyl 3-hydroxylase 1
ENSG00000198198	23334	ensembl_gene_id	H. sapiens	23334	SZT2	SZT2, KICSTOR complex subunit
ENSG00000142937	6202	ensembl_gene_id	H. sapiens	6202	RPS8	ribosomal protein S8
ENSG00000202031					None	None
ENSG00000159592	60313	ensembl_gene_id	H. sapiens	60313	GPBP1L1	GC-rich promoter binding protein 1 like 1
ENSG00000125703	84938	ensembl_gene_id	H. sapiens	84938	ATG4C	autophagy related 4C cysteine peptidase
ENSG00000116704	23169	ensembl_gene_id	H. sapiens	23169	SLC35D1	solute carrier family 35 member D1
ENSG00000116754	9295	ensembl_gene_id	H. sapiens	9295	SRSF11	serine and arginine rich splicing factor 11
ENSG00000137955	5876	ensembl_gene_id	H. sapiens	5876	RABGGTB	Rab geranylgeranyltransferase subunit beta
ENSG00000142875	5567	ensembl_gene_id	H. sapiens	5567	PRKACB	protein kinase cAMP-activated catalytic subunit beta
ENSG00000117226	2635	ensembl_gene_id	H. sapiens	2635	GBP3	guanylate binding protein 3
ENSG00000122482	84146	ensembl_gene_id	H. sapiens	84146	ZNF644	zinc finger protein 644
ENSG00000137962	9411	ensembl_gene_id	H. sapiens	9411	ARHGAP29	Rho GTPase activating protein 29
ENSG00000117525	2152	ensembl_gene_id	H. sapiens	2152	F3	coagulation factor III, tissue factor
ENSG00000168710	10768	ensembl_gene_id	H. sapiens	10768	AHCYL1	adenosylhomocysteinase like 1
ENSG00000162775	64783	ensembl_gene_id	H. sapiens	64783	RBM15	RNA binding motif protein 15
ENSG00000009307	7812	ensembl_gene_id	H. sapiens	7812	CSDE1	cold shock domain containing E1
ENSG00000198162	10905	ensembl_gene_id	H. sapiens	10905	MAN1A2	mannosidase alpha class 1A member 2
ENSG00000213240					None	None
ENSG00000163386					None	None
ENSG00000255168					None	None
ENSG00000023902	51177	ensembl_gene_id	H. sapiens	51177	PLEKHO1	pleckstrin homology domain containing O1
ENSG00000143384	4170	ensembl_gene_id	H. sapiens	4170	MCL1	MCL1, BCL2 family apoptosis regulator
ENSG00000143442	23126	ensembl_gene_id	H. sapiens	23126	POGZ	pogo transposable element derived with ZNF domain
ENSG00000197956	6277	ensembl_gene_id	H. sapiens	6277	S100A6	S100 calcium binding protein A6
ENSG00000189171	6284	ensembl_gene_id	H. sapiens	6284	S100A13	S100 calcium binding protein A13
ENSG00000160679	26097	ensembl_gene_id	H. sapiens	26097	CHTOP	chromatin target of PRMT1
ENSG00000143624	65123	ensembl_gene_id	H. sapiens	65123	INTS3	integrator complex subunit 3
ENSG00000143515	57198	ensembl_gene_id	H. sapiens	57198	ATP8B2	ATPase phospholipid transporting 8B2
ENSG00000160691	6464	ensembl_gene_id	H. sapiens	6464	SHC1	SHC adaptor protein 1
ENSG00000163463	200185	ensembl_gene_id	H. sapiens	200185	KRTCAP2	keratinocyte associated protein 2
ENSG00000176444	1196	ensembl_gene_id	H. sapiens	1196	CLK2	CDC like kinase 2
ENSG00000116539	55870	ensembl_gene_id	H. sapiens	55870	ASH1L	ASH1 like histone lysine methyltransferase
ENSG00000116584	9181	ensembl_gene_id	H. sapiens	9181	ARHGEF2	Rho/Rac guanine nucleotide exchange factor 2
ENSG00000160789	4000	ensembl_gene_id	H. sapiens	4000	LMNA	lamin A/C
ENSG00000132688	10763	ensembl_gene_id	H. sapiens	10763	NES	nestin
ENSG00000132716	50717	ensembl_gene_id	H. sapiens	50717	DCAF8	DDB1 and CUL4 associated factor 8
ENSG00000122218	1314	ensembl_gene_id	H. sapiens	1314	COPA	coatomer protein complex subunit alpha
ENSG00000197965	9019	ensembl_gene_id	H. sapiens	9019	MPZL1	myelin protein zero like 1
ENSG00000117523	23215	ensembl_gene_id	H. sapiens	23215	PRRC2C	proline rich coiled-coil 2C
ENSG00000208317					None	None
ENSG00000135870	149041	ensembl_gene_id	H. sapiens	149041	RC3H1	ring finger and CCCH-type domains 1
ENSG00000116191	55103	ensembl_gene_id	H. sapiens	55103	RALGPS2	Ral GEF with PH domain and SH3 binding motif 2
ENSG00000116260	5768	ensembl_gene_id	H. sapiens	5768	QSOX1	quiescin sulfhydryl oxidase 1
ENSG00000135862	3915	ensembl_gene_id	H. sapiens	3915	LAMC1	laminin subunit gamma 1
ENSG00000116679	10625	ensembl_gene_id	H. sapiens	10625	IVNS1ABP	influenza virus NS1A binding protein
ENSG00000047410	7175	ensembl_gene_id	H. sapiens	7175	TPR	translocated promoter region, nuclear basket protein
ENSG00000151414	140609	ensembl_gene_id	H. sapiens	140609	NEK7	NIMA related kinase 7
ENSG00000134369	89796	ensembl_gene_id	H. sapiens	89796	NAV1	neuron navigator 1
ENSG00000058673	9877	ensembl_gene_id	H. sapiens	9877	ZC3H11A	zinc finger CCCH-type containing 11A
ENSG00000257315	100381270	ensembl_gene_id	H. sapiens	100381270	ZBED6	zinc finger BED-type containing 6
ENSG00000069275	64710	ensembl_gene_id	H. sapiens	64710	NUCKS1	nuclear casein kinase and cyclin dependent kinase substrate 1
ENSG00000152104	5784	ensembl_gene_id	H. sapiens	5784	PTPN14	protein tyrosine phosphatase, non-receptor type 14
ENSG00000117724	1063	ensembl_gene_id	H. sapiens	1063	CENPF	centromere protein F
ENSG00000162909	824	ensembl_gene_id	H. sapiens	824	CAPN2	calpain 2
ENSG00000162923	80232	ensembl_gene_id	H. sapiens	80232	WDR26	WD repeat domain 26
ENSG00000143641	2590	ensembl_gene_id	H. sapiens	2590	GALNT2	polypeptide N-acetylgalactosaminyltransferase 2
ENSG00000116962	4811	ensembl_gene_id	H. sapiens	4811	NID1	nidogen 1
ENSG00000203668	1122	ensembl_gene_id	H. sapiens	1122	CHML	CHM like, Rab escort protein 2
ENSG00000054277	23596	ensembl_gene_id	H. sapiens	23596	OPN3	opsin 3
ENSG00000108021	54906	ensembl_gene_id	H. sapiens	54906	FAM208B	family with sequence similarity 208 member B
ENSG00000026025	7431	ensembl_gene_id	H. sapiens	7431	VIM	vimentin
ENSG00000136754	10006	ensembl_gene_id	H. sapiens	10006	ABI1	abl interactor 1
ENSG00000165757	57608	ensembl_gene_id	H. sapiens	57608	JCAD	junctional cadherin 5 associated
ENSG00000148516	6935	ensembl_gene_id	H. sapiens	6935	ZEB1	zinc finger E-box binding homeobox 1
ENSG00000150093	3688	ensembl_gene_id	H. sapiens	3688	ITGB1	integrin subunit beta 1
ENSG00000107643	5599	ensembl_gene_id	H. sapiens	5599	MAPK8	mitogen-activated protein kinase 8
ENSG00000122870	80114	ensembl_gene_id	H. sapiens	80114	BICC1	BicC family RNA binding protein 1
ENSG00000150347	84159	ensembl_gene_id	H. sapiens	84159	ARID5B	AT-rich interaction domain 5B
ENSG00000148634	26091	ensembl_gene_id	H. sapiens	26091	HERC4	HECT and RLD domain containing E3 ubiquitin protein ligase 4
ENSG00000197746	5660	ensembl_gene_id	H. sapiens	5660	PSAP	prosaposin
ENSG00000214655	23053	ensembl_gene_id	H. sapiens	23053	ZSWIM8	zinc finger SWIM-type containing 8
ENSG00000122861	5328	ensembl_gene_id	H. sapiens	5328	PLAU	plasminogen activator, urokinase
ENSG00000035403	7414	ensembl_gene_id	H. sapiens	7414	VCL	vinculin
ENSG00000156650	23522	ensembl_gene_id	H. sapiens	23522	KAT6B	lysine acetyltransferase 6B
ENSG00000107771	54462	ensembl_gene_id	H. sapiens	54462	CCSER2	coiled-coil serine rich protein 2
ENSG00000107796	59	ensembl_gene_id	H. sapiens	59	ACTA2	actin, alpha 2, smooth muscle, aorta
ENSG00000165338	143279	ensembl_gene_id	H. sapiens	143279	HECTD2	HECT domain E3 ubiquitin protein ligase 2
ENSG00000095564	9044	ensembl_gene_id	H. sapiens	9044	BTAF1	B-TFIID TATA-box binding protein associated factor 1
ENSG00000177853	9849	ensembl_gene_id	H. sapiens	9849	ZNF518A	zinc finger protein 518A
ENSG00000099194	6319	ensembl_gene_id	H. sapiens	6319	SCD	stearoyl-CoA desaturase
ENSG00000171206	81603	ensembl_gene_id	H. sapiens	81603	TRIM8	tripartite motif containing 8
ENSG00000200626					None	None
ENSG00000150593	27250	ensembl_gene_id	H. sapiens	27250	PDCD4	programmed cell death 4
ENSG00000151923	7073	ensembl_gene_id	H. sapiens	7073	TIAL1	TIA1 cytotoxic granule associated RNA binding protein like 1
ENSG00000107651	11196	ensembl_gene_id	H. sapiens	11196	SEC23IP	SEC23 interacting protein
ENSG00000175470	55844	ensembl_gene_id	H. sapiens	55844	PPP2R2D	protein phosphatase 2 regulatory subunit Bdelta
ENSG00000182272	338707	ensembl_gene_id	H. sapiens	338707	B4GALNT4	beta-1,4-N-acetyl-galactosaminyltransferase 4
ENSG00000023191	6050	ensembl_gene_id	H. sapiens	6050	RNH1	ribonuclease/angiogenin inhibitor 1
ENSG00000177225	347862	ensembl_gene_id	H. sapiens	347862	GATD1	glutamine amidotransferase like class 1 domain containing 1
ENSG00000177697	977	ensembl_gene_id	H. sapiens	977	CD151	CD151 molecule (Raph blood group)
ENSG00000078902	54472	ensembl_gene_id	H. sapiens	54472	TOLLIP	toll interacting protein
ENSG00000182208	81532	ensembl_gene_id	H. sapiens	81532	MOB2	MOB kinase activator 2
ENSG00000269821	10984	ensembl_gene_id	H. sapiens	10984	KCNQ1OT1	KCNQ1 opposite strand/antisense transcript 1
ENSG00000166333	3611	ensembl_gene_id	H. sapiens	3611	ILK	integrin linked kinase
ENSG00000133812	81846	ensembl_gene_id	H. sapiens	81846	SBF2	SET binding factor 2
ENSG00000148926	133	ensembl_gene_id	H. sapiens	133	ADM	adrenomedullin
ENSG00000133805	272	ensembl_gene_id	H. sapiens	272	AMPD3	adenosine monophosphate deaminase 3
ENSG00000133800	10894	ensembl_gene_id	H. sapiens	10894	LYVE1	lymphatic vessel endothelial hyaluronan receptor 1
ENSG00000110321	1982	ensembl_gene_id	H. sapiens	1982	EIF4G2	eukaryotic translation initiation factor 4 gamma 2
ENSG00000170242	55031	ensembl_gene_id	H. sapiens	55031	USP47	ubiquitin specific peptidase 47
ENSG00000187079	7003	ensembl_gene_id	H. sapiens	7003	TEAD1	TEA domain transcription factor 1
ENSG00000176697	627	ensembl_gene_id	H. sapiens	627	BDNF	brain derived neurotrophic factor
ENSG00000026508	960	ensembl_gene_id	H. sapiens	960	CD44	CD44 molecule (Indian blood group)
ENSG00000052841	55761	ensembl_gene_id	H. sapiens	55761	TTC17	tetratricopeptide repeat domain 17
ENSG00000254463					None	None
ENSG00000175274	9537	ensembl_gene_id	H. sapiens	9537	TP53I11	tumor protein p53 inducible protein 11
ENSG00000110497	55626	ensembl_gene_id	H. sapiens	55626	AMBRA1	autophagy and beclin 1 regulator 1
ENSG00000165915	91252	ensembl_gene_id	H. sapiens	91252	SLC39A13	solute carrier family 39 member 13
ENSG00000109920	23360	ensembl_gene_id	H. sapiens	23360	FNBP4	formin binding protein 4
ENSG00000149115	85456	ensembl_gene_id	H. sapiens	85456	TNKS1BP1	tankyrase 1 binding protein 1
ENSG00000213593	51075	ensembl_gene_id	H. sapiens	51075	TMX2	thioredoxin related transmembrane protein 2
ENSG00000198561	1500	ensembl_gene_id	H. sapiens	1500	CTNND1	catenin delta 1
ENSG00000167986	1642	ensembl_gene_id	H. sapiens	1642	DDB1	damage specific DNA binding protein 1
ENSG00000149532	79869	ensembl_gene_id	H. sapiens	79869	CPSF7	cleavage and polyadenylation specific factor 7
ENSG00000221968	3995	ensembl_gene_id	H. sapiens	3995	FADS3	fatty acid desaturase 3
ENSG00000124942	79026	ensembl_gene_id	H. sapiens	79026	AHNAK	AHNAK nucleoprotein
ENSG00000089597	23193	ensembl_gene_id	H. sapiens	23193	GANAB	glucosidase II alpha subunit
ENSG00000168003	6520	ensembl_gene_id	H. sapiens	6520	SLC3A2	solute carrier family 3 member 2
ENSG00000133318	10313	ensembl_gene_id	H. sapiens	10313	RTN3	reticulon 3
ENSG00000168056	4054	ensembl_gene_id	H. sapiens	4054	LTBP3	latent transforming growth factor beta binding protein 3
ENSG00000239306	10432	ensembl_gene_id	H. sapiens	10432	RBM14	RNA binding motif protein 14
ENSG00000173933	5936	ensembl_gene_id	H. sapiens	5936	RBM4	RNA binding motif protein 4
ENSG00000248643	100526737	ensembl_gene_id	H. sapiens	100526737	RBM14-RBM4	RBM14-RBM4 readthrough
ENSG00000085733	2017	ensembl_gene_id	H. sapiens	2017	CTTN	cortactin
ENSG00000137497	4926	ensembl_gene_id	H. sapiens	4926	NUMA1	nuclear mitotic apparatus protein 1
ENSG00000110237	9828	ensembl_gene_id	H. sapiens	9828	ARHGEF17	Rho guanine nucleotide exchange factor 17
ENSG00000149257	871	ensembl_gene_id	H. sapiens	871	SERPINH1	serpin family H member 1
ENSG00000255311					None	None
ENSG00000137501	54843	ensembl_gene_id	H. sapiens	54843	SYTL2	synaptotagmin like 2
ENSG00000166575	65084	ensembl_gene_id	H. sapiens	65084	TMEM135	transmembrane protein 135
ENSG00000261645					None	None
ENSG00000180773	120103	ensembl_gene_id	H. sapiens	120103	SLC36A4	solute carrier family 36 member 4
ENSG00000184384	84441	ensembl_gene_id	H. sapiens	84441	MAML2	mastermind like transcriptional coactivator 2
ENSG00000149311	472	ensembl_gene_id	H. sapiens	472	ATM	ATM serine/threonine kinase
ENSG00000149591	6876	ensembl_gene_id	H. sapiens	6876	TAGLN	transgelin
ENSG00000255248					None	None
ENSG00000084234	334	ensembl_gene_id	H. sapiens	334	APLP2	amyloid beta precursor like protein 2
ENSG00000073614	5927	ensembl_gene_id	H. sapiens	5927	KDM5A	lysine demethylase 5A
ENSG00000082805	23085	ensembl_gene_id	H. sapiens	23085	ERC1	ELKS/RAB6-interacting/CAST family member 1
ENSG00000010278	928	ensembl_gene_id	H. sapiens	928	CD9	CD9 molecule
ENSG00000111640	2597	ensembl_gene_id	H. sapiens	2597	GAPDH	glyceraldehyde-3-phosphate dehydrogenase
ENSG00000111642	1108	ensembl_gene_id	H. sapiens	1108	CHD4	chromodomain helicase DNA binding protein 4
ENSG00000110811	10536	ensembl_gene_id	H. sapiens	10536	P3H3	prolyl 3-hydroxylase 3
ENSG00000111676	1822	ensembl_gene_id	H. sapiens	1822	ATN1	atrophin 1
ENSG00000215021	11331	ensembl_gene_id	H. sapiens	11331	PHB2	prohibitin 2
ENSG00000182326	716	ensembl_gene_id	H. sapiens	716	C1S	complement C1s
ENSG00000159403	715	ensembl_gene_id	H. sapiens	715	C1R	complement C1r
ENSG00000205885					None	None
ENSG00000111215	11272	ensembl_gene_id	H. sapiens	11272	PRR4	proline rich 4
ENSG00000052126	54477	ensembl_gene_id	H. sapiens	54477	PLEKHA5	pleckstrin homology domain containing A5
ENSG00000111716	3945	ensembl_gene_id	H. sapiens	3945	LDHB	lactate dehydrogenase B
ENSG00000060982	586	ensembl_gene_id	H. sapiens	586	BCAT1	branched chain amino acid transaminase 1
ENSG00000139218	9169	ensembl_gene_id	H. sapiens	9169	SCAF11	SR-related CTD associated factor 11
ENSG00000111371	81539	ensembl_gene_id	H. sapiens	81539	SLC38A1	solute carrier family 38 member 1
ENSG00000134294	54407	ensembl_gene_id	H. sapiens	54407	SLC38A2	solute carrier family 38 member 2
ENSG00000139620	54934	ensembl_gene_id	H. sapiens	54934	KANSL2	KAT8 regulatory NSL complex subunit 2
ENSG00000139644	7009	ensembl_gene_id	H. sapiens	7009	TMBIM6	transmembrane BAX inhibitor motif containing 6
ENSG00000050405	51474	ensembl_gene_id	H. sapiens	51474	LIMA1	LIM domain and actin binding 1
ENSG00000139625	7786	ensembl_gene_id	H. sapiens	7786	MAP3K12	mitogen-activated protein kinase kinase kinase 12
ENSG00000161638	3678	ensembl_gene_id	H. sapiens	3678	ITGA5	integrin subunit alpha 5
ENSG00000135404	967	ensembl_gene_id	H. sapiens	967	CD63	CD63 molecule
ENSG00000139613	6601	ensembl_gene_id	H. sapiens	6601	SMARCC2	SWI/SNF related, matrix associated, actin dependent regulator of chromatin subfamily c member 2
ENSG00000170581	6773	ensembl_gene_id	H. sapiens	6773	STAT2	signal transducer and activator of transcription 2
ENSG00000076108	11176	ensembl_gene_id	H. sapiens	11176	BAZ2A	bromodomain adjacent to zinc finger domain 2A
ENSG00000166886	4665	ensembl_gene_id	H. sapiens	4665	NAB2	NGFI-A binding protein 2
ENSG00000123384	4035	ensembl_gene_id	H. sapiens	4035	LRP1	LDL receptor related protein 1
ENSG00000182199	6472	ensembl_gene_id	H. sapiens	6472	SHMT2	serine hydroxymethyltransferase 2
ENSG00000166986	4141	ensembl_gene_id	H. sapiens	4141	MARS	methionyl-tRNA synthetase
ENSG00000175197	1649	ensembl_gene_id	H. sapiens	1649	DDIT3	DNA damage inducible transcript 3
ENSG00000166987	114785	ensembl_gene_id	H. sapiens	114785	MBD6	methyl-CpG binding domain protein 6
ENSG00000175215	10106	ensembl_gene_id	H. sapiens	10106	CTDSP2	CTD small phosphatase 2
ENSG00000061987	23041	ensembl_gene_id	H. sapiens	23041	MON2	MON2 homolog, regulator of endosome-to-Golgi trafficking
ENSG00000196935	57522	ensembl_gene_id	H. sapiens	57522	SRGAP1	SLIT-ROBO Rho GTPase activating protein 1
ENSG00000133858	196441	ensembl_gene_id	H. sapiens	196441	ZFC3H1	zinc finger C3H1-type containing
ENSG00000139289	22822	ensembl_gene_id	H. sapiens	22822	PHLDA1	pleckstrin homology like domain family A member 1
ENSG00000091039	114882	ensembl_gene_id	H. sapiens	114882	OSBPL8	oxysterol binding protein like 8
ENSG00000067798	89795	ensembl_gene_id	H. sapiens	89795	NAV3	neuron navigator 3
ENSG00000011465	1634	ensembl_gene_id	H. sapiens	1634	DCN	decorin
ENSG00000258033					None	None
ENSG00000136044	55198	ensembl_gene_id	H. sapiens	55198	APPL2	adaptor protein, phosphotyrosine interacting with PH domain and leucine zipper 2
ENSG00000110880	23603	ensembl_gene_id	H. sapiens	23603	CORO1C	coronin 1C
ENSG00000174437	488	ensembl_gene_id	H. sapiens	488	ATP2A2	ATPase sarcoplasmic/endoplasmic reticulum Ca2+ transporting 2
ENSG00000135148	10906	ensembl_gene_id	H. sapiens	10906	TRAFD1	TRAF-type zinc finger domain containing 1
ENSG00000089154	10985	ensembl_gene_id	H. sapiens	10985	GCN1	GCN1, eIF2 alpha kinase activator homolog
ENSG00000175727	22877	ensembl_gene_id	H. sapiens	22877	MLXIP	MLX interacting protein
ENSG00000130779	6249	ensembl_gene_id	H. sapiens	6249	CLIP1	CAP-Gly domain containing linker protein 1
ENSG00000130921	91574	ensembl_gene_id	H. sapiens	91574	C12orf65	chromosome 12 open reading frame 65
ENSG00000250091					None	None
ENSG00000269997					None	None
ENSG00000061936	6433	ensembl_gene_id	H. sapiens	6433	SFSWAP	splicing factor SWAP
ENSG00000177169	8408	ensembl_gene_id	H. sapiens	8408	ULK1	unc-51 like autophagy activating kinase 1
ENSG00000090615	2802	ensembl_gene_id	H. sapiens	2802	GOLGA3	golgin A3
ENSG00000177084	5426	ensembl_gene_id	H. sapiens	5426	POLE	DNA polymerase epsilon, catalytic subunit
ENSG00000196458	100289635	ensembl_gene_id	H. sapiens	100289635	ZNF605	zinc finger protein 605
ENSG00000121741	7750	ensembl_gene_id	H. sapiens	7750	ZMYM2	zinc finger MYM-type containing 2
ENSG00000151835	26278	ensembl_gene_id	H. sapiens	26278	SACS	sacsin molecular chaperone
ENSG00000127863	55504	ensembl_gene_id	H. sapiens	55504	TNFRSF19	TNF receptor superfamily member 19
ENSG00000152520	255967	ensembl_gene_id	H. sapiens	255967	PAN3	poly(A) specific ribonuclease subunit PAN3
ENSG00000244754	10443	ensembl_gene_id	H. sapiens	10443	N4BP2L2	NEDD4 binding protein 2 like 2
ENSG00000133121	90627	ensembl_gene_id	H. sapiens	90627	STARD13	StAR related lipid transfer domain containing 13
ENSG00000102804	8848	ensembl_gene_id	H. sapiens	8848	TSC22D1	TSC22 domain family member 1
ENSG00000253710	440138	ensembl_gene_id	H. sapiens	440138	ALG11	ALG11, alpha-1,2-mannosyltransferase
ENSG00000253797	9724	ensembl_gene_id	H. sapiens	9724	UTP14C	UTP14C, small subunit processome component
ENSG00000152767	10160	ensembl_gene_id	H. sapiens	10160	FARP1	FERM, ARH/RhoGEF and pleckstrin domain protein 1
ENSG00000187498	1282	ensembl_gene_id	H. sapiens	1282	COL4A1	collagen type IV alpha 1 chain
ENSG00000134871	1284	ensembl_gene_id	H. sapiens	1284	COL4A2	collagen type IV alpha 2 chain
ENSG00000088448	55608	ensembl_gene_id	H. sapiens	55608	ANKRD10	ankyrin repeat domain 10
ENSG00000183087	2621	ensembl_gene_id	H. sapiens	2621	GAS6	growth arrest specific 6
ENSG00000100813	22985	ensembl_gene_id	H. sapiens	22985	ACIN1	apoptotic chromatin condensation inducer 1
ENSG00000184304	5587	ensembl_gene_id	H. sapiens	5587	PRKD1	protein kinase D1
ENSG00000100941	5411	ensembl_gene_id	H. sapiens	5411	PNN	pinin, desmosome associated protein
ENSG00000151748	60485	ensembl_gene_id	H. sapiens	60485	SAV1	salvador family WW domain containing protein 1
ENSG00000100503	51199	ensembl_gene_id	H. sapiens	51199	NIN	ninein
ENSG00000020577	23034	ensembl_gene_id	H. sapiens	23034	SAMD4A	sterile alpha motif domain containing 4A
ENSG00000139946	57161	ensembl_gene_id	H. sapiens	57161	PELI2	pellino E3 ubiquitin protein ligase family member 2
ENSG00000181619	64582	ensembl_gene_id	H. sapiens	64582	GPR135	G protein-coupled receptor 135
ENSG00000100644	3091	ensembl_gene_id	H. sapiens	3091	HIF1A	hypoxia inducible factor 1 subunit alpha
ENSG00000258964					None	None
ENSG00000072042	51109	ensembl_gene_id	H. sapiens	51109	RDH11	retinol dehydrogenase 11
ENSG00000072110	87	ensembl_gene_id	H. sapiens	87	ACTN1	actinin alpha 1
ENSG00000100650	6430	ensembl_gene_id	H. sapiens	6430	SRSF5	serine and arginine rich splicing factor 5
ENSG00000119707	58517	ensembl_gene_id	H. sapiens	58517	RBM25	RNA binding motif protein 25
ENSG00000071537	6400	ensembl_gene_id	H. sapiens	6400	SEL1L	SEL1L, ERAD E3 ligase adaptor subunit
ENSG00000053254	1112	ensembl_gene_id	H. sapiens	1112	FOXN3	forkhead box N3
ENSG00000100815	9321	ensembl_gene_id	H. sapiens	9321	TRIP11	thyroid hormone receptor interactor 11
ENSG00000227051	56967	ensembl_gene_id	H. sapiens	56967	C14orf132	chromosome 14 open reading frame 132
ENSG00000168398	624	ensembl_gene_id	H. sapiens	624	BDKRB2	bradykinin receptor B2
ENSG00000196405	51466	ensembl_gene_id	H. sapiens	51466	EVL	Enah/Vasp-like
ENSG00000197119	123096	ensembl_gene_id	H. sapiens	123096	SLC25A29	solute carrier family 25 member 29
ENSG00000140105	7453	ensembl_gene_id	H. sapiens	7453	WARS	tryptophanyl-tRNA synthetase
ENSG00000214548					None	None
ENSG00000225746					None	None
ENSG00000197102	1778	ensembl_gene_id	H. sapiens	1778	DYNC1H1	dynein cytoplasmic 1 heavy chain 1
ENSG00000185024	2972	ensembl_gene_id	H. sapiens	2972	BRF1	BRF1, RNA polymerase III transcription initiation factor subunit
ENSG00000179364	23241	ensembl_gene_id	H. sapiens	23241	PACS2	phosphofurin acidic cluster sorting protein 2
ENSG00000182979	9112	ensembl_gene_id	H. sapiens	9112	MTA1	metastasis associated 1
ENSG00000166923	26585	ensembl_gene_id	H. sapiens	26585	GREM1	gremlin 1, DAN family BMP antagonist
ENSG00000137801	7057	ensembl_gene_id	H. sapiens	7057	THBS1	thrombospondin 1
ENSG00000188549	388115	ensembl_gene_id	H. sapiens	388115	CCDC9B	coiled-coil domain containing 9B
ENSG00000103994	64397	ensembl_gene_id	H. sapiens	64397	ZNF106	zinc finger protein 106
ENSG00000159433	57519	ensembl_gene_id	H. sapiens	57519	STARD9	StAR related lipid transfer domain containing 9
ENSG00000166963	4130	ensembl_gene_id	H. sapiens	4130	MAP1A	microtubule associated protein 1A
ENSG00000166734	113201	ensembl_gene_id	H. sapiens	113201	CASC4	cancer susceptibility 4
ENSG00000166710	567	ensembl_gene_id	H. sapiens	567	B2M	beta-2-microglobulin
ENSG00000166147	2200	ensembl_gene_id	H. sapiens	2200	FBN1	fibrillin 1
ENSG00000181827	64864	ensembl_gene_id	H. sapiens	64864	RFX7	regulatory factor X7
ENSG00000182718	302	ensembl_gene_id	H. sapiens	302	ANXA2	annexin A2
ENSG00000140416	7168	ensembl_gene_id	H. sapiens	7168	TPM1	tropomyosin 1
ENSG00000166794	5479	ensembl_gene_id	H. sapiens	5479	PPIB	peptidylprolyl isomerase B
ENSG00000174485	10260	ensembl_gene_id	H. sapiens	10260	DENND4A	DENN domain containing 4A
ENSG00000137831	55075	ensembl_gene_id	H. sapiens	55075	UACA	uveal autoantigen with coiled-coil domains and ankyrin repeats
ENSG00000140400	4123	ensembl_gene_id	H. sapiens	4123	MAN2C1	mannosidase alpha class 2C member 1
ENSG00000173517	79834	ensembl_gene_id	H. sapiens	79834	PEAK1	pseudopodium enriched atypical kinase 1
ENSG00000140545	4240	ensembl_gene_id	H. sapiens	4240	MFGE8	milk fat globule-EGF factor 8 protein
ENSG00000140575	8826	ensembl_gene_id	H. sapiens	8826	IQGAP1	IQ motif containing GTPase activating protein 1
ENSG00000140553	55898	ensembl_gene_id	H. sapiens	55898	UNC45A	unc-45 myosin chaperone A
ENSG00000173575	1106	ensembl_gene_id	H. sapiens	1106	CHD2	chromodomain helicase DNA binding protein 2
ENSG00000185551	7026	ensembl_gene_id	H. sapiens	7026	NR2F2	nuclear receptor subfamily 2 group F member 2
ENSG00000103227	64788	ensembl_gene_id	H. sapiens	64788	LMF1	lipase maturation factor 1
ENSG00000103275	7329	ensembl_gene_id	H. sapiens	7329	UBE2I	ubiquitin conjugating enzyme E2 I
ENSG00000187535	9742	ensembl_gene_id	H. sapiens	9742	IFT140	intraflagellar transport 140
ENSG00000138834	23162	ensembl_gene_id	H. sapiens	23162	MAPK8IP3	mitogen-activated protein kinase 8 interacting protein 3
ENSG00000008710	5310	ensembl_gene_id	H. sapiens	5310	PKD1	polycystin 1, transient receptor potential channel interacting
ENSG00000167978	23524	ensembl_gene_id	H. sapiens	23524	SRRM2	serine/arginine repetitive matrix 2
ENSG00000006327	51330	ensembl_gene_id	H. sapiens	51330	TNFRSF12A	TNF receptor superfamily member 12A
ENSG00000188827	84464	ensembl_gene_id	H. sapiens	84464	SLX4	SLX4 structure-specific endonuclease subunit
ENSG00000189067	9516	ensembl_gene_id	H. sapiens	9516	LITAF	lipopolysaccharide induced TNF factor
ENSG00000133392	4629	ensembl_gene_id	H. sapiens	4629	MYH11	myosin heavy chain 11
ENSG00000103222	4363	ensembl_gene_id	H. sapiens	4363	ABCC1	ATP binding cassette subfamily C member 1
ENSG00000157106	23049	ensembl_gene_id	H. sapiens	23049	SMG1	SMG1, nonsense mediated mRNA decay associated PI3K related kinase
ENSG00000122257	5930	ensembl_gene_id	H. sapiens	5930	RBBP6	RB binding protein 6, ubiquitin ligase
ENSG00000090905	27327	ensembl_gene_id	H. sapiens	27327	TNRC6A	trinucleotide repeat containing 6A
ENSG00000077235	2975	ensembl_gene_id	H. sapiens	2975	GTF3C1	general transcription factor IIIC subunit 1
ENSG00000169180	23214	ensembl_gene_id	H. sapiens	23214	XPO6	exportin 6
ENSG00000168488	11273	ensembl_gene_id	H. sapiens	11273	ATXN2L	ataxin 2 like
ENSG00000103495	4150	ensembl_gene_id	H. sapiens	4150	MAZ	MYC associated zinc finger protein
ENSG00000013364	9961	ensembl_gene_id	H. sapiens	9961	MVP	major vault protein
ENSG00000169592	283899	ensembl_gene_id	H. sapiens	283899	INO80E	INO80 complex subunit E
ENSG00000149925	226	ensembl_gene_id	H. sapiens	226	ALDOA	aldolase, fructose-bisphosphate A
ENSG00000089280	2521	ensembl_gene_id	H. sapiens	2521	FUS	FUS RNA binding protein
ENSG00000140682	7041	ensembl_gene_id	H. sapiens	7041	TGFB1I1	transforming growth factor beta 1 induced transcript 1
ENSG00000129636	81533	ensembl_gene_id	H. sapiens	81533	ITFG1	integrin alpha FG-GAP repeat containing 1
ENSG00000177200	80205	ensembl_gene_id	H. sapiens	80205	CHD9	chromodomain helicase DNA binding protein 9
ENSG00000087245	4313	ensembl_gene_id	H. sapiens	4313	MMP2	matrix metallopeptidase 2
ENSG00000087253	54947	ensembl_gene_id	H. sapiens	54947	LPCAT2	lysophosphatidylcholine acyltransferase 2
ENSG00000135720	1783	ensembl_gene_id	H. sapiens	1783	DYNC1LI2	dynein cytoplasmic 1 light intermediate chain 2
ENSG00000124067	6560	ensembl_gene_id	H. sapiens	6560	SLC12A4	solute carrier family 12 member 4
ENSG00000168807	6645	ensembl_gene_id	H. sapiens	6645	SNTB2	syntrophin beta 2
ENSG00000132612	27183	ensembl_gene_id	H. sapiens	27183	VPS4A	vacuolar protein sorting 4 homolog A
ENSG00000102908	10725	ensembl_gene_id	H. sapiens	10725	NFAT5	nuclear factor of activated T cells 5
ENSG00000090861	16	ensembl_gene_id	H. sapiens	16	AARS	alanyl-tRNA synthetase
ENSG00000132613	92154	ensembl_gene_id	H. sapiens	92154	MTSS1L	MTSS1L, I-BAR domain containing
ENSG00000103043	55697	ensembl_gene_id	H. sapiens	55697	VAC14	Vac14, PIKFYVE complex component
ENSG00000090863	2734	ensembl_gene_id	H. sapiens	2734	GLG1	golgi glycoprotein 1
ENSG00000050820	9564	ensembl_gene_id	H. sapiens	9564	BCAR1	BCAR1, Cas family scaffold protein
ENSG00000140943	8720	ensembl_gene_id	H. sapiens	8720	MBTPS1	membrane bound transcription factor peptidase, site 1
ENSG00000179219					None	None
ENSG00000268388					None	None
ENSG00000225614	84627	ensembl_gene_id	H. sapiens	84627	ZNF469	zinc finger protein 469
ENSG00000167522	29123	ensembl_gene_id	H. sapiens	29123	ANKRD11	ankyrin repeat domain 11
ENSG00000141002	22980	ensembl_gene_id	H. sapiens	22980	TCF25	transcription factor 25
ENSG00000258947	10381	ensembl_gene_id	H. sapiens	10381	TUBB3	tubulin beta 3 class III
ENSG00000141252	55275	ensembl_gene_id	H. sapiens	55275	VPS53	VPS53, GARP complex subunit
ENSG00000197879	4641	ensembl_gene_id	H. sapiens	4641	MYO1C	myosin IC
ENSG00000174231	10594	ensembl_gene_id	H. sapiens	10594	PRPF8	pre-mRNA processing factor 8
ENSG00000141258	9905	ensembl_gene_id	H. sapiens	9905	SGSM2	small G protein signaling modulator 2
ENSG00000007168	5048	ensembl_gene_id	H. sapiens	5048	PAFAH1B1	platelet activating factor acetylhydrolase 1b regulatory subunit 1
ENSG00000074755	23140	ensembl_gene_id	H. sapiens	23140	ZZEF1	zinc finger ZZ-type and EF-hand domain containing 1
ENSG00000091640	9552	ensembl_gene_id	H. sapiens	9552	SPAG7	sperm associated antigen 7
ENSG00000029725	9135	ensembl_gene_id	H. sapiens	9135	RABEP1	rabaptin, RAB GTPase binding effector protein 1
ENSG00000108559	4927	ensembl_gene_id	H. sapiens	4927	NUP88	nucleoporin 88
ENSG00000198920	9851	ensembl_gene_id	H. sapiens	9851	KIAA0753	KIAA0753
ENSG00000072778	37	ensembl_gene_id	H. sapiens	37	ACADVL	acyl-CoA dehydrogenase very long chain
ENSG00000169992	57555	ensembl_gene_id	H. sapiens	57555	NLGN2	neuroligin 2
ENSG00000181222	5430	ensembl_gene_id	H. sapiens	5430	POLR2A	RNA polymerase II subunit A
ENSG00000132510	23135	ensembl_gene_id	H. sapiens	23135	KDM6B	lysine demethylase 6B
ENSG00000170004	1107	ensembl_gene_id	H. sapiens	1107	CHD3	chromodomain helicase DNA binding protein 3
ENSG00000133026	4628	ensembl_gene_id	H. sapiens	4628	MYH10	myosin heavy chain 10
ENSG00000141027	9611	ensembl_gene_id	H. sapiens	9611	NCOR1	nuclear receptor corepressor 1
ENSG00000170160	9720	ensembl_gene_id	H. sapiens	9720	CCDC144A	coiled-coil domain containing 144A
ENSG00000266302					None	None
ENSG00000133030	23164	ensembl_gene_id	H. sapiens	23164	MPRIP	myosin phosphatase Rho interacting protein
ENSG00000154803	201163	ensembl_gene_id	H. sapiens	201163	FLCN	folliculin
ENSG00000166482	4239	ensembl_gene_id	H. sapiens	4239	MFAP4	microfibril associated protein 4
ENSG00000109046	26118	ensembl_gene_id	H. sapiens	26118	WSB1	WD repeat and SOCS box containing 1
ENSG00000109111	6830	ensembl_gene_id	H. sapiens	6830	SUPT6H	SPT6 homolog, histone chaperone
ENSG00000160551	57551	ensembl_gene_id	H. sapiens	57551	TAOK1	TAO kinase 1
ENSG00000196712	4763	ensembl_gene_id	H. sapiens	4763	NF1	neurofibromin 1
ENSG00000010244	7756	ensembl_gene_id	H. sapiens	7756	ZNF207	zinc finger protein 207
ENSG00000005955					None	None
ENSG00000002834	3927	ensembl_gene_id	H. sapiens	3927	LASP1	LIM and SH3 protein 1
ENSG00000141736	2064	ensembl_gene_id	H. sapiens	2064	ERBB2	erb-b2 receptor tyrosine kinase 2
ENSG00000188895	339287	ensembl_gene_id	H. sapiens	339287	MSL1	male specific lethal 1 homolog
ENSG00000131747	7153	ensembl_gene_id	H. sapiens	7153	TOP2A	DNA topoisomerase II alpha
ENSG00000141753	3487	ensembl_gene_id	H. sapiens	3487	IGFBP4	insulin like growth factor binding protein 4
ENSG00000173801	3728	ensembl_gene_id	H. sapiens	3728	JUP	junction plakoglobin
ENSG00000141756	60681	ensembl_gene_id	H. sapiens	60681	FKBP10	FK506 binding protein 10
ENSG00000108774	5878	ensembl_gene_id	H. sapiens	5878	RAB5C	RAB5C, member RAS oncogene family
ENSG00000177469	284119	ensembl_gene_id	H. sapiens	284119	CAVIN1	caveolae associated protein 1
ENSG00000188825					None	None
ENSG00000180340	2535	ensembl_gene_id	H. sapiens	2535	FZD2	frizzled class receptor 2
ENSG00000108465	80279	ensembl_gene_id	H. sapiens	80279	CDK5RAP3	CDK5 regulatory subunit associated protein 3
ENSG00000136436	10241	ensembl_gene_id	H. sapiens	10241	CALCOCO2	calcium binding and coiled-coil domain 2
ENSG00000108821	1277	ensembl_gene_id	H. sapiens	1277	COL1A1	collagen type I alpha 1 chain
ENSG00000264112					None	None
ENSG00000141367	1213	ensembl_gene_id	H. sapiens	1213	CLTC	clathrin heavy chain
ENSG00000170832	84669	ensembl_gene_id	H. sapiens	84669	USP32	ubiquitin specific peptidase 32
ENSG00000121068	6909	ensembl_gene_id	H. sapiens	6909	TBX2	T-box 2
ENSG00000108654	1655	ensembl_gene_id	H. sapiens	1655	DDX5	DEAD-box helicase 5
ENSG00000266241					None	None
ENSG00000171634	2186	ensembl_gene_id	H. sapiens	2186	BPTF	bromodomain PHD finger transcription factor
ENSG00000182473	23265	ensembl_gene_id	H. sapiens	23265	EXOC7	exocyst complex component 7
ENSG00000182534	439921	ensembl_gene_id	H. sapiens	439921	MXRA7	matrix remodeling associated 7
ENSG00000184640	10801	ensembl_gene_id	H. sapiens	10801	SEPT9	septin 9
ENSG00000178404	100653515	ensembl_gene_id	H. sapiens	100653515	CEP295NL	CEP295 N-terminal like
ENSG00000035862	7077	ensembl_gene_id	H. sapiens	7077	TIMP2	TIMP metallopeptidase inhibitor 2
ENSG00000173821	57674	ensembl_gene_id	H. sapiens	57674	RNF213	ring finger protein 213
ENSG00000266077					None	None
ENSG00000184009	71	ensembl_gene_id	H. sapiens	71	ACTG1	actin gamma 1
ENSG00000185624	5034	ensembl_gene_id	H. sapiens	5034	P4HB	prolyl 4-hydroxylase subunit beta
ENSG00000101608	10627	ensembl_gene_id	H. sapiens	10627	MYL12A	myosin light chain 12A
ENSG00000088756	79822	ensembl_gene_id	H. sapiens	79822	ARHGAP28	Rho GTPase activating protein 28
ENSG00000101745	23253	ensembl_gene_id	H. sapiens	23253	ANKRD12	ankyrin repeat domain 12
ENSG00000154845	9989	ensembl_gene_id	H. sapiens	9989	PPP4R1	protein phosphatase 4 regulatory subunit 1
ENSG00000134265	8774	ensembl_gene_id	H. sapiens	8774	NAPG	NSF attachment protein gamma
ENSG00000198796	115701	ensembl_gene_id	H. sapiens	115701	ALPK2	alpha kinase 2
ENSG00000183287	147372	ensembl_gene_id	H. sapiens	147372	CCBE1	collagen and calcium binding EGF domains 1
ENSG00000081913	23239	ensembl_gene_id	H. sapiens	23239	PHLPP1	PH domain and leucine rich repeat protein phosphatase 1
ENSG00000171451	92126	ensembl_gene_id	H. sapiens	92126	DSEL	dermatan sulfate epimerase like
ENSG00000215421	55628	ensembl_gene_id	H. sapiens	55628	ZNF407	zinc finger protein 407
ENSG00000130856	7776	ensembl_gene_id	H. sapiens	7776	ZNF236	zinc finger protein 236
ENSG00000166377	374868	ensembl_gene_id	H. sapiens	374868	ATP9B	ATPase phospholipid transporting 9B (putative)
ENSG00000178342	26251	ensembl_gene_id	H. sapiens	26251	KCNG2	potassium voltage-gated channel modifier subfamily G member 2
ENSG00000064666	1265	ensembl_gene_id	H. sapiens	1265	CNN2	calponin 2
ENSG00000064932	22904	ensembl_gene_id	H. sapiens	22904	SBNO2	strawberry notch homolog 2
ENSG00000099622	1153	ensembl_gene_id	H. sapiens	1153	CIRBP	cold inducible RNA binding protein
ENSG00000104904	4946	ensembl_gene_id	H. sapiens	4946	OAZ1	ornithine decarboxylase antizyme 1
ENSG00000104964	166	ensembl_gene_id	H. sapiens	166	AES	amino-terminal enhancer of split
ENSG00000167658	1938	ensembl_gene_id	H. sapiens	1938	EEF2	eukaryotic translation elongation factor 2
ENSG00000105426	5802	ensembl_gene_id	H. sapiens	5802	PTPRS	protein tyrosine phosphatase, receptor type S
ENSG00000125734	56927	ensembl_gene_id	H. sapiens	56927	GPR108	G protein-coupled receptor 108
ENSG00000076924	56949	ensembl_gene_id	H. sapiens	56949	XAB2	XPA binding protein 2
ENSG00000129351	3609	ensembl_gene_id	H. sapiens	3609	ILF3	interleukin enhancer binding factor 3
ENSG00000213339	81890	ensembl_gene_id	H. sapiens	81890	QTRT1	queuine tRNA-ribosyltransferase catalytic subunit 1
ENSG00000127616	6597	ensembl_gene_id	H. sapiens	6597	SMARCA4	SWI/SNF related, matrix associated, actin dependent regulator of chromatin, subfamily a, member 4
ENSG00000197256	25959	ensembl_gene_id	H. sapiens	25959	KANK2	KN motif and ankyrin repeat domains 2
ENSG00000130175	5589	ensembl_gene_id	H. sapiens	5589	PRKCSH	protein kinase C substrate 80K-H
ENSG00000011243	26993	ensembl_gene_id	H. sapiens	26993	AKAP8L	A-kinase anchoring protein 8 like
ENSG00000167460	7171	ensembl_gene_id	H. sapiens	7171	TPM4	tropomyosin 4
ENSG00000127511	23309	ensembl_gene_id	H. sapiens	23309	SIN3B	SIN3 transcription regulator family member B
ENSG00000099331	4650	ensembl_gene_id	H. sapiens	4650	MYO9B	myosin IXB
ENSG00000064607	10147	ensembl_gene_id	H. sapiens	10147	SUGP2	SURP and G-patch domain containing 2
ENSG00000261824					None	None
ENSG00000196235	6829	ensembl_gene_id	H. sapiens	6829	SUPT5H	SPT5 homolog, DSIF elongation factor subunit
ENSG00000269069					None	None
ENSG00000128000	163131	ensembl_gene_id	H. sapiens	163131	ZNF780B	zinc finger protein 780B
ENSG00000105223	23646	ensembl_gene_id	H. sapiens	23646	PLD3	phospholipase D family member 3
ENSG00000090006	8425	ensembl_gene_id	H. sapiens	8425	LTBP4	latent transforming growth factor beta binding protein 4
ENSG00000167601	558	ensembl_gene_id	H. sapiens	558	AXL	AXL receptor tyrosine kinase
ENSG00000076928	9138	ensembl_gene_id	H. sapiens	9138	ARHGEF1	Rho guanine nucleotide exchange factor 1
ENSG00000186567	56971	ensembl_gene_id	H. sapiens	56971	CEACAM19	carcinoembryonic antigen related cell adhesion molecule 19
ENSG00000073008	5817	ensembl_gene_id	H. sapiens	5817	PVR	poliovirus receptor
ENSG00000104859	11129	ensembl_gene_id	H. sapiens	11129	CLASRP	CLK4 associating serine/arginine rich protein
ENSG00000024422	30846	ensembl_gene_id	H. sapiens	30846	EHD2	EH domain containing 2
ENSG00000104852	6625	ensembl_gene_id	H. sapiens	6625	SNRNP70	small nuclear ribonucleoprotein U1 subunit 70
ENSG00000126456	3661	ensembl_gene_id	H. sapiens	3661	IRF3	interferon regulatory factor 3
ENSG00000268375					None	None
ENSG00000179820	91663	ensembl_gene_id	H. sapiens	91663	MYADM	myeloid associated differentiation marker
ENSG00000125505	79143	ensembl_gene_id	H. sapiens	79143	MBOAT7	membrane bound O-acyltransferase domain containing 7
ENSG00000167615	114823	ensembl_gene_id	H. sapiens	114823	LENG8	leukocyte receptor cluster member 8
ENSG00000063244	11338	ensembl_gene_id	H. sapiens	11338	U2AF2	U2 small nuclear RNA auxiliary factor 2
ENSG00000198466	84914	ensembl_gene_id	H. sapiens	84914	ZNF587	zinc finger protein 587
ENSG00000269343	100293516	ensembl_gene_id	H. sapiens	100293516	ZNF587B	zinc finger protein 587B
ENSG00000035115	26751	ensembl_gene_id	H. sapiens	26751	SH3YL1	SH3 and SYLF domain containing 1
ENSG00000130508	7837	ensembl_gene_id	H. sapiens	7837	PXDN	peroxidasin
ENSG00000171853	51112	ensembl_gene_id	H. sapiens	51112	TRAPPC12	trafficking protein particle complex 12
ENSG00000134313	57498	ensembl_gene_id	H. sapiens	57498	KIDINS220	kinase D interacting substrate 220
ENSG00000143797	129642	ensembl_gene_id	H. sapiens	129642	MBOAT2	membrane bound O-acyltransferase domain containing 2
ENSG00000134318	9475	ensembl_gene_id	H. sapiens	9475	ROCK2	Rho associated coiled-coil containing protein kinase 2
ENSG00000138080	11117	ensembl_gene_id	H. sapiens	11117	EMILIN1	elastin microfibril interfacer 1
ENSG00000213626	81606	ensembl_gene_id	H. sapiens	81606	LBH	limb bud and heart development
ENSG00000256261					None	None
ENSG00000115760	57448	ensembl_gene_id	H. sapiens	57448	BIRC6	baculoviral IAP repeat containing 6
ENSG00000049323	4052	ensembl_gene_id	H. sapiens	4052	LTBP1	latent transforming growth factor beta binding protein 1
ENSG00000150938	51232	ensembl_gene_id	H. sapiens	51232	CRIM1	cysteine rich transmembrane BMP regulator 1
ENSG00000163171	10602	ensembl_gene_id	H. sapiens	10602	CDC42EP3	CDC42 effector protein 3
ENSG00000143889	92906	ensembl_gene_id	H. sapiens	92906	HNRNPLL	heterogeneous nuclear ribonucleoprotein L like
ENSG00000115904	6654	ensembl_gene_id	H. sapiens	6654	SOS1	SOS Ras/Rac guanine nucleotide exchange factor 1
ENSG00000143919	79823	ensembl_gene_id	H. sapiens	79823	CAMKMT	calmodulin-lysine N-methyltransferase
ENSG00000116016	2034	ensembl_gene_id	H. sapiens	2034	EPAS1	endothelial PAS domain protein 1
ENSG00000170820	2492	ensembl_gene_id	H. sapiens	2492	FSHR	follicle stimulating hormone receptor
ENSG00000115306	6711	ensembl_gene_id	H. sapiens	6711	SPTBN1	spectrin beta, non-erythrocytic 1
ENSG00000115310	57142	ensembl_gene_id	H. sapiens	57142	RTN4	reticulon 4
ENSG00000115355	55704	ensembl_gene_id	H. sapiens	55704	CCDC88A	coiled-coil domain containing 88A
ENSG00000115380	2202	ensembl_gene_id	H. sapiens	2202	EFEMP1	EGF containing fibulin extracellular matrix protein 1
ENSG00000173209					None	None
ENSG00000115504	23301	ensembl_gene_id	H. sapiens	23301	EHBP1	EH domain binding protein 1
ENSG00000116001	7072	ensembl_gene_id	H. sapiens	7072	TIA1	TIA1 cytotoxic granule associated RNA binding protein
ENSG00000115998	54980	ensembl_gene_id	H. sapiens	54980	C2orf42	chromosome 2 open reading frame 42
ENSG00000075292	27332	ensembl_gene_id	H. sapiens	27332	ZNF638	zinc finger protein 638
ENSG00000144036	23233	ensembl_gene_id	H. sapiens	23233	EXOC6B	exocyst complex component 6B
ENSG00000204843	1639	ensembl_gene_id	H. sapiens	1639	DCTN1	dynactin subunit 1
ENSG00000115275	7841	ensembl_gene_id	H. sapiens	7841	MOGS	mannosyl-oligosaccharide glucosidase
ENSG00000213337	51239	ensembl_gene_id	H. sapiens	51239	ANKRD39	ankyrin repeat domain 39
ENSG00000163126	200539	ensembl_gene_id	H. sapiens	200539	ANKRD23	ankyrin repeat domain 23
ENSG00000158417	9669	ensembl_gene_id	H. sapiens	9669	EIF5B	eukaryotic translation initiation factor 5B
ENSG00000144218	3899	ensembl_gene_id	H. sapiens	3899	AFF3	AF4/FMR2 family member 3
ENSG00000115641	2274	ensembl_gene_id	H. sapiens	2274	FHL2	four and a half LIM domains 2
ENSG00000135968	9648	ensembl_gene_id	H. sapiens	9648	GCC2	GRIP and coiled-coil domain containing 2
ENSG00000169756	3987	ensembl_gene_id	H. sapiens	3987	LIMS1	LIM zinc finger domain containing 1
ENSG00000153201	5903	ensembl_gene_id	H. sapiens	5903	RANBP2	RAN binding protein 2
ENSG00000172965					None	None
ENSG00000233488					None	None
ENSG00000074054	23332	ensembl_gene_id	H. sapiens	23332	CLASP1	cytoplasmic linker associated protein 1
ENSG00000163161	2071	ensembl_gene_id	H. sapiens	2071	ERCC3	ERCC excision repair 3, TFIIH core complex helicase subunit
ENSG00000136731	56886	ensembl_gene_id	H. sapiens	56886	UGGT1	UDP-glucose glycoprotein glucosyltransferase 1
ENSG00000150540	3176	ensembl_gene_id	H. sapiens	3176	HNMT	histamine N-methyltransferase
ENSG00000169554	9839	ensembl_gene_id	H. sapiens	9839	ZEB2	zinc finger E-box binding homeobox 2
ENSG00000204406	55777	ensembl_gene_id	H. sapiens	55777	MBD5	methyl-CpG binding domain protein 5
ENSG00000115963	390	ensembl_gene_id	H. sapiens	390	RND3	Rho family GTPase 3
ENSG00000080345	55183	ensembl_gene_id	H. sapiens	55183	RIF1	replication timing regulatory factor 1
ENSG00000153250	5937	ensembl_gene_id	H. sapiens	5937	RBMS1	RNA binding motif single stranded interacting protein 1
ENSG00000136560	10010	ensembl_gene_id	H. sapiens	10010	TANK	TRAF family member associated NFKB activator
ENSG00000169432	6335	ensembl_gene_id	H. sapiens	6335	SCN9A	sodium voltage-gated channel alpha subunit 9
ENSG00000116044	4780	ensembl_gene_id	H. sapiens	4780	NFE2L2	nuclear factor, erythroid 2 like 2
ENSG00000170396	91752	ensembl_gene_id	H. sapiens	91752	ZNF804A	zinc finger protein 804A
ENSG00000003436	7035	ensembl_gene_id	H. sapiens	7035	TFPI	tissue factor pathway inhibitor
ENSG00000144366	51454	ensembl_gene_id	H. sapiens	51454	GULP1	GULP, engulfment adaptor PTB domain containing 1
ENSG00000168542	1281	ensembl_gene_id	H. sapiens	1281	COL3A1	collagen type III alpha 1 chain
ENSG00000204262	1290	ensembl_gene_id	H. sapiens	1290	COL5A2	collagen type V alpha 2 chain
ENSG00000115419	2744	ensembl_gene_id	H. sapiens	2744	GLS	glutaminase
ENSG00000128641	4430	ensembl_gene_id	H. sapiens	4430	MYO1B	myosin IB
ENSG00000173559	64859	ensembl_gene_id	H. sapiens	64859	NABP1	nucleic acid binding protein 1
ENSG00000115524	23451	ensembl_gene_id	H. sapiens	23451	SF3B1	splicing factor 3b subunit 1
ENSG00000003402	8837	ensembl_gene_id	H. sapiens	8837	CFLAR	CASP8 and FADD like apoptosis regulator
ENSG00000116117	117583	ensembl_gene_id	H. sapiens	117583	PARD3B	par-3 family cell polarity regulator beta
ENSG00000115414	2335	ensembl_gene_id	H. sapiens	2335	FN1	fibronectin 1
ENSG00000115461	3488	ensembl_gene_id	H. sapiens	3488	IGFBP5	insulin like growth factor binding protein 5
ENSG00000072195	10290	ensembl_gene_id	H. sapiens	10290	SPEG	SPEG complex locus
ENSG00000153827	9320	ensembl_gene_id	H. sapiens	9320	TRIP12	thyroid hormone receptor interactor 12
ENSG00000130147	23677	ensembl_gene_id	H. sapiens	23677	SH3BP4	SH3 domain binding protein 4
ENSG00000163359	1293	ensembl_gene_id	H. sapiens	1293	COL6A3	collagen type VI alpha 3 chain
ENSG00000063660	2817	ensembl_gene_id	H. sapiens	2817	GPC1	glypican 1
ENSG00000162804	25992	ensembl_gene_id	H. sapiens	25992	SNED1	sushi, nidogen and EGF like domains 1
ENSG00000115677	3069	ensembl_gene_id	H. sapiens	3069	HDLBP	high density lipoprotein binding protein
ENSG00000115694	10494	ensembl_gene_id	H. sapiens	10494	STK25	serine/threonine kinase 25
ENSG00000125818	9491	ensembl_gene_id	H. sapiens	9491	PSMF1	proteasome inhibitor subunit 1
ENSG00000132635	64773	ensembl_gene_id	H. sapiens	64773	PCED1A	PC-esterase domain containing 1A
ENSG00000088854	25943	ensembl_gene_id	H. sapiens	25943	C20orf194	chromosome 20 open reading frame 194
ENSG00000088888	57506	ensembl_gene_id	H. sapiens	57506	MAVS	mitochondrial antiviral signaling protein
ENSG00000101236	11237	ensembl_gene_id	H. sapiens	11237	RNF24	ring finger protein 24
ENSG00000172296	55304	ensembl_gene_id	H. sapiens	55304	SPTLC3	serine palmitoyltransferase long chain base subunit 3
ENSG00000125844	6238	ensembl_gene_id	H. sapiens	6238	RRBP1	ribosome binding protein 1
ENSG00000244462	10137	ensembl_gene_id	H. sapiens	10137	RBM12	RNA binding motif protein 12
ENSG00000244005	9054	ensembl_gene_id	H. sapiens	9054	NFS1	NFS1, cysteine desulfurase
ENSG00000131051	9584	ensembl_gene_id	H. sapiens	9584	RBM39	RNA binding motif protein 39
ENSG00000170471	57148	ensembl_gene_id	H. sapiens	57148	RALGAPB	Ral GTPase activating protein non-catalytic beta subunit
ENSG00000124181	5335	ensembl_gene_id	H. sapiens	5335	PLCG1	phospholipase C gamma 1
ENSG00000174306	23051	ensembl_gene_id	H. sapiens	23051	ZHX3	zinc fingers and homeoboxes 3
ENSG00000124177	84181	ensembl_gene_id	H. sapiens	84181	CHD6	chromodomain helicase DNA binding protein 6
ENSG00000124145	6385	ensembl_gene_id	H. sapiens	6385	SDC4	syndecan 4
ENSG00000100979	5360	ensembl_gene_id	H. sapiens	5360	PLTP	phospholipid transfer protein
ENSG00000101126	23394	ensembl_gene_id	H. sapiens	23394	ADNP	activity dependent neuroprotector homeobox
ENSG00000087460	2778	ensembl_gene_id	H. sapiens	2778	GNAS	GNAS complex locus
ENSG00000101199	55738	ensembl_gene_id	H. sapiens	55738	ARFGAP1	ADP ribosylation factor GTPase activating protein 1
ENSG00000180530	8204	ensembl_gene_id	H. sapiens	8204	NRIP1	nuclear receptor interacting protein 1
ENSG00000142192	351	ensembl_gene_id	H. sapiens	351	APP	amyloid beta precursor protein
ENSG00000154734	9510	ensembl_gene_id	H. sapiens	9510	ADAMTS1	ADAM metallopeptidase with thrombospondin type 1 motif 1
ENSG00000159110	3455	ensembl_gene_id	H. sapiens	3455	IFNAR2	interferon alpha and beta receptor subunit 2
ENSG00000159140	6651	ensembl_gene_id	H. sapiens	6651	SON	SON DNA binding protein
ENSG00000205726	6453	ensembl_gene_id	H. sapiens	6453	ITSN1	intersectin 1
ENSG00000159216	861	ensembl_gene_id	H. sapiens	861	RUNX1	runt related transcription factor 1
ENSG00000182670	7267	ensembl_gene_id	H. sapiens	7267	TTC3	tetratricopeptide repeat domain 3
ENSG00000160209	8566	ensembl_gene_id	H. sapiens	8566	PDXK	pyridoxal kinase
ENSG00000141959	5211	ensembl_gene_id	H. sapiens	5211	PFKL	phosphofructokinase, liver type
ENSG00000186866	23275	ensembl_gene_id	H. sapiens	23275	POFUT2	protein O-fucosyltransferase 2
ENSG00000183570	54039	ensembl_gene_id	H. sapiens	54039	PCBP3	poly(rC) binding protein 3
ENSG00000142156	1291	ensembl_gene_id	H. sapiens	1291	COL6A1	collagen type VI alpha 1 chain
ENSG00000142173	1292	ensembl_gene_id	H. sapiens	1292	COL6A2	collagen type VI alpha 2 chain
ENSG00000128191	54487	ensembl_gene_id	H. sapiens	54487	DGCR8	DGCR8, microprocessor complex subunit
ENSG00000099904	29801	ensembl_gene_id	H. sapiens	29801	ZDHHC8	zinc finger DHHC-type containing 8
ENSG00000100014	23384	ensembl_gene_id	H. sapiens	23384	SPECC1L	sperm antigen with calponin homology and coiled-coil domains 1 like
ENSG00000100154	23331	ensembl_gene_id	H. sapiens	23331	TTC28	tetratricopeptide repeat domain 28
ENSG00000183530	253143	ensembl_gene_id	H. sapiens	253143	PRR14L	proline rich 14 like
ENSG00000100234	7078	ensembl_gene_id	H. sapiens	7078	TIMP3	TIMP metallopeptidase inhibitor 3
ENSG00000100345	4627	ensembl_gene_id	H. sapiens	4627	MYH9	myosin heavy chain 9
ENSG00000100201	10521	ensembl_gene_id	H. sapiens	10521	DDX17	DEAD-box helicase 17
ENSG00000100354	23112	ensembl_gene_id	H. sapiens	23112	TNRC6B	trinucleotide repeat containing 6B
ENSG00000100403	23264	ensembl_gene_id	H. sapiens	23264	ZC3H7B	zinc finger CCCH-type containing 7B
ENSG00000241484	23779	ensembl_gene_id	H. sapiens	23779	ARHGAP8	Rho GTPase activating protein 8
ENSG00000100364	23313	ensembl_gene_id	H. sapiens	23313	KIAA0930	KIAA0930
ENSG00000077942	2192	ensembl_gene_id	H. sapiens	2192	FBLN1	fibulin 1
ENSG00000128159	85378	ensembl_gene_id	H. sapiens	85378	TUBGCP6	tubulin gamma complex associated protein 6
ENSG00000100429	83933	ensembl_gene_id	H. sapiens	83933	HDAC10	histone deacetylase 10
ENSG00000188130	6300	ensembl_gene_id	H. sapiens	6300	MAPK12	mitogen-activated protein kinase 12
ENSG00000196576	23654	ensembl_gene_id	H. sapiens	23654	PLXNB2	plexin B2
ENSG00000168137	55209	ensembl_gene_id	H. sapiens	55209	SETD5	SET domain containing 5
ENSG00000131374	9779	ensembl_gene_id	H. sapiens	9779	TBC1D5	TBC1 domain family member 5
ENSG00000077097	7155	ensembl_gene_id	H. sapiens	7155	TOP2B	DNA topoisomerase II beta
ENSG00000144642	27303	ensembl_gene_id	H. sapiens	27303	RBMS3	RNA binding motif single stranded interacting protein 3
ENSG00000153560	7342	ensembl_gene_id	H. sapiens	7342	UBP1	upstream binding protein 1
ENSG00000170248	10015	ensembl_gene_id	H. sapiens	10015	PDCD6IP	programmed cell death 6 interacting protein
ENSG00000168016	9881	ensembl_gene_id	H. sapiens	9881	TRANK1	tetratricopeptide repeat and ankyrin repeat containing 1
ENSG00000144674	2803	ensembl_gene_id	H. sapiens	2803	GOLGA4	golgin A4
ENSG00000172939	9943	ensembl_gene_id	H. sapiens	9943	OXSR1	oxidative stress responsive 1
ENSG00000188846	9045	ensembl_gene_id	H. sapiens	9045	RPL14	ribosomal protein L14
ENSG00000114857	4820	ensembl_gene_id	H. sapiens	4820	NKTR	natural killer cell triggering receptor
ENSG00000011198	51099	ensembl_gene_id	H. sapiens	51099	ABHD5	abhydrolase domain containing 5
ENSG00000163820	79443	ensembl_gene_id	H. sapiens	79443	FYCO1	FYVE and coiled-coil domain containing 1
ENSG00000181555	29072	ensembl_gene_id	H. sapiens	29072	SETD2	SET domain containing 2
ENSG00000076201	25930	ensembl_gene_id	H. sapiens	25930	PTPN23	protein tyrosine phosphatase, non-receptor type 23
ENSG00000173473	6599	ensembl_gene_id	H. sapiens	6599	SMARCC1	SWI/SNF related, matrix associated, actin dependent regulator of chromatin subfamily c member 1
ENSG00000047849	4134	ensembl_gene_id	H. sapiens	4134	MAP4	microtubule associated protein 4
ENSG00000114270	1294	ensembl_gene_id	H. sapiens	1294	COL7A1	collagen type VII alpha 1 chain
ENSG00000172037	3913	ensembl_gene_id	H. sapiens	3913	LAMB2	laminin subunit beta 2
ENSG00000004534	10180	ensembl_gene_id	H. sapiens	10180	RBM6	RNA binding motif protein 6
ENSG00000003756	10181	ensembl_gene_id	H. sapiens	10181	RBM5	RNA binding motif protein 5
ENSG00000114353	2771	ensembl_gene_id	H. sapiens	2771	GNAI2	G protein subunit alpha i2
ENSG00000012171	7869	ensembl_gene_id	H. sapiens	7869	SEMA3B	semaphorin 3B
ENSG00000114383	11334	ensembl_gene_id	H. sapiens	11334	TUSC2	tumor suppressor 2, mitochondrial calcium regulator
ENSG00000168268	64943	ensembl_gene_id	H. sapiens	64943	NT5DC2	5'-nucleotidase domain containing 2
ENSG00000163931	7086	ensembl_gene_id	H. sapiens	7086	TKT	transketolase
ENSG00000114251	7474	ensembl_gene_id	H. sapiens	7474	WNT5A	Wnt family member 5A
ENSG00000136068	2317	ensembl_gene_id	H. sapiens	2317	FLNB	filamin B
ENSG00000144749	26018	ensembl_gene_id	H. sapiens	26018	LRIG1	leucine rich repeats and immunoglobulin like domains 1
ENSG00000144747	7110	ensembl_gene_id	H. sapiens	7110	TMF1	TATA element modulatory factor 1
ENSG00000114480	2632	ensembl_gene_id	H. sapiens	2632	GBE1	1,4-alpha-glucan branching enzyme 1
ENSG00000233280					None	None
ENSG00000057019	131566	ensembl_gene_id	H. sapiens	131566	DCBLD2	discoidin, CUB and LCCL domain containing 2
ENSG00000168386	11259	ensembl_gene_id	H. sapiens	11259	FILIP1L	filamin A interacting protein 1 like
ENSG00000138468	57337	ensembl_gene_id	H. sapiens	57337	SENP7	SUMO specific peptidase 7
ENSG00000170017	214	ensembl_gene_id	H. sapiens	214	ALCAM	activated leukocyte cell adhesion molecule
ENSG00000091986	151887	ensembl_gene_id	H. sapiens	151887	CCDC80	coiled-coil domain containing 80
ENSG00000163430	11167	ensembl_gene_id	H. sapiens	11167	FSTL1	follistatin like 1
ENSG00000173230	2804	ensembl_gene_id	H. sapiens	2804	GOLGB1	golgin B1
ENSG00000065534	4638	ensembl_gene_id	H. sapiens	4638	MYLK	myosin light chain kinase
ENSG00000173706	57493	ensembl_gene_id	H. sapiens	57493	HEG1	heart development protein with EGF like domains 1
ENSG00000181789	22820	ensembl_gene_id	H. sapiens	22820	COPG1	coatomer protein complex subunit gamma 1
ENSG00000177311	253461	ensembl_gene_id	H. sapiens	253461	ZBTB38	zinc finger and BTB domain containing 38
ENSG00000200182					None	None
ENSG00000270141					None	None
ENSG00000136603	6498	ensembl_gene_id	H. sapiens	6498	SKIL	SKI like proto-oncogene
ENSG00000075420	64778	ensembl_gene_id	H. sapiens	64778	FNDC3B	fibronectin type III domain containing 3B
ENSG00000177694	254827	ensembl_gene_id	H. sapiens	254827	NAALADL2	N-acetylated alpha-linked acidic dipeptidase like 2
ENSG00000163872	55689	ensembl_gene_id	H. sapiens	55689	YEATS2	YEATS domain containing 2
ENSG00000161202	1857	ensembl_gene_id	H. sapiens	1857	DVL3	dishevelled segment polarity protein 3
ENSG00000114867	1981	ensembl_gene_id	H. sapiens	1981	EIF4G1	eukaryotic translation initiation factor 4 gamma 1
ENSG00000136527	6434	ensembl_gene_id	H. sapiens	6434	TRA2B	transformer 2 beta homolog
ENSG00000073849	6480	ensembl_gene_id	H. sapiens	6480	ST6GAL1	ST6 beta-galactoside alpha-2,6-sialyltransferase 1
ENSG00000113916	604	ensembl_gene_id	H. sapiens	604	BCL6	B cell CLL/lymphoma 6
ENSG00000145012	4026	ensembl_gene_id	H. sapiens	4026	LPP	LIM domain containing preferred translocation partner in lipoma
ENSG00000242086					None	None
ENSG00000186001	84859	ensembl_gene_id	H. sapiens	84859	LRCH3	leucine rich repeats and calponin homology domain containing 3
ENSG00000174227	54872	ensembl_gene_id	H. sapiens	54872	PIGG	phosphatidylinositol glycan anchor biosynthesis class G
ENSG00000178950	2580	ensembl_gene_id	H. sapiens	2580	GAK	cyclin G associated kinase
ENSG00000159674	10417	ensembl_gene_id	H. sapiens	10417	SPON2	spondin 2
ENSG00000159692	1487	ensembl_gene_id	H. sapiens	1487	CTBP1	C-terminal binding protein 1
ENSG00000090316	10296	ensembl_gene_id	H. sapiens	10296	MAEA	macrophage erythroblast attacher
ENSG00000109685	7468	ensembl_gene_id	H. sapiens	7468	NSD2	nuclear receptor binding SET domain protein 2
ENSG00000087266	6452	ensembl_gene_id	H. sapiens	6452	SH3BP2	SH3 domain binding protein 2
ENSG00000072840	2121	ensembl_gene_id	H. sapiens	2121	EVC	EvC ciliary complex subunit 1
ENSG00000170871	9778	ensembl_gene_id	H. sapiens	9778	KIAA0232	KIAA0232
ENSG00000196526	60312	ensembl_gene_id	H. sapiens	60312	AFAP1	actin filament associated protein 1
ENSG00000087008	8310	ensembl_gene_id	H. sapiens	8310	ACOX3	acyl-CoA oxidase 3, pristanoyl
ENSG00000038219	259282	ensembl_gene_id	H. sapiens	259282	BOD1L1	biorientation of chromosomes in cell division 1 like 1
ENSG00000178177	254251	ensembl_gene_id	H. sapiens	254251	LCORL	ligand dependent nuclear receptor corepressor like
ENSG00000109790	51088	ensembl_gene_id	H. sapiens	51088	KLHL5	kelch like family member 5
ENSG00000154277	7345	ensembl_gene_id	H. sapiens	7345	UCHL1	ubiquitin C-terminal hydrolase L1
ENSG00000145244	10699	ensembl_gene_id	H. sapiens	10699	CORIN	corin, serine peptidase
ENSG00000134853	5156	ensembl_gene_id	H. sapiens	5156	PDGFRA	platelet derived growth factor receptor alpha
ENSG00000145216	81608	ensembl_gene_id	H. sapiens	81608	FIP1L1	factor interacting with PAPOLA and CPSF1
ENSG00000250610					None	None
ENSG00000138768	8615	ensembl_gene_id	H. sapiens	8615	USO1	USO1 vesicle transport factor
ENSG00000152795	9987	ensembl_gene_id	H. sapiens	9987	HNRNPDL	heterogeneous nuclear ribonucleoprotein D like
ENSG00000138674	22872	ensembl_gene_id	H. sapiens	22872	SEC31A	SEC31 homolog A, COPII coat complex component
ENSG00000163629	5783	ensembl_gene_id	H. sapiens	5783	PTPN13	protein tyrosine phosphatase, non-receptor type 13
ENSG00000168785	10098	ensembl_gene_id	H. sapiens	10098	TSPAN5	tetraspanin 5
ENSG00000164039	56898	ensembl_gene_id	H. sapiens	56898	BDH2	3-hydroxybutyrate dehydrogenase 2
ENSG00000168769	54790	ensembl_gene_id	H. sapiens	54790	TET2	tet methylcytosine dioxygenase 2
ENSG00000138802	10427	ensembl_gene_id	H. sapiens	10427	SEC24B	SEC24 homolog B, COPII coat complex component
ENSG00000164099	8492	ensembl_gene_id	H. sapiens	8492	PRSS12	serine protease 12
ENSG00000150961	9871	ensembl_gene_id	H. sapiens	9871	SEC24D	SEC24 homolog D, COPII coat complex component
ENSG00000172403	171024	ensembl_gene_id	H. sapiens	171024	SYNPO2	synaptopodin 2
ENSG00000138735	8654	ensembl_gene_id	H. sapiens	8654	PDE5A	phosphodiesterase 5A
ENSG00000138688	84162	ensembl_gene_id	H. sapiens	84162	KIAA1109	KIAA1109
ENSG00000196159	79633	ensembl_gene_id	H. sapiens	79633	FAT4	FAT atypical cadherin 4
ENSG00000151466	132320	ensembl_gene_id	H. sapiens	132320	SCLT1	sodium channel and clathrin linker 1
ENSG00000189184	54510	ensembl_gene_id	H. sapiens	54510	PCDH18	protocadherin 18
ENSG00000164162	10393	ensembl_gene_id	H. sapiens	10393	ANAPC10	anaphase promoting complex subunit 10
ENSG00000137601	4750	ensembl_gene_id	H. sapiens	4750	NEK1	NIMA related kinase 1
ENSG00000083857	2195	ensembl_gene_id	H. sapiens	2195	FAT1	FAT atypical cadherin 1
ENSG00000073578	6389	ensembl_gene_id	H. sapiens	6389	SDHA	succinate dehydrogenase complex flavoprotein subunit A
ENSG00000039139	1767	ensembl_gene_id	H. sapiens	1767	DNAH5	dynein axonemal heavy chain 5
ENSG00000038382	7204	ensembl_gene_id	H. sapiens	7204	TRIO	trio Rho guanine nucleotide exchange factor
ENSG00000145555	4651	ensembl_gene_id	H. sapiens	4651	MYO10	myosin X
ENSG00000039560	26064	ensembl_gene_id	H. sapiens	26064	RAI14	retinoic acid induced 14
ENSG00000153071	1601	ensembl_gene_id	H. sapiens	1601	DAB2	DAB2, clathrin adaptor protein
ENSG00000112992	23530	ensembl_gene_id	H. sapiens	23530	NNT	nicotinamide nucleotide transhydrogenase
ENSG00000213949	3672	ensembl_gene_id	H. sapiens	3672	ITGA1	integrin subunit alpha 1
ENSG00000131711	4131	ensembl_gene_id	H. sapiens	4131	MAP1B	microtubule associated protein 1B
ENSG00000113163	10087	ensembl_gene_id	H. sapiens	10087	COL4A3BP	collagen type IV alpha 3 binding protein
ENSG00000181104	2149	ensembl_gene_id	H. sapiens	2149	F2R	coagulation factor II thrombin receptor
ENSG00000132842	8546	ensembl_gene_id	H. sapiens	8546	AP3B1	adaptor related protein complex 3 subunit beta 1
ENSG00000038427	1462	ensembl_gene_id	H. sapiens	1462	VCAN	versican
ENSG00000164292	22836	ensembl_gene_id	H. sapiens	22836	RHOBTB3	Rho related BTB domain containing 3
ENSG00000153113	831	ensembl_gene_id	H. sapiens	831	CAST	calpastatin
ENSG00000145730	5066	ensembl_gene_id	H. sapiens	5066	PAM	peptidylglycine alpha-amidating monooxygenase
ENSG00000134982	324	ensembl_gene_id	H. sapiens	324	APC	APC, WNT signaling pathway regulator
ENSG00000172869	1657	ensembl_gene_id	H. sapiens	1657	DMXL1	Dmx like 1
ENSG00000113083	4015	ensembl_gene_id	H. sapiens	4015	LOX	lysyl oxidase
ENSG00000138829	2201	ensembl_gene_id	H. sapiens	2201	FBN2	fibrillin 2
ENSG00000217128	96459	ensembl_gene_id	H. sapiens	96459	FNIP1	folliculin interacting protein 1
ENSG00000006837	51265	ensembl_gene_id	H. sapiens	51265	CDKL3	cyclin dependent kinase like 3
ENSG00000113648	9555	ensembl_gene_id	H. sapiens	9555	H2AFY	H2A histone family member Y
ENSG00000120708	7045	ensembl_gene_id	H. sapiens	7045	TGFBI	transforming growth factor beta induced
ENSG00000015479	9782	ensembl_gene_id	H. sapiens	9782	MATR3	matrin 3
ENSG00000253159	26025	ensembl_gene_id	H. sapiens	26025	PCDHGA12	protocadherin gamma subfamily A, 12
ENSG00000253873	56105	ensembl_gene_id	H. sapiens	56105	PCDHGA11	protocadherin gamma subfamily A, 11
ENSG00000254122	56099	ensembl_gene_id	H. sapiens	56099	PCDHGB7	protocadherin gamma subfamily B, 7
ENSG00000240184	5098	ensembl_gene_id	H. sapiens	5098	PCDHGC3	protocadherin gamma subfamily C, 3
ENSG00000242419	56098	ensembl_gene_id	H. sapiens	56098	PCDHGC4	protocadherin gamma subfamily C, 4
ENSG00000240764	56097	ensembl_gene_id	H. sapiens	56097	PCDHGC5	protocadherin gamma subfamily C, 5
ENSG00000253864					None	None
ENSG00000249669					None	None
ENSG00000113712	1452	ensembl_gene_id	H. sapiens	1452	CSNK1A1	casein kinase 1 alpha 1
ENSG00000171992	11346	ensembl_gene_id	H. sapiens	11346	SYNPO	synaptopodin
ENSG00000197043	309	ensembl_gene_id	H. sapiens	309	ANXA6	annexin A6
ENSG00000113140	6678	ensembl_gene_id	H. sapiens	6678	SPARC	secreted protein acidic and cysteine rich
ENSG00000155506	23367	ensembl_gene_id	H. sapiens	23367	LARP1	La ribonucleoprotein domain family member 1
ENSG00000113719	57222	ensembl_gene_id	H. sapiens	57222	ERGIC1	endoplasmic reticulum-golgi intermediate compartment 1
ENSG00000113739	8614	ensembl_gene_id	H. sapiens	8614	STC2	stanniocalcin 2
ENSG00000164466	94081	ensembl_gene_id	H. sapiens	94081	SFXN1	sideroflexin 1
ENSG00000113758	1627	ensembl_gene_id	H. sapiens	1627	DBN1	drebrin 1
ENSG00000196923	9260	ensembl_gene_id	H. sapiens	9260	PDLIM7	PDZ and LIM domain 7
ENSG00000175309	85007	ensembl_gene_id	H. sapiens	85007	PHYKPL	5-phosphohydroxy-L-lysine phospho-lyase
ENSG00000161011	8878	ensembl_gene_id	H. sapiens	8878	SQSTM1	sequestosome 1
ENSG00000161010	51149	ensembl_gene_id	H. sapiens	51149	MRNIP	MRN complex interacting protein
ENSG00000197226	23061	ensembl_gene_id	H. sapiens	23061	TBC1D9B	TBC1 domain family member 9B
ENSG00000113269	55819	ensembl_gene_id	H. sapiens	55819	RNF130	ring finger protein 130
ENSG00000250903					None	None
ENSG00000095951	3096	ensembl_gene_id	H. sapiens	3096	HIVEP1	human immunodeficiency virus type I enhancer binding protein 1
ENSG00000124762	1026	ensembl_gene_id	H. sapiens	1026	CDKN1A	cyclin dependent kinase inhibitor 1A
ENSG00000112130	9025	ensembl_gene_id	H. sapiens	9025	RNF8	ring finger protein 8
ENSG00000112655	5754	ensembl_gene_id	H. sapiens	5754	PTK7	protein tyrosine kinase 7 (inactive)
ENSG00000172432	54676	ensembl_gene_id	H. sapiens	54676	GTPBP2	GTP binding protein 2
ENSG00000151914	667	ensembl_gene_id	H. sapiens	667	DST	dystonin
ENSG00000111799	1303	ensembl_gene_id	H. sapiens	1303	COL12A1	collagen type XII alpha 1 chain
ENSG00000146247	55023	ensembl_gene_id	H. sapiens	55023	PHIP	pleckstrin homology domain interacting protein
ENSG00000188994	23036	ensembl_gene_id	H. sapiens	23036	ZNF292	zinc finger protein 292
ENSG00000132424	25957	ensembl_gene_id	H. sapiens	25957	PNISR	PNN interacting serine and arginine rich protein
ENSG00000112249	10973	ensembl_gene_id	H. sapiens	10973	ASCC3	activating signal cointegrator 1 complex subunit 3
ENSG00000025796	11231	ensembl_gene_id	H. sapiens	11231	SEC63	SEC63 homolog, protein translocation regulator
ENSG00000009413	5980	ensembl_gene_id	H. sapiens	5980	REV3L	REV3 like, DNA directed polymerase zeta catalytic subunit
ENSG00000112769	3910	ensembl_gene_id	H. sapiens	3910	LAMA4	laminin subunit alpha 4
ENSG00000152894	5796	ensembl_gene_id	H. sapiens	5796	PTPRK	protein tyrosine phosphatase, receptor type K
ENSG00000079819	2037	ensembl_gene_id	H. sapiens	2037	EPB41L2	erythrocyte membrane protein band 4.1 like 2
ENSG00000135541	54806	ensembl_gene_id	H. sapiens	54806	AHI1	Abelson helper integration site 1
ENSG00000146414	257218	ensembl_gene_id	H. sapiens	257218	SHPRH	SNF2 histone linker PHD RING helicase
ENSG00000164506	134957	ensembl_gene_id	H. sapiens	134957	STXBP5	syntaxin binding protein 5
ENSG00000131023	9113	ensembl_gene_id	H. sapiens	9113	LATS1	large tumor suppressor kinase 1
ENSG00000131016	9590	ensembl_gene_id	H. sapiens	9590	AKAP12	A-kinase anchoring protein 12
ENSG00000131018	23345	ensembl_gene_id	H. sapiens	23345	SYNE1	spectrin repeat containing nuclear envelope protein 1
ENSG00000197081	3482	ensembl_gene_id	H. sapiens	3482	IGF2R	insulin like growth factor 2 receptor
ENSG00000177706	56975	ensembl_gene_id	H. sapiens	56975	FAM20C	FAM20C, golgi associated secretory pathway kinase
ENSG00000146535	2768	ensembl_gene_id	H. sapiens	2768	GNA12	G protein subunit alpha 12
ENSG00000146555	221935	ensembl_gene_id	H. sapiens	221935	SDK1	sidekick cell adhesion molecule 1
ENSG00000224593					None	None
ENSG00000242802	9907	ensembl_gene_id	H. sapiens	9907	AP5Z1	adaptor related protein complex 5 subunit zeta 1
ENSG00000182095	84629	ensembl_gene_id	H. sapiens	84629	TNRC18	trinucleotide repeat containing 18
ENSG00000106415	113263	ensembl_gene_id	H. sapiens	113263	GLCCI1	glucocorticoid induced 1
ENSG00000164548	29896	ensembl_gene_id	H. sapiens	29896	TRA2A	transformer 2 alpha homolog
ENSG00000196295					None	None
ENSG00000065883	8621	ensembl_gene_id	H. sapiens	8621	CDK13	cyclin dependent kinase 13
ENSG00000136279	28988	ensembl_gene_id	H. sapiens	28988	DBNL	drebrin like
ENSG00000136280	83605	ensembl_gene_id	H. sapiens	83605	CCM2	CCM2 scaffold protein
ENSG00000154978	81552	ensembl_gene_id	H. sapiens	81552	VOPP1	VOPP1, WBP1/VOPP1 family member
ENSG00000213462	2086	ensembl_gene_id	H. sapiens	2086	ERV3-1	endogenous retrovirus group 3 member 1, envelope
ENSG00000152926	109504726	ensembl_gene_id	H. sapiens	109504726	ERV3-1-ZNF117	ERV3-1-ZNF117 readthrough
ENSG00000169902	8460	ensembl_gene_id	H. sapiens	8460	TPST1	tyrosylprotein sulfotransferase 1
ENSG00000009954	9031	ensembl_gene_id	H. sapiens	9031	BAZ1B	bromodomain adjacent to zinc finger domain 1B
ENSG00000127948	5447	ensembl_gene_id	H. sapiens	5447	POR	cytochrome p450 oxidoreductase
ENSG00000127947	5782	ensembl_gene_id	H. sapiens	5782	PTPN12	protein tyrosine phosphatase, non-receptor type 12
ENSG00000135164	9988	ensembl_gene_id	H. sapiens	9988	DMTF1	cyclin D binding myb like transcription factor 1
ENSG00000127914	10142	ensembl_gene_id	H. sapiens	10142	AKAP9	A-kinase anchoring protein 9
ENSG00000001629	54467	ensembl_gene_id	H. sapiens	54467	ANKIB1	ankyrin repeat and IBR domain containing 1
ENSG00000164692	1278	ensembl_gene_id	H. sapiens	1278	COL1A2	collagen type I alpha 2 chain
ENSG00000205356	25851	ensembl_gene_id	H. sapiens	25851	TECPR1	tectonin beta-propeller repeat containing 1
ENSG00000160908	84124	ensembl_gene_id	H. sapiens	84124	ZNF394	zinc finger protein 394
ENSG00000106261	7586	ensembl_gene_id	H. sapiens	7586	ZKSCAN1	zinc finger with KRAB and SCAN domains 1
ENSG00000146830	64599	ensembl_gene_id	H. sapiens	64599	GIGYF1	GRB10 interacting GYF protein 1
ENSG00000169871	81844	ensembl_gene_id	H. sapiens	81844	TRIM56	tripartite motif containing 56
ENSG00000260336					None	None
ENSG00000091136	3912	ensembl_gene_id	H. sapiens	3912	LAMB1	laminin subunit beta 1
ENSG00000006652	3475	ensembl_gene_id	H. sapiens	3475	IFRD1	interferon related developmental regulator 1
ENSG00000105974	857	ensembl_gene_id	H. sapiens	857	CAV1	caveolin 1
ENSG00000105989	7472	ensembl_gene_id	H. sapiens	7472	WNT2	Wnt family member 2
ENSG00000128591	2318	ensembl_gene_id	H. sapiens	2318	FLNC	filamin C
ENSG00000122786	800	ensembl_gene_id	H. sapiens	800	CALD1	caldesmon 1
ENSG00000181072	1129	ensembl_gene_id	H. sapiens	1129	CHRM2	cholinergic receptor muscarinic 2
ENSG00000064393	28996	ensembl_gene_id	H. sapiens	28996	HIPK2	homeodomain interacting protein kinase 2
ENSG00000146966	27147	ensembl_gene_id	H. sapiens	27147	DENND2A	DENN domain containing 2A
ENSG00000106565	28959	ensembl_gene_id	H. sapiens	28959	TMEM176B	transmembrane protein 176B
ENSG00000055609	58508	ensembl_gene_id	H. sapiens	58508	KMT2C	lysine methyltransferase 2C
ENSG00000173273	8658	ensembl_gene_id	H. sapiens	8658	TNKS	tankyrase
ENSG00000164733	1508	ensembl_gene_id	H. sapiens	1508	CTSB	cathepsin B
ENSG00000164741	10395	ensembl_gene_id	H. sapiens	10395	DLC1	DLC1 Rho GTPase activating protein
ENSG00000156011	23362	ensembl_gene_id	H. sapiens	23362	PSD3	pleckstrin and Sec7 domain containing 3
ENSG00000158863	64760	ensembl_gene_id	H. sapiens	64760	FAM160B2	family with sequence similarity 160 member B2
ENSG00000168487	649	ensembl_gene_id	H. sapiens	649	BMP1	bone morphogenetic protein 1
ENSG00000134013	4017	ensembl_gene_id	H. sapiens	4017	LOXL2	lysyl oxidase like 2
ENSG00000157110	11030	ensembl_gene_id	H. sapiens	11030	RBPMS	RNA binding protein, mRNA processing factor
ENSG00000168615	8754	ensembl_gene_id	H. sapiens	8754	ADAM9	ADAM metallopeptidase domain 9
ENSG00000083168	7994	ensembl_gene_id	H. sapiens	7994	KAT6A	lysine acetyltransferase 6A
ENSG00000104365	3551	ensembl_gene_id	H. sapiens	3551	IKBKB	inhibitor of nuclear factor kappa B kinase subunit beta
ENSG00000008988	6224	ensembl_gene_id	H. sapiens	6224	RPS20	ribosomal protein S20
ENSG00000104388	5862	ensembl_gene_id	H. sapiens	5862	RAB2A	RAB2A, member RAS oncogene family
ENSG00000198363	444	ensembl_gene_id	H. sapiens	444	ASPH	aspartate beta-hydroxylase
ENSG00000104218	79848	ensembl_gene_id	H. sapiens	79848	CSPP1	centrosome and spindle pole associated protein 1
ENSG00000104321	8989	ensembl_gene_id	H. sapiens	8989	TRPA1	transient receptor potential cation channel subfamily A member 1
ENSG00000251136					None	None
ENSG00000183808	389677	ensembl_gene_id	H. sapiens	389677	RBM12B	RNA binding motif protein 12B
ENSG00000104324	10404	ensembl_gene_id	H. sapiens	10404	CPQ	carboxypeptidase Q
ENSG00000132549	157680	ensembl_gene_id	H. sapiens	157680	VPS13B	vacuolar protein sorting 13 homolog B
ENSG00000104517	51366	ensembl_gene_id	H. sapiens	51366	UBR5	ubiquitin protein ligase E3 component n-recognin 5
ENSG00000187955	7373	ensembl_gene_id	H. sapiens	7373	COL14A1	collagen type XIV alpha 1 chain
ENSG00000165156	11244	ensembl_gene_id	H. sapiens	11244	ZHX1	zinc fingers and homeoboxes 1
ENSG00000259305	100533106	ensembl_gene_id	H. sapiens	100533106	ZHX1-C8orf76	ZHX1-C8orf76 readthrough
ENSG00000169398	5747	ensembl_gene_id	H. sapiens	5747	PTK2	protein tyrosine kinase 2
ENSG00000105339	22898	ensembl_gene_id	H. sapiens	22898	DENND3	DENN domain containing 3
ENSG00000160932	4061	ensembl_gene_id	H. sapiens	4061	LY6E	lymphocyte antigen 6 family member E
ENSG00000181638	286128	ensembl_gene_id	H. sapiens	286128	ZFP41	ZFP41 zinc finger protein
ENSG00000178209	5339	ensembl_gene_id	H. sapiens	5339	PLEC	plectin
ENSG00000178719	2907	ensembl_gene_id	H. sapiens	2907	GRINA	glutamate ionotropic receptor NMDA type subunit associated protein 1
ENSG00000071894	29894	ensembl_gene_id	H. sapiens	29894	CPSF1	cleavage and polyadenylation specific factor 1
ENSG00000187954	50626	ensembl_gene_id	H. sapiens	50626	CYHR1	cysteine and histidine rich 1
ENSG00000107249	169792	ensembl_gene_id	H. sapiens	169792	GLIS3	GLIS family zinc finger 3
ENSG00000044459	54875	ensembl_gene_id	H. sapiens	54875	CNTLN	centlein
ENSG00000137154	6194	ensembl_gene_id	H. sapiens	6194	RPS6	ribosomal protein S6
ENSG00000120159	79886	ensembl_gene_id	H. sapiens	79886	CAAP1	caspase activity and apoptosis inhibitor 1
ENSG00000165280	7415	ensembl_gene_id	H. sapiens	7415	VCP	valosin containing protein
ENSG00000198467	7169	ensembl_gene_id	H. sapiens	7169	TPM2	tropomyosin 2
ENSG00000137076	7094	ensembl_gene_id	H. sapiens	7094	TLN1	talin 1
ENSG00000107175	10488	ensembl_gene_id	H. sapiens	10488	CREB3	cAMP responsive element binding protein 3
ENSG00000202474					None	None
ENSG00000107372	7763	ensembl_gene_id	H. sapiens	7763	ZFAND5	zinc finger AN1-type containing 5
ENSG00000196305	3376	ensembl_gene_id	H. sapiens	3376	IARS	isoleucyl-tRNA synthetase
ENSG00000148120	84909	ensembl_gene_id	H. sapiens	84909	C9orf3	chromosome 9 open reading frame 3
ENSG00000182150	375748	ensembl_gene_id	H. sapiens	375748	ERCC6L2	ERCC excision repair 6 like 2
ENSG00000234709					None	None
ENSG00000106701	83856	ensembl_gene_id	H. sapiens	83856	FSD1L	fibronectin type III and SPRY domain containing 1 like
ENSG00000229419					None	None
ENSG00000148143	58499	ensembl_gene_id	H. sapiens	58499	ZNF462	zinc finger protein 462
ENSG00000165124	79987	ensembl_gene_id	H. sapiens	79987	SVEP1	sushi, von Willebrand factor type A, EGF and pentraxin domain containing 1
ENSG00000106853	22949	ensembl_gene_id	H. sapiens	22949	PTGR1	prostaglandin reductase 1
ENSG00000041982	3371	ensembl_gene_id	H. sapiens	3371	TNC	tenascin C
ENSG00000119401	22954	ensembl_gene_id	H. sapiens	22954	TRIM32	tripartite motif containing 32
ENSG00000106780	1955	ensembl_gene_id	H. sapiens	1955	MEGF9	multiple EGF like domains 9
ENSG00000148175	2040	ensembl_gene_id	H. sapiens	2040	STOM	stomatin
ENSG00000167110	2801	ensembl_gene_id	H. sapiens	2801	GOLGA2	golgin A2
ENSG00000197694	6709	ensembl_gene_id	H. sapiens	6709	SPTAN1	spectrin alpha, non-erythrocytic 1
ENSG00000130723	84726	ensembl_gene_id	H. sapiens	84726	PRRC2B	proline rich coiled-coil 2B
ENSG00000107290	23064	ensembl_gene_id	H. sapiens	23064	SETX	senataxin
ENSG00000148248	6836	ensembl_gene_id	H. sapiens	6836	SURF4	surfeit 4
ENSG00000130635	1289	ensembl_gene_id	H. sapiens	1289	COL5A1	collagen type V alpha 1 chain
ENSG00000107223	8721	ensembl_gene_id	H. sapiens	8721	EDF1	endothelial differentiation related factor 1
ENSG00000181090	79813	ensembl_gene_id	H. sapiens	79813	EHMT1	euchromatic histone lysine methyltransferase 1
ENSG00000211459	4549	ensembl_gene_id	H. sapiens	4549	RNR1	s-rRNA
ENSG00000198888	4535	ensembl_gene_id	H. sapiens	4535	ND1	NADH dehydrogenase, subunit 1 (complex I)
ENSG00000210112					None	None
ENSG00000198804	4512	ensembl_gene_id	H. sapiens	4512	COX1	cytochrome c oxidase subunit I
ENSG00000210176					None	None
ENSG00000198786	4540	ensembl_gene_id	H. sapiens	4540	ND5	NADH dehydrogenase, subunit 5 (complex I)
ENSG00000130985	7317	ensembl_gene_id	H. sapiens	7317	UBA1	ubiquitin like modifier activating enzyme 1
ENSG00000179222	9500	ensembl_gene_id	H. sapiens	9500	MAGED1	MAGE family member D1
ENSG00000126012	8242	ensembl_gene_id	H. sapiens	8242	KDM5C	lysine demethylase 5C
ENSG00000086758	10075	ensembl_gene_id	H. sapiens	10075	HUWE1	HECT, UBA and WWE domain containing 1, E3 ubiquitin protein ligase
ENSG00000067445	7216	ensembl_gene_id	H. sapiens	7216	TRO	trophinin
ENSG00000147140	4841	ensembl_gene_id	H. sapiens	4841	NONO	non-POU domain containing octamer binding
ENSG00000147162	8473	ensembl_gene_id	H. sapiens	8473	OGT	O-linked N-acetylglucosamine (GlcNAc) transferase
ENSG00000198034	6191	ensembl_gene_id	H. sapiens	6191	RPS4X	ribosomal protein S4 X-linked
ENSG00000229807	7503	ensembl_gene_id	H. sapiens	7503	XIST	X inactive specific transcript
ENSG00000230590					None	None
ENSG00000271430					None	None
ENSG00000271533					None	None
ENSG00000196440	100131755	ensembl_gene_id	H. sapiens	100131755	ARMCX4	armadillo repeat containing X-linked 4
ENSG00000147274	27316	ensembl_gene_id	H. sapiens	27316	RBMX	RNA binding motif protein X-linked
ENSG00000196924	2316	ensembl_gene_id	H. sapiens	2316	FLNA	filamin A
ENSG00000203879	2664	ensembl_gene_id	H. sapiens	2664	GDI1	GDP dissociation inhibitor 1
ENSG00000071859	9130	ensembl_gene_id	H. sapiens	9130	FAM50A	family with sequence similarity 50 member A
ENSG00000130827	55558	ensembl_gene_id	H. sapiens	55558	PLXNA3	plexin A3
ENSG00000160211	2539	ensembl_gene_id	H. sapiens	2539	G6PD	glucose-6-phosphate dehydrogenase
