# Supplementary material for: HMGB1 coordinates SASP‐related chromatin folding and RNA homeostasis on the path to senescence
Source: Mol Syst Biol. 2021 Jun 24;17(6):e9760. doi: 10.15252/msb.20209760 (PMC8224457; doi:10.15252/msb.20209760)
Supplement: Supplementary file 4 — Dataset EV2 [file MSB-17-e9760-s006.xlsx]

## Sheet: Description
	Dataset EV2		List of high confidence HMGB1 ChIP-seq peaks from (A) proliferating HUVEC, (B) proliferating (C) and senescent IMR90.

## Sheet: (A) HMGB1 HUVEC pro
chr	start	end	width	strand	width.1	strand.2	name	score	strand.1	signalValue	pval	qval	peak	annotation	geneChr	geneStart	geneEnd	geneLength	geneStrand	geneId	transcriptId	distanceToTSS	ENSEMBL	SYMBOL	GENENAME
chr1	1051638	1052332	695	*	696	*	peak2040	1000	*	71.2181	-1	4.07309	348	Promoter (<=1kb)	1	1017198	1051736	34539	2	54991	uc001acr.2	0	ENSG00000131591	C1orf159	chromosome 1 open reading frame 159
chr1	1208670	1209364	695	*	696	*	peak235	1000	*	108.282	-1	4.07309	348	Promoter (<=1kb)	1	1189292	1209234	19943	2	118424	uc001ado.3	0	ENSG00000160087	UBE2J2	ubiquitin conjugating enzyme E2 J2
chr1	1284305	1284999	695	*	696	*	peak445	1000	*	99.1364	-1	4.07309	348	Promoter (<=1kb)	1	1270658	1284492	13835	2	1855	uc001aer.4	0	ENSG00000107404	DVL1	dishevelled segment polarity protein 1
chr1	1709726	1710420	695	*	696	*	peak792	1000	*	90.5883	-1	4.07309	348	Promoter (<=1kb)	1	1682671	1709909	27239	2	65220	uc001aic.3	0	ENSG00000008130	NADK	NAD kinase
chr1	2245907	2246601	695	*	696	*	peak1775	1000	*	74.1287	-1	4.07309	348	Distal Intergenic	1	2281853	2284100	2248	2	100129534	uc001ajc.3	37499	ENSG00000269896	LOC100129534	small nuclear ribonucleoprotein polypeptide N pseudogene
chr1	2246120	2246814	695	*	696	*	peak1934	1000	*	72.6659	-1	4.07309	348	Distal Intergenic	1	2281853	2284100	2248	2	100129534	uc001ajc.3	37286	ENSG00000269896	LOC100129534	small nuclear ribonucleoprotein polypeptide N pseudogene
chr1	2323119	2323813	695	*	696	*	peak1343	1000	*	80.472	-1	4.07309	348	Promoter (<=1kb)	1	2323214	2336885	13672	1	11079	uc001aje.2	0	ENSG00000157916	RER1	retention in endoplasmic reticulum sorting receptor 1
chr1	2343604	2344298	695	*	696	*	peak301	1000	*	105.175	-1	4.07309	348	Promoter (<=1kb)	1	2336241	2344010	7770	2	5192	uc001ajg.3	0	ENSG00000157911	PEX10	peroxisomal biogenesis factor 10
chr1	2457512	2458206	695	*	696	*	peak2027	1000	*	71.9144	-1	4.07309	348	Promoter (<=1kb)	1	2439975	2458035	18061	2	55229	uc001ajm.1	0	ENSG00000157881	PANK4	pantothenate kinase 4 (inactive)
chr1	3541445	3542139	695	*	696	*	peak991	1000	*	86.838	-1	4.07309	348	Promoter (<=1kb)	1	3541556	3546694	5139	1	127262	uc001akm.3	0	ENSG00000158109	TPRG1L	tumor protein p63 regulated 1 like
chr1	3712448	3713142	695	*	696	*	peak1855	1000	*	73.917	-1	4.07309	348	Promoter (<=1kb)	1	3696784	3713068	16285	2	57470	uc001akx.1	0	ENSG00000130764	LRRC47	leucine rich repeat containing 47
chr1	6295553	6296247	695	*	696	*	peak571	1000	*	95.7207	-1	4.07309	348	Promoter (<=1kb)	1	6281253	6296044	14792	2	23463	uc001amk.3	0	ENSG00000116237	ICMT	isoprenylcysteine carboxyl methyltransferase
chr1	6452847	6453541	695	*	696	*	peak1842	1000	*	73.3599	-1	4.07309	348	Promoter (<=1kb)	1	6324332	6453826	129495	2	11332	uc001amt.3	285	ENSG00000097021	ACOT7	acyl-CoA thioesterase 7
chr1	6545229	6545923	695	*	696	*	peak2101	1000	*	70.4987	-1	4.07309	348	Promoter (<=1kb)	1	6526152	6545529	19378	2	57449	uc010nzr.1	0	ENSG00000171680	PLEKHG5	pleckstrin homology and RhoGEF domain containing G5
chr1	6845523	6846217	695	*	696	*	peak1331	1000	*	80.3306	-1	4.07309	348	Promoter (<=1kb)	1	6845384	7829766	984383	1	23261	uc001aoi.3	139	ENSG00000171735	CAMTA1	calmodulin binding transcription activator 1
chr1	8085697	8086391	695	*	696	*	peak1327	1000	*	80.5465	-1	4.07309	348	Promoter (<=1kb)	1	8071779	8086393	14615	2	54206	uc001aoz.3	2	ENSG00000116285	ERRFI1	ERBB receptor feedback inhibitor 1
chr1	8483469	8484163	695	*	696	*	peak1393	1000	*	79.0076	-1	4.07309	348	Promoter (<=1kb)	1	8412464	8483747	71284	2	473	uc001apd.3	0	ENSG00000142599	RERE	arginine-glutamic acid dipeptide repeats
chr1	8762983	8763677	695	*	696	*	peak1139	1000	*	83.5118	-1	4.07309	348	Intron (uc001ape.3/473, intron 2 of 23)	1	8525030	8813897	288868	2	473	uc001aph.1	50220	ENSG00000142599	RERE	arginine-glutamic acid dipeptide repeats
chr1	9188670	9189364	695	*	696	*	peak1596	1000	*	76.2271	-1	4.07309	348	Promoter (<=1kb)	1	9164476	9189229	24754	2	80045	uc001apq.1	0	ENSG00000180758	GPR157	G protein-coupled receptor 157
chr1	9294619	9295313	695	*	696	*	peak1594	1000	*	76.131	-1	4.07309	348	Promoter (<=1kb)	1	9294863	9331394	36532	1	9563	uc001apt.3	0	ENSG00000049239	H6PD	hexose-6-phosphate dehydrogenase/glucose 1-dehydrogenase
chr1	9352839	9353533	695	*	696	*	peak1391	1000	*	79.8859	-1	4.07309	348	Promoter (<=1kb)	1	9352941	9429590	76650	1	80176	uc010oae.2	0	ENSG00000171621	SPSB1	splA/ryanodine receptor domain and SOCS box containing 1
chr1	9599476	9600170	695	*	696	*	peak1589	1000	*	76.8421	-1	4.07309	348	Promoter (<=1kb)	1	9599528	9642831	43304	1	84275	uc001apw.3	0	ENSG00000171612	SLC25A33	solute carrier family 25 member 33
chr1	9648781	9649475	695	*	696	*	peak562	1000	*	95.3597	-1	4.07309	348	Promoter (<=1kb)	1	9648932	9665020	16089	1	199953	uc001apy.3	0	ENSG00000188807	TMEM201	transmembrane protein 201
chr1	9749433	9750127	695	*	696	*	peak2083	1000	*	70.1138	-1	4.07309	348	Promoter (1-2kb)	1	9751525	9789172	37648	1	5293	uc010oaf.2	-1398	ENSG00000171608	PIK3CD	phosphatidylinositol-4,5-bisphosphate 3-kinase catalytic subunit delta
chr1	9883764	9884458	695	*	696	*	peak1588	1000	*	76.7431	-1	4.07309	348	Promoter (<=1kb)	1	9789079	9884550	95472	2	22883	uc001aqh.3	92	ENSG00000171603	CLSTN1	calsyntenin 1
chr1	10270550	10271244	695	*	696	*	peak547	1000	*	96.369	-1	4.07309	348	Promoter (<=1kb)	1	10270764	10334469	63706	1	23095	uc009vmt.3	0	ENSG00000054523	KIF1B	kinesin family member 1B
chr1	10459153	10459847	695	*	696	*	peak1224	1000	*	82.3323	-1	4.07309	348	Promoter (<=1kb)	1	10459085	10480201	21117	1	5226	uc010oak.2	68	ENSG00000142657	PGD	phosphogluconate dehydrogenase
chr1	10926961	10927655	695	*	696	*	peak1355	1000	*	80.8075	-1	4.07309	348	Distal Intergenic	1	10707263	10856733	149471	2	54897	uc001arp.2	-70228	ENSG00000130940	CASZ1	castor zinc finger 1
chr1	11538681	11539375	695	*	696	*	peak546	1000	*	96.1069	-1	4.07309	348	Promoter (<=1kb)	1	11539295	11541938	2644	1	57540	uc009vmz.1	0	ENSG00000204624	DISP3	dispatched RND transporter family member 3
chr1	12226827	12227521	695	*	696	*	peak938	1000	*	87.8285	-1	4.07309	348	Promoter (<=1kb)	1	12227060	12269277	42218	1	7133	uc001att.3	0	ENSG00000028137	TNFRSF1B	TNF receptor superfamily member 1B
chr1	12289806	12290500	695	*	696	*	peak1351	1000	*	80.5169	-1	4.07309	348	Promoter (<=1kb)	1	12290113	12572098	281986	1	55187	uc001atv.3	0	ENSG00000048707	VPS13D	vacuolar protein sorting 13 homolog D
chr1	14075738	14076432	695	*	696	*	peak651	1000	*	93.6545	-1	4.07309	348	Promoter (<=1kb)	1	14075856	14107358	31503	1	7799	uc021ogk.1	0	ENSG00000116731	PRDM2	PR/SET domain 2
chr1	15480158	15480852	695	*	696	*	peak474	1000	*	98.9701	-1	4.07309	348	Promoter (<=1kb)	1	15480229	15546874	66646	1	55092	uc001avz.3	0	ENSG00000171729	TMEM51	transmembrane protein 51
chr1	15736021	15736715	695	*	696	*	peak995	1000	*	86.1278	-1	4.07309	348	Promoter (<=1kb)	1	15736391	15756839	20449	1	79180	uc001awh.2	0	ENSG00000142634	EFHD2	EF-hand domain family member D2
chr1	16399760	16400454	695	*	696	*	peak1156	1000	*	83.9386	-1	4.07309	348	Promoter (<=1kb)	1	16384264	16400127	15864	2	348487	uc001axz.4	0	ENSG00000185519	FAM131C	family with sequence similarity 131 member C
chr1	16825226	16825920	695	*	696	*	peak53	1000	*	124.9	-1	4.07309	348	Distal Intergenic	1	16793931	16819196	25266	2	114819	uc001ayt.2	-6030	ENSG00000080947	CROCCP3	CROCC pseudogene 3
chr1	16825426	16826120	695	*	696	*	peak994	1000	*	86.0241	-1	4.07309	348	Distal Intergenic	1	16793931	16819196	25266	2	114819	uc001ayt.2	-6230	ENSG00000080947	CROCCP3	CROCC pseudogene 3
chr1	17287195	17287889	695	*	696	*	peak1349	1000	*	80.142	-1	4.07309	348	Exon (uc001azt.2/9696, exon 27 of 37)	1	17294698	17299474	4777	1	9696	uc001azv.2	-6809	ENSG00000058453	CROCC	ciliary rootlet coiled-coil, rootletin
chr1	17764144	17764838	695	*	696	*	peak1780	1000	*	74.3474	-1	4.07309	348	Promoter (<=1kb)	1	17733251	17765059	31809	2	55920	uc001bal.3	221	ENSG00000179051	RCC2	regulator of chromosome condensation 2
chr1	17764450	17765144	695	*	696	*	peak1863	1000	*	73.9829	-1	4.07309	348	Promoter (<=1kb)	1	17733251	17765059	31809	2	55920	uc001bal.3	0	ENSG00000179051	RCC2	regulator of chromosome condensation 2
chr1	19282489	19283183	695	*	696	*	peak336	1000	*	103.342	-1	4.07309	348	Promoter (<=1kb)	1	19230774	19282826	52053	2	126917	uc001bbd.2	0	ENSG00000169991	IFFO2	intermediate filament family orphan 2
chr1	19638157	19638851	695	*	696	*	peak1347	1000	*	80.7472	-1	4.07309	348	Promoter (<=1kb)	1	19638740	19655794	17055	1	54896	uc001bby.3	0	ENSG00000040487	SLC66A1	solute carrier family 66 member 1
chr1	19970589	19971283	695	*	696	*	peak1777	1000	*	74.4677	-1	4.07309	348	Promoter (<=1kb)	1	19970667	19984949	14283	1	4681	uc001bck.3	0	ENSG00000158747	NBL1	NBL1, DAN family BMP antagonist
chr1	20959814	20960508	695	*	696	*	peak157	1000	*	113.247	-1	4.07309	348	Promoter (<=1kb)	1	20959948	20978004	18057	1	65018	uc001bdm.3	0	ENSG00000158828	PINK1	PTEN induced kinase 1
chr1	21113493	21114187	695	*	696	*	peak1936	1000	*	72.9992	-1	4.07309	348	Promoter (<=1kb)	1	21069171	21113799	44629	2	50809	uc010odh.1	0	ENSG00000127483	HP1BP3	heterochromatin protein 1 binding protein 3
chr1	21616443	21617137	695	*	696	*	peak578	1000	*	95.6691	-1	4.07309	348	Promoter (<=1kb)	1	21543740	21616766	73027	2	1889	uc001bei.2	0	ENSG00000117298	ECE1	endothelin converting enzyme 1
chr1	21671500	21672194	695	*	696	*	peak415	1000	*	100.737	-1	4.07309	348	Promoter (<=1kb)	1	21543740	21672034	128295	2	1889	uc001bem.2	0	ENSG00000117298	ECE1	endothelin converting enzyme 1
chr1	22379181	22379875	695	*	696	*	peak218	1000	*	110.52	-1	4.07309	348	Promoter (<=1kb)	1	22379120	22419436	40317	1	998	uc010ods.2	61	ENSG00000070831	CDC42	cell division cycle 42
chr1	22379384	22380078	695	*	696	*	peak646	1000	*	93.2348	-1	4.07309	348	Promoter (<=1kb)	1	22379120	22419436	40317	1	998	uc010ods.2	264	ENSG00000070831	CDC42	cell division cycle 42
chr1	23037228	23037922	695	*	696	*	peak541	1000	*	96.1178	-1	4.07309	348	Promoter (<=1kb)	1	23037331	23241082	203752	1	2048	uc009vqj.1	0	ENSG00000133216	EPHB2	EPH receptor B2
chr1	23345825	23346519	695	*	696	*	peak1616	1000	*	76.363	-1	4.07309	348	Promoter (<=1kb)	1	23345941	23410184	64244	1	23028	uc001bgi.2	0	ENSG00000004487	KDM1A	lysine demethylase 1A
chr1	23494299	23494993	695	*	696	*	peak2112	1000	*	70.834	-1	4.07309	348	Promoter (<=1kb)	1	23410516	23495517	85002	2	7798	uc001bgk.2	524	ENSG00000169641	LUZP1	leucine zipper protein 1
chr1	23503897	23504591	695	*	696	*	peak1285	1000	*	81.6938	-1	4.07309	348	Promoter (<=1kb)	1	23417683	23504301	86619	2	7798	uc001bgm.1	0	ENSG00000169641	LUZP1	leucine zipper protein 1
chr1	23670037	23670731	695	*	696	*	peak688	1000	*	92.4938	-1	4.07309	348	Promoter (<=1kb)	1	23636276	23670853	34578	2	10236	uc001bgp.4	122	ENSG00000125944	HNRNPR	heterogeneous nuclear ribonucleoprotein R
chr1	23881010	23881704	695	*	696	*	peak52	1000	*	124.966	-1	4.07309	348	Downstream (2-3kb)	1	23884421	23886285	1865	2	3399	uc001bhh.4	4581	ENSG00000117318	ID3	inhibitor of DNA binding 3, HLH protein
chr1	25071901	25072595	695	*	696	*	peak215	1000	*	110.414	-1	4.07309	348	Promoter (<=1kb)	1	25071878	25169078	97201	1	25932	uc001bjp.1	23	ENSG00000169504	CLIC4	chloride intracellular channel 4
chr1	25072106	25072800	695	*	696	*	peak1342	1000	*	80.821	-1	4.07309	348	Promoter (<=1kb)	1	25071878	25169078	97201	1	25932	uc001bjp.1	228	ENSG00000169504	CLIC4	chloride intracellular channel 4
chr1	25757531	25758225	695	*	696	*	peak1768	1000	*	74.7668	-1	4.07309	348	Promoter (<=1kb)	1	25757388	25826698	69311	1	55219	uc009vrv.3	143	ENSG00000204178	MACO1	macoilin 1
chr1	26126497	26127191	695	*	696	*	peak1210	1000	*	82.0384	-1	4.07309	348	Promoter (<=1kb)	1	26126667	26144713	18047	1	57190	uc021ojk.1	0	ENSG00000162430	SELENON	selenoprotein N
chr1	26437648	26438342	695	*	696	*	peak687	1000	*	92.3629	-1	4.07309	348	Promoter (<=1kb)	1	26437656	26452039	14384	1	149420	uc010oew.2	0	ENSG00000175087	PDIK1L	PDLIM1 interacting kinase 1 like
chr1	26488104	26488798	695	*	696	*	peak1097	1000	*	84.5047	-1	4.07309	348	Promoter (2-3kb)	1	26485511	26489119	3609	1	79927	uc001blk.3	2593	ENSG00000197245	FAM110D	family with sequence similarity 110 member D
chr1	26490556	26491250	695	*	696	*	peak1280	1000	*	81.288	-1	4.07309	348	Distal Intergenic	1	26485511	26489119	3609	1	79927	uc001blk.3	5045	ENSG00000197245	FAM110D	family with sequence similarity 110 member D
chr1	26856110	26856804	695	*	696	*	peak1767	1000	*	74.9673	-1	4.07309	348	Promoter (<=1kb)	1	26856249	26901520	45272	1	6195	uc001bmr.1	0	ENSG00000117676	RPS6KA1	ribosomal protein S6 kinase A1
chr1	27022006	27022700	695	*	696	*	peak120	1000	*	116.214	-1	4.07309	348	Promoter (<=1kb)	1	27022522	27102198	79677	1	8289	uc001bmt.1	0	ENSG00000117713	ARID1A	AT-rich interaction domain 1A
chr1	27022412	27023106	695	*	696	*	peak1044	1000	*	85.775	-1	4.07309	348	Promoter (<=1kb)	1	27022522	27102198	79677	1	8289	uc001bmt.1	0	ENSG00000117713	ARID1A	AT-rich interaction domain 1A
chr1	27153026	27153720	695	*	696	*	peak2022	1000	*	71.8927	-1	4.07309	348	Promoter (<=1kb)	1	27153201	27182211	29011	1	84243	uc001bnb.3	0	ENSG00000204160	ZDHHC18	zinc finger DHHC-type palmitoyltransferase 18
chr1	27481107	27481801	695	*	696	*	peak11	1000	*	139.046	-1	4.07309	348	Promoter (<=1kb)	1	27425300	27481621	56322	2	6548	uc001bnm.4	0	ENSG00000090020	SLC9A1	solute carrier family 9 member A1
chr1	27901893	27902587	695	*	696	*	peak284	1000	*	106.502	-1	4.07309	348	Intron (uc009vsy.3/27245, intron 1 of 6)	1	27860756	27930143	69388	2	27245	uc009vsy.3	27556	ENSG00000126705	AHDC1	AT-hook DNA binding motif containing 1
chr1	27930381	27931075	695	*	696	*	peak2111	1000	*	70.4585	-1	4.07309	348	Promoter (<=1kb)	1	27877380	27930361	52982	2	27245	uc001boh.1	-20	ENSG00000126705	AHDC1	AT-hook DNA binding motif containing 1
chr1	29240880	29241574	695	*	696	*	peak439	1000	*	99.8912	-1	4.07309	348	Promoter (<=1kb)	1	29241088	29380164	139077	1	2035	uc009vtk.2	0	ENSG00000159023	EPB41	erythrocyte membrane protein band 4.1
chr1	29508003	29508697	695	*	696	*	peak437	1000	*	99.0966	-1	4.07309	348	Promoter (<=1kb)	1	29474250	29508637	34388	2	6429	uc001bro.3	0	ENSG00000116350	SRSF4	serine and arginine rich splicing factor 4
chr1	32403343	32404037	695	*	696	*	peak1691	1000	*	75.277	-1	4.07309	348	Promoter (<=1kb)	1	32372022	32403988	31967	2	8073	uc001bty.2	0	ENSG00000184007	PTP4A2	protein tyrosine phosphatase 4A2
chr1	32479443	32480137	695	*	696	*	peak743	1000	*	91.5978	-1	4.07309	348	Promoter (<=1kb)	1	32479295	32526460	47166	1	10657	uc001buc.2	148	ENSG00000121774	KHDRBS1	KH RNA binding domain containing, signal transduction associated 1
chr1	32801154	32801848	695	*	696	*	peak1209	1000	*	82.6889	-1	4.07309	348	Promoter (<=1kb)	1	32799430	32801840	2411	2	65108	uc001bvd.4	0	ENSG00000175130	MARCKSL1	MARCKS like 1
chr1	32801359	32802053	695	*	696	*	peak1536	1000	*	77.5546	-1	4.07309	348	Promoter (<=1kb)	1	32799430	32801840	2411	2	65108	uc001bvd.4	0	ENSG00000175130	MARCKSL1	MARCKS like 1
chr1	32816986	32817680	695	*	696	*	peak1535	1000	*	77.0153	-1	4.07309	348	Distal Intergenic	1	32826871	32827844	974	2	100128071	uc021oku.1	10164	ENSG00000225828	FAM229A	family with sequence similarity 229 member A
chr1	32965859	32966553	695	*	696	*	peak742	1000	*	91.8342	-1	4.07309	348	Intron (uc001bvk.3/653121, intron 4 of 9)	1	32930658	32953459	22802	1	728116	uc001bvl.4	35201	ENSG00000273274	ZBTB8B	zinc finger and BTB domain containing 8B
chr1	33004885	33005579	695	*	696	*	peak138	1000	*	115.975	-1	4.07309	348	Promoter (<=1kb)	1	33004772	33071542	66771	1	653121	uc001bvn.3	113	ENSG00000160062	ZBTB8A	zinc finger and BTB domain containing 8A
chr1	33005093	33005787	695	*	696	*	peak1041	1000	*	85.1434	-1	4.07309	348	Promoter (<=1kb)	1	33004772	33071542	66771	1	653121	uc001bvn.3	321	ENSG00000160062	ZBTB8A	zinc finger and BTB domain containing 8A
chr1	33207139	33207833	695	*	696	*	peak2108	1000	*	70.8895	-1	4.07309	348	Promoter (<=1kb)	1	33207512	33240571	33060	1	57648	uc001bvu.1	0	ENSG00000162522	KIAA1522	KIAA1522
chr1	33814873	33815567	695	*	696	*	peak609	1000	*	94.2843	-1	4.07309	348	Promoter (<=1kb)	1	33789224	33815499	26276	2	1912	uc001bxe.1	0	ENSG00000134686	PHC2	polyhomeotic homolog 2
chr1	33896022	33896716	695	*	696	*	peak504	1000	*	97.6944	-1	4.07309	348	Promoter (<=1kb)	1	33789224	33896216	106993	2	1912	uc009vuh.1	0	ENSG00000134686	PHC2	polyhomeotic homolog 2
chr1	35657533	35658227	695	*	696	*	peak436	1000	*	99.5281	-1	4.07309	348	Promoter (<=1kb)	1	35649201	35658743	9543	2	6421	uc001bys.3	516	ENSG00000116560	SFPQ	splicing factor proline and glutamine rich
chr1	35734188	35734882	695	*	696	*	peak872	1000	*	88.1675	-1	4.07309	348	Promoter (<=1kb)	1	35734568	35887545	152978	1	9202	uc001byt.3	0	ENSG00000146463	ZMYM4	zinc finger MYM-type containing 4
chr1	36621508	36622202	695	*	696	*	peak137	1000	*	115.371	-1	4.07309	348	Promoter (<=1kb)	1	36602170	36621654	19485	2	27095	uc031plx.1	0	ENSG00000054116	TRAPPC3	trafficking protein particle complex 3
chr1	36621709	36622403	695	*	696	*	peak1856	1000	*	73.609	-1	4.07309	348	Promoter (<=1kb)	1	36621803	36646441	24639	1	55700	uc001bzz.3	0	ENSG00000116871	MAP7D1	MAP7 domain containing 1
chr1	37979786	37980480	695	*	696	*	peak1040	1000	*	85.6246	-1	4.07309	348	Promoter (<=1kb)	1	37955561	37979867	24307	2	64769	uc001cbd.2	0	ENSG00000163875	MEAF6	MYST/Esa1 associated factor 6
chr1	37979995	37980689	695	*	696	*	peak1279	1000	*	81.7966	-1	4.07309	348	Promoter (<=1kb)	1	37955561	37980420	24860	2	64769	uc001cbe.2	0	ENSG00000163875	MEAF6	MYST/Esa1 associated factor 6
chr1	38273355	38274049	695	*	696	*	peak1039	1000	*	85.8394	-1	4.07309	348	Promoter (<=1kb)	1	38273473	38275126	1654	1	127687	uc001ccd.2	0	ENSG00000197982	C1orf122	chromosome 1 open reading frame 122
chr1	39456764	39457458	695	*	696	*	peak1765	1000	*	74.4393	-1	4.07309	348	Promoter (<=1kb)	1	39456916	39471737	14822	1	79647	uc001ccw.3	0	ENSG00000174574	AKIRIN1	akirin 1
chr1	39570641	39571335	695	*	696	*	peak538	1000	*	96.8299	-1	4.07309	348	Intron (uc001cdc.2/23499, intron 1 of 61)	1	39587985	39901433	313449	1	23499	uc001cda.1	-16650	ENSG00000127603	MACF1	microtubule actin crosslinking factor 1
chr1	39570840	39571534	695	*	696	*	peak990	1000	*	86.6502	-1	4.07309	348	Intron (uc001cdc.2/23499, intron 1 of 61)	1	39587985	39901433	313449	1	23499	uc001cda.1	-16451	ENSG00000127603	MACF1	microtubule actin crosslinking factor 1
chr1	39874757	39875451	695	*	696	*	peak283	1000	*	106.763	-1	4.07309	348	Promoter (<=1kb)	1	39875176	39882154	6979	1	643314	uc009vvt.1	0	NA	KIAA0754	KIAA0754
chr1	40041885	40042579	695	*	696	*	peak1531	1000	*	77.5135	-1	4.07309	348	Promoter (<=1kb)	1	40026485	40042521	16037	2	8761	uc001cdl.2	0	ENSG00000090621	PABPC4	poly(A) binding protein cytoplasmic 4
chr1	40042220	40042914	695	*	696	*	peak1037	1000	*	85.4013	-1	4.07309	348	Promoter (<=1kb)	1	40026485	40042521	16037	2	8761	uc001cdl.2	0	ENSG00000090621	PABPC4	poly(A) binding protein cytoplasmic 4
chr1	41327286	41327980	695	*	696	*	peak608	1000	*	94.0333	-1	4.07309	348	Promoter (<=1kb)	1	41326728	41328018	1291	2	163732	uc001cgj.3	38	ENSG00000179862	CITED4	Cbp/p300 interacting transactivator with Glu/Asp rich carboxy-terminal domain 4
chr1	41445548	41446242	695	*	696	*	peak1339	1000	*	80.912	-1	4.07309	348	Promoter (<=1kb)	1	41445007	41478235	33229	1	1503	uc010ojo.2	541	ENSG00000171793	CTPS1	CTP synthase 1
chr1	42501145	42501839	695	*	696	*	peak27	1000	*	130.491	-1	4.07309	348	Promoter (<=1kb)	1	42312860	42501596	188737	2	59269	uc001chb.2	0	ENSG00000127124	HIVEP3	HIVEP zinc finger 3
chr1	42800452	42801146	695	*	696	*	peak1689	1000	*	75.8495	-1	4.07309	348	Promoter (<=1kb)	1	42642210	42800636	158427	2	22887	uc001che.3	0	ENSG00000198815	FOXJ3	forkhead box J3
chr1	43148028	43148722	695	*	696	*	peak572	1000	*	95.5093	-1	4.07309	348	Promoter (<=1kb)	1	43148066	43168020	19955	1	4904	uc001chs.3	0	ENSG00000065978	YBX1	Y-box binding protein 1
chr1	43282426	43283120	695	*	696	*	peak1208	1000	*	82.4432	-1	4.07309	348	Promoter (<=1kb)	1	43282776	43305384	22609	1	114625	uc010ojw.1	0	ENSG00000164010	ERMAP	erythroblast membrane associated protein (Scianna blood group)
chr1	43423818	43424512	695	*	696	*	peak1277	1000	*	81.1593	-1	4.07309	348	Promoter (<=1kb)	1	43424720	43449029	24310	1	440584	uc001cil.3	-208	ENSG00000227533	SLC2A1-AS1	SLC2A1 antisense RNA 1
chr1	43996382	43997076	695	*	696	*	peak1688	1000	*	75.0004	-1	4.07309	348	Promoter (<=1kb)	1	43996547	44045736	49190	1	5792	uc001cjq.4	0	ENSG00000142949	PTPRF	protein tyrosine phosphatase receptor type F
chr1	44173041	44173735	695	*	696	*	peak111	1000	*	117.315	-1	4.07309	348	Promoter (<=1kb)	1	44173204	44385889	212686	1	6487	uc010okj.2	0	ENSG00000126091	ST3GAL3	ST3 beta-galactoside alpha-2,3-sialyltransferase 3
chr1	44820500	44821194	695	*	696	*	peak927	1000	*	87.8275	-1	4.07309	348	Promoter (<=1kb)	1	44686742	44820939	134198	2	79033	uc001clt.3	0	ENSG00000117419	ERI3	ERI1 exoribonuclease family member 3
chr1	45097435	45098129	695	*	696	*	peak73	1000	*	120.713	-1	4.07309	348	Promoter (<=1kb)	1	45097704	45117395	19692	1	55182	uc010okz.2	0	ENSG00000187147	RNF220	ring finger protein 220
chr1	46268994	46269688	695	*	696	*	peak1407	1000	*	79.855	-1	4.07309	348	Promoter (<=1kb)	1	46269285	46501796	232512	1	23139	uc001cov.3	0	ENSG00000086015	MAST2	microtubule associated serine/threonine kinase 2
chr1	46998569	46999263	695	*	696	*	peak1611	1000	*	76.8046	-1	4.07309	348	Distal Intergenic	1	47004368	47035927	31560	1	100507423	uc021onb.1	-5105	ENSG00000269956	MKNK1-AS1	MKNK1 antisense RNA 1
chr1	47133719	47134413	695	*	696	*	peak392	1000	*	101.825	-1	4.07309	348	Promoter (<=1kb)	1	47100711	47134099	33389	2	64756	uc001cqh.4	0	ENSG00000123472	ATPAF1	ATP synthase mitochondrial F1 complex assembly factor 1
chr1	47697565	47698259	695	*	696	*	peak789	1000	*	90.0099	-1	4.07309	348	Promoter (<=1kb)	1	47689676	47697892	8217	2	6886	uc001cqz.1	0	ENSG00000162367	TAL1	TAL bHLH transcription factor 1, erythroid differentiation factor
chr1	47799494	47800188	695	*	696	*	peak1207	1000	*	82.843	-1	4.07309	348	Promoter (<=1kb)	1	47799469	47844511	45043	1	51727	uc010omq.2	25	ENSG00000162368	CMPK1	cytidine/uridine monophosphate kinase 1
chr1	51425231	51425925	695	*	696	*	peak683	1000	*	92.8417	-1	4.07309	348	Promoter (<=1kb)	1	50906935	51425525	518591	2	11124	uc009vyw.1	0	ENSG00000185104	FAF1	Fas associated factor 1
chr1	51701798	51702492	695	*	696	*	peak988	1000	*	86.5201	-1	4.07309	348	Promoter (<=1kb)	1	51701945	51739119	37175	1	26994	uc001csi.4	0	ENSG00000123091	RNF11	ring finger protein 11
chr1	51984314	51985008	695	*	696	*	peak536	1000	*	96.1649	-1	4.07309	348	Promoter (<=1kb)	1	51819935	51984995	165061	2	2060	uc001csq.1	0	ENSG00000085832	EPS15	epidermal growth factor receptor pathway substrate 15
chr1	52607594	52608288	695	*	696	*	peak83	1000	*	119.367	-1	4.07309	348	Promoter (<=1kb)	1	52607766	52729719	121954	1	9372	uc001ctn.4	0	ENSG00000157077	ZFYVE9	zinc finger FYVE-type containing 9
chr1	53018895	53019589	695	*	696	*	peak1684	1000	*	75.868	-1	4.07309	348	Promoter (<=1kb)	1	52911937	53019130	107194	2	23318	uc009vzf.1	0	ENSG00000134744	TUT4	terminal uridylyl transferase 4
chr1	53191922	53192616	695	*	696	*	peak871	1000	*	88.4675	-1	4.07309	348	Promoter (<=1kb)	1	53192131	53282312	90182	1	79699	uc009vzg.3	0	ENSG00000162378	ZYG11B	zyg-11 family member B, cell cycle regulator
chr1	53793332	53794026	695	*	696	*	peak739	1000	*	91.7757	-1	4.07309	348	Promoter (<=1kb)	1	53708041	53793821	85781	2	7804	uc001cvi.2	0	ENSG00000157193	LRP8	LDL receptor related protein 8
chr1	55680380	55681074	695	*	696	*	peak1146	1000	*	83.0171	-1	4.07309	348	Promoter (<=1kb)	1	55532032	55680763	148732	2	23358	uc001cyg.4	0	ENSG00000162402	USP24	ubiquitin specific peptidase 24
chr1	57044089	57044783	695	*	696	*	peak1335	1000	*	80.3068	-1	4.07309	348	Promoter (<=1kb)	1	56960419	57045257	84839	2	8613	uc001cyj.2	474	ENSG00000162407	PLPP3	phospholipid phosphatase 3
chr1	61547716	61548410	695	*	696	*	peak82	1000	*	119.726	-1	4.07309	348	Promoter (<=1kb)	1	61547980	61928460	380481	1	4774	uc001czv.3	0	ENSG00000162599	NFIA	nuclear factor I A
chr1	61549035	61549729	695	*	696	*	peak605	1000	*	94.5383	-1	4.07309	348	Promoter (1-2kb)	1	61547980	61928460	380481	1	4774	uc001czw.3	1055	ENSG00000162599	NFIA	nuclear factor I A
chr1	63153527	63154221	695	*	696	*	peak533	1000	*	96.1052	-1	4.07309	348	Promoter (<=1kb)	1	62920397	63154039	233643	2	85440	uc001dan.4	0	ENSG00000116641	DOCK7	dedicator of cytokinesis 7
chr1	64239815	64240509	695	*	696	*	peak2009	1000	*	71.4396	-1	4.07309	348	Promoter (<=1kb)	1	64239690	64647179	407490	1	4919	uc001dbj.3	125	ENSG00000185483	ROR1	receptor tyrosine kinase like orphan receptor 1
chr1	64935962	64936656	695	*	696	*	peak382	1000	*	101.764	-1	4.07309	348	Promoter (<=1kb)	1	64936476	65158741	222266	1	57685	uc001dbo.1	0	ENSG00000158966	CACHD1	cache domain containing 1
chr1	65210554	65211248	695	*	696	*	peak1838	1000	*	73.7673	-1	4.07309	348	Promoter (<=1kb)	1	65210778	65298914	88137	1	55225	uc001dbs.2	0	ENSG00000162437	RAVER2	ribonucleoprotein, PTB binding 2
chr1	65431638	65432332	695	*	696	*	peak108	1000	*	117.431	-1	4.07309	348	Promoter (<=1kb)	1	65298906	65432187	133282	2	3716	uc001dbu.1	0	ENSG00000162434	JAK1	Janus kinase 1
chr1	65532742	65533436	695	*	696	*	peak229	1000	*	108.762	-1	4.07309	348	Distal Intergenic	1	65524117	65524191	75	2	406893	uc001dbx.3	-8551	ENSG00000199135	MIR101-1	microRNA 101-1
chr1	65719774	65720468	695	*	696	*	peak2006	1000	*	71.8531	-1	4.07309	348	Promoter (<=1kb)	1	65720148	65858548	138401	1	9829	uc001dcc.1	0	ENSG00000116675	DNAJC6	DnaJ heat shock protein family (Hsp40) member C6
chr1	68298747	68299441	695	*	696	*	peak531	1000	*	96.6393	-1	4.07309	348	Promoter (<=1kb)	1	68167149	68299155	132007	2	55970	uc001dea.2	0	ENSG00000172380	GNG12	G protein subunit gamma 12
chr1	82266281	82266975	695	*	696	*	peak1394	1000	*	79.0321	-1	4.07309	348	Promoter (<=1kb)	1	82266082	82458107	192026	1	23266	uc009wcd.3	199	ENSG00000117114	ADGRL2	adhesion G protein-coupled receptor L2
chr1	82267447	82268141	695	*	696	*	peak496	1000	*	97.9407	-1	4.07309	348	Promoter (1-2kb)	1	82266082	82458107	192026	1	23266	uc009wcd.3	1365	ENSG00000117114	ADGRL2	adhesion G protein-coupled receptor L2
chr1	84763860	84764554	695	*	696	*	peak2093	1000	*	70.9378	-1	4.07309	348	Promoter (<=1kb)	1	84764049	84816481	52433	1	148418	uc001djr.3	0	ENSG00000203943	SAMD13	sterile alpha motif domain containing 13
chr1	84971270	84971964	695	*	696	*	peak1993	1000	*	71.6562	-1	4.07309	348	Promoter (<=1kb)	1	84964006	84972262	8257	2	2787	uc001djw.4	298	ENSG00000174021	GNG5	G protein subunit gamma 5
chr1	85930480	85931174	695	*	696	*	peak295	1000	*	105.994	-1	4.07309	348	Promoter (<=1kb)	1	85784168	85930889	146722	2	23576	uc001dlb.3	0	ENSG00000153904	DDAH1	dimethylarginine dimethylaminohydrolase 1
chr1	87793976	87794670	695	*	696	*	peak378	1000	*	101.274	-1	4.07309	348	Promoter (<=1kb)	1	87794151	87814607	20457	1	8543	uc001dmi.3	0	ENSG00000143013	LMO4	LIM domain only 4
chr1	87800761	87801455	695	*	696	*	peak915	1000	*	87.7083	-1	4.07309	348	Intron (uc001dmi.3/8543, intron 2 of 4)	1	87797351	87814607	17257	1	8543	uc001dmj.3	3410	ENSG00000143013	LMO4	LIM domain only 4
chr1	90098286	90098980	695	*	696	*	peak1138	1000	*	83.9869	-1	4.07309	348	Promoter (<=1kb)	1	90090408	90098453	8046	2	400761	uc001dnk.1	0	ENSG00000231999	LRRC8C-DT	LRRC8C divergent transcript
chr1	90286449	90287143	695	*	696	*	peak634	1000	*	93.1131	-1	4.07309	348	Promoter (<=1kb)	1	90286573	90401989	115417	1	55144	uc001dnm.3	0	ENSG00000171492	LRRC8D	leucine rich repeat containing 8 VRAC subunit D
chr1	90308645	90309339	695	*	696	*	peak566	1000	*	95.3278	-1	4.07309	348	5' UTR	1	90287480	90401989	114510	1	55144	uc001dnn.3	21165	ENSG00000171492	LRRC8D	leucine rich repeat containing 8 VRAC subunit D
chr1	94146985	94147679	695	*	696	*	peak150	1000	*	113.663	-1	4.07309	348	Promoter (<=1kb)	1	94027343	94147394	120052	2	8412	uc001dqa.4	0	ENSG00000137936	BCAR3	BCAR3 adaptor protein, NSP family member
chr1	94312115	94312809	695	*	696	*	peak1740	1000	*	74.9254	-1	4.07309	348	Promoter (<=1kb)	1	94312388	94312467	80	1	100126348	uc021oqa.1	0	ENSG00000211575	MIR760	microRNA 760
chr1	94374452	94375146	695	*	696	*	peak974	1000	*	86.8301	-1	4.07309	348	Promoter (<=1kb)	1	94352590	94375012	22423	2	2730	uc001dqg.1	0	ENSG00000023909	GCLM	glutamate-cysteine ligase modifier subunit
chr1	94702580	94703274	695	*	696	*	peak1023	1000	*	85.1335	-1	4.07309	348	Promoter (<=1kb)	1	94634463	94703307	68845	2	9411	uc001dqj.4	33	ENSG00000137962	ARHGAP29	Rho GTPase activating protein 29
chr1	94712768	94713462	695	*	696	*	peak173	1000	*	112.825	-1	4.07309	348	Intron (uc009wdq.1/9411, intron 1 of 25)	1	94667452	94703307	35856	2	9411	uc001dql.3	-9461	ENSG00000137962	ARHGAP29	Rho GTPase activating protein 29
chr1	100503884	100504578	695	*	696	*	peak697	1000	*	92.4897	-1	4.07309	348	Promoter (<=1kb)	1	100503789	100548929	45141	1	64645	uc001dst.3	95	ENSG00000156875	MFSD14A	major facilitator superfamily domain containing 14A
chr1	108742566	108743260	695	*	696	*	peak1552	1000	*	77.4111	-1	4.07309	348	Promoter (<=1kb)	1	108677344	108742980	65637	2	29957	uc001dvn.5	0	ENSG00000085491	SLC25A24	solute carrier family 25 member 24
chr1	110026215	110026909	695	*	696	*	peak1700	1000	*	75.03	-1	4.07309	348	Promoter (<=1kb)	1	110026561	110035420	8860	1	127002	uc001dxr.3	0	ENSG00000162650	ATXN7L2	ataxin 7 like 2
chr1	110052016	110052710	695	*	696	*	peak1870	1000	*	73.8309	-1	4.07309	348	Promoter (<=1kb)	1	110049446	110052336	2891	2	57463	uc001dxx.4	0	ENSG00000181754	AMIGO1	adhesion molecule with Ig like domain 1
chr1	110453247	110453941	695	*	696	*	peak882	1000	*	88.547	-1	4.07309	348	Promoter (<=1kb)	1	110453233	110473616	20384	1	1435	uc021orj.2	14	ENSG00000184371	CSF1	colony stimulating factor 1
chr1	110527254	110527948	695	*	696	*	peak1783	1000	*	74.3939	-1	4.07309	348	Promoter (<=1kb)	1	110527387	110566364	38978	1	10768	uc001dyx.3	0	ENSG00000168710	AHCYL1	adenosylhomocysteinase like 1
chr1	113217534	113218228	695	*	696	*	peak475	1000	*	98.0543	-1	4.07309	348	Promoter (<=1kb)	1	113217470	113239156	21687	1	4343	uc009wgj.1	64	ENSG00000155363	MOV10	Mov10 RISC complex RNA helicase
chr1	113249484	113250178	695	*	696	*	peak1484	1000	*	78.0699	-1	4.07309	348	Promoter (<=1kb)	1	113243749	113249678	5930	2	389	uc001ecp.1	0	ENSG00000155366	RHOC	ras homolog family member C
chr1	114472024	114472718	695	*	696	*	peak1483	1000	*	78.1566	-1	4.07309	348	Promoter (<=1kb)	1	114472439	114520491	48053	1	204851	uc001een.3	0	ENSG00000163349	HIPK1	homeodomain interacting protein kinase 1
chr1	115053315	115054009	695	*	696	*	peak1223	1000	*	82.8947	-1	4.07309	348	Promoter (<=1kb)	1	114935399	115053781	118383	2	51592	uc001eew.3	0	ENSG00000197323	TRIM33	tripartite motif containing 33
chr1	116184324	116185018	695	*	696	*	peak1222	1000	*	82.2737	-1	4.07309	348	Promoter (<=1kb)	1	116184574	116240845	56272	1	81839	uc001efv.1	0	ENSG00000173218	VANGL1	VANGL planar cell polarity protein 1
chr1	117909327	117910021	695	*	696	*	peak1482	1000	*	78.6063	-1	4.07309	348	Promoter (<=1kb)	1	117910085	118042176	132092	1	10905	uc009whg.1	-64	ENSG00000198162	MAN1A2	mannosidase alpha class 1A member 2
chr1	145476941	145477635	695	*	696	*	peak936	1000	*	87.2781	-1	4.07309	348	Promoter (<=1kb)	1	145477085	145499091	22007	1	128077	uc001enr.3	0	ENSG00000271601	LIX1L	limb and CNS expressed 1 like
chr1	147071664	147072358	695	*	696	*	peak2039	1000	*	71.15	-1	4.07309	348	Intron (uc001epq.3/607, intron 1 of 9)	1	147083377	147096757	13381	1	607	uc010ozr.1	-11019	ENSG00000116128	BCL9	BCL9 transcription coactivator
chr1	150121799	150122493	695	*	696	*	peak444	1000	*	99.6506	-1	4.07309	348	Promoter (<=1kb)	1	150122170	150131825	9656	1	51177	uc001ett.3	0	ENSG00000023902	PLEKHO1	pleckstrin homology domain containing O1
chr1	150946732	150947426	695	*	696	*	peak61	1000	*	122.534	-1	4.07309	348	Promoter (<=1kb)	1	150937649	150947479	9831	2	29956	uc001evy.3	53	ENSG00000143418	CERS2	ceramide synthase 2
chr1	151431014	151431708	695	*	696	*	peak1866	1000	*	73.0507	-1	4.07309	348	Promoter (<=1kb)	1	151375200	151431941	56742	2	23126	uc001eyd.2	233	ENSG00000143442	POGZ	pogo transposable element derived with ZNF domain
chr1	154297805	154298499	695	*	696	*	peak1157	1000	*	83.7334	-1	4.07309	348	Promoter (<=1kb)	1	154298036	154310322	12287	1	57198	uc001few.3	0	ENSG00000143515	ATP8B2	ATPase phospholipid transporting 8B2
chr1	154474222	154474916	695	*	696	*	peak1220	1000	*	82.8871	-1	4.07309	348	Promoter (<=1kb)	1	154474695	154520623	45929	1	126668	uc001ffd.3	0	ENSG00000163239	TDRD10	tudor domain containing 10
chr1	154530570	154531264	695	*	696	*	peak839	1000	*	89.5487	-1	4.07309	348	Promoter (<=1kb)	1	154521051	154531120	10070	2	55585	uc001fff.1	0	ENSG00000160714	UBE2Q1	ubiquitin conjugating enzyme E2 Q1
chr1	156720953	156721647	695	*	696	*	peak507	1000	*	97.7075	-1	4.07309	348	Promoter (<=1kb)	1	156711899	156721085	9187	2	3068	uc009wsd.3	0	ENSG00000143321	HDGF	heparin binding growth factor
chr1	157015073	157015767	695	*	696	*	peak2038	1000	*	71.5478	-1	4.07309	348	Promoter (<=1kb)	1	156904632	157015162	110531	2	9826	uc001fqn.3	0	ENSG00000132694	ARHGEF11	Rho guanine nucleotide exchange factor 11
chr1	161102072	161102766	695	*	696	*	peak34	1000	*	128.689	-1	4.07309	348	Promoter (<=1kb)	1	161090769	161102256	11488	2	9191	uc001fxz.3	0	ENSG00000158796	DEDD	death effector domain containing
chr1	165796957	165797651	695	*	696	*	peak693	1000	*	92.674	-1	4.07309	348	Promoter (<=1kb)	1	165693528	165796992	103465	2	54499	uc001gdn.4	0	ENSG00000143183	TMCO1	transmembrane and coiled-coil domains 1
chr1	167190264	167190958	695	*	696	*	peak2034	1000	*	71.2866	-1	4.07309	348	Promoter (<=1kb)	1	167190066	167396582	206517	1	5451	uc010plh.2	198	ENSG00000143190	POU2F1	POU class 2 homeobox 1
chr1	168105735	168106429	695	*	696	*	peak441	1000	*	99.3274	-1	4.07309	348	Promoter (<=1kb)	1	168048780	168105945	57166	2	23432	uc001gfc.4	0	ENSG00000143147	GPR161	G protein-coupled receptor 161
chr1	173990943	173991637	695	*	696	*	peak934	1000	*	87.5558	-1	4.07309	348	Distal Intergenic	1	173907795	173962210	54416	2	149041	uc010pmt.2	-28733	ENSG00000135870	RC3H1	ring finger and CCCH-type domains 1
chr1	180123606	180124300	695	*	696	*	peak1619	1000	*	76.3756	-1	4.07309	348	Promoter (<=1kb)	1	180123968	180167169	43202	1	5768	uc001gny.3	0	ENSG00000116260	QSOX1	quiescin sulfhydryl oxidase 1
chr1	181058495	181058697	203	*	204	*	peak66	1000	*	121.458	-1	4.07309	73	Promoter (<=1kb)	1	181057638	181059979	2342	1	51278	uc001got.4	857	ENSG00000162783	IER5	immediate early response 5
chr1	182808374	182809068	695	*	696	*	peak1155	1000	*	83.4271	-1	4.07309	348	Promoter (<=1kb)	1	182808439	182857117	48679	1	1660	uc001gpr.3	0	ENSG00000135829	DHX9	DExH-box helicase 9
chr1	182992453	182993147	695	*	696	*	peak146	1000	*	114.181	-1	4.07309	348	Promoter (<=1kb)	1	182992595	183074191	81597	1	3915	uc001gpx.3	0	ENSG00000135862	LAMC1	laminin subunit gamma 1
chr1	183773952	183774646	695	*	696	*	peak1779	1000	*	74.321	-1	4.07309	348	Promoter (<=1kb)	1	183774275	183897666	123392	1	23179	uc001gqo.3	0	ENSG00000143344	RGL1	ral guanine nucleotide dissociation stimulator like 1
chr1	197743797	197744491	695	*	696	*	peak1778	1000	*	74.1112	-1	4.07309	348	Promoter (<=1kb)	1	197473879	197744623	270745	2	163486	uc010ppf.2	132	ENSG00000213047	DENND1B	DENN domain containing 1B
chr1	198125928	198126622	695	*	696	*	peak1154	1000	*	83.0461	-1	4.07309	348	Promoter (<=1kb)	1	198126108	198291548	165441	1	140609	uc001gun.4	0	ENSG00000151414	NEK7	NIMA related kinase 7
chr1	200008171	200008865	695	*	696	*	peak2119	1000	*	70.7758	-1	4.07309	348	Promoter (<=1kb)	1	200008658	200146550	137893	1	2494	uc009wzh.3	0	ENSG00000116833	NR5A2	nuclear receptor subfamily 5 group A member 2
chr1	200708425	200709119	695	*	696	*	peak649	1000	*	93.4807	-1	4.07309	348	Promoter (<=1kb)	1	200708686	200829831	121146	1	23271	uc001gvk.3	0	ENSG00000118200	CAMSAP2	calmodulin regulated spectrin associated protein family member 2
chr1	200992363	200993057	695	*	696	*	peak1153	1000	*	83.5119	-1	4.07309	348	Promoter (<=1kb)	1	200938514	200992828	54315	2	23046	uc001gvr.2	0	ENSG00000116852	KIF21B	kinesin family member 21B
chr1	201437707	201438401	695	*	696	*	peak260	1000	*	107.141	-1	4.07309	348	Promoter (<=1kb)	1	201434607	201438299	3693	2	23612	uc001gwq.4	0	ENSG00000174307	PHLDA3	pleckstrin homology like domain family A member 3
chr1	201508081	201508775	695	*	696	*	peak506	1000	*	97.1199	-1	4.07309	348	Distal Intergenic	1	201489032	201489720	689	1	376693	uc010ppt.3	19049	NA	RPS10P7	ribosomal protein S10 pseudogene 7
chr1	201617524	201618218	695	*	696	*	peak543	1000	*	96.6707	-1	4.07309	348	Promoter (<=1kb)	1	201617450	201796102	178653	1	89796	uc021phi.1	74	ENSG00000134369	NAV1	neuron navigator 1
chr1	202113291	202113985	695	*	696	*	peak751	1000	*	91.1722	-1	4.07309	348	Promoter (<=1kb)	1	202102532	202113871	11340	2	127829	uc001gxk.2	0	ENSG00000143862	ARL8A	ADP ribosylation factor like GTPase 8A
chr1	204042311	204043005	695	*	696	*	peak1698	1000	*	75.0413	-1	4.07309	348	Promoter (<=1kb)	1	204042246	204096871	54626	1	9580	uc001ham.3	65	ENSG00000143842	SOX13	SRY-box transcription factor 13
chr1	205600630	205601324	695	*	696	*	peak613	1000	*	94.6254	-1	4.07309	348	Promoter (<=1kb)	1	205566695	205602000	35306	2	2005	uc021pid.1	676	ENSG00000158711	ELK4	ETS transcription factor ELK4
chr1	206858220	206858914	695	*	696	*	peak1547	1000	*	77.2348	-1	4.07309	348	Promoter (<=1kb)	1	206858365	206907630	49266	1	9261	uc001hel.2	0	ENSG00000162889	MAPKAPK2	MAPK activated protein kinase 2
chr1	206858427	206859121	695	*	696	*	peak2118	1000	*	70.9498	-1	4.07309	348	Promoter (<=1kb)	1	206858365	206907630	49266	1	9261	uc001hem.2	62	ENSG00000162889	MAPKAPK2	MAPK activated protein kinase 2
chr1	208041883	208042577	695	*	696	*	peak2031	1000	*	71.7428	-1	4.07309	348	Exon (uc001hgu.2/uc001hgu.2, exon 1 of 2)	1	208059883	208063837	3955	2	947	uc001hgv.1	21260	ENSG00000174059	CD34	CD34 molecule
chr1	208417447	208418141	695	*	696	*	peak2030	1000	*	71.1951	-1	4.07309	348	Promoter (<=1kb)	1	208195588	208417665	222078	2	5362	uc001hgz.3	0	ENSG00000076356	PLXNA2	plexin A2
chr1	210405919	210406613	695	*	696	*	peak1217	1000	*	82.8272	-1	4.07309	348	Promoter (<=1kb)	1	210406195	210416440	10246	1	56256	uc001hhy.3	0	ENSG00000082497	SERTAD4	SERTA domain containing 4
chr1	210406119	210406813	695	*	696	*	peak1479	1000	*	78.1442	-1	4.07309	348	Promoter (<=1kb)	1	210406195	210416440	10246	1	56256	uc001hhy.3	0	ENSG00000082497	SERTAD4	SERTA domain containing 4
chr1	211751811	211752505	695	*	696	*	peak121	1000	*	116.101	-1	4.07309	348	Promoter (<=1kb)	1	211748381	211752099	3719	2	7779	uc001hio.1	0	ENSG00000170385	SLC30A1	solute carrier family 30 member 1
chr1	214454385	214455079	695	*	696	*	peak416	1000	*	100.366	-1	4.07309	348	Promoter (<=1kb)	1	214454565	214504413	49849	1	56950	uc021piw.1	0	ENSG00000143499	SMYD2	SET and MYND domain containing 2
chr1	215740613	215741307	695	*	696	*	peak835	1000	*	89.8235	-1	4.07309	348	Promoter (<=1kb)	1	215740735	215795149	54415	1	51133	uc001hks.3	0	ENSG00000136636	KCTD3	potassium channel tetramerization domain containing 3
chr1	220701235	220701929	695	*	696	*	peak1152	1000	*	83.3289	-1	4.07309	348	Promoter (<=1kb)	1	220701568	220756240	54673	1	4139	uc001hml.3	0	ENSG00000116141	MARK1	microtubule affinity regulating kinase 1
chr1	221916214	221916908	695	*	696	*	peak1474	1000	*	78.2853	-1	4.07309	348	Promoter (<=1kb)	1	221874764	221915516	40753	2	11221	uc001hmz.2	-698	ENSG00000143507	DUSP10	dual specificity phosphatase 10
chr1	223900219	223900913	695	*	696	*	peak875	1000	*	88.2729	-1	4.07309	348	Promoter (<=1kb)	1	223900119	223963720	63602	1	824	uc001hob.4	100	ENSG00000162909	CAPN2	calpain 2
chr1	224033118	224033812	695	*	696	*	peak112	1000	*	117.477	-1	4.07309	348	Promoter (<=1kb)	1	223967595	224033674	66080	2	7159	uc001hod.3	0	ENSG00000143514	TP53BP2	tumor protein p53 binding protein 2
chr1	224033337	224034031	695	*	696	*	peak1047	1000	*	85.5483	-1	4.07309	348	Promoter (<=1kb)	1	223967595	224033674	66080	2	7159	uc001hod.3	0	ENSG00000143514	TP53BP2	tumor protein p53 binding protein 2
chr1	224370894	224371588	695	*	696	*	peak217	1000	*	110.831	-1	4.07309	348	Promoter (<=1kb)	1	224370910	224381142	10233	1	8560	uc001hoj.3	0	ENSG00000143753	DEGS1	delta 4-desaturase, sphingolipid 1
chr1	224621999	224622693	695	*	696	*	peak285	1000	*	106.786	-1	4.07309	348	Promoter (<=1kb)	1	224572845	224622001	49157	2	80232	uc001hop.4	0	ENSG00000162923	WDR26	WD repeat domain 26
chr1	225840431	225841125	695	*	696	*	peak1100	1000	*	84.5575	-1	4.07309	348	Promoter (<=1kb)	1	225674534	225840845	166312	2	55740	uc001hpc.1	0	ENSG00000154380	ENAH	ENAH actin regulator
chr1	225997851	225998027	177	*	178	*	peak60	1000	*	122.274	-1	4.07309	91	Promoter (<=1kb)	1	225997797	226033262	35466	1	2052	uc001hpk.3	54	ENSG00000143819	EPHX1	epoxide hydrolase 1
chr1	226249631	226250325	695	*	696	*	peak577	1000	*	95.3879	-1	4.07309	348	Promoter (<=1kb)	1	226250408	226254301	3894	1	3020	uc010pvl.2	-83	ENSG00000163041	H3-3A	H3.3 histone A
chr1	226297543	226298237	695	*	696	*	peak1099	1000	*	84.0892	-1	4.07309	348	Distal Intergenic	1	226251678	226259703	8026	1	440926	uc021pjv.1	45865	NA	H3P6	H3 histone pseudogene 6
chr1	226309096	226309790	695	*	696	*	peak1862	1000	*	73.742	-1	4.07309	348	Distal Intergenic	1	226251678	226259703	8026	1	440926	uc021pjv.1	57418	NA	H3P6	H3 histone pseudogene 6
chr1	226309304	226309998	695	*	696	*	peak2114	1000	*	70.3675	-1	4.07309	348	Distal Intergenic	1	226251678	226259703	8026	1	440926	uc021pjv.1	57626	NA	H3P6	H3 histone pseudogene 6
chr1	226496748	226497442	695	*	696	*	peak258	1000	*	107.549	-1	4.07309	348	Promoter (<=1kb)	1	226418850	226497204	78355	2	286826	uc001hqa.3	0	ENSG00000183814	LIN9	lin-9 DREAM MuvB core complex component
chr1	226924877	226925571	695	*	696	*	peak1098	1000	*	84.6108	-1	4.07309	348	Promoter (1-2kb)	1	226819391	226926876	107486	2	3707	uc010pvo.2	1305	ENSG00000143772	ITPKB	inositol-trisphosphate 3-kinase B
chr1	227505498	227506192	695	*	696	*	peak1542	1000	*	77.8034	-1	4.07309	348	Promoter (<=1kb)	1	227177566	227505826	328261	2	8476	uc001hqr.3	0	ENSG00000143776	CDC42BPA	CDC42 binding protein kinase alpha
chr1	228135356	228136050	695	*	696	*	peak1774	1000	*	74.8105	-1	4.07309	348	Promoter (<=1kb)	1	228109165	228135676	26512	2	7483	uc001hri.2	0	ENSG00000143816	WNT9A	Wnt family member 9A
chr1	228270260	228270954	695	*	696	*	peak2028	1000	*	71.1098	-1	4.07309	348	Promoter (<=1kb)	1	228270361	228286913	16553	1	375	uc001hrr.3	0	ENSG00000143761	ARF1	ADP ribosylation factor 1
chr1	228353263	228353957	695	*	696	*	peak363	1000	*	102.359	-1	4.07309	348	Promoter (<=1kb)	1	228353429	228369958	16530	1	200205	uc001hsl.4	0	ENSG00000181873	IBA57	iron-sulfur cluster assembly factor IBA57
chr1	228674957	228675651	695	*	696	*	peak362	1000	*	102.238	-1	4.07309	348	Promoter (<=1kb)	1	228675068	228683889	8822	1	149603	uc001htb.3	0	ENSG00000168159	RNF187	ring finger protein 187
chr1	229406787	229407481	695	*	696	*	peak576	1000	*	95.3999	-1	4.07309	348	Promoter (<=1kb)	1	229406809	229441640	34832	1	5867	uc001hth.4	0	ENSG00000168118	RAB4A	RAB4A, member RAS oncogene family
chr1	229694049	229694743	695	*	696	*	peak440	1000	*	99.9616	-1	4.07309	348	Promoter (<=1kb)	1	229652329	229694442	42114	2	23456	uc001htp.4	0	ENSG00000135776	ABCB10	ATP binding cassette subfamily B member 10
chr1	229761407	229762101	695	*	696	*	peak1773	1000	*	74.0961	-1	4.07309	348	Promoter (<=1kb)	1	229728866	229761794	32929	2	27097	uc001htq.3	0	ENSG00000135801	TAF5L	TATA-box binding protein associated factor 5 like
chr1	230202585	230203279	695	*	696	*	peak690	1000	*	92.6647	-1	4.07309	348	Promoter (<=1kb)	1	230202956	230410310	207355	1	2590	uc010pvz.1	0	ENSG00000143641	GALNT2	polypeptide N-acetylgalactosaminyltransferase 2
chr1	230202832	230203526	695	*	696	*	peak750	1000	*	91.6361	-1	4.07309	348	Promoter (<=1kb)	1	230202956	230410310	207355	1	2590	uc010pvz.1	0	ENSG00000143641	GALNT2	polypeptide N-acetylgalactosaminyltransferase 2
chr1	231113883	231114577	695	*	696	*	peak1213	1000	*	82.0896	-1	4.07309	348	Promoter (<=1kb)	1	231041987	231114618	72632	2	79573	uc001huf.4	41	ENSG00000143643	TTC13	tetratricopeptide repeat domain 13
chr1	232765464	232766158	695	*	696	*	peak1286	1000	*	81.0864	-1	4.07309	348	Distal Intergenic	1	232533712	232651243	117532	2	57568	uc001hvg.3	-114221	ENSG00000116991	SIPA1L2	signal induced proliferation associated 1 like 2
chr1	234613998	234614692	695	*	696	*	peak300	1000	*	105.412	-1	4.07309	348	Promoter (<=1kb)	1	234527059	234614849	87791	2	6894	uc001hwd.3	157	ENSG00000059588	TARBP1	TAR (HIV-1) RNA binding protein 1
chr1	234614199	234614893	695	*	696	*	peak931	1000	*	87.0905	-1	4.07309	348	Promoter (<=1kb)	1	234527059	234614849	87791	2	6894	uc001hwd.3	0	ENSG00000059588	TARBP1	TAR (HIV-1) RNA binding protein 1
chr1	235490321	235491015	695	*	696	*	peak689	1000	*	92.9073	-1	4.07309	348	Promoter (<=1kb)	1	235330210	235490802	160593	2	51742	uc021pks.1	0	ENSG00000054267	ARID4B	AT-rich interaction domain 4B
chr1	235667121	235667815	695	*	696	*	peak180	1000	*	112.137	-1	4.07309	348	Promoter (<=1kb)	1	235610505	235667781	57277	2	148789	uc001hxc.3	0	ENSG00000162885	B3GALNT2	beta-1,3-N-acetylgalactosaminyltransferase 2
chr1	241519930	241520624	695	*	696	*	peak1540	1000	*	77.4096	-1	4.07309	348	Promoter (<=1kb)	1	240938817	241520478	581662	2	6000	uc001hyv.2	0	ENSG00000182901	RGS7	regulator of G protein signaling 7
chr1	241803231	241803925	695	*	696	*	peak96	1000	*	118.768	-1	4.07309	348	Promoter (<=1kb)	1	241756452	241803701	47250	2	23596	uc001hza.3	0	ENSG00000054277	OPN3	opsin 3
chr1	243417860	243418554	695	*	696	*	peak1772	1000	*	74.2523	-1	4.07309	348	Promoter (<=1kb)	1	243287730	243418708	130979	2	9859	uc021plo.1	154	ENSG00000143702	CEP170	centrosomal protein 170
chr1	244013906	244014600	695	*	696	*	peak1284	1000	*	81.8897	-1	4.07309	348	Distal Intergenic	1	243663021	244006886	343866	2	10000	uc021plu.1	-7020	ENSG00000117020	AKT3	AKT serine/threonine kinase 3
chr1	245026301	245026995	695	*	696	*	peak1212	1000	*	82.4996	-1	4.07309	348	Promoter (<=1kb)	1	245013602	245027827	14226	2	3192	uc001iaz.1	832	ENSG00000153187	HNRNPU	heterogeneous nuclear ribonucleoprotein U
chr1	246887222	246887916	695	*	696	*	peak930	1000	*	87.5544	-1	4.07309	348	Promoter (<=1kb)	1	246887378	246931440	44063	1	51097	uc001ibr.3	0	ENSG00000143653	SCCPDH	saccharopine dehydrogenase (putative)
chr1	247094507	247095201	695	*	696	*	peak1615	1000	*	76.5924	-1	4.07309	348	Promoter (<=1kb)	1	247002402	247094726	92325	2	25909	uc001ibv.2	0	ENSG00000153207	AHCTF1	AT-hook containing transcription factor 1
chr10	181684	181924	241	*	242	*	peak2043	1000	*	71.5498	-1	4.07309	109	Promoter (<=1kb)	10	181424	300577	119154	1	10771	uc001ifm.3	260	ENSG00000015171	ZMYND11	zinc finger MYND-type containing 11
chr10	976999	977693	695	*	696	*	peak1001	1000	*	86.996	-1	4.07309	348	Promoter (<=1kb)	10	852854	977645	124792	2	23185	uc031ptb.1	0	ENSG00000107929	LARP4B	La ribonucleoprotein 4B
chr10	3110956	3111650	695	*	696	*	peak1290	1000	*	81.0565	-1	4.07309	348	Promoter (<=1kb)	10	3111430	3178997	67568	1	5214	uc009xhr.3	0	ENSG00000067057	PFKP	phosphofructokinase, platelet
chr10	5726586	5727280	695	*	696	*	peak2123	1000	*	70.3276	-1	4.07309	348	Promoter (<=1kb)	10	5726801	5805703	78903	1	54906	uc001iij.3	0	ENSG00000108021	TASOR2	transcription activation suppressor family member 2
chr10	6130839	6131533	695	*	696	*	peak1553	1000	*	77.0161	-1	4.07309	348	Promoter (<=1kb)	10	6130949	6159422	28474	1	84991	uc001ijb.3	0	ENSG00000134453	RBM17	RNA binding motif protein 17
chr10	6245113	6245807	695	*	696	*	peak1105	1000	*	84.2073	-1	4.07309	348	Promoter (<=1kb)	10	6244840	6277507	32668	1	5209	uc001ijf.3	273	ENSG00000170525	PFKFB3	6-phosphofructo-2-kinase/fructose-2,6-biphosphatase 3
chr10	6621995	6622689	695	*	696	*	peak1942	1000	*	72.5235	-1	4.07309	348	Promoter (<=1kb)	10	6622387	6627323	4937	1	439949	uc001ijl.3	0	ENSG00000237943	PRKCQ-AS1	PRKCQ antisense RNA 1
chr10	11653039	11653733	695	*	696	*	peak397	1000	*	101.779	-1	4.07309	348	Promoter (<=1kb)	10	11502509	11653679	151171	2	9712	uc001ikt.3	0	ENSG00000148429	USP6NL	USP6 N-terminal like
chr10	13933512	13934206	695	*	696	*	peak884	1000	*	88.4698	-1	4.07309	348	Intron (uc001ims.3/55691, intron 2 of 24)	10	13708097	14014369	306273	2	55691	uc001imt.1	80163	ENSG00000151474	FRMD4A	FERM domain containing 4A
chr10	14645693	14646387	695	*	696	*	peak477	1000	*	98.271	-1	4.07309	348	Promoter (<=1kb)	10	14560559	14646417	85859	2	83641	uc001imy.1	30	ENSG00000065809	FAM107B	family with sequence similarity 107 member B
chr10	14920644	14921338	695	*	696	*	peak2044	1000	*	71.8341	-1	4.07309	348	Promoter (<=1kb)	10	14920782	14946304	25523	1	79723	uc001ing.3	0	ENSG00000152455	SUV39H2	suppressor of variegation 3-9 homolog 2
chr10	17495973	17496667	695	*	696	*	peak1163	1000	*	83.1358	-1	4.07309	348	Promoter (<=1kb)	10	17362676	17496254	133579	2	338596	uc001ipd.3	0	ENSG00000148488	ST8SIA6	ST8 alpha-N-acetyl-neuraminide alpha-2,8-sialyltransferase 6
chr10	17658725	17659419	695	*	696	*	peak756	1000	*	91.2438	-1	4.07309	348	Promoter (<=1kb)	10	17631958	17659373	27416	2	9200	uc001ipg.3	0	ENSG00000165996	HACD1	3-hydroxyacyl-CoA dehydratase 1
chr10	21805809	21806503	695	*	696	*	peak1554	1000	*	77.9997	-1	4.07309	348	Exon (uc009xkd.3/387640, exon 4 of 4)	10	21802409	21814611	12203	2	387640	uc009xkd.3	8108	ENSG00000180592	SKIDA1	SKI/DACH domain containing 1
chr10	22604924	22605618	695	*	696	*	peak2124	1000	*	70.6736	-1	4.07309	348	Promoter (<=1kb)	10	22605312	22620414	15103	1	100532731	uc009xkg.3	0	ENSG00000269897	COMMD3-BMI1	COMMD3-BMI1 readthrough
chr10	22614184	22614878	695	*	696	*	peak1946	1000	*	72.0777	-1	4.07309	348	Intron (uc009xkg.3/100532731, intron 5 of 13)	10	22610139	22620414	10276	1	648	uc001irh.3	4045	ENSG00000168283	BMI1	BMI1 proto-oncogene, polycomb ring finger
chr10	22629447	22630141	695	*	696	*	peak1229	1000	*	82.4342	-1	4.07309	348	Distal Intergenic	10	22634374	22706539	72166	1	9576	uc001iri.3	-4233	ENSG00000077327	SPAG6	sperm associated antigen 6
chr10	23384306	23385000	695	*	696	*	peak2042	1000	*	71.9557	-1	4.07309	348	Promoter (<=1kb)	10	23384427	23410942	26516	1	22921	uc001iro.3	0	ENSG00000148450	MSRB2	methionine sulfoxide reductase B2
chr10	26986347	26987041	695	*	696	*	peak1162	1000	*	83.2037	-1	4.07309	348	Promoter (<=1kb)	10	26986595	27035726	49132	1	23590	uc001isv.3	0	ENSG00000148459	PDSS1	decaprenyl diphosphate synthase subunit 1
chr10	28821102	28821796	695	*	696	*	peak1056	1000	*	85.7737	-1	4.07309	348	Promoter (<=1kb)	10	28808846	28821283	12438	2	220906	uc021pon.1	0	NA	WAC-AS1	WAC antisense RNA 1 (head to head)
chr10	28822089	28822783	695	*	696	*	peak1786	1000	*	74.4847	-1	4.07309	348	Promoter (<=1kb)	10	28822421	28897360	74940	1	51322	uc009xlb.3	0	ENSG00000095787	WAC	WW domain containing adaptor with coiled-coil
chr10	30024234	30024928	695	*	696	*	peak185	1000	*	112.42	-1	4.07309	348	Promoter (<=1kb)	10	29746277	30024730	278454	2	6840	uc001iuu.1	0	ENSG00000197321	SVIL	supervillin
chr10	30025600	30026294	695	*	696	*	peak1945	1000	*	72.0337	-1	4.07309	348	Promoter (<=1kb)	10	29821458	30025864	204407	2	6840	uc009xld.1	0	ENSG00000197321	SVIL	supervillin
chr10	32636036	32636730	695	*	696	*	peak883	1000	*	88.4225	-1	4.07309	348	Promoter (<=1kb)	10	32556644	32636146	79503	2	80314	uc001iwg.2	0	ENSG00000120616	EPC1	enhancer of polycomb homolog 1
chr10	32636235	32636929	695	*	696	*	peak1627	1000	*	76.6358	-1	4.07309	348	Promoter (<=1kb)	10	32556644	32636146	79503	2	80314	uc031ptt.1	-89	ENSG00000120616	EPC1	enhancer of polycomb homolog 1
chr10	33246679	33247373	695	*	696	*	peak843	1000	*	89.6363	-1	4.07309	348	Promoter (<=1kb)	10	33189246	33246822	57577	2	3688	uc001iws.4	0	ENSG00000150093	ITGB1	integrin subunit beta 1
chr10	35103687	35104381	695	*	696	*	peak616	1000	*	94.9845	-1	4.07309	348	Promoter (<=1kb)	10	34398488	35104253	705766	2	56288	uc010qej.2	0	ENSG00000148498	PARD3	par-3 family cell polarity regulator
chr10	35415986	35416680	695	*	696	*	peak1944	1000	*	72.7532	-1	4.07309	348	Promoter (<=1kb)	10	35416385	35501886	85502	1	1390	uc001iyb.3	0	ENSG00000095794	CREM	cAMP responsive element modulator
chr10	43633690	43634384	695	*	696	*	peak1289	1000	*	81.878	-1	4.07309	348	Promoter (<=1kb)	10	43633893	43657765	23873	1	55454	uc001jam.2	0	ENSG00000169826	CSGALNACT2	chondroitin sulfate N-acetylgalactosaminyltransferase 2
chr10	45496219	45496913	695	*	696	*	peak842	1000	*	89.0506	-1	4.07309	348	Promoter (<=1kb)	10	45493146	45496470	3325	2	220979	uc001jbv.2	0	ENSG00000165511	ZNF22-AS1	ZNF22 antisense RNA 1
chr10	46167690	46168384	695	*	696	*	peak1356	1000	*	80.154	-1	4.07309	348	Promoter (<=1kb)	10	46111039	46168251	57213	2	93550	uc001jcm.4	0	ENSG00000172671	ZFAND4	zinc finger AN1-type containing 4
chr10	49514478	49515172	695	*	696	*	peak1943	1000	*	72.91	-1	4.07309	348	Promoter (<=1kb)	10	49514786	49643183	128398	1	5599	uc001jgn.3	0	ENSG00000107643	MAPK8	mitogen-activated protein kinase 8
chr10	62703494	62704188	695	*	696	*	peak1228	1000	*	82.6349	-1	4.07309	348	Promoter (<=1kb)	10	62629198	62704033	74836	2	9886	uc001jlh.3	0	ENSG00000072422	RHOBTB1	Rho related BTB domain containing 1
chr10	64564353	64565047	695	*	696	*	peak1626	1000	*	76.8597	-1	4.07309	348	Promoter (<=1kb)	10	64564516	64568239	3724	1	84890	uc001jmg.3	0	ENSG00000181915	ADO	2-aminoethanethiol dioxygenase
chr10	65225437	65226131	695	*	696	*	peak67	1000	*	121.977	-1	4.07309	348	Promoter (<=1kb)	10	64926988	65225722	298735	2	221037	uc001jmn.3	0	ENSG00000171988	JMJD1C	jumonji domain containing 1C
chr10	65281026	65281720	695	*	696	*	peak417	1000	*	100.561	-1	4.07309	348	Promoter (<=1kb)	10	65281123	65359067	77945	1	221035	uc009xpl.2	0	ENSG00000165476	REEP3	receptor accessory protein 3
chr10	69644300	69644994	695	*	696	*	peak139	1000	*	115.797	-1	4.07309	348	Promoter (<=1kb)	10	69644427	69678147	33721	1	23411	uc001jnd.3	0	ENSG00000096717	SIRT1	sirtuin 1
chr10	70166731	70167425	695	*	696	*	peak1941	1000	*	72.7205	-1	4.07309	348	Promoter (<=1kb)	10	70100864	70166946	66083	2	55680	uc001jnz.2	0	ENSG00000204130	RUFY2	RUN and FYVE domain containing 2
chr10	70883776	70884470	695	*	696	*	peak797	1000	*	90.5695	-1	4.07309	348	Promoter (<=1kb)	10	70883908	70932616	48709	1	9559	uc001jpb.3	0	ENSG00000122958	VPS26A	VPS26, retromer complex component A
chr10	71905682	71906376	695	*	696	*	peak1785	1000	*	74.9935	-1	4.07309	348	Promoter (<=1kb)	10	71897737	71906496	8760	2	219743	uc001jqq.4	120	ENSG00000156521	TYSND1	trypsin like peroxisomal matrix peptidase 1
chr10	72575502	72576196	695	*	696	*	peak1418	1000	*	79.5094	-1	4.07309	348	Promoter (<=1kb)	10	72575704	72580240	4537	1	8879	uc001jrl.2	0	ENSG00000166224	SGPL1	sphingosine-1-phosphate lyase 1
chr10	72972193	72972887	695	*	696	*	peak184	1000	*	112.787	-1	4.07309	348	Promoter (<=1kb)	10	72972292	73062635	90344	1	219699	uc001jro.3	0	ENSG00000107731	UNC5B	unc-5 netrin receptor B
chr10	73724032	73724726	695	*	696	*	peak183	1000	*	112.9	-1	4.07309	348	Promoter (<=1kb)	10	73724120	73773322	49203	1	9469	uc001jsn.3	0	ENSG00000122863	CHST3	carbohydrate sulfotransferase 3
chr10	74451934	74452169	236	*	237	*	peak47	1000	*	125.655	-1	4.07309	115	Promoter (<=1kb)	10	74451889	74647452	195564	1	90550	uc010qjy.2	45	ENSG00000156026	MCU	mitochondrial calcium uniporter
chr10	75255306	75256000	695	*	696	*	peak940	1000	*	87.3784	-1	4.07309	348	Promoter (<=1kb)	10	75196563	75255782	59220	2	5532	uc001jue.3	0	ENSG00000107758	PPP3CB	protein phosphatase 3 catalytic subunit beta
chr10	75670660	75671354	695	*	696	*	peak1487	1000	*	78.0176	-1	4.07309	348	Promoter (<=1kb)	10	75670862	75677258	6397	1	5328	uc001jwa.3	0	ENSG00000122861	PLAU	plasminogen activator, urokinase
chr10	75757846	75758540	695	*	696	*	peak236	1000	*	108.573	-1	4.07309	348	Promoter (<=1kb)	10	75757872	75874145	116274	1	7414	uc010qky.1	0	ENSG00000035403	VCL	vinculin
chr10	77054600	77055294	695	*	696	*	peak1227	1000	*	82.6862	-1	4.07309	348	Promoter (<=1kb)	10	77056141	77121436	65296	1	253264	uc001jxd.2	-847	ENSG00000226051	ZNF503-AS1	ZNF503 antisense RNA 1
chr10	79686341	79687035	695	*	696	*	peak615	1000	*	94.27	-1	4.07309	348	Promoter (<=1kb)	10	79686570	79689583	3014	1	100128292	uc010qln.2	0	NA	DLG5-AS1	DLG5 antisense RNA 1
chr10	80733331	80734025	695	*	696	*	peak1226	1000	*	82.4782	-1	4.07309	348	Intron (uc001jzx.3/283050, intron 4 of 7)	10	80703083	80827205	124123	2	283050	uc001jzx.3	93180	ENSG00000224596	ZMIZ1-AS1	ZMIZ1 antisense RNA 1
chr10	80828574	80829268	695	*	696	*	peak42	1000	*	126.653	-1	4.07309	348	Promoter (<=1kb)	10	80828792	81076285	247494	1	57178	uc001kaf.2	0	ENSG00000108175	ZMIZ1	zinc finger MIZ-type containing 1
chr10	80828785	80829479	695	*	696	*	peak1701	1000	*	75.3655	-1	4.07309	348	Promoter (<=1kb)	10	80828792	81076285	247494	1	57178	uc001kaf.2	0	ENSG00000108175	ZMIZ1	zinc finger MIZ-type containing 1
chr10	81107107	81107801	695	*	696	*	peak1486	1000	*	78.1856	-1	4.07309	348	Promoter (<=1kb)	10	81107220	81115089	7870	1	10105	uc001kai.3	0	ENSG00000108179	PPIF	peptidylprolyl isomerase F
chr10	81964794	81965488	695	*	696	*	peak698	1000	*	92.0058	-1	4.07309	348	Promoter (<=1kb)	10	81914880	81965328	50449	2	311	uc001kbr.1	0	ENSG00000122359	ANXA11	annexin A11
chr10	82213821	82214515	695	*	696	*	peak755	1000	*	91.8606	-1	4.07309	348	Promoter (<=1kb)	10	82214038	82282391	68354	1	81619	uc001kci.4	0	ENSG00000108219	TSPAN14	tetraspanin 14
chr10	82214025	82214719	695	*	696	*	peak1871	1000	*	73.341	-1	4.07309	348	Promoter (<=1kb)	10	82214038	82282391	68354	1	81619	uc001kci.4	0	ENSG00000108219	TSPAN14	tetraspanin 14
chr10	86088271	86088965	695	*	696	*	peak63	1000	*	122.471	-1	4.07309	348	Promoter (<=1kb)	10	86088410	86133761	45352	1	54462	uc001kdg.1	0	ENSG00000107771	CCSER2	coiled-coil serine rich protein 2
chr10	88516086	88516780	695	*	696	*	peak2041	1000	*	71.3973	-1	4.07309	348	Promoter (<=1kb)	10	88516396	88684945	168550	1	657	uc001kdy.3	0	ENSG00000107779	BMPR1A	bone morphogenetic protein receptor type 1A
chr10	88854113	88854807	695	*	696	*	peak1485	1000	*	78.6893	-1	4.07309	348	Promoter (<=1kb)	10	88809959	88854776	44818	2	2746	uc001keh.3	0	ENSG00000148672	GLUD1	glutamate dehydrogenase 1
chr10	89623039	89623733	695	*	696	*	peak655	1000	*	93.7653	-1	4.07309	348	Promoter (<=1kb)	10	89618918	89623194	4277	2	100144748	uc009xti.3	0	ENSG00000227268	KLLN	killin, p53 regulated DNA replication inhibitor
chr10	89623243	89623937	695	*	696	*	peak1784	1000	*	74.7549	-1	4.07309	348	Promoter (<=1kb)	10	89623195	89728532	105338	1	5728	uc021pvw.1	48	ENSG00000171862	PTEN	phosphatase and tensin homolog
chr10	91404457	91405151	695	*	696	*	peak1104	1000	*	84.5142	-1	4.07309	348	Promoter (<=1kb)	10	91339254	91405329	66076	2	53354	uc001kgp.2	178	ENSG00000152782	PANK1	pantothenate kinase 1
chr10	92617231	92617925	695	*	696	*	peak579	1000	*	95.4127	-1	4.07309	348	Promoter (<=1kb)	10	92500576	92617671	117096	2	3363	uc001kgz.3	0	ENSG00000148680	HTR7	5-hydroxytryptamine receptor 7
chr10	92617431	92618125	695	*	696	*	peak1940	1000	*	72.8046	-1	4.07309	348	Promoter (<=1kb)	10	92500576	92617671	117096	2	3363	uc001kgz.3	0	ENSG00000148680	HTR7	5-hydroxytryptamine receptor 7
chr10	93169715	93170409	695	*	696	*	peak84	1000	*	119.803	-1	4.07309	348	Promoter (<=1kb)	10	93170096	93222967	52872	1	143279	uc001khk.2	0	ENSG00000165338	HECTD2	HECT domain E3 ubiquitin protein ligase 2
chr10	93668095	93668789	695	*	696	*	peak654	1000	*	93.6884	-1	4.07309	348	Promoter (<=1kb)	10	93666345	93669258	2914	2	143282	uc001khq.4	469	ENSG00000174721	FGFBP3	fibroblast growth factor binding protein 3
chr10	94608062	94608756	695	*	696	*	peak74	1000	*	120.719	-1	4.07309	348	Promoter (<=1kb)	10	94608225	94661595	53371	1	54536	uc001kif.4	0	ENSG00000138190	EXOC6	exocyst complex component 6
chr10	96162483	96163177	695	*	696	*	peak1417	1000	*	79.6479	-1	4.07309	348	Promoter (<=1kb)	10	96162186	96296089	133904	1	23232	uc001kjr.2	297	ENSG00000108239	TBC1D12	TBC1 domain family member 12
chr10	97320693	97321387	695	*	696	*	peak754	1000	*	91.6911	-1	4.07309	348	Promoter (<=1kb)	10	97071530	97321171	249642	2	10580	uc001kku.3	0	ENSG00000095637	SORBS1	sorbin and SH3 domain containing 1
chr10	98346560	98347254	695	*	696	*	peak449	1000	*	99.4346	-1	4.07309	348	Promoter (<=1kb)	10	98277867	98346809	68943	2	56889	uc001kmm.4	0	ENSG00000077147	TM9SF3	transmembrane 9 superfamily member 3
chr10	98592469	98592710	242	*	243	*	peak1625	1000	*	76.8606	-1	4.07309	143	Promoter (<=1kb)	10	98592712	98724198	131487	1	84458	uc001kmu.2	-2	ENSG00000196233	LCOR	ligand dependent nuclear receptor corepressor
chr10	99078831	99079525	695	*	696	*	peak448	1000	*	99.4599	-1	4.07309	348	Promoter (<=1kb)	10	99079022	99081672	2651	1	10023	uc001knc.1	0	ENSG00000165879	FRAT1	FRAT regulator of WNT signaling pathway 1
chr10	99079078	99079772	695	*	696	*	peak1225	1000	*	82.8491	-1	4.07309	348	Promoter (<=1kb)	10	99079022	99081672	2651	1	10023	uc001knc.1	56	ENSG00000165879	FRAT1	FRAT regulator of WNT signaling pathway 1
chr10	99093642	99094336	695	*	696	*	peak304	1000	*	105.846	-1	4.07309	348	Promoter (<=1kb)	10	99092254	99094458	2205	2	23401	uc001knd.1	122	ENSG00000181274	FRAT2	FRAT regulator of WNT signaling pathway 2
chr10	99400364	99401058	695	*	696	*	peak476	1000	*	98.4176	-1	4.07309	348	Promoter (<=1kb)	10	99400443	99436187	35745	1	55361	uc001kog.1	0	ENSG00000155252	PI4K2A	phosphatidylinositol 4-kinase type 2 alpha
chr10	99473337	99474031	695	*	696	*	peak23	1000	*	132.976	-1	4.07309	348	Promoter (<=1kb)	10	99473465	99477909	4445	1	83742	uc001koj.4	0	ENSG00000155254	MARVELD1	MARVEL domain containing 1
chr10	101769235	101769929	695	*	696	*	peak237	1000	*	108.754	-1	4.07309	348	Promoter (<=1kb)	10	101635334	101769676	134343	2	23268	uc001kqj.2	0	ENSG00000107554	DNMBP	dynamin binding protein
chr10	104210198	104210892	695	*	696	*	peak1003	1000	*	86.68	-1	4.07309	348	Promoter (<=1kb)	10	104209594	104211300	1707	2	79946	uc001kvo.1	408	ENSG00000120055	C10orf95	chromosome 10 open reading frame 95
chr10	104952490	104953184	695	*	696	*	peak581	1000	*	95.2295	-1	4.07309	348	Promoter (<=1kb)	10	104847774	104953063	105290	2	22978	uc001kwo.3	0	ENSG00000076685	NT5C2	5'-nucleotidase, cytosolic II
chr10	105127682	105128376	695	*	696	*	peak887	1000	*	88.0279	-1	4.07309	348	Promoter (<=1kb)	10	105127724	105148822	21099	1	6877	uc001kwv.3	0	ENSG00000148835	TAF5	TATA-box binding protein associated factor 5
chr10	105614883	105615577	695	*	696	*	peak886	1000	*	88.3924	-1	4.07309	348	Promoter (<=1kb)	10	105353784	105615164	261381	2	9644	uc001kxj.1	0	ENSG00000107957	SH3PXD2A	SH3 and PX domains 2A
chr10	105726858	105727552	695	*	696	*	peak160	1000	*	113.474	-1	4.07309	348	Promoter (<=1kb)	10	105727470	105787342	59873	1	9748	uc001kxo.1	0	ENSG00000065613	SLK	STE20 like kinase
chr10	111682813	111683507	695	*	696	*	peak1628	1000	*	76.3381	-1	4.07309	348	Promoter (<=1kb)	10	111624524	111683311	58788	2	7511	uc001kyp.2	0	ENSG00000108039	XPNPEP1	X-prolyl aminopeptidase 1
chr10	111967269	111967963	695	*	696	*	peak2125	1000	*	70.4862	-1	4.07309	348	Promoter (<=1kb)	10	111967363	112047123	79761	1	4601	uc001kyy.3	0	ENSG00000119950	MXI1	MAX interactor 1, dimerization protein
chr10	111985480	111986174	695	*	696	*	peak98	1000	*	118.133	-1	4.07309	348	Promoter (<=1kb)	10	111985762	112047123	61362	1	4601	uc001kza.3	0	ENSG00000119950	MXI1	MAX interactor 1, dimerization protein
chr10	112257427	112258121	695	*	696	*	peak75	1000	*	120.13	-1	4.07309	348	Promoter (<=1kb)	10	112257625	112271302	13678	1	1847	uc001kzd.3	0	ENSG00000138166	DUSP5	dual specificity phosphatase 5
chr10	112257632	112258326	695	*	696	*	peak340	1000	*	103.297	-1	4.07309	348	Promoter (<=1kb)	10	112257625	112271302	13678	1	1847	uc001kzd.3	7	ENSG00000138166	DUSP5	dual specificity phosphatase 5
chr10	112679322	112680016	695	*	696	*	peak262	1000	*	107.529	-1	4.07309	348	Promoter (<=1kb)	10	112679301	112773425	94125	1	8036	uc010qrg.2	21	ENSG00000108061	SHOC2	SHOC2 leucine rich repeat scaffold protein
chr10	114710872	114711566	695	*	696	*	peak1872	1000	*	73.0847	-1	4.07309	348	Promoter (<=1kb)	10	114710882	114927436	216555	1	6934	uc010qrr.2	0	ENSG00000148737	TCF7L2	transcription factor 7 like 2
chr10	114886219	114886913	695	*	696	*	peak306	1000	*	105.995	-1	4.07309	348	Promoter (<=1kb)	10	114886573	114927436	40864	1	6934	uc010qrv.2	0	ENSG00000148737	TCF7L2	transcription factor 7 like 2
chr10	116581386	116582080	695	*	696	*	peak798	1000	*	90.9589	-1	4.07309	348	Promoter (<=1kb)	10	116581503	116624474	42972	1	57700	uc001lcb.3	0	ENSG00000151553	FAM160B1	family with sequence similarity 160 member B1
chr10	119806043	119806737	695	*	696	*	peak1107	1000	*	84.2541	-1	4.07309	348	Promoter (<=1kb)	10	119764427	119806114	41688	2	22841	uc001ldj.2	0	ENSG00000107560	RAB11FIP2	RAB11 family interacting protein 2
chr10	120863675	120864369	695	*	696	*	peak885	1000	*	88.0054	-1	4.07309	348	Promoter (<=1kb)	10	120863611	120897376	33766	1	55855	uc010qsy.2	64	NA	DENND10P1	DENND10 pseudogene 1
chr10	121410942	121411636	695	*	696	*	peak1947	1000	*	72.9132	-1	4.07309	348	Promoter (<=1kb)	10	121410882	121437329	26448	1	9531	uc001lem.3	60	ENSG00000151929	BAG3	BAG cochaperone 3
chr10	121485468	121486162	695	*	696	*	peak287	1000	*	106.143	-1	4.07309	348	Promoter (<=1kb)	10	121485559	121551720	66162	1	22876	uc001len.4	0	ENSG00000198825	INPP5F	inositol polyphosphate-5-phosphatase F
chr10	121631884	121632578	695	*	696	*	peak305	1000	*	105.627	-1	4.07309	348	Promoter (<=1kb)	10	121588916	121632395	43480	2	79892	uc001leq.2	0	ENSG00000197771	MCMBP	minichromosome maintenance complex binding protein
chr10	122216263	122216957	695	*	696	*	peak396	1000	*	101.492	-1	4.07309	348	Promoter (<=1kb)	10	122216466	122341296	124831	1	196051	uc010qtd.2	0	ENSG00000203805	PLPP4	phospholipid phosphatase 4
chr10	123687289	123687983	695	*	696	*	peak757	1000	*	91.4419	-1	4.07309	348	Promoter (<=1kb)	10	123502625	123687546	184922	2	11101	uc001lfp.3	0	ENSG00000107669	ATE1	arginyltransferase 1
chr10	123872052	123872746	695	*	696	*	peak1702	1000	*	75.4976	-1	4.07309	348	Promoter (<=1kb)	10	123872554	124014057	141504	1	10579	uc001lfx.3	0	ENSG00000138162	TACC2	transforming acidic coiled-coil containing protein 2
chr10	124134141	124134835	695	*	696	*	peak1165	1000	*	83.5981	-1	4.07309	348	Promoter (<=1kb)	10	124134094	124191871	57778	1	59338	uc001lge.2	47	ENSG00000107679	PLEKHA1	pleckstrin homology domain containing A1
chr10	124220805	124221499	695	*	696	*	peak548	1000	*	96.1714	-1	4.07309	348	Promoter (<=1kb)	10	124221041	124274424	53384	1	5654	uc001lgj.2	0	ENSG00000166033	HTRA1	HtrA serine peptidase 1
chr10	124221005	124221699	695	*	696	*	peak1555	1000	*	77.6322	-1	4.07309	348	Promoter (<=1kb)	10	124221041	124274424	53384	1	5654	uc001lgj.2	0	ENSG00000166033	HTRA1	HtrA serine peptidase 1
chr10	126106963	126107657	695	*	696	*	peak580	1000	*	95.6824	-1	4.07309	348	Promoter (<=1kb)	10	126085872	126107545	21674	2	4942	uc001lhp.3	0	ENSG00000065154	OAT	ornithine aminotransferase
chr10	126432547	126433241	695	*	696	*	peak1357	1000	*	80.4601	-1	4.07309	348	Promoter (<=1kb)	10	126307863	126432930	125068	2	9679	uc001lhv.1	0	ENSG00000189319	FAM53B	family with sequence similarity 53 member B
chr10	126605417	126606111	695	*	696	*	peak1787	1000	*	74.1629	-1	4.07309	348	Distal Intergenic	10	126628972	126676005	47034	1	54764	uc010qug.2	-22861	ENSG00000019995	ZRANB1	zinc finger RANBP2-type containing 1
chr10	126848542	126849236	695	*	696	*	peak1106	1000	*	84.6983	-1	4.07309	348	Promoter (<=1kb)	10	126676418	126849103	172686	2	1488	uc001lif.4	0	ENSG00000175029	CTBP2	C-terminal binding protein 2
chr10	127584366	127585060	695	*	696	*	peak221	1000	*	110.59	-1	4.07309	348	Promoter (<=1kb)	10	127524909	127585027	60119	2	55760	uc001ljg.1	0	ENSG00000089876	DHX32	DEAH-box helicase 32 (putative)
chr10	129705194	129705888	695	*	696	*	peak1164	1000	*	83.5005	-1	4.07309	348	Promoter (<=1kb)	10	129705325	129884164	178840	1	5791	uc001lkb.3	0	ENSG00000132334	PTPRE	protein tyrosine phosphatase receptor type E
chr10	129947862	129948556	695	*	696	*	peak1419	1000	*	79.6327	-1	4.07309	348	Distal Intergenic	10	129894925	129924468	29544	2	4288	uc001lkf.3	-23394	ENSG00000148773	MKI67	marker of proliferation Ki-67
chr10	134210110	134210804	695	*	696	*	peak1057	1000	*	85.0597	-1	4.07309	348	Promoter (<=1kb)	10	134210702	134231358	20657	1	170394	uc001lll.4	0	ENSG00000171813	PWWP2B	PWWP domain containing 2B
chr10	134350337	134351031	695	*	696	*	peak1002	1000	*	86.4824	-1	4.07309	348	Promoter (<=1kb)	10	134351353	134591381	240029	1	3632	uc001llo.1	-322	ENSG00000068383	INPP5A	inositol polyphosphate-5-phosphatase A
chr10	135122091	135122785	695	*	696	*	peak844	1000	*	89.1647	-1	4.07309	348	Promoter (<=1kb)	10	135092134	135122660	30527	2	10844	uc001lmg.2	0	ENSG00000130640	TUBGCP2	tubulin gamma complex associated protein 2
chr11	1330274	1330968	695	*	696	*	peak840	1000	*	89.1286	-1	4.07309	348	Promoter (<=1kb)	11	1330938	1331937	1000	1	255512	uc001ltg.4	0	ENSG00000255153	TOLLIP-AS1	TOLLIP antisense RNA 1 (head to head)
chr11	2398472	2399166	695	*	696	*	peak694	1000	*	92.361	-1	4.07309	348	Promoter (<=1kb)	11	2398547	2418649	20103	1	975	uc001lwf.1	0	ENSG00000110651	CD81	CD81 molecule
chr11	3012935	3013629	695	*	696	*	peak937	1000	*	87.667	-1	4.07309	348	Promoter (<=1kb)	11	2965660	3013607	47948	2	4676	uc001lxc.3	0	ENSG00000205531	NAP1L4	nucleosome assembly protein 1 like 4
chr11	3186024	3186718	695	*	696	*	peak286	1000	*	106.874	-1	4.07309	348	Promoter (<=1kb)	11	3108346	3186582	78237	2	114879	uc001lxk.2	0	ENSG00000021762	OSBPL5	oxysterol binding protein like 5
chr11	6676526	6677220	695	*	696	*	peak935	1000	*	87.9378	-1	4.07309	348	Promoter (<=1kb)	11	6642558	6677074	34517	2	8642	uc001mem.1	0	ENSG00000166341	DCHS1	dachsous cadherin-related 1
chr11	9286321	9287015	695	*	696	*	peak544	1000	*	96.3323	-1	4.07309	348	Promoter (<=1kb)	11	9160375	9286873	126499	2	23258	uc001mhl.3	0	ENSG00000184014	DENND5A	DENN domain containing 5A
chr11	9595352	9596046	695	*	696	*	peak318	1000	*	104.639	-1	4.07309	348	Promoter (<=1kb)	11	9595228	9611313	16086	1	7465	uc001mhs.3	124	ENSG00000166483	WEE1	WEE1 G2 checkpoint kinase
chr11	9595566	9596260	695	*	696	*	peak1618	1000	*	76.3379	-1	4.07309	348	Promoter (<=1kb)	11	9596234	9611313	15080	1	7465	uc001mht.3	0	ENSG00000166483	WEE1	WEE1 G2 checkpoint kinase
chr11	9779451	9780145	695	*	696	*	peak1413	1000	*	79.4082	-1	4.07309	348	Promoter (<=1kb)	11	9779840	9832866	53027	1	283104	uc001mhz.1	0	ENSG00000246273	SBF2-AS1	SBF2 antisense RNA 1
chr11	10315154	10315848	695	*	696	*	peak1000	1000	*	86.4137	-1	4.07309	348	Promoter (<=1kb)	11	9800214	10315754	515541	2	81846	uc001mib.2	0	ENSG00000133812	SBF2	SET binding factor 2
chr11	10315354	10316048	695	*	696	*	peak1869	1000	*	73.6437	-1	4.07309	348	Promoter (<=1kb)	11	9800214	10315754	515541	2	81846	uc001mib.2	0	ENSG00000133812	SBF2	SET binding factor 2
chr11	12030424	12031118	695	*	696	*	peak1624	1000	*	76.1829	-1	4.07309	348	Promoter (<=1kb)	11	11984543	12030629	46087	2	27122	uc001mjv.3	0	ENSG00000050165	DKK3	dickkopf WNT signaling pathway inhibitor 3
chr11	12399134	12399828	695	*	696	*	peak696	1000	*	92.8606	-1	4.07309	348	Promoter (<=1kb)	11	12399026	12556903	157878	1	55742	uc001mki.4	108	ENSG00000197702	PARVA	parvin alpha
chr11	13299231	13299925	695	*	696	*	peak1159	1000	*	83.2755	-1	4.07309	348	Promoter (<=1kb)	11	13299325	13408812	109488	1	406	uc001mko.3	0	ENSG00000133794	ARNTL	aryl hydrocarbon receptor nuclear translocator like
chr11	14380048	14380742	695	*	696	*	peak97	1000	*	118.167	-1	4.07309	348	Promoter (<=1kb)	11	14299466	14380073	80608	2	22800	uc009ygq.3	0	ENSG00000133818	RRAS2	RAS related 2
chr11	14380247	14380941	695	*	696	*	peak695	1000	*	92.7569	-1	4.07309	348	Promoter (<=1kb)	11	14299466	14380729	81264	2	22800	uc010rco.2	0	ENSG00000133818	RRAS2	RAS related 2
chr11	19734107	19734801	695	*	696	*	peak1481	1000	*	78.5802	-1	4.07309	348	Promoter (<=1kb)	11	19734881	20143147	408267	1	89797	uc001mpr.4	-80	ENSG00000166833	NAV2	neuron navigator 2
chr11	27493607	27494301	695	*	696	*	peak1868	1000	*	73.9375	-1	4.07309	348	Promoter (<=1kb)	11	27387508	27494334	106827	2	55366	uc001mrj.4	33	ENSG00000205213	LGR4	leucine rich repeat containing G protein-coupled receptor 4
chr11	33397654	33398348	695	*	696	*	peak1551	1000	*	77.3966	-1	4.07309	348	Distal Intergenic	11	33350056	33360389	10334	1	10114	uc009yjw.1	47598	ENSG00000110422	HIPK3	homeodomain interacting protein kinase 3
chr11	33721735	33722429	695	*	696	*	peak1158	1000	*	83.9517	-1	4.07309	348	Promoter (<=1kb)	11	33719654	33722286	2633	2	100131378	uc001muq.2	0	ENSG00000205177	C11orf91	chromosome 11 open reading frame 91
chr11	35640141	35640835	695	*	696	*	peak2121	1000	*	70.5103	-1	4.07309	348	Promoter (<=1kb)	11	35639735	35642421	2687	1	24147	uc001mwh.3	406	ENSG00000179431	FJX1	four-jointed box kinase 1
chr11	35684040	35684734	695	*	696	*	peak366	1000	*	102.112	-1	4.07309	348	Promoter (<=1kb)	11	35684353	35830930	146578	1	54765	uc001mwi.2	0	ENSG00000166326	TRIM44	tripartite motif containing 44
chr11	35965450	35966144	695	*	696	*	peak795	1000	*	90.2649	-1	4.07309	348	Promoter (<=1kb)	11	35965612	36252841	287230	1	143458	uc001mwk.1	0	ENSG00000179241	LDLRAD3	low density lipoprotein receptor class A domain containing 3
chr11	44117092	44117786	695	*	696	*	peak1867	1000	*	73.1846	-1	4.07309	348	Promoter (<=1kb)	11	44117099	44266980	149882	1	2132	uc001mxz.3	0	ENSG00000151348	EXT2	exostosin glycosyltransferase 2
chr11	44972048	44972742	695	*	696	*	peak1102	1000	*	84.3668	-1	4.07309	348	Promoter (<=1kb)	11	44953899	44972608	18710	2	9537	uc001myk.3	0	ENSG00000175274	TP53I11	tumor protein p53 inducible protein 11
chr11	45168157	45168851	695	*	696	*	peak320	1000	*	104.609	-1	4.07309	348	Promoter (<=1kb)	11	45168894	45246639	77746	1	56981	uc031qaa.1	-43	ENSG00000019485	PRDM11	PR/SET domain 11
chr11	45168361	45169055	695	*	696	*	peak1621	1000	*	76.9077	-1	4.07309	348	Promoter (<=1kb)	11	45168894	45246639	77746	1	56981	uc031qaa.1	0	ENSG00000019485	PRDM11	PR/SET domain 11
chr11	46142919	46143613	695	*	696	*	peak337	1000	*	103.073	-1	4.07309	348	Promoter (<=1kb)	11	45950870	46142985	192116	2	51317	uc001ncb.4	0	ENSG00000135365	PHF21A	PHD finger protein 21A
chr11	46143130	46143824	695	*	696	*	peak1550	1000	*	77.5434	-1	4.07309	348	Promoter (<=1kb)	11	45967391	46142985	175595	2	51317	uc001nce.2	-145	ENSG00000135365	PHF21A	PHD finger protein 21A
chr11	46259348	46260042	695	*	696	*	peak996	1000	*	86.3629	-1	4.07309	348	Distal Intergenic	11	46299228	46342296	43069	1	90993	uc021qik.1	-39186	ENSG00000157613	CREB3L1	cAMP responsive element binding protein 3 like 1
chr11	46867172	46867866	695	*	696	*	peak545	1000	*	96.4972	-1	4.07309	348	Promoter (<=1kb)	11	46765084	46867859	102776	2	9793	uc001ndi.2	0	ENSG00000175216	CKAP5	cytoskeleton associated protein 5
chr11	46939636	46940330	695	*	696	*	peak1221	1000	*	82.8166	-1	4.07309	348	Promoter (<=1kb)	11	46878268	46940173	61906	2	4038	uc001ndn.4	0	ENSG00000134569	LRP4	LDL receptor related protein 4
chr11	48001860	48002554	695	*	696	*	peak1480	1000	*	78.757	-1	4.07309	348	Promoter (<=1kb)	11	48002110	48154266	152157	1	5795	uc001ngo.4	0	ENSG00000149177	PTPRJ	protein tyrosine phosphatase receptor type J
chr11	48002063	48002757	695	*	696	*	peak1620	1000	*	76.689	-1	4.07309	348	Promoter (<=1kb)	11	48002110	48154266	152157	1	5795	uc001ngo.4	0	ENSG00000149177	PTPRJ	protein tyrosine phosphatase receptor type J
chr11	58939504	58940198	695	*	696	*	peak2037	1000	*	71.2733	-1	4.07309	348	Promoter (<=1kb)	11	58939812	58976060	36249	1	23220	uc001nns.2	0	ENSG00000110042	DTX4	deltex E3 ubiquitin ligase 4
chr11	59382594	59383288	695	*	696	*	peak443	1000	*	99.7508	-1	4.07309	348	Promoter (<=1kb)	11	59341871	59383617	41747	2	5007	uc001noc.1	329	ENSG00000110048	OSBP	oxysterol binding protein
chr11	61348454	61349148	695	*	696	*	peak16	1000	*	136.13	-1	4.07309	348	Promoter (<=1kb)	11	61281188	61348344	67157	2	9066	uc009ynr.3	-110	ENSG00000011347	SYT7	synaptotagmin 7
chr11	61519701	61520395	695	*	696	*	peak2036	1000	*	71.1228	-1	4.07309	348	Promoter (<=1kb)	11	61520121	61555989	35869	1	745	uc001nsc.1	0	ENSG00000124920	MYRF	myelin regulatory factor
chr11	62572358	62573052	695	*	696	*	peak303	1000	*	105.878	-1	4.07309	348	Promoter (<=1kb)	11	62559598	62572964	13367	2	10482	uc001nvf.1	0	ENSG00000162231	NXF1	nuclear RNA export factor 1
chr11	63580665	63581359	695	*	696	*	peak261	1000	*	107.556	-1	4.07309	348	Promoter (<=1kb)	11	63580923	63595190	14268	1	144097	uc001nxt.3	0	ENSG00000168005	SPINDOC	spindlin interactor and repressor of chromatin binding
chr11	63606456	63607150	695	*	696	*	peak17	1000	*	135.725	-1	4.07309	348	Promoter (<=1kb)	11	63606400	63678492	72093	1	2011	uc001nxy.3	56	ENSG00000072518	MARK2	microtubule affinity regulating kinase 2
chr11	63933053	63933747	695	*	696	*	peak1219	1000	*	82.7891	-1	4.07309	348	Promoter (<=1kb)	11	63766030	63933585	167556	2	28992	uc001nyh.3	0	ENSG00000133315	MACROD1	mono-ADP ribosylhydrolase 1
chr11	63953616	63954310	695	*	696	*	peak881	1000	*	88.0956	-1	4.07309	348	Promoter (<=1kb)	11	63953587	63972020	18434	1	10963	uc010rnb.1	29	ENSG00000168439	STIP1	stress induced phosphoprotein 1
chr11	63953815	63954509	695	*	696	*	peak2035	1000	*	71.18	-1	4.07309	348	Promoter (<=1kb)	11	63953587	63972020	18434	1	10963	uc010rnb.1	228	ENSG00000168439	STIP1	stress induced phosphoprotein 1
chr11	64126259	64126953	695	*	696	*	peak794	1000	*	90.5776	-1	4.07309	348	Promoter (<=1kb)	11	64126625	64139687	13063	1	8986	uc001oad.3	0	ENSG00000162302	RPS6KA4	ribosomal protein S6 kinase A4
chr11	64545312	64546006	695	*	696	*	peak1054	1000	*	85.1486	-1	4.07309	348	Promoter (<=1kb)	11	64532076	64545938	13863	2	7536	uc001oaz.2	0	ENSG00000168066	SF1	splicing factor 1
chr11	64781532	64782226	695	*	696	*	peak2120	1000	*	70.0308	-1	4.07309	348	Promoter (<=1kb)	11	64781585	64808044	26460	1	100528018	uc001oci.4	0	ENSG00000273003	ARL2-SNX15	ARL2-SNX15 readthrough (NMD candidate)
chr11	64808609	64809303	695	*	696	*	peak1053	1000	*	85.7033	-1	4.07309	348	Promoter (<=1kb)	11	64808376	64812300	3925	1	29901	uc001ocm.3	233	ENSG00000168061	SAC3D1	SAC3 domain containing 1
chr11	64948625	64949319	695	*	696	*	peak365	1000	*	102.41	-1	4.07309	348	Promoter (<=1kb)	11	64948686	64979477	30792	1	823	uc009yqd.2	0	ENSG00000014216	CAPN1	calpain 1
chr11	65429897	65430591	695	*	696	*	peak614	1000	*	94.5742	-1	4.07309	348	Promoter (<=1kb)	11	65421067	65430443	9377	2	5970	uc001off.3	0	ENSG00000173039	RELA	RELA proto-oncogene, NF-kB subunit
chr11	65585255	65585949	695	*	696	*	peak1549	1000	*	77.945	-1	4.07309	348	Distal Intergenic	11	65601410	65617730	16321	1	254122	uc009yqt.3	-15461	ENSG00000172803	SNX32	sorting nexin 32
chr11	65769863	65770557	695	*	696	*	peak1350	1000	*	80.3713	-1	4.07309	348	Promoter (<=1kb)	11	65764016	65769637	5622	2	84285	uc021qlv.1	-226	ENSG00000175376	EIF1AD	eukaryotic translation initiation factor 1A domain containing
chr11	65837599	65838293	695	*	696	*	peak234	1000	*	108.373	-1	4.07309	348	Promoter (<=1kb)	11	65837824	65986168	148345	1	55690	uc001ogz.1	0	ENSG00000175115	PACS1	phosphofurin acidic cluster sorting protein 1
chr11	65837802	65838496	695	*	696	*	peak692	1000	*	92.4489	-1	4.07309	348	Promoter (<=1kb)	11	65837824	65986168	148345	1	55690	uc001ogz.1	0	ENSG00000175115	PACS1	phosphofurin acidic cluster sorting protein 1
chr11	66114977	66115671	695	*	696	*	peak793	1000	*	90.2357	-1	4.07309	348	Promoter (<=1kb)	11	66112843	66115161	2319	2	11041	uc001ohr.3	0	ENSG00000174684	B4GAT1	beta-1,4-glucuronyltransferase 1
chr11	66234274	66234968	695	*	696	*	peak1415	1000	*	79.8023	-1	4.07309	348	Promoter (<=1kb)	11	66234336	66242122	7787	1	246330	uc001oib.2	0	ENSG00000174516	PELI3	pellino E3 ubiquitin protein ligase family member 3
chr11	66725248	66725942	695	*	696	*	peak1782	1000	*	74.8473	-1	4.07309	348	Promoter (<=1kb)	11	66615997	66725847	109851	2	5091	uc001ojo.1	0	ENSG00000173599	PC	pyruvate carboxylase
chr11	67033668	67034362	695	*	696	*	peak220	1000	*	110.194	-1	4.07309	348	Promoter (<=1kb)	11	67033905	67054029	20125	1	156	uc009yrn.1	0	ENSG00000173020	GRK2	G protein-coupled receptor kinase 2
chr11	67140093	67140787	695	*	696	*	peak1218	1000	*	82.7272	-1	4.07309	348	Promoter (<=1kb)	11	67131639	67141206	9568	2	23529	uc001okq.3	419	ENSG00000175505	CLCF1	cardiotrophin like cytokine factor 1
chr11	67888258	67888952	695	*	696	*	peak1939	1000	*	72.5502	-1	4.07309	348	Promoter (<=1kb)	11	67820326	67888858	68533	2	1119	uc001onj.3	0	ENSG00000110721	CHKA	choline kinase alpha
chr11	67980923	67981617	695	*	696	*	peak1865	1000	*	73.9503	-1	4.07309	348	Promoter (<=1kb)	11	67923507	67981068	57562	2	51111	uc009ysf.2	0	ENSG00000110066	KMT5B	lysine methyltransferase 5B
chr11	67980947	67981163	217	*	218	*	peak442	1000	*	99.6357	-1	4.07309	123	Promoter (<=1kb)	11	67923507	67981068	57562	2	51111	uc009ysf.2	0	ENSG00000110066	KMT5B	lysine methyltransferase 5B
chr11	68079783	68080477	695	*	696	*	peak1864	1000	*	73.0231	-1	4.07309	348	Promoter (<=1kb)	11	68080108	68216743	136636	1	4041	uc001ont.3	0	ENSG00000162337	LRP5	LDL receptor related protein 5
chr11	68228232	68228926	695	*	696	*	peak691	1000	*	92.9957	-1	4.07309	348	Promoter (<=1kb)	11	68228186	68382801	154616	1	55291	uc010rqc.2	46	ENSG00000110075	PPP6R3	protein phosphatase 6 regulatory subunit 3
chr11	68608874	68609568	695	*	696	*	peak1414	1000	*	79.6464	-1	4.07309	348	Promoter (<=1kb)	11	68522088	68609399	87312	2	1374	uc001oof.4	0	ENSG00000110090	CPT1A	carnitine palmitoyltransferase 1A
chr11	70116734	70117428	695	*	696	*	peak838	1000	*	89.3556	-1	4.07309	348	Promoter (<=1kb)	11	70116806	70224598	107793	1	8500	uc001opn.2	0	ENSG00000131626	PPFIA1	PTPRF interacting protein alpha 1
chr11	72853041	72853735	695	*	696	*	peak1699	1000	*	75.3877	-1	4.07309	348	Promoter (<=1kb)	11	72547790	72853143	305354	2	9873	uc001oth.4	0	ENSG00000137478	FCHSD2	FCH and double SH3 domains 2
chr11	73087276	73087970	695	*	696	*	peak1348	1000	*	80.4716	-1	4.07309	348	Promoter (<=1kb)	11	73087405	73108519	21115	1	84957	uc001otv.3	0	ENSG00000054967	RELT	RELT TNF receptor
chr11	73087492	73088186	695	*	696	*	peak2033	1000	*	71.5015	-1	4.07309	348	Promoter (<=1kb)	11	73087713	73108519	20807	1	84957	uc001otw.3	0	ENSG00000054967	RELT	RELT TNF receptor
chr11	74204245	74204939	695	*	696	*	peak1052	1000	*	85.8579	-1	4.07309	348	Promoter (<=1kb)	11	74202923	74204755	1833	2	387787	uc010rrk.2	0	ENSG00000175536	LIPT2	lipoyl(octanoyl) transferase 2
chr11	74459962	74460656	695	*	696	*	peak158	1000	*	113.025	-1	4.07309	348	Promoter (<=1kb)	11	74459913	74553458	93546	1	254225	uc001ovl.4	49	ENSG00000166439	RNF169	ring finger protein 169
chr11	74952337	74953031	695	*	696	*	peak1548	1000	*	77.783	-1	4.07309	348	Promoter (<=1kb)	11	74951950	74954749	2800	1	100507050	uc021qnk.1	387	ENSG00000261594	TPBGL	trophoblast glycoprotein like
chr11	75062432	75063126	695	*	696	*	peak880	1000	*	88.2674	-1	4.07309	348	Promoter (<=1kb)	11	74971166	75062875	91710	2	408	uc001owe.2	0	ENSG00000137486	ARRB1	arrestin beta 1
chr11	75140769	75141463	695	*	696	*	peak319	1000	*	104.498	-1	4.07309	348	Promoter (<=1kb)	11	75133438	75141674	8237	2	283212	uc001owm.2	211	ENSG00000149243	KLHL35	kelch like family member 35
chr11	75140974	75141668	695	*	696	*	peak2032	1000	*	71.0881	-1	4.07309	348	Promoter (<=1kb)	11	75133438	75141674	8237	2	283212	uc001owm.2	6	ENSG00000149243	KLHL35	kelch like family member 35
chr11	75236460	75237154	695	*	696	*	peak1781	1000	*	74.5911	-1	4.07309	348	Promoter (<=1kb)	11	75145685	75236599	90915	2	81544	uc001owp.4	0	ENSG00000158555	GDPD5	glycerophosphodiester phosphodiesterase domain containing 5
chr11	76091506	76092200	695	*	696	*	peak473	1000	*	98.0185	-1	4.07309	348	Promoter (<=1kb)	11	76061004	76091880	30877	2	5612	uc001oxh.1	0	ENSG00000137492	THAP12	THAP domain containing 12
chr11	76493989	76494683	695	*	696	*	peak753	1000	*	91.9739	-1	4.07309	348	Promoter (<=1kb)	11	76494285	76509198	14914	1	25987	uc001oxt.3	0	ENSG00000182704	TSKU	tsukushi, small leucine rich proteoglycan
chr11	76777702	76778396	695	*	696	*	peak1938	1000	*	72.7343	-1	4.07309	348	Promoter (<=1kb)	11	76777992	76837198	59207	1	726	uc001oxx.3	0	ENSG00000149260	CAPN5	calpain 5
chr11	78128337	78129031	695	*	696	*	peak752	1000	*	91.5995	-1	4.07309	348	Promoter (<=1kb)	11	77926336	78128868	202533	2	9846	uc001ozh.3	0	ENSG00000033327	GAB2	GRB2 associated binding protein 2
chr11	86511281	86511975	695	*	696	*	peak650	1000	*	93.5514	-1	4.07309	348	Promoter (<=1kb)	11	86511491	86520169	8679	1	11098	uc010rts.1	0	ENSG00000150687	PRSS23	serine protease 23
chr11	100558014	100558708	695	*	696	*	peak159	1000	*	113.77	-1	4.07309	348	Promoter (<=1kb)	11	100558407	100861656	303250	1	143872	uc001pge.2	0	ENSG00000165895	ARHGAP42	Rho GTPase activating protein 42
chr11	101981146	101981840	695	*	696	*	peak1354	1000	*	80.5223	-1	4.07309	348	Promoter (<=1kb)	11	101981192	102104154	122963	1	10413	uc001pgt.3	0	ENSG00000137693	YAP1	Yes1 associated transcriptional regulator
chr11	108368635	108369329	695	*	696	*	peak841	1000	*	89.6888	-1	4.07309	348	Promoter (<=1kb)	11	108342833	108369159	26327	2	143888	uc001pkj.2	0	ENSG00000178202	POGLUT3	protein O-glucosyltransferase 3
chr11	109963671	109964365	695	*	696	*	peak796	1000	*	90.8426	-1	4.07309	348	Promoter (<=1kb)	11	109963926	110042566	78641	1	85463	uc010rwc.2	0	ENSG00000149289	ZC3H12C	zinc finger CCCH-type containing 12C
chr11	110166842	110167536	695	*	696	*	peak206	1000	*	111.752	-1	4.07309	348	Promoter (<=1kb)	11	110045605	110167437	121833	2	5962	uc009yxx.1	0	ENSG00000137710	RDX	radixin
chr11	110167056	110167750	695	*	696	*	peak182	1000	*	112.574	-1	4.07309	348	Promoter (<=1kb)	11	110045605	110167437	121833	2	5962	uc009yxx.1	0	ENSG00000137710	RDX	radixin
chr11	110300594	110301288	695	*	696	*	peak339	1000	*	103.238	-1	4.07309	348	Promoter (<=1kb)	11	110300661	110335608	34948	1	2230	uc001pkx.3	0	ENSG00000137714	FDX1	ferredoxin 1
chr11	110582805	110583499	695	*	696	*	peak1353	1000	*	80.9341	-1	4.07309	348	Promoter (<=1kb)	11	110447759	110583451	135693	2	57569	uc001pkz.2	0	ENSG00000137727	ARHGAP20	Rho GTPase activating protein 20
chr11	111807503	111808197	695	*	696	*	peak2122	1000	*	70.3951	-1	4.07309	348	Promoter (<=1kb)	11	111807927	111846719	38793	1	85458	uc001pmk.3	0	ENSG00000150764	DIXDC1	DIX domain containing 1
chr11	113745776	113746470	695	*	696	*	peak1055	1000	*	85.5988	-1	4.07309	348	Promoter (<=1kb)	11	113668597	113746256	77660	2	57646	uc001poh.3	0	ENSG00000048028	USP28	ubiquitin specific peptidase 28
chr11	116968580	116969274	695	*	696	*	peak447	1000	*	99.7185	-1	4.07309	348	Promoter (<=1kb)	11	116714118	116968993	254876	2	23387	uc001ppy.3	0	ENSG00000160584	SIK3	SIK family kinase 3
chr11	117102953	117103647	695	*	696	*	peak999	1000	*	86.0053	-1	4.07309	348	Promoter (<=1kb)	11	117103341	117156404	53064	1	257160	uc001pqt.4	0	ENSG00000167257	RNF214	ring finger protein 214
chr11	118306824	118307306	483	*	484	*	peak446	1000	*	99.4386	-1	4.07309	465	Promoter (<=1kb)	11	118307205	118345030	37826	1	4297	uc001psz.1	0	ENSG00000118058	KMT2A	lysine methyltransferase 2A
chr11	118306824	118307296	473	*	474	*	peak1	1000	*	267.174	-1	4.07309	266	Promoter (<=1kb)	11	118307205	118345030	37826	1	4297	uc001psz.1	0	ENSG00000118058	KMT2A	lysine methyltransferase 2A
chr11	119599310	119600004	695	*	696	*	peak1416	1000	*	79.8685	-1	4.07309	348	Promoter (<=1kb)	11	119508808	119599435	90628	2	5818	uc001pwu.1	0	ENSG00000110400	NECTIN1	nectin cell adhesion molecule 1
chr11	120081582	120082276	695	*	696	*	peak653	1000	*	93.0857	-1	4.07309	348	Promoter (<=1kb)	11	120081747	120100650	18904	1	220323	uc001pxb.3	0	ENSG00000184232	OAF	out at first homolog
chr11	120195845	120196539	695	*	696	*	peak1161	1000	*	83.8704	-1	4.07309	348	Promoter (<=1kb)	11	120195838	120204388	8551	1	219902	uc021qrl.1	7	ENSG00000181264	TLCD5	TLC domain containing 5
chr11	120206786	120207480	695	*	696	*	peak998	1000	*	86.1269	-1	4.07309	348	Promoter (<=1kb)	11	120207618	120319068	111451	1	23365	uc021qrm.1	-138	ENSG00000196914	ARHGEF12	Rho guanine nucleotide exchange factor 12
chr11	120381849	120382543	695	*	696	*	peak62	1000	*	122.439	-1	4.07309	348	Promoter (<=1kb)	11	120382468	120856969	474502	1	2900	uc001pxn.2	0	ENSG00000149403	GRIK4	glutamate ionotropic receptor kainate type subunit 4
chr11	120382048	120382742	695	*	696	*	peak997	1000	*	86.9731	-1	4.07309	348	Promoter (<=1kb)	11	120382468	120856969	474502	1	2900	uc001pxn.2	0	ENSG00000149403	GRIK4	glutamate ionotropic receptor kainate type subunit 4
chr11	124669670	124670364	695	*	696	*	peak1103	1000	*	84.4185	-1	4.07309	348	Promoter (<=1kb)	11	124636394	124670299	33906	2	79684	uc001qaz.1	0	ENSG00000120458	MSANTD2	Myb/SANT DNA binding domain containing 2
chr11	125034697	125035391	695	*	696	*	peak1352	1000	*	80.9498	-1	4.07309	348	Promoter (<=1kb)	11	125034559	125303285	268727	1	63876	uc010sbb.2	138	ENSG00000165495	PKNOX2	PBX/knotted 1 homeobox 2
chr11	125439054	125439748	695	*	696	*	peak1623	1000	*	76.8044	-1	4.07309	348	Promoter (<=1kb)	11	125439298	125454575	15278	1	9538	uc001qca.3	0	ENSG00000149547	EI24	EI24 autophagy associated transmembrane protein
chr11	126152712	126153406	695	*	696	*	peak1622	1000	*	76.6578	-1	4.07309	348	Promoter (<=1kb)	11	126152982	126163071	10090	1	114609	uc001qdl.1	0	ENSG00000150455	TIRAP	TIR domain containing adaptor protein
chr11	128392013	128392707	695	*	696	*	peak939	1000	*	87.143	-1	4.07309	348	Promoter (<=1kb)	11	128328656	128392205	63550	2	2113	uc009zcg.2	0	ENSG00000134954	ETS1	ETS proto-oncogene 1, transcription factor
chr11	129148696	129149390	695	*	696	*	peak1288	1000	*	81.2133	-1	4.07309	348	Distal Intergenic	11	128834955	129062093	227139	2	9743	uc009zcp.3	-86603	ENSG00000134909	ARHGAP32	Rho GTPase activating protein 32
chr11	129148929	129149623	695	*	696	*	peak1160	1000	*	83.1576	-1	4.07309	348	Distal Intergenic	11	128834955	129062093	227139	2	9743	uc009zcp.3	-86836	ENSG00000134909	ARHGAP32	Rho GTPase activating protein 32
chr11	129871708	129872402	695	*	696	*	peak54	1000	*	124.885	-1	4.07309	348	Promoter (<=1kb)	11	129872519	129875381	2863	1	440072	uc009zcu.2	-117	NA	LINC00167	long intergenic non-protein coding RNA 167
chr11	129939724	129940418	695	*	696	*	peak338	1000	*	103.376	-1	4.07309	348	Promoter (<=1kb)	11	129939716	130014706	74991	1	334	uc010sbz.2	8	ENSG00000084234	APLP2	amyloid beta precursor like protein 2
chr11	134094465	134095159	695	*	696	*	peak652	1000	*	93.7806	-1	4.07309	348	Promoter (<=1kb)	11	134094561	134117686	23126	1	112936	uc001qhe.3	0	ENSG00000151502	VPS26B	VPS26, retromer complex component B
chr12	861938	862632	695	*	696	*	peak1411	1000	*	79.6634	-1	4.07309	348	Promoter (<=1kb)	12	862089	936665	74577	1	65125	uc001qin.3	0	ENSG00000060237	WNK1	WNK lysine deficient protein kinase 1
chr12	1703372	1704066	695	*	696	*	peak1344	1000	*	80.5729	-1	4.07309	348	Promoter (<=1kb)	12	1675159	1703331	28173	2	144699	uc001qjh.3	-41	ENSG00000171823	FBXL14	F-box and leucine rich repeat protein 14
chr12	3068475	3069169	695	*	696	*	peak505	1000	*	97.0034	-1	4.07309	348	Promoter (<=1kb)	12	3068478	3149842	81365	1	7004	uc010sej.2	0	ENSG00000197905	TEAD4	TEA domain transcription factor 4
chr12	3068677	3069371	695	*	696	*	peak1473	1000	*	78.7962	-1	4.07309	348	Promoter (<=1kb)	12	3068748	3149842	81095	1	7004	uc001qln.3	0	ENSG00000197905	TEAD4	TEA domain transcription factor 4
chr12	3186295	3186989	695	*	696	*	peak1541	1000	*	77.3257	-1	4.07309	348	Promoter (<=1kb)	12	3186521	3395730	209210	1	10867	uc001qlp.3	0	ENSG00000011105	TSPAN9	tetraspanin 9
chr12	4378103	4378797	695	*	696	*	peak749	1000	*	91.2625	-1	4.07309	348	Distal Intergenic	12	4382902	4414522	31621	1	894	uc001qmo.3	-4105	ENSG00000118971	CCND2	cyclin D2
chr12	6165710	6166404	695	*	696	*	peak1538	1000	*	77.1149	-1	4.07309	348	Exon (uc001qnn.1/7450, exon 15 of 52)	12	6058040	6233836	175797	2	7450	uc001qnn.1	67432	ENSG00000110799	VWF	von Willebrand factor
chr12	6387589	6388283	695	*	696	*	peak540	1000	*	96.9952	-1	4.07309	348	Distal Intergenic	12	6419602	6437672	18071	1	55200	uc001qnr.3	-31319	ENSG00000008323	PLEKHG6	pleckstrin homology and RhoGEF domain containing G6
chr12	6664397	6665091	695	*	696	*	peak1930	1000	*	72.8636	-1	4.07309	348	Promoter (<=1kb)	12	6648127	6665249	17123	2	25900	uc001qpc.2	158	ENSG00000010295	IFFO1	intermediate filament family orphan 1
chr12	6875450	6876144	695	*	696	*	peak1613	1000	*	76.0235	-1	4.07309	348	Promoter (<=1kb)	12	6875541	6880118	4578	1	5763	uc001qqq.3	0	ENSG00000159335	PTMS	parathymosin
chr12	6875649	6876343	695	*	696	*	peak1929	1000	*	72.8959	-1	4.07309	348	Promoter (<=1kb)	12	6875541	6880118	4578	1	5763	uc001qqq.3	108	ENSG00000159335	PTMS	parathymosin
chr12	10875361	10876055	695	*	696	*	peak122	1000	*	116.697	-1	4.07309	348	Promoter (<=1kb)	12	10851676	10875953	24278	2	8531	uc001qyt.3	0	ENSG00000060138	YBX3	Y-box binding protein 3
chr12	11802082	11802776	695	*	696	*	peak219	1000	*	110.943	-1	4.07309	348	Promoter (<=1kb)	12	11802788	12048325	245538	1	2120	uc001qzz.3	-12	ENSG00000139083	ETV6	ETS variant transcription factor 6
chr12	12876911	12877605	695	*	696	*	peak1696	1000	*	75.9637	-1	4.07309	348	Promoter (1-2kb)	12	12878851	12982915	104065	1	51202	uc001rav.3	-1246	ENSG00000213782	DDX47	DEAD-box helicase 47
chr12	12877867	12878561	695	*	696	*	peak1345	1000	*	80.1616	-1	4.07309	348	Promoter (<=1kb)	12	12878851	12982915	104065	1	51202	uc001rav.3	-290	ENSG00000213782	DDX47	DEAD-box helicase 47
chr12	25403440	25404134	695	*	696	*	peak1214	1000	*	82.592	-1	4.07309	348	Promoter (<=1kb)	12	25358180	25403854	45675	2	3845	uc001rgp.1	0	ENSG00000133703	KRAS	KRAS proto-oncogene, GTPase
chr12	27166882	27167576	695	*	696	*	peak874	1000	*	88.0336	-1	4.07309	348	Promoter (<=1kb)	12	27124506	27167339	42834	2	51768	uc010sjl.2	0	ENSG00000064115	TM7SF3	transmembrane 7 superfamily member 3
chr12	27485632	27486326	695	*	696	*	peak834	1000	*	89.4879	-1	4.07309	348	Promoter (<=1kb)	12	27485787	27578746	92960	1	56938	uc001rht.2	0	ENSG00000029153	ARNTL2	aryl hydrocarbon receptor nuclear translocator like 2
chr12	27932509	27933203	695	*	696	*	peak1695	1000	*	75.8341	-1	4.07309	348	Promoter (<=1kb)	12	27933187	27955973	22787	1	57542	uc001rij.3	0	ENSG00000087448	KLHL42	kelch like family member 42
chr12	29936376	29937070	695	*	696	*	peak2113	1000	*	70.0346	-1	4.07309	348	Promoter (<=1kb)	12	29653746	29936743	282998	2	83857	uc021qwi.1	0	ENSG00000133687	TMTC1	transmembrane O-mannosyltransferase targeting cadherins 1
chr12	30907410	30908104	695	*	696	*	peak1694	1000	*	75.7326	-1	4.07309	348	Promoter (<=1kb)	12	30862486	30907448	44963	2	65981	uc001rjh.1	0	ENSG00000110888	CAPRIN2	caprin family member 2
chr12	31743406	31744100	695	*	696	*	peak1861	1000	*	73.9363	-1	4.07309	348	Promoter (<=1kb)	12	31535157	31743952	208796	2	160518	uc001rki.1	0	ENSG00000170456	DENND5B	DENN domain containing 5B
chr12	42537903	42538597	695	*	696	*	peak833	1000	*	89.1677	-1	4.07309	348	Promoter (<=1kb)	12	42475648	42538673	63026	2	283464	uc001rms.4	76	ENSG00000151233	GXYLT1	glucoside xylosyltransferase 1
chr12	42876821	42877515	695	*	696	*	peak1933	1000	*	72.9173	-1	4.07309	348	Promoter (<=1kb)	12	42852140	42877416	25277	2	144165	uc010skv.2	0	ENSG00000139174	PRICKLE1	prickle planar cell polarity protein 1
chr12	42983239	42983933	695	*	696	*	peak216	1000	*	110.024	-1	4.07309	348	Promoter (<=1kb)	12	42852140	42983572	131433	2	144165	uc001rnm.3	0	ENSG00000139174	PRICKLE1	prickle planar cell polarity protein 1
chr12	44199798	44200492	695	*	696	*	peak1283	1000	*	81.7221	-1	4.07309	348	Promoter (<=1kb)	12	44187526	44200178	12653	2	5756	uc001roa.4	0	ENSG00000151239	TWF1	twinfilin actin binding protein 1
chr12	46122581	46123275	695	*	696	*	peak1771	1000	*	74.1061	-1	4.07309	348	Promoter (<=1kb)	12	46123620	46287699	164080	1	196528	uc001ror.3	-345	ENSG00000189079	ARID2	AT-rich interaction domain 2
chr12	46765875	46766569	695	*	696	*	peak2026	1000	*	71.8774	-1	4.07309	348	Promoter (<=1kb)	12	46751971	46766645	14675	2	54407	uc001rpg.3	76	ENSG00000134294	SLC38A2	solute carrier family 38 member 2
chr12	47473272	47473966	695	*	696	*	peak575	1000	*	95.4137	-1	4.07309	348	Promoter (<=1kb)	12	47469490	47473734	4245	2	347902	uc001rpk.3	0	ENSG00000139211	AMIGO2	adhesion molecule with Ig like domain 2
chr12	48166616	48167310	695	*	696	*	peak1539	1000	*	77.4282	-1	4.07309	348	Promoter (<=1kb)	12	48166967	48176536	9570	1	55652	uc001rqd.3	0	ENSG00000211584	SLC48A1	solute carrier family 48 member 1
chr12	48213139	48213833	695	*	696	*	peak1932	1000	*	72.8905	-1	4.07309	348	Promoter (<=1kb)	12	48176507	48213763	37257	2	51564	uc001rqj.4	0	ENSG00000061273	HDAC7	histone deacetylase 7
chr12	48213551	48214245	695	*	696	*	peak1412	1000	*	79.833	-1	4.07309	348	Promoter (<=1kb)	12	48176507	48213763	37257	2	51564	uc001rqj.4	0	ENSG00000061273	HDAC7	histone deacetylase 7
chr12	49182436	49183130	695	*	696	*	peak1770	1000	*	74.2791	-1	4.07309	348	Promoter (<=1kb)	12	49159975	49182820	22846	2	112	uc001rsi.4	0	ENSG00000174233	ADCY6	adenylate cyclase 6
chr12	49483593	49484287	695	*	696	*	peak2025	1000	*	71.0352	-1	4.07309	348	3' UTR	12	49483206	49488602	5397	2	50846	uc001rtf.3	4315	ENSG00000139549	DHH	desert hedgehog signaling molecule
chr12	49658029	49658723	695	*	696	*	peak1931	1000	*	72.6911	-1	4.07309	348	Promoter (<=1kb)	12	49658865	49667113	8249	1	84790	uc001rtt.1	-142	ENSG00000167553	TUBA1C	tubulin alpha 1c
chr12	50016926	50017620	695	*	696	*	peak832	1000	*	89.0733	-1	4.07309	348	Promoter (<=1kb)	12	50017197	50038452	21256	1	25766	uc001rus.2	0	ENSG00000110844	PRPF40B	pre-mRNA processing factor 40 homolog B
chr12	50100895	50101589	695	*	696	*	peak929	1000	*	87.0793	-1	4.07309	348	Promoter (<=1kb)	12	50031724	50101197	69474	2	91010	uc001ruv.1	0	ENSG00000161791	FMNL3	formin like 3
chr12	51157850	51158544	695	*	696	*	peak993	1000	*	86.8861	-1	4.07309	348	Promoter (<=1kb)	12	51158263	51214943	56681	1	466	uc010smu.2	0	ENSG00000123268	ATF1	activating transcription factor 1
chr12	51611123	51611817	695	*	696	*	peak361	1000	*	102.748	-1	4.07309	348	Promoter (<=1kb)	12	51580719	51611477	30759	2	5463	uc001rya.3	0	ENSG00000184271	POU6F1	POU class 6 homeobox 1
chr12	51663436	51664130	695	*	696	*	peak1046	1000	*	85.0002	-1	4.07309	348	Promoter (<=1kb)	12	51639133	51663994	24862	2	57228	uc001ryd.1	0	ENSG00000170545	SMAGP	small cell adhesion glycoprotein
chr12	51984502	51985196	695	*	696	*	peak1211	1000	*	82.4863	-1	4.07309	348	Promoter (<=1kb)	12	51985020	52206648	221629	1	6334	uc001ryw.4	0	ENSG00000196876	SCN8A	sodium voltage-gated channel alpha subunit 8
chr12	52207898	52208592	695	*	696	*	peak335	1000	*	103.444	-1	4.07309	348	Distal Intergenic	12	52211676	52225701	14026	2	401720	uc001rzc.3	17109	ENSG00000261308	FIGNL2	fidgetin like 2
chr12	52300949	52301643	695	*	696	*	peak1045	1000	*	85.8277	-1	4.07309	348	Promoter (<=1kb)	12	52301202	52317145	15944	1	94	uc001rzj.3	0	ENSG00000139567	ACVRL1	activin A receptor like type 1
chr12	52400489	52401183	695	*	696	*	peak1282	1000	*	81.6169	-1	4.07309	348	Promoter (<=1kb)	12	52400729	52409673	8945	1	160622	uc001rzo.2	0	ENSG00000161835	TAMALIN	trafficking regulator and scaffold protein tamalin
chr12	52430735	52431429	695	*	696	*	peak1860	1000	*	73.128	-1	4.07309	348	Intron (uc010sno.2/3164, intron 1 of 7)	12	52437517	52449745	12229	1	3164	uc001rzr.2	-6088	ENSG00000123358	NR4A1	nuclear receptor subfamily 4 group A member 1
chr12	53440983	53441677	695	*	696	*	peak748	1000	*	91.9291	-1	4.07309	348	Promoter (<=1kb)	12	53440810	53458162	17353	1	23371	uc001sbl.3	173	ENSG00000111077	TNS2	tensin 2
chr12	53615253	53615947	695	*	696	*	peak1693	1000	*	75.5757	-1	4.07309	348	Promoter (1-2kb)	12	53607021	53614197	7177	2	5916	uc010sod.2	-1056	ENSG00000172819	RARG	retinoic acid receptor gamma
chr12	53773938	53774632	695	*	696	*	peak1151	1000	*	83.3956	-1	4.07309	348	Promoter (<=1kb)	12	53773979	53810226	36248	1	6667	uc001scw.3	0	ENSG00000185591	SP1	Sp1 transcription factor
chr12	56136764	56137458	695	*	696	*	peak1281	1000	*	81.2895	-1	4.07309	348	Promoter (<=1kb)	12	56137064	56146665	9602	1	10220	uc001shq.3	0	ENSG00000135414	GDF11	growth differentiation factor 11
chr12	56582985	56583679	695	*	696	*	peak395	1000	*	101.863	-1	4.07309	348	Promoter (<=1kb)	12	56555636	56583351	27716	2	6601	uc001ska.3	0	ENSG00000139613	SMARCC2	SWI/SNF related, matrix associated, actin dependent regulator of chromatin subfamily c member 2
chr12	56651872	56652566	695	*	696	*	peak59	1000	*	122.349	-1	4.07309	348	Promoter (<=1kb)	12	56631591	56652143	20553	2	283373	uc001skm.4	0	ENSG00000139645	ANKRD52	ankyrin repeat domain 52
chr12	57028463	57029157	695	*	696	*	peak1769	1000	*	74.1579	-1	4.07309	348	Promoter (1-2kb)	12	56989380	57030163	40784	2	11176	uc001slq.1	1006	ENSG00000076108	BAZ2A	bromodomain adjacent to zinc finger domain 2A
chr12	57399986	57400680	695	*	696	*	peak747	1000	*	91.7352	-1	4.07309	348	Promoter (<=1kb)	12	57392617	57400297	7681	2	9880	uc001sml.2	0	ENSG00000166860	ZBTB39	zinc finger and BTB domain containing 39
chr12	57824176	57824870	695	*	696	*	peak156	1000	*	113.84	-1	4.07309	348	Promoter (<=1kb)	12	57647548	57824788	177241	2	22864	uc001sns.2	0	ENSG00000179912	R3HDM2	R3H domain containing 2
chr12	59313647	59314341	695	*	696	*	peak746	1000	*	91.0201	-1	4.07309	348	Promoter (<=1kb)	12	59265937	59314319	48383	2	121227	uc001sqr.4	0	ENSG00000139263	LRIG3	leucine rich repeats and immunoglobulin like domains 3
chr12	62996556	62997250	695	*	696	*	peak745	1000	*	91.1512	-1	4.07309	348	Promoter (<=1kb)	12	62995531	62997214	1684	2	283416	uc001sri.1	0	ENSG00000221949	LINC01465	long intergenic non-protein coding RNA 1465
chr12	64237794	64238488	695	*	696	*	peak2024	1000	*	71.9945	-1	4.07309	348	Promoter (<=1kb)	12	64238541	64475692	237152	1	57522	uc001srt.3	-53	ENSG00000196935	SRGAP1	SLIT-ROBO Rho GTPase activating protein 1
chr12	64845692	64846386	695	*	696	*	peak1537	1000	*	77.8481	-1	4.07309	348	Promoter (<=1kb)	12	64845840	64895899	50060	1	29110	uc001ssc.2	0	ENSG00000183735	TBK1	TANK binding kinase 1
chr12	65003897	65004591	695	*	696	*	peak1692	1000	*	75.2466	-1	4.07309	348	Promoter (<=1kb)	12	65004293	65091347	87055	1	283349	uc001ssd.3	0	ENSG00000153179	RASSF3	Ras association domain family member 3
chr12	65174496	65175190	695	*	696	*	peak231	1000	*	108.593	-1	4.07309	348	Distal Intergenic	12	65179791	65274798	95008	1	23329	uc001ssh.2	-4601	ENSG00000111490	TBC1D30	TBC1 domain family member 30
chr12	66135923	66136617	695	*	696	*	peak1614	1000	*	76.8401	-1	4.07309	348	Distal Intergenic	12	66217437	66221867	4431	1	8091	uc001ssp.1	-80820	ENSG00000149948	HMGA2	high mobility group AT-hook 2
chr12	66582930	66583624	695	*	696	*	peak2023	1000	*	71.1243	-1	4.07309	348	Promoter (<=1kb)	12	66582978	66591997	9020	1	11213	uc001stg.2	0	ENSG00000090376	IRAK3	interleukin 1 receptor associated kinase 3
chr12	66628834	66629528	695	*	696	*	peak1859	1000	*	73.1566	-1	4.07309	348	Intron (uc001sth.3/11213, intron 8 of 11)	12	66582978	66648394	65417	1	11213	uc010ssy.2	45856	ENSG00000090376	IRAK3	interleukin 1 receptor associated kinase 3
chr12	69004607	69005301	695	*	696	*	peak257	1000	*	107.287	-1	4.07309	348	Promoter (<=1kb)	12	69004619	69051493	46875	1	5908	uc010ste.2	0	ENSG00000127314	RAP1B	RAP1B, member of RAS oncogene family
chr12	69633300	69633994	695	*	696	*	peak574	1000	*	95.4887	-1	4.07309	348	Promoter (<=1kb)	12	69633317	69668138	34822	1	11052	uc001sut.4	0	ENSG00000111605	CPSF6	cleavage and polyadenylation specific factor 6
chr12	71003435	71004129	695	*	696	*	peak610	1000	*	94.2109	-1	4.07309	348	Promoter (<=1kb)	12	70910632	71003624	92993	2	5787	uc001swb.4	0	ENSG00000127329	PTPRB	protein tyrosine phosphatase receptor type B
chr12	72148549	72149243	695	*	696	*	peak1150	1000	*	83.1585	-1	4.07309	348	Promoter (<=1kb)	12	72148658	72181150	32493	1	23011	uc001swt.3	0	ENSG00000080371	RAB21	RAB21, member RAS oncogene family
chr12	80083436	80084130	695	*	696	*	peak831	1000	*	89.9203	-1	4.07309	348	Promoter (<=1kb)	12	79985745	80084790	99046	2	5074	uc001syx.3	660	ENSG00000177425	PAWR	pro-apoptotic WT1 regulator
chr12	80084608	80085302	695	*	696	*	peak1928	1000	*	72.647	-1	4.07309	348	Promoter (<=1kb)	12	79985745	80084790	99046	2	5074	uc001syx.3	0	ENSG00000177425	PAWR	pro-apoptotic WT1 regulator
chr12	90102457	90103151	695	*	696	*	peak1043	1000	*	85.7785	-1	4.07309	348	Promoter (<=1kb)	12	90102732	90105729	2998	1	338758	uc001tbi.4	0	ENSG00000271614	ATP2B1-AS1	ATP2B1 antisense RNA 1
chr12	92538990	92539684	695	*	696	*	peak438	1000	*	99.0404	-1	4.07309	348	Promoter (<=1kb)	12	92534054	92539673	5620	2	694	uc001tby.3	0	ENSG00000133639	BTG1	BTG anti-proliferation factor 1
chr12	93322286	93322980	695	*	696	*	peak1410	1000	*	79.3589	-1	4.07309	348	Promoter (<=1kb)	12	93166285	93323107	156823	2	8411	uc001tck.3	127	ENSG00000102189	EEA1	early endosome antigen 1
chr12	93835081	93835775	695	*	696	*	peak686	1000	*	92.0742	-1	4.07309	348	Promoter (<=1kb)	12	93802088	93836026	33939	2	7334	uc001tcp.3	251	ENSG00000177889	UBE2N	ubiquitin conjugating enzyme E2 N
chr12	95043743	95044437	695	*	696	*	peak744	1000	*	91.0274	-1	4.07309	348	Promoter (<=1kb)	12	94960900	95044324	83425	2	57458	uc001tdj.2	0	ENSG00000057704	TMCC3	transmembrane and coiled-coil domain family 3
chr12	96588022	96588235	214	*	215	*	peak2021	1000	*	71.7398	-1	4.07309	106	Promoter (<=1kb)	12	96588207	96661606	73400	1	2004	uc001teo.1	0	ENSG00000111145	ELK3	ETS transcription factor ELK3
chr12	96588309	96589003	695	*	696	*	peak2020	1000	*	71.439	-1	4.07309	348	Promoter (<=1kb)	12	96588207	96661606	73400	1	2004	uc001teo.1	102	ENSG00000111145	ELK3	ETS transcription factor ELK3
chr12	96793763	96794457	695	*	696	*	peak1472	1000	*	78.022	-1	4.07309	348	Promoter (<=1kb)	12	96672039	96794366	122328	2	5128	uc001tep.2	0	ENSG00000059758	CDK17	cyclin dependent kinase 17
chr12	102091265	102091959	695	*	696	*	peak233	1000	*	108.616	-1	4.07309	348	Promoter (<=1kb)	12	102091417	102122846	31430	1	56994	uc001tin.3	0	ENSG00000111666	CHPT1	choline phosphotransferase 1
chr12	102224255	102224949	695	*	696	*	peak933	1000	*	87.9958	-1	4.07309	348	Promoter (<=1kb)	12	102139275	102224645	85371	2	79158	uc001tit.3	0	ENSG00000111670	GNPTAB	N-acetylglucosamine-1-phosphate transferase subunits alpha and beta
chr12	104234535	104235229	695	*	696	*	peak1287	1000	*	81.738	-1	4.07309	348	Promoter (<=1kb)	12	104166081	104234975	68895	2	51559	uc010swe.1	0	ENSG00000111696	NT5DC3	5'-nucleotidase domain containing 3
chr12	104531309	104532003	695	*	696	*	peak879	1000	*	88.0789	-1	4.07309	348	Promoter (<=1kb)	12	104510858	104532040	21183	2	4801	uc001tkl.1	37	ENSG00000120837	NFYB	nuclear transcription factor Y subunit beta
chr12	104850532	104851226	695	*	696	*	peak302	1000	*	105.258	-1	4.07309	348	Promoter (<=1kb)	12	104850692	105155792	305101	1	50515	uc001tky.3	0	ENSG00000171310	CHST11	carbohydrate sulfotransferase 11
chr12	105629416	105630110	695	*	696	*	peak364	1000	*	102.528	-1	4.07309	348	Promoter (<=1kb)	12	105567075	105630008	62934	2	55198	uc001tlf.1	0	ENSG00000136044	APPL2	adaptor protein, phosphotyrosine interacting with PH domain and leucine zipper 2
chr12	106532643	106533337	695	*	696	*	peak542	1000	*	96.2	-1	4.07309	348	Promoter (<=1kb)	12	106457125	106533811	76687	2	9891	uc001tlj.1	474	ENSG00000074590	NUAK1	NUAK family kinase 1
chr12	107349400	107350094	695	*	696	*	peak837	1000	*	89.8283	-1	4.07309	348	Promoter (<=1kb)	12	107349544	107367813	18270	1	90488	uc001tmb.3	0	ENSG00000151135	TMEM263	transmembrane protein 263
chr12	108154375	108155069	695	*	696	*	peak2117	1000	*	70.62	-1	4.07309	348	Promoter (<=1kb)	12	108126643	108154914	28272	2	11108	uc001tmp.3	0	ENSG00000110851	PRDM4	PR/SET domain 4
chr12	109124939	109125633	695	*	696	*	peak1346	1000	*	80.8039	-1	4.07309	348	Promoter (<=1kb)	12	109038885	109125326	86442	2	23603	uc001tnj.4	0	ENSG00000110880	CORO1C	coronin 1C
chr12	109251011	109251705	695	*	696	*	peak1546	1000	*	77.8503	-1	4.07309	348	Promoter (<=1kb)	12	109176466	109251359	74894	2	54434	uc001tnm.3	0	ENSG00000084112	SSH1	slingshot protein phosphatase 1
chr12	110151440	110152134	695	*	696	*	peak648	1000	*	93.9493	-1	4.07309	348	Promoter (<=1kb)	12	110152187	110208312	56126	1	84915	uc001tpd.2	-53	ENSG00000139438	FAM222A	family with sequence similarity 222 member A
chr12	110151643	110152337	695	*	696	*	peak1617	1000	*	76.3577	-1	4.07309	348	Promoter (<=1kb)	12	110152187	110208312	56126	1	84915	uc001tpd.2	0	ENSG00000139438	FAM222A	family with sequence similarity 222 member A
chr12	110436974	110437668	695	*	696	*	peak1478	1000	*	78.1869	-1	4.07309	348	Promoter (<=1kb)	12	110436991	110468563	31573	1	88455	uc009zvl.1	0	ENSG00000076513	ANKRD13A	ankyrin repeat domain 13A
chr12	110718968	110719662	695	*	696	*	peak232	1000	*	108.64	-1	4.07309	348	Promoter (<=1kb)	12	110719032	110788897	69866	1	488	uc001tqk.4	0	ENSG00000174437	ATP2A2	ATPase sarcoplasmic/endoplasmic reticulum Ca2+ transporting 2
chr12	111020657	111021351	695	*	696	*	peak1937	1000	*	72.2355	-1	4.07309	348	Promoter (<=1kb)	12	110972237	111021064	48828	2	160760	uc001trh.1	0	ENSG00000196850	PPTC7	protein phosphatase targeting COQ7
chr12	111843515	111844209	695	*	696	*	peak791	1000	*	90.2758	-1	4.07309	348	Promoter (<=1kb)	12	111843752	111889427	45676	1	10019	uc001tse.3	0	ENSG00000111252	SH2B3	SH2B adaptor protein 3
chr12	112036576	112037270	695	*	696	*	peak1101	1000	*	84.0408	-1	4.07309	348	Promoter (<=1kb)	12	111890018	112037477	147460	2	6311	uc001tsh.3	207	ENSG00000204842	ATXN2	ataxin 2
chr12	112036926	112037620	695	*	696	*	peak1051	1000	*	85.5007	-1	4.07309	348	Promoter (<=1kb)	12	111890018	112037477	147460	2	6311	uc001tsh.3	0	ENSG00000204842	ATXN2	ataxin 2
chr12	112279684	112280378	695	*	696	*	peak1050	1000	*	85.8914	-1	4.07309	348	Promoter (<=1kb)	12	112277573	112279710	2138	2	51275	uc001tsv.2	0	ENSG00000234608	MAPKAPK5-AS1	MAPKAPK5 antisense RNA 1
chr12	112546065	112546759	695	*	696	*	peak2	1000	*	163.11	-1	4.07309	348	Promoter (<=1kb)	12	112464493	112546635	82143	2	80018	uc001ttm.3	0	ENSG00000111300	NAA25	N-alpha-acetyltransferase 25, NatB auxiliary subunit
chr12	112819680	112820374	695	*	696	*	peak1545	1000	*	77.515	-1	4.07309	348	Promoter (<=1kb)	12	112597992	112819896	221905	2	283450	uc021reb.1	0	ENSG00000173064	HECTD4	HECT domain E3 ubiquitin protein ligase 4
chr12	112856612	112857306	695	*	696	*	peak1697	1000	*	75.2242	-1	4.07309	348	Promoter (<=1kb)	12	112856536	112947717	91182	1	5781	uc001ttx.3	76	ENSG00000179295	PTPN11	protein tyrosine phosphatase non-receptor type 11
chr12	117175408	117176102	695	*	696	*	peak878	1000	*	88.319	-1	4.07309	348	Promoter (<=1kb)	12	117153596	117175843	22248	2	79794	uc001tvz.1	0	ENSG00000111412	SPRING1	SREBF pathway regulator in golgi 1
chr12	117627619	117628313	695	*	696	*	peak2029	1000	*	71.6456	-1	4.07309	348	Promoter (<=1kb)	12	117581585	117628300	46716	2	23014	uc001twj.3	0	ENSG00000135108	FBXO21	F-box protein 21
chr12	120554003	120554697	695	*	696	*	peak181	1000	*	112.368	-1	4.07309	348	Promoter (<=1kb)	12	120532899	120554643	21745	2	11021	uc001txm.2	0	ENSG00000111737	RAB35	RAB35, member RAS oncogene family
chr12	120703229	120703923	695	*	696	*	peak1544	1000	*	77.5848	-1	4.07309	348	Promoter (<=1kb)	12	120648242	120703574	55333	2	5829	uc001txt.3	0	ENSG00000089159	PXN	paxillin
chr12	120907082	120907776	695	*	696	*	peak259	1000	*	107.218	-1	4.07309	348	Promoter (<=1kb)	12	120907660	120936298	28639	1	8655	uc001tyj.3	0	ENSG00000088986	DYNLL1	dynein light chain LC8-type 1
chr12	121148127	121148821	695	*	696	*	peak1477	1000	*	78.8945	-1	4.07309	348	Promoter (<=1kb)	12	121148238	121161443	13206	1	84747	uc001tyz.4	0	ENSG00000175970	UNC119B	unc-119 lipid binding chaperone B
chr12	121341607	121342301	695	*	696	*	peak1049	1000	*	85.6787	-1	4.07309	348	Promoter (<=1kb)	12	121200313	121342155	141843	2	121665	uc001tzd.3	0	ENSG00000157837	SPPL3	signal peptide peptidase like 3
chr12	121734090	121734784	695	*	696	*	peak2116	1000	*	70.8967	-1	4.07309	348	Promoter (<=1kb)	12	121675495	121734556	59062	2	10645	uc001tzt.3	0	ENSG00000110931	CAMKK2	calcium/calmodulin dependent protein kinase kinase 2
chr12	122064327	122065021	695	*	696	*	peak317	1000	*	104.587	-1	4.07309	348	Promoter (<=1kb)	12	122064455	122079946	15492	1	84876	uc021rff.1	0	ENSG00000276045	ORAI1	ORAI calcium release-activated calcium modulator 1
chr12	122516530	122517224	695	*	696	*	peak1216	1000	*	82.0666	-1	4.07309	348	Promoter (<=1kb)	12	122516652	122628967	112316	1	22877	uc001ubq.3	0	ENSG00000175727	MLXIP	MLX interacting protein
chr12	122906721	122907415	695	*	696	*	peak612	1000	*	94.9133	-1	4.07309	348	Promoter (<=1kb)	12	122755981	122907116	151136	2	6249	uc001ucg.2	0	ENSG00000130779	CLIP1	CAP-Gly domain containing linker protein 1
chr12	123319917	123320611	695	*	696	*	peak472	1000	*	98.3656	-1	4.07309	348	Promoter (<=1kb)	12	123320039	123334874	14836	1	9026	uc001udh.3	0	ENSG00000130787	HIP1R	huntingtin interacting protein 1 related
chr12	123635034	123635728	695	*	696	*	peak471	1000	*	98.9709	-1	4.07309	348	Promoter (<=1kb)	12	123468027	123635285	167259	2	57605	uc001uek.1	0	ENSG00000090975	PITPNM2	phosphatidylinositol transfer protein membrane associated 2
chr12	123635246	123635940	695	*	696	*	peak1215	1000	*	82.1451	-1	4.07309	348	Promoter (<=1kb)	12	123468027	123635285	167259	2	57605	uc001uek.1	0	ENSG00000090975	PITPNM2	phosphatidylinositol transfer protein membrane associated 2
chr12	123755715	123756409	695	*	696	*	peak877	1000	*	88.6581	-1	4.07309	348	Promoter (<=1kb)	12	123745517	123755649	10133	2	8099	uc031qka.1	-66	ENSG00000111328	CDK2AP1	cyclin dependent kinase 2 associated protein 1
chr12	124018191	124018885	695	*	696	*	peak1476	1000	*	78.8079	-1	4.07309	348	Promoter (<=1kb)	12	123955909	124018265	62357	2	353116	uc001ufe.2	0	ENSG00000188026	RILPL1	Rab interacting lysosomal protein like 1
chr12	124457827	124458521	695	*	696	*	peak2115	1000	*	70.7046	-1	4.07309	348	Promoter (<=1kb)	12	124457762	124499986	42225	1	144348	uc001ugb.3	65	ENSG00000179195	ZNF664	zinc finger protein 664
chr12	125051571	125052265	695	*	696	*	peak1475	1000	*	78.0611	-1	4.07309	348	Promoter (<=1kb)	12	124808957	125052010	243054	2	9612	uc010tbb.2	0	ENSG00000196498	NCOR2	nuclear receptor corepressor 2
chr12	125478116	125478810	695	*	696	*	peak1935	1000	*	72.3527	-1	4.07309	348	Promoter (<=1kb)	12	125478194	125510349	32156	1	140707	uc001uha.1	0	ENSG00000184992	BRI3BP	BRI3 binding protein
chr12	131356389	131357083	695	*	696	*	peak1776	1000	*	74.2353	-1	4.07309	348	Promoter (<=1kb)	12	131356617	131360826	4210	1	5901	uc001uir.3	0	ENSG00000132341	RAN	RAN, member RAS oncogene family
chr12	132312800	132313494	695	*	696	*	peak647	1000	*	93.6031	-1	4.07309	348	Promoter (<=1kb)	12	132312941	132336316	23376	1	4326	uc001ujc.1	0	ENSG00000198598	MMP17	matrix metallopeptidase 17
chr12	132379084	132379778	695	*	696	*	peak1048	1000	*	85.8686	-1	4.07309	348	Promoter (<=1kb)	12	132379279	132407707	28429	1	8408	uc001uje.3	0	ENSG00000177169	ULK1	unc-51 like autophagy activating kinase 1
chr12	132434237	132434931	695	*	696	*	peak145	1000	*	114.364	-1	4.07309	348	Promoter (<=1kb)	12	132434465	132475259	40795	1	57634	uc001ujj.2	0	ENSG00000183495	EP400	E1A binding protein p400
chr12	132434437	132435131	695	*	696	*	peak1543	1000	*	77.853	-1	4.07309	348	Promoter (<=1kb)	12	132434465	132475259	40795	1	57634	uc001ujj.2	0	ENSG00000183495	EP400	E1A binding protein p400
chr12	133136326	133137020	695	*	696	*	peak876	1000	*	88.5423	-1	4.07309	348	Intron (uc001ukf.3/57666, intron 5 of 16)	12	133179736	133187037	7302	2	100507055	uc021rgr.1	50017	ENSG00000204583	LRCOL1	leucine rich colipase like 1
chr12	133264121	133264331	211	*	212	*	peak470	1000	*	98.9886	-1	4.07309	74	Promoter (<=1kb)	12	133264192	133281577	17386	1	5827	uc001ukt.3	0	ENSG00000176894	PXMP2	peroxisomal membrane protein 2
chr12	133338089	133338783	695	*	696	*	peak611	1000	*	94.7894	-1	4.07309	348	Promoter (<=1kb)	12	133302254	133338451	36198	2	23141	uc001ukx.2	0	ENSG00000176915	ANKLE2	ankyrin repeat and LEM domain containing 2
chr12	133404967	133405661	695	*	696	*	peak932	1000	*	87.2578	-1	4.07309	348	Promoter (<=1kb)	12	133345495	133405288	59794	2	2802	uc001ukz.1	0	ENSG00000090615	GOLGA3	golgin A3
chr12	133463677	133464371	695	*	696	*	peak836	1000	*	89.6694	-1	4.07309	348	Promoter (<=1kb)	12	133416938	133464204	47267	2	55743	uc001uld.2	0	ENSG00000072609	CHFR	checkpoint with forkhead and ring finger domains
chr13	21476731	21477425	695	*	696	*	peak1096	1000	*	84.3787	-1	4.07309	348	Promoter (<=1kb)	13	21351468	21476913	125446	2	64328	uc001unq.4	0	ENSG00000132953	XPO4	exportin 4
chr13	23949128	23949822	695	*	696	*	peak2109	1000	*	70.799	-1	4.07309	348	Promoter (<=1kb)	13	23902962	23949682	46721	2	26278	uc001uoo.3	0	ENSG00000151835	SACS	sacsin molecular chaperone
chr13	27745427	27746121	695	*	696	*	peak469	1000	*	98.5508	-1	4.07309	348	Promoter (<=1kb)	13	27640287	27746033	105747	2	219333	uc001uqy.3	0	ENSG00000152484	USP12	ubiquitin specific peptidase 12
chr13	27745631	27746325	695	*	696	*	peak1409	1000	*	79.0925	-1	4.07309	348	Promoter (<=1kb)	13	27640287	27746033	105747	2	219333	uc001uqy.3	0	ENSG00000152484	USP12	ubiquitin specific peptidase 12
chr13	28194122	28194816	695	*	696	*	peak1148	1000	*	83.5125	-1	4.07309	348	Promoter (<=1kb)	13	28120050	28194720	74671	2	222484	uc001url.4	0	ENSG00000139517	LNX2	ligand of numb-protein X 2
chr13	29068732	29069426	695	*	696	*	peak1042	1000	*	85.3187	-1	4.07309	348	Promoter (<=1kb)	13	28874483	29069265	194783	2	2321	uc001usb.3	0	ENSG00000102755	FLT1	fms related receptor tyrosine kinase 1
chr13	31038417	31039111	695	*	696	*	peak58	1000	*	122.628	-1	4.07309	348	Promoter (<=1kb)	13	31032879	31038384	5506	2	3146	uc001usv.3	-33	ENSG00000189403	HMGB1	high mobility group box 1
chr13	31038654	31039348	695	*	696	*	peak1857	1000	*	73.175	-1	4.07309	348	Promoter (<=1kb)	13	31032879	31038384	5506	2	3146	uc001usv.3	-270	ENSG00000189403	HMGB1	high mobility group box 1
chr13	31247972	31248666	695	*	696	*	peak95	1000	*	118.102	-1	4.07309	348	Exon (uc021rhs.1/uc021rhs.1, exon 1 of 1)	13	31287615	31338565	50951	1	241	uc010tdr.2	-38949	ENSG00000132965	ALOX5AP	arachidonate 5-lipoxygenase activating protein
chr13	31773938	31774632	695	*	696	*	peak992	1000	*	86.5703	-1	4.07309	348	Promoter (<=1kb)	13	31774112	31906411	132300	1	145173	uc010aaz.3	0	ENSG00000187676	B3GLCT	beta 3-glucosyltransferase
chr13	33160568	33161262	695	*	696	*	peak1690	1000	*	75.7128	-1	4.07309	348	Promoter (<=1kb)	13	33160564	33352158	191595	1	23047	uc010abg.3	4	ENSG00000083642	PDS5B	PDS5 cohesin associated factor B
chr13	37393218	37393912	695	*	696	*	peak1340	1000	*	80.4191	-1	4.07309	348	Promoter (<=1kb)	13	37393339	37403740	10402	1	5994	uc001uvu.1	0	ENSG00000133111	RFXAP	regulatory factor X associated protein
chr13	37493942	37494636	695	*	696	*	peak1534	1000	*	77.5092	-1	4.07309	348	Promoter (<=1kb)	13	37418968	37494409	75442	2	4093	uc001uvw.3	0	ENSG00000120693	SMAD9	SMAD family member 9
chr13	49549618	49550312	695	*	696	*	peak2107	1000	*	70.1751	-1	4.07309	348	Promoter (<=1kb)	13	49550048	49720983	170936	1	22862	uc001vcl.1	0	ENSG00000102531	FNDC3A	fibronectin type III domain containing 3A
chr13	51796285	51796979	695	*	696	*	peak685	1000	*	92.3625	-1	4.07309	348	Promoter (<=1kb)	13	51796470	51827717	31248	1	220108	uc001vfe.3	0	ENSG00000150510	FAM124A	family with sequence similarity 124 member A
chr13	52026083	52026777	695	*	696	*	peak2019	1000	*	71.5332	-1	4.07309	348	Promoter (<=1kb)	13	51935701	52027275	91575	2	26512	uc001vfj.3	498	ENSG00000102786	INTS6	integrator complex subunit 6
chr13	53174181	53174875	695	*	696	*	peak1533	1000	*	77.7634	-1	4.07309	348	Distal Intergenic	13	53191605	53203917	12313	1	144983	uc021rjx.1	-16730	ENSG00000139675	HNRNPA1L2	heterogeneous nuclear ribonucleoprotein A1 like 2
chr13	60971444	60972138	695	*	696	*	peak1532	1000	*	77.3792	-1	4.07309	348	Promoter (<=1kb)	13	60971427	61148013	176587	1	81550	uc010aeg.3	17	ENSG00000083544	TDRD3	tudor domain containing 3
chr13	77460015	77460709	695	*	696	*	peak360	1000	*	102.168	-1	4.07309	348	Promoter (<=1kb)	13	77454304	77460540	6237	2	115207	uc010aeu.1	0	ENSG00000178695	KCTD12	potassium channel tetramerization domain containing 12
chr13	98086271	98086965	695	*	696	*	peak2018	1000	*	71.9858	-1	4.07309	348	Promoter (<=1kb)	13	98086475	98120252	33778	1	5911	uc001vnd.3	0	ENSG00000125249	RAP2A	RAP2A, member of RAS oncogene family
chr13	98628500	98629194	695	*	696	*	peak1764	1000	*	74.7662	-1	4.07309	348	Promoter (<=1kb)	13	98628886	98664596	35711	1	3843	uc001vnf.1	0	ENSG00000065150	IPO5	importin 5
chr13	99229223	99229917	695	*	696	*	peak1038	1000	*	85.4477	-1	4.07309	348	Promoter (<=1kb)	13	99102455	99229396	126942	2	8428	uc001vnn.1	0	ENSG00000102572	STK24	serine/threonine kinase 24
chr13	101240702	101241396	695	*	696	*	peak1927	1000	*	72.061	-1	4.07309	348	Promoter (<=1kb)	13	101182418	101241046	58629	2	87769	uc001vor.3	0	ENSG00000134864	GGACT	gamma-glutamylamine cyclotransferase
chr13	101326526	101327220	695	*	696	*	peak2110	1000	*	70.8187	-1	4.07309	348	Promoter (<=1kb)	13	101256090	101327103	71014	2	84899	uc001vot.3	0	ENSG00000125247	TMTC4	transmembrane O-mannosyltransferase targeting cadherins 4
chr13	102105928	102106622	695	*	696	*	peak873	1000	*	88.1211	-1	4.07309	348	Promoter (<=1kb)	13	102104944	102373207	268264	1	9358	uc001vpc.5	984	ENSG00000198542	ITGBL1	integrin subunit beta like 1
chr13	103249243	103249937	695	*	696	*	peak1858	1000	*	73.8492	-1	4.07309	348	Promoter (<=1kb)	13	103249286	103331523	82238	1	7174	uc001vpi.4	0	ENSG00000134900	TPP2	tripeptidyl peptidase 2
chr13	108519342	108520036	695	*	696	*	peak1766	1000	*	74.2947	-1	4.07309	348	Promoter (<=1kb)	13	107820879	108519460	698582	2	728215	uc001vql.3	0	ENSG00000204442	FAM155A	family with sequence similarity 155 member A
chr13	111267857	111268551	695	*	696	*	peak790	1000	*	90.7712	-1	4.07309	348	Promoter (<=1kb)	13	111267931	111292342	24412	1	55739	uc001vrb.3	0	ENSG00000213995	NAXD	NAD(P)HX dehydratase
chr13	113344249	113344943	695	*	696	*	peak539	1000	*	96.592	-1	4.07309	348	Promoter (<=1kb)	13	113344643	113541482	196840	1	23250	uc001vsi.4	0	ENSG00000068650	ATP11A	ATPase phospholipid transporting 11A
chr13	113951289	113951983	695	*	696	*	peak1149	1000	*	83.2485	-1	4.07309	348	Promoter (<=1kb)	13	113951469	113977741	26273	1	3916	uc001vtm.1	0	ENSG00000185896	LAMP1	lysosomal associated membrane protein 1
chr13	114461866	114462560	695	*	696	*	peak1341	1000	*	80.7713	-1	4.07309	348	Promoter (<=1kb)	13	114462216	114470131	7916	1	348013	uc010tkh.2	0	ENSG00000184497	TMEM255B	transmembrane protein 255B
chr13	115079725	115080419	695	*	696	*	peak394	1000	*	101.034	-1	4.07309	348	Promoter (<=1kb)	13	115079965	115092803	12839	1	283489	uc001vuv.3	0	ENSG00000198824	CHAMP1	chromosome alignment maintaining phosphoprotein 1
chr14	21538145	21538839	695	*	696	*	peak1762	1000	*	74.6837	-1	4.07309	348	Promoter (<=1kb)	14	21538527	21543712	5186	1	55701	uc001vzn.1	0	ENSG00000165801	ARHGEF40	Rho guanine nucleotide exchange factor 40
chr14	23449653	23450347	695	*	696	*	peak1853	1000	*	73.5642	-1	4.07309	348	Promoter (1-2kb)	14	23440410	23451848	11439	2	84962	uc001whz.3	1501	ENSG00000129474	AJUBA	ajuba LIM protein
chr14	24899041	24899735	695	*	696	*	peak1852	1000	*	73.0382	-1	4.07309	348	Promoter (<=1kb)	14	24899141	24910547	11407	1	23351	uc001wph.4	0	ENSG00000100441	KHNYN	KH and NYN domain containing
chr14	35873175	35873869	695	*	696	*	peak205	1000	*	111.394	-1	4.07309	348	Promoter (<=1kb)	14	35870716	35873960	3245	2	4792	uc001wtf.4	91	ENSG00000100906	NFKBIA	NFKB inhibitor alpha
chr14	35873381	35874075	695	*	696	*	peak1851	1000	*	73.6461	-1	4.07309	348	Promoter (<=1kb)	14	35870716	35873960	3245	2	4792	uc001wtf.4	0	ENSG00000100906	NFKBIA	NFKB inhibitor alpha
chr14	39900920	39901614	695	*	696	*	peak1408	1000	*	79.741	-1	4.07309	348	Promoter (<=1kb)	14	39865577	39901704	36128	2	254170	uc001wvk.3	90	ENSG00000165355	FBXO33	F-box protein 33
chr14	50234541	50235235	695	*	696	*	peak393	1000	*	101.79	-1	4.07309	348	Promoter (<=1kb)	14	50234787	50249856	15070	1	23588	uc001wwx.3	0	ENSG00000165516	KLHDC2	kelch domain containing 2
chr14	50697695	50698389	695	*	696	*	peak1850	1000	*	73.6415	-1	4.07309	348	Promoter (<=1kb)	14	50583846	50698099	114254	2	6655	uc001wxs.4	0	ENSG00000100485	SOS2	SOS Ras/Rho guanine nucleotide exchange factor 2
chr14	50863213	50863907	695	*	696	*	peak1687	1000	*	75.3818	-1	4.07309	348	Promoter (<=1kb)	14	50796720	50862642	65923	2	8814	uc001wxz.3	-571	ENSG00000100490	CDKL1	cyclin dependent kinase like 1
chr14	50998904	50999598	695	*	696	*	peak926	1000	*	87.426	-1	4.07309	348	Promoter (<=1kb)	14	50885211	50999376	114166	2	11183	uc001wya.3	0	ENSG00000012983	MAP4K5	mitogen-activated protein kinase kinase kinase kinase 5
chr14	51297243	51297937	695	*	696	*	peak1471	1000	*	78.7011	-1	4.07309	348	Promoter (<=1kb)	14	51186481	51297839	111359	2	51199	uc001wyi.3	0	ENSG00000100503	NIN	ninein
chr14	53019544	53020238	695	*	696	*	peak645	1000	*	93.8736	-1	4.07309	348	Promoter (<=1kb)	14	53019866	53104431	84566	1	283554	uc001wzt.4	0	ENSG00000180998	GPR137C	G protein-coupled receptor 137C
chr14	53162041	53162735	695	*	696	*	peak1761	1000	*	74.0994	-1	4.07309	348	Promoter (<=1kb)	14	53108605	53162419	53815	2	30001	uc001wzv.3	0	ENSG00000197930	ERO1A	endoplasmic reticulum oxidoreductase 1 alpha
chr14	53417373	53418067	695	*	696	*	peak644	1000	*	93.3476	-1	4.07309	348	Promoter (<=1kb)	14	53323989	53417591	93603	2	10979	uc001xad.3	0	ENSG00000073712	FERMT2	fermitin family member 2
chr14	54420067	54420761	695	*	696	*	peak72	1000	*	120.559	-1	4.07309	348	Promoter (<=1kb)	14	54416455	54420173	3719	2	652	uc001xal.4	0	ENSG00000125378	BMP4	bone morphogenetic protein 4
chr14	54907469	54908163	695	*	696	*	peak65	1000	*	121.106	-1	4.07309	348	Promoter (<=1kb)	14	54893647	54908148	14502	2	10175	uc001xat.1	0	ENSG00000100528	CNIH1	cornichon family AMPA receptor auxiliary protein 1
chr14	55032713	55033407	695	*	696	*	peak1760	1000	*	74.1958	-1	4.07309	348	Promoter (<=1kb)	14	55034330	55170589	136260	1	23034	uc001xba.3	-923	ENSG00000020577	SAMD4A	sterile alpha motif domain containing 4A
chr14	55033075	55033769	695	*	696	*	peak643	1000	*	93.8368	-1	4.07309	348	Promoter (<=1kb)	14	55034330	55170589	136260	1	23034	uc001xba.3	-561	ENSG00000020577	SAMD4A	sterile alpha motif domain containing 4A
chr14	55737952	55738646	695	*	696	*	peak2106	1000	*	70.298	-1	4.07309	348	Promoter (<=1kb)	14	55738021	55820329	82309	1	55030	uc001xbu.3	0	ENSG00000178974	FBXO34	F-box protein 34
chr14	56046763	56047457	695	*	696	*	peak414	1000	*	100.901	-1	4.07309	348	Promoter (<=1kb)	14	56024690	56046810	22121	2	100129075	uc001xbz.2	0	ENSG00000186615	KTN1-AS1	KTN1 antisense RNA 1
chr14	58666487	58667181	695	*	696	*	peak1095	1000	*	84.3035	-1	4.07309	348	Promoter (<=1kb)	14	58666833	58702353	35521	1	55860	uc001xdf.3	0	ENSG00000131966	ACTR10	actin related protein 10
chr14	59931385	59932079	695	*	696	*	peak1849	1000	*	73.7238	-1	4.07309	348	Promoter (<=1kb)	14	59930240	59932059	1820	2	64582	uc010apj.3	0	ENSG00000181619	GPR135	G protein-coupled receptor 135
chr14	60715930	60716624	695	*	696	*	peak2105	1000	*	70.141	-1	4.07309	348	Promoter (<=1kb)	14	60715966	60755272	39307	1	5494	uc001xex.4	0	ENSG00000100614	PPM1A	protein phosphatase, Mg2+/Mn2+ dependent 1A
chr14	64194320	64195014	695	*	696	*	peak2016	1000	*	71.3999	-1	4.07309	348	Promoter (<=1kb)	14	64150935	64194756	43822	2	81537	uc001xgj.3	0	ENSG00000126821	SGPP1	sphingosine-1-phosphate phosphatase 1
chr14	64971464	64972158	695	*	696	*	peak50	1000	*	124.736	-1	4.07309	348	Promoter (<=1kb)	14	64915824	64971931	56108	2	7597	uc001xhc.3	0	ENSG00000089775	ZBTB25	zinc finger and BTB domain containing 25
chr14	65438680	65439374	695	*	696	*	peak2015	1000	*	71.4937	-1	4.07309	348	Promoter (<=1kb)	14	65412532	65438875	26344	2	376267	uc001xhz.2	0	ENSG00000139998	RAB15	RAB15, member RAS oncogene family
chr14	70078238	70078932	695	*	696	*	peak281	1000	*	106.123	-1	4.07309	348	Promoter (<=1kb)	14	70078310	70181861	103552	1	9766	uc001xlk.3	0	ENSG00000100647	SUSD6	sushi domain containing 6
chr14	71373973	71374667	695	*	696	*	peak391	1000	*	101.757	-1	4.07309	348	Promoter (<=1kb)	14	71374122	71479537	105416	1	22990	uc001xmn.4	0	ENSG00000100731	PCNX1	pecanex 1
chr14	71374172	71374866	695	*	696	*	peak1338	1000	*	80.5753	-1	4.07309	348	Promoter (<=1kb)	14	71374122	71582099	207978	1	22990	uc010are.1	50	ENSG00000100731	PCNX1	pecanex 1
chr14	74180352	74181046	695	*	696	*	peak1848	1000	*	73.7744	-1	4.07309	348	Promoter (<=1kb)	14	74178486	74181128	2643	2	9240	uc001xor.1	82	ENSG00000176903	PNMA1	PNMA family member 1
chr14	74253411	74254105	695	*	696	*	peak1686	1000	*	75.8429	-1	4.07309	348	Promoter (<=1kb)	14	74181825	74253896	72072	2	91748	uc001xou.3	0	ENSG00000156030	MIDEAS	mitotic deacetylase associated SANT domain protein
chr14	74485639	74486333	695	*	696	*	peak1276	1000	*	81.3555	-1	4.07309	348	Promoter (<=1kb)	14	74486059	74532796	46738	1	80127	uc010tup.2	0	ENSG00000119636	BBOF1	basal body orientation factor 1
chr14	75079092	75079786	695	*	696	*	peak741	1000	*	91.4786	-1	4.07309	348	Promoter (<=1kb)	14	74964886	75079034	114149	2	4053	uc001xqa.3	-58	ENSG00000119681	LTBP2	latent transforming growth factor beta binding protein 2
chr14	75348493	75349187	695	*	696	*	peak1759	1000	*	74.0537	-1	4.07309	348	Promoter (<=1kb)	14	75348594	75358594	10001	1	1743	uc010tuu.2	0	ENSG00000119689	DLST	dihydrolipoamide S-succinyltransferase
chr14	77227705	77228399	695	*	696	*	peak537	1000	*	96.4937	-1	4.07309	348	Promoter (<=1kb)	14	77228235	77239980	11746	1	22846	uc001xss.3	0	ENSG00000071246	VASH1	vasohibin 1
chr14	78082431	78083125	695	*	696	*	peak740	1000	*	91.8007	-1	4.07309	348	Promoter (<=1kb)	14	77972340	78083110	110771	2	9517	uc001xub.3	0	ENSG00000100596	SPTLC2	serine palmitoyltransferase long chain base subunit 2
chr14	89020672	89021366	695	*	696	*	peak1406	1000	*	79.6306	-1	4.07309	348	Promoter (<=1kb)	14	88932122	89021123	89002	2	11099	uc001xwv.4	0	ENSG00000070778	PTPN21	protein tyrosine phosphatase non-receptor type 21
chr14	89020989	89021683	695	*	696	*	peak2014	1000	*	71.7877	-1	4.07309	348	Promoter (<=1kb)	14	88932122	89021123	89002	2	11099	uc001xwv.4	0	ENSG00000070778	PTPN21	protein tyrosine phosphatase non-receptor type 21
chr14	89883425	89884119	695	*	696	*	peak468	1000	*	98.0176	-1	4.07309	348	Promoter (<=1kb)	14	89622516	89883454	260939	2	1112	uc001xxn.4	0	ENSG00000053254	FOXN3	forkhead box N3
chr14	90085181	90085875	695	*	696	*	peak390	1000	*	101.505	-1	4.07309	348	Promoter (<=1kb)	14	89622516	90085494	462979	2	1112	uc001xxo.4	0	ENSG00000053254	FOXN3	forkhead box N3
chr14	90864272	90864966	695	*	696	*	peak1685	1000	*	75.3637	-1	4.07309	348	Promoter (<=1kb)	14	90864609	90874619	10011	1	801	uc001xym.2	0	ENSG00000198668	CALM1	calmodulin 1
chr14	91526255	91526949	695	*	696	*	peak2013	1000	*	71.6446	-1	4.07309	348	Promoter (<=1kb)	14	91337167	91526478	189312	2	9252	uc010twi.1	0	ENSG00000100784	RPS6KA5	ribosomal protein S6 kinase A5
chr14	91883880	91884574	695	*	696	*	peak684	1000	*	92.7071	-1	4.07309	348	Promoter (<=1kb)	14	91737667	91884188	146522	2	440193	uc010aty.3	0	ENSG00000015133	CCDC88C	coiled-coil domain containing 88C
chr14	92979742	92980436	695	*	696	*	peak1094	1000	*	84.6879	-1	4.07309	348	Promoter (<=1kb)	14	92980125	93155334	175210	1	79890	uc001yap.3	0	ENSG00000100599	RIN3	Ras and Rab interactor 3
chr14	93581713	93582407	695	*	696	*	peak925	1000	*	87.2858	-1	4.07309	348	Promoter (<=1kb)	14	93403259	93582263	179005	2	3705	uc001ybe.2	0	ENSG00000100605	ITPK1	inositol-tetrakisphosphate 1-kinase
chr14	95623237	95623931	695	*	696	*	peak1093	1000	*	84.9511	-1	4.07309	348	Promoter (<=1kb)	14	95552565	95623759	71195	2	23405	uc001ydx.2	0	ENSG00000100697	DICER1	dicer 1, ribonuclease III
chr14	95982564	95983258	695	*	696	*	peak1847	1000	*	73.3216	-1	4.07309	348	Distal Intergenic	14	95999249	96001209	1961	2	283596	uc001yek.3	17951	NA	SNHG10	small nucleolar RNA host gene 10
chr14	96001149	96001843	695	*	696	*	peak1923	1000	*	72.2389	-1	4.07309	348	Promoter (<=1kb)	14	95999249	96001209	1961	2	283596	uc001yek.3	0	NA	SNHG10	small nucleolar RNA host gene 10
chr14	97263525	97264219	695	*	696	*	peak642	1000	*	93.1835	-1	4.07309	348	Promoter (<=1kb)	14	97263684	97347951	84268	1	7443	uc001yft.3	0	ENSG00000100749	VRK1	VRK serine/threonine kinase 1
chr14	100196281	100196975	695	*	696	*	peak1278	1000	*	81.8165	-1	4.07309	348	Distal Intergenic	14	100204069	100375816	171748	1	2009	uc010avt.1	-7094	ENSG00000066629	EML1	EMAP like 1
chr14	100437618	100438312	695	*	696	*	peak1530	1000	*	77.3759	-1	4.07309	348	Promoter (<=1kb)	14	100438151	100610573	172423	1	51466	uc001ygt.3	0	ENSG00000196405	EVL	Enah/Vasp-like
chr14	100772376	100773070	695	*	696	*	peak2017	1000	*	71.1984	-1	4.07309	348	Promoter (<=1kb)	14	100757453	100772860	15408	2	123096	uc001yha.3	0	ENSG00000197119	SLC25A29	solute carrier family 25 member 29
chr14	102228055	102228749	695	*	696	*	peak1763	1000	*	74.2194	-1	4.07309	348	Promoter (<=1kb)	14	102228135	102302909	74775	1	5527	uc001ykj.4	0	ENSG00000078304	PPP2R5C	protein phosphatase 2 regulatory subunit B'gamma
chr14	102552662	102553356	695	*	696	*	peak214	1000	*	110.544	-1	4.07309	348	Promoter (<=1kb)	14	102549002	102552715	3714	2	3320	uc001ykw.1	0	ENSG00000080824	HSP90AA1	heat shock protein 90 alpha family class A member 1
chr14	102552883	102553577	695	*	696	*	peak1854	1000	*	73.532	-1	4.07309	348	Promoter (<=1kb)	14	102547075	102553512	6438	2	3320	uc001yku.4	0	ENSG00000080824	HSP90AA1	heat shock protein 90 alpha family class A member 1
chr14	102785905	102786599	695	*	696	*	peak94	1000	*	118.371	-1	4.07309	348	Promoter (<=1kb)	14	102786088	102809511	23424	1	55778	uc001ylp.3	0	ENSG00000022976	ZNF839	zinc finger protein 839
chr14	102829239	102829933	695	*	696	*	peak928	1000	*	87.195	-1	4.07309	348	Promoter (<=1kb)	14	102814616	102829253	14638	2	51550	uc001ylv.1	0	ENSG00000100865	CINP	cyclin dependent kinase 2 interacting protein
chr14	102983202	102983896	695	*	696	*	peak503	1000	*	97.219	-1	4.07309	348	Distal Intergenic	14	102973198	102976128	2931	2	122416	uc001yma.1	-7074	ENSG00000156381	ANKRD9	ankyrin repeat domain 9
chr14	103593324	103594018	695	*	696	*	peak1926	1000	*	72.3426	-1	4.07309	348	Promoter (<=1kb)	14	103593342	103603776	10435	1	7127	uc010txz.1	0	ENSG00000185215	TNFAIP2	TNF alpha induced protein 2
chr14	103800751	103801445	695	*	696	*	peak282	1000	*	106.748	-1	4.07309	348	Promoter (<=1kb)	14	103801198	103811361	10164	1	1983	uc001ymt.4	0	ENSG00000100664	EIF5	eukaryotic translation initiation factor 5
chr14	105155711	105156405	695	*	696	*	peak1612	1000	*	76.9266	-1	4.07309	348	Promoter (<=1kb)	14	105155943	105171145	15203	1	64423	uc001yoy.4	0	ENSG00000203485	INF2	inverted formin 2
chr14	105155917	105156611	695	*	696	*	peak1925	1000	*	72.016	-1	4.07309	348	Promoter (<=1kb)	14	105155943	105171145	15203	1	64423	uc001yoy.4	0	ENSG00000203485	INF2	inverted formin 2
chr14	105331456	105332150	695	*	696	*	peak573	1000	*	95.0785	-1	4.07309	348	Promoter (<=1kb)	14	105331650	105363107	31458	1	283638	uc001yps.3	0	ENSG00000099814	CEP170B	centrosomal protein 170B
chr14	105486889	105487583	695	*	696	*	peak51	1000	*	124.116	-1	4.07309	348	Promoter (<=1kb)	14	105475910	105487425	11516	2	55038	uc001yqa.2	0	ENSG00000170779	CDCA4	cell division cycle associated 4
chr14	105715061	105715755	695	*	696	*	peak1924	1000	*	72.6574	-1	4.07309	348	Promoter (<=1kb)	14	105675623	105715741	40119	2	2972	uc001yqo.2	0	ENSG00000185024	BRF1	BRF1 RNA polymerase III transcription initiation factor subunit
chr15	30113773	30114467	695	*	696	*	peak1922	1000	*	72.0085	-1	4.07309	348	Promoter (<=1kb)	15	29992357	30113751	121395	2	7082	uc001zcq.3	-22	ENSG00000104067	TJP1	tight junction protein 1
chr15	31195975	31196669	695	*	696	*	peak1470	1000	*	78.426	-1	4.07309	348	Promoter (<=1kb)	15	31196055	31203991	7937	1	22909	uc001zfc.3	0	ENSG00000198690	FAN1	FANCD2 and FANCI associated nuclease 1
chr15	31283695	31284389	695	*	696	*	peak830	1000	*	89.2854	-1	4.07309	348	Promoter (<=1kb)	15	31231144	31283807	52664	2	54893	uc001zfh.1	0	ENSG00000166912	MTMR10	myotubularin related protein 10
chr15	34330735	34331429	695	*	696	*	peak1683	1000	*	75.4672	-1	4.07309	348	Promoter (<=1kb)	15	34158428	34331303	172876	2	57099	uc001zhj.3	0	ENSG00000169857	AVEN	apoptosis and caspase activation inhibitor
chr15	34501726	34502420	695	*	696	*	peak15	1000	*	136.59	-1	4.07309	348	Promoter (<=1kb)	15	34432875	34502297	69423	2	79768	uc001zhp.3	0	ENSG00000134152	KATNBL1	katanin regulatory subunit B1 like 1
chr15	37390855	37391549	695	*	696	*	peak1682	1000	*	75.1245	-1	4.07309	348	Promoter (<=1kb)	15	37183222	37391597	208376	2	4212	uc001zjm.3	48	ENSG00000134138	MEIS2	Meis homeobox 2
chr15	40400604	40401298	695	*	696	*	peak1846	1000	*	73.1604	-1	4.07309	348	Promoter (<=1kb)	15	40380091	40401085	20995	2	90427	uc001zku.4	0	ENSG00000104081	BMF	Bcl2 modifying factor
chr15	40615759	40616453	695	*	696	*	peak179	1000	*	112.786	-1	4.07309	348	Distal Intergenic	15	40623653	40630334	6682	2	388115	uc010ucn.2	13881	ENSG00000188549	CCDC9B	coiled-coil domain containing 9B
chr15	40615959	40616653	695	*	696	*	peak2104	1000	*	70.5489	-1	4.07309	348	Distal Intergenic	15	40623653	40630334	6682	2	388115	uc010ucn.2	13681	ENSG00000188549	CCDC9B	coiled-coil domain containing 9B
chr15	40762919	40763613	695	*	696	*	peak1529	1000	*	77.573	-1	4.07309	348	Promoter (<=1kb)	15	40763160	40765357	2198	1	113189	uc001zlw.3	0	ENSG00000169105	CHST14	carbohydrate sulfotransferase 14
chr15	41233644	41234338	695	*	696	*	peak299	1000	*	105.729	-1	4.07309	348	Distal Intergenic	15	41245636	41248717	3082	1	79094	uc001znh.2	-11298	ENSG00000128965	CHAC1	ChaC glutathione specific gamma-glutamylcyclotransferase 1
chr15	41233857	41234551	695	*	696	*	peak1528	1000	*	77.5633	-1	4.07309	348	Distal Intergenic	15	41245636	41248717	3082	1	79094	uc001znh.2	-11085	ENSG00000128965	CHAC1	ChaC glutathione specific gamma-glutamylcyclotransferase 1
chr15	41407874	41408568	695	*	696	*	peak1921	1000	*	72.6574	-1	4.07309	348	Promoter (<=1kb)	15	41271079	41408340	137262	2	54617	uc001zni.3	0	ENSG00000128908	INO80	INO80 complex ATPase subunit
chr15	41785739	41786433	695	*	696	*	peak738	1000	*	91.1959	-1	4.07309	348	Promoter (<=1kb)	15	41786056	41795757	9702	1	3706	uc001znz.3	0	ENSG00000137825	ITPKA	inositol-trisphosphate 3-kinase A
chr15	41851073	41851767	695	*	696	*	peak1147	1000	*	83.5465	-1	4.07309	348	Promoter (<=1kb)	15	41851220	41871536	20317	1	7301	uc001zof.2	0	ENSG00000092445	TYRO3	TYRO3 protein tyrosine kinase
chr15	41877332	41878026	695	*	696	*	peak213	1000	*	110.039	-1	4.07309	348	Distal Intergenic	15	41851220	41871536	20317	1	7301	uc001zof.2	26112	ENSG00000092445	TYRO3	TYRO3 protein tyrosine kinase
chr15	42263980	42264674	695	*	696	*	peak110	1000	*	117.527	-1	4.07309	348	Promoter (<=1kb)	15	42191639	42264755	73117	2	30844	uc001zot.3	81	ENSG00000103966	EHD4	EH domain containing 4
chr15	45458860	45459554	695	*	696	*	peak1757	1000	*	74.5968	-1	4.07309	348	3' UTR	15	45464031	45470504	6474	2	90525	uc010ues.1	10950	ENSG00000138606	SHF	Src homology 2 domain containing F
chr15	45814616	45815310	695	*	696	*	peak1920	1000	*	72.0958	-1	4.07309	348	Promoter (<=1kb)	15	45774680	45815002	40323	2	7782	uc001zvj.3	0	ENSG00000104154	SLC30A4	solute carrier family 30 member 4
chr15	48936671	48937365	695	*	696	*	peak1206	1000	*	82.6228	-1	4.07309	348	Promoter (<=1kb)	15	48700503	48937985	237483	2	2200	uc001zwx.2	620	ENSG00000166147	FBN1	fibrillin 1
chr15	50646530	50647224	695	*	696	*	peak1275	1000	*	81.7099	-1	4.07309	348	Promoter (<=1kb)	15	50641135	50647076	5942	2	55056	uc001zyg.3	0	ENSG00000285410	GABPB1-IT1	GABPB1 intronic transcript
chr15	50978650	50979344	695	*	696	*	peak1337	1000	*	80.5278	-1	4.07309	348	Promoter (<=1kb)	15	50849352	50979012	129661	2	54822	uc001zyt.4	0	ENSG00000092439	TRPM7	transient receptor potential cation channel subfamily M member 7
chr15	51386537	51387231	695	*	696	*	peak987	1000	*	86.9701	-1	4.07309	348	Exon (uc001zyy.3/388121, exon 2 of 3)	15	51348799	51397473	48675	2	388121	uc001zyy.3	10242	ENSG00000183578	TNFAIP8L3	TNF alpha induced protein 8 like 3
chr15	52311513	52312207	695	*	696	*	peak119	1000	*	116.821	-1	4.07309	348	Promoter (<=1kb)	15	52311411	52358462	47052	1	5597	uc002abp.3	102	ENSG00000069956	MAPK6	mitogen-activated protein kinase 6
chr15	52471507	52472201	695	*	696	*	peak924	1000	*	87.9736	-1	4.07309	348	Promoter (<=1kb)	15	52413123	52472162	59040	2	10681	uc002abr.1	0	ENSG00000069966	GNB5	G protein subunit beta 5
chr15	52820893	52821587	695	*	696	*	peak389	1000	*	101.962	-1	4.07309	348	Promoter (<=1kb)	15	52599480	52821247	221768	2	4644	uc002abx.3	0	ENSG00000197535	MYO5A	myosin VA
chr15	56285615	56286309	695	*	696	*	peak1469	1000	*	78.6785	-1	4.07309	348	Promoter (<=1kb)	15	56119122	56285835	166714	2	4734	uc002adl.3	0	ENSG00000069869	NEDD4	NEDD4 E3 ubiquitin protein ligase
chr15	56535775	56536469	695	*	696	*	peak1336	1000	*	80.7825	-1	4.07309	348	Promoter (<=1kb)	15	56382731	56535483	152753	2	64864	uc010bfn.3	-292	ENSG00000181827	RFX7	regulatory factor X7
chr15	57025196	57025890	695	*	696	*	peak737	1000	*	91.1814	-1	4.07309	348	Promoter (<=1kb)	15	56922374	57025787	103414	2	54816	uc002adu.3	0	ENSG00000137871	ZNF280D	zinc finger protein 280D
chr15	57210970	57211664	695	*	696	*	peak1756	1000	*	74.5568	-1	4.07309	348	Promoter (<=1kb)	15	57210833	57580714	369882	1	6938	uc010bfs.3	137	ENSG00000140262	TCF12	transcription factor 12
chr15	57668394	57669088	695	*	696	*	peak923	1000	*	87.9345	-1	4.07309	348	Promoter (<=1kb)	15	57668703	57842925	174223	1	84952	uc002aeg.3	0	ENSG00000128849	CGNL1	cingulin like 1
chr15	59041259	59041953	695	*	696	*	peak1205	1000	*	82.3556	-1	4.07309	348	Promoter (<=1kb)	15	58888510	59042177	153668	2	102	uc002afd.1	224	ENSG00000137845	ADAM10	ADAM metallopeptidase domain 10
chr15	59225076	59225770	695	*	696	*	peak93	1000	*	118.571	-1	4.07309	348	Promoter (<=1kb)	15	59171244	59225852	54609	2	79811	uc002afo.3	82	ENSG00000137776	SLTM	SAFB like transcription modulator
chr15	62360212	62360906	695	*	696	*	peak682	1000	*	92.8963	-1	4.07309	348	Promoter (1-2kb)	15	62359176	62363116	3941	1	145741	uc002ahf.4	1036	ENSG00000198535	C2CD4A	C2 calcium dependent domain containing 4A
chr15	62456308	62457002	695	*	696	*	peak1036	1000	*	85.1668	-1	4.07309	348	Promoter (<=1kb)	15	62455737	62457482	1746	2	388125	uc002ahg.2	480	ENSG00000205502	C2CD4B	C2 calcium dependent domain containing 4B
chr15	63340291	63340985	695	*	696	*	peak502	1000	*	97.483	-1	4.07309	348	Promoter (<=1kb)	15	63340636	63355091	14456	1	7168	uc010uif.2	0	ENSG00000140416	TPM1	tropomyosin 1
chr15	63413877	63414571	695	*	696	*	peak1405	1000	*	79.4689	-1	4.07309	348	Promoter (<=1kb)	15	63413999	63422026	8028	1	114294	uc002alv.3	0	ENSG00000103642	LACTB	lactamase beta
chr15	63449583	63450277	695	*	696	*	peak1091	1000	*	84.7752	-1	4.07309	348	Promoter (<=1kb)	15	63445539	63449741	4203	2	51065	uc002aly.3	0	ENSG00000185088	RPS27L	ribosomal protein S27 like
chr15	63796766	63797460	695	*	696	*	peak388	1000	*	101.872	-1	4.07309	348	Promoter (<=1kb)	15	63796710	63886839	90130	1	9960	uc010uik.3	56	ENSG00000140455	USP3	ubiquitin specific peptidase 3
chr15	63892801	63893495	695	*	696	*	peak788	1000	*	90.5796	-1	4.07309	348	Promoter (<=1kb)	15	63879909	63893026	13118	2	100130855	uc002amj.3	0	ENSG00000259248	USP3-AS1	USP3 antisense RNA 1
chr15	64338281	64338975	695	*	696	*	peak1468	1000	*	78.5504	-1	4.07309	348	Promoter (<=1kb)	15	64199235	64338521	139287	2	23604	uc002amr.3	0	ENSG00000035664	DAPK2	death associated protein kinase 2
chr15	64752570	64753264	695	*	696	*	peak641	1000	*	93.322	-1	4.07309	348	5' UTR	15	64791619	64978266	186648	1	23060	uc002ann.3	-38355	ENSG00000180357	ZNF609	zinc finger protein 609
chr15	65115951	65116645	695	*	696	*	peak829	1000	*	89.2878	-1	4.07309	348	Promoter (1-2kb)	15	65107833	65117838	10006	2	80119	uc002ant.2	1193	ENSG00000140451	PIF1	PIF1 5'-to-3' DNA helicase
chr15	65425380	65426074	695	*	696	*	peak178	1000	*	112.83	-1	4.07309	348	Promoter (<=1kb)	15	65409717	65426174	16458	2	10081	uc002aol.3	100	ENSG00000090470	PDCD7	programmed cell death 7
chr15	66585586	66586280	695	*	696	*	peak1090	1000	*	84.9571	-1	4.07309	348	Promoter (<=1kb)	15	66585633	66618702	33070	1	115752	uc010ujl.1	0	ENSG00000166938	DIS3L	DIS3 like exosome 3'-5' exoribonuclease
chr15	66679231	66679925	695	*	696	*	peak607	1000	*	94.5911	-1	4.07309	348	Promoter (<=1kb)	15	66679211	66783882	104672	1	5604	uc010bhq.3	20	ENSG00000169032	MAP2K1	mitogen-activated protein kinase kinase 1
chr15	66914288	66914982	695	*	696	*	peak922	1000	*	87.9968	-1	4.07309	348	Intron (uc002aqe.3/uc002aqe.3, intron 1 of 4)	15	66840537	66858317	17781	2	197021	uc010bhw.3	-55971	ENSG00000188501	LCTL	lactase like
chr15	67134766	67135460	695	*	696	*	peak280	1000	*	106.362	-1	4.07309	348	Distal Intergenic	15	67000930	67074337	73408	1	4091	uc002aqg.3	133836	ENSG00000137834	SMAD6	SMAD family member 6
chr15	67357975	67358669	695	*	696	*	peak387	1000	*	101.719	-1	4.07309	348	Promoter (<=1kb)	15	67358195	67487533	129339	1	4088	uc002aqj.3	0	ENSG00000166949	SMAD3	SMAD family member 3
chr15	67813222	67813916	695	*	696	*	peak1467	1000	*	78.7165	-1	4.07309	348	Promoter (<=1kb)	15	67807260	67813311	6052	2	100506686	uc021spg.1	0	ENSG00000259673	IQCH-AS1	IQCH antisense RNA 1
chr15	68521591	68522285	695	*	696	*	peak1609	1000	*	76.0339	-1	4.07309	348	Promoter (<=1kb)	15	68499330	68522080	22751	2	54982	uc002arf.3	0	ENSG00000128973	CLN6	CLN6 transmembrane ER protein
chr15	70389112	70389806	695	*	696	*	peak386	1000	*	101.333	-1	4.07309	348	Promoter (<=1kb)	15	70340543	70389061	48519	2	7090	uc010ukd.1	-51	ENSG00000140332	TLE3	TLE family member 3, transcriptional corepressor
chr15	71146001	71146695	695	*	696	*	peak640	1000	*	93.9963	-1	4.07309	348	Promoter (<=1kb)	15	71123889	71146498	22610	2	55323	uc002ass.3	0	ENSG00000166173	LARP6	La ribonucleoprotein 6, translational regulator
chr15	71146219	71146913	695	*	696	*	peak2012	1000	*	71.9987	-1	4.07309	348	Promoter (<=1kb)	15	71123889	71146498	22610	2	55323	uc002ass.3	0	ENSG00000166173	LARP6	La ribonucleoprotein 6, translational regulator
chr15	71407576	71408270	695	*	696	*	peak38	1000	*	127.122	-1	4.07309	348	Promoter (<=1kb)	15	71402583	71407839	5257	2	196993	uc002ata.2	0	ENSG00000225362	CT62	cancer/testis associated 62
chr15	71407780	71408474	695	*	696	*	peak385	1000	*	101.022	-1	4.07309	348	Promoter (<=1kb)	15	71402583	71407839	5257	2	196993	uc002ata.2	0	ENSG00000225362	CT62	cancer/testis associated 62
chr15	72522244	72522938	695	*	696	*	peak639	1000	*	93.382	-1	4.07309	348	Promoter (<=1kb)	15	72491370	72522063	30694	2	5315	uc010bit.1	-181	ENSG00000067225	PKM	pyruvate kinase M1/2
chr15	72766814	72767508	695	*	696	*	peak384	1000	*	101.088	-1	4.07309	348	Promoter (<=1kb)	15	72766667	72878896	112230	1	25820	uc002aut.4	147	ENSG00000166233	ARIH1	ariadne RBR E3 ubiquitin protein ligase 1
chr15	74907696	74908390	695	*	696	*	peak638	1000	*	93.6612	-1	4.07309	348	Promoter (<=1kb)	15	74908246	74922542	14297	1	1198	uc002ayj.4	0	ENSG00000179335	CLK3	CDC like kinase 3
chr15	75074214	75074908	695	*	696	*	peak986	1000	*	86.7107	-1	4.07309	348	Promoter (<=1kb)	15	75074425	75091392	16968	1	1445	uc010bka.3	0	ENSG00000103653	CSK	C-terminal Src kinase
chr15	75248689	75249383	695	*	696	*	peak1274	1000	*	81.182	-1	4.07309	348	Promoter (<=1kb)	15	75247443	75249775	2333	2	54913	uc002azj.1	392	ENSG00000178718	RPP25	ribonuclease P and MRP subunit p25
chr15	75870843	75871537	695	*	696	*	peak1755	1000	*	74.1461	-1	4.07309	348	Promoter (<=1kb)	15	75759462	75871625	112164	2	5780	uc002bal.3	88	ENSG00000169410	PTPN9	protein tyrosine phosphatase non-receptor type 9
chr15	77223909	77224603	695	*	696	*	peak1273	1000	*	81.0063	-1	4.07309	348	Promoter (<=1kb)	15	77223962	77242601	18640	1	5955	uc002bcd.3	0	ENSG00000117906	RCN2	reticulocalbin 2
chr15	77362790	77363484	695	*	696	*	peak155	1000	*	113.588	-1	4.07309	348	Promoter (<=1kb)	15	77336360	77363570	27211	2	10099	uc002bcj.3	86	ENSG00000140391	TSPAN3	tetraspanin 3
chr15	77711798	77712492	695	*	696	*	peak334	1000	*	103.111	-1	4.07309	348	Promoter (<=1kb)	15	77400498	77712446	311949	2	79834	uc021sqy.1	0	ENSG00000173517	PEAK1	pseudopodium enriched atypical kinase 1
chr15	77712007	77712701	695	*	696	*	peak1527	1000	*	77.5084	-1	4.07309	348	Promoter (<=1kb)	15	77400498	77712446	311949	2	79834	uc021sqy.1	0	ENSG00000173517	PEAK1	pseudopodium enriched atypical kinase 1
chr15	78857723	78858417	695	*	696	*	peak204	1000	*	111.16	-1	4.07309	348	Promoter (<=1kb)	15	78857862	78887611	29750	1	1138	uc002bdy.3	0	ENSG00000169684	CHRNA5	cholinergic receptor nicotinic alpha 5 subunit
chr15	79103453	79104147	695	*	696	*	peak985	1000	*	86.3795	-1	4.07309	348	Promoter (<=1kb)	15	79051545	79103773	52229	2	11173	uc002bej.4	0	ENSG00000136378	ADAMTS7	ADAM metallopeptidase with thrombospondin type 1 motif 7
chr15	80351944	80352638	695	*	696	*	peak413	1000	*	100.36	-1	4.07309	348	Promoter (<=1kb)	15	80352272	80430735	78464	1	54469	uc021srx.1	0	ENSG00000086666	ZFAND6	zinc finger AN1-type containing 6
chr15	80987143	80987837	695	*	696	*	peak1608	1000	*	76.6552	-1	4.07309	348	Promoter (<=1kb)	15	80987652	81047962	60311	1	58489	uc002bft.3	0	ENSG00000136379	ABHD17C	abhydrolase domain containing 17C, depalmitoylase
chr15	83478558	83479252	695	*	696	*	peak1272	1000	*	81.7247	-1	4.07309	348	Promoter (<=1kb)	15	83477973	83503613	25641	1	123720	uc002bje.3	585	ENSG00000156232	WHAMM	WASP homolog associated with actin, golgi membranes and microtubules
chr15	83775891	83776585	695	*	696	*	peak1754	1000	*	74.2448	-1	4.07309	348	Promoter (<=1kb)	15	83776324	83806111	29788	1	53346	uc002bjp.3	0	ENSG00000136404	TM6SF1	transmembrane 6 superfamily member 1
chr15	83876033	83876727	695	*	696	*	peak984	1000	*	86.4085	-1	4.07309	348	Promoter (<=1kb)	15	83806804	83876770	69967	2	50810	uc002bjs.2	43	ENSG00000166503	HDGFL3	HDGF like 3
chr15	85176455	85177149	695	*	696	*	peak535	1000	*	96.495	-1	4.07309	348	Promoter (1-2kb)	15	85174691	85185694	11004	1	54581	uc002bku.2	1764	NA	SCAND2P	SCAN domain containing 2 pseudogene
chr15	85291517	85292211	695	*	696	*	peak983	1000	*	86.4697	-1	4.07309	348	Promoter (<=1kb)	15	85291818	85349663	57846	1	9640	uc002bld.3	0	ENSG00000166716	ZNF592	zinc finger protein 592
chr15	85524959	85525653	695	*	696	*	peak606	1000	*	94.5286	-1	4.07309	348	Promoter (<=1kb)	15	85525205	85682376	157172	1	5151	uc002blh.3	0	ENSG00000073417	PDE8A	phosphodiesterase 8A
chr15	85924093	85924787	695	*	696	*	peak1845	1000	*	73.106	-1	4.07309	348	Promoter (<=1kb)	15	85923847	86292589	368743	1	11214	uc002blv.2	246	ENSG00000170776	AKAP13	A-kinase anchoring protein 13
chr15	89877439	89878133	695	*	696	*	peak256	1000	*	107.831	-1	4.07309	348	Promoter (<=1kb)	15	89859536	89878026	18491	2	5428	uc002bnr.4	0	ENSG00000140521	POLG	DNA polymerase gamma, catalytic subunit
chr15	90544572	90545266	695	*	696	*	peak279	1000	*	106.41	-1	4.07309	348	Promoter (<=1kb)	15	90544752	90625432	80681	1	374655	uc002bov.2	0	ENSG00000140548	ZNF710	zinc finger protein 710
chr15	90645062	90645756	695	*	696	*	peak2011	1000	*	71.4713	-1	4.07309	348	Promoter (<=1kb)	15	90627212	90645708	18497	2	3418	uc002box.3	0	ENSG00000182054	IDH2	isocitrate dehydrogenase (NADP(+)) 2
chr15	90744328	90745022	695	*	696	*	peak1607	1000	*	76.0968	-1	4.07309	348	Promoter (<=1kb)	15	90744562	90772892	28331	1	10509	uc002boz.3	0	ENSG00000185033	SEMA4B	semaphorin 4B
chr15	91072861	91073555	695	*	696	*	peak177	1000	*	112.22	-1	4.07309	348	Promoter (<=1kb)	15	91073118	91142767	69650	1	64784	uc002bpn.4	0	ENSG00000140577	CRTC3	CREB regulated transcription coactivator 3
chr15	91073101	91073795	695	*	696	*	peak1271	1000	*	81.9544	-1	4.07309	348	Promoter (<=1kb)	15	91073118	91142767	69650	1	64784	uc002bpn.4	0	ENSG00000140577	CRTC3	CREB regulated transcription coactivator 3
chr15	91445804	91446498	695	*	696	*	peak1681	1000	*	75.2023	-1	4.07309	348	Promoter (<=1kb)	15	91446566	91463095	16530	1	4122	uc010bnz.2	-68	ENSG00000196547	MAN2A2	mannosidase alpha class 2A member 2
chr15	93425929	93426623	695	*	696	*	peak255	1000	*	107.968	-1	4.07309	348	Promoter (<=1kb)	15	93426073	93441977	15905	1	100507217	uc021svn.1	0	NA	CHASERR	CHD2 adjacent suppressive regulatory RNA
chr15	95387909	95388603	695	*	696	*	peak37	1000	*	127.007	-1	4.07309	348	Distal Intergenic	15	95398592	95400293	1702	1	440311	uc031quc.1	-9989	ENSG00000277654	LOC440311	NOP53 ribosome biogenesis factor pseudogene
chr15	95869820	95870514	695	*	696	*	peak1844	1000	*	73.465	-1	4.07309	348	Promoter (<=1kb)	15	95822519	95870329	47811	2	400456	uc002btm.3	0	ENSG00000248441	LINC01197	long intergenic non-protein coding RNA 1197
chr15	99190569	99191263	695	*	696	*	peak982	1000	*	86.5724	-1	4.07309	348	Promoter (1-2kb)	15	99192761	99465671	272911	1	3480	uc010urq.2	-1498	ENSG00000140443	IGF1R	insulin like growth factor 1 receptor
chr15	100105337	100106031	695	*	696	*	peak1610	1000	*	76.9353	-1	4.07309	348	Promoter (<=1kb)	15	100106133	100256629	150497	1	4205	uc002bve.3	-102	ENSG00000068305	MEF2A	myocyte enhancer factor 2A
chr15	101459277	101459971	695	*	696	*	peak989	1000	*	86.9633	-1	4.07309	348	Promoter (<=1kb)	15	101459460	101529704	70245	1	79705	uc002bwq.1	0	ENSG00000154237	LRRK1	leucine rich repeat kinase 1
chr15	101792077	101792771	695	*	696	*	peak1758	1000	*	74.336	-1	4.07309	348	Promoter (<=1kb)	15	101715928	101792137	76210	2	22856	uc021sxt.1	0	ENSG00000131873	CHSY1	chondroitin sulfate synthase 1
chr15	102192041	102192735	695	*	696	*	peak1092	1000	*	84.4882	-1	4.07309	348	Promoter (<=1kb)	15	102173180	102192594	19415	2	80213	uc010usg.1	0	ENSG00000184277	TM2D3	TM2 domain containing 3
chr16	122260	122954	695	*	696	*	peak681	1000	*	92.2408	-1	4.07309	348	Promoter (<=1kb)	16	108058	122629	14572	2	64285	uc002cfl.4	0	ENSG00000007384	RHBDF1	rhomboid 5 homolog 1
chr16	402134	402828	695	*	696	*	peak203	1000	*	111.446	-1	4.07309	348	Promoter (<=1kb)	16	337440	402676	65237	2	8312	uc002cgp.2	0	ENSG00000103126	AXIN1	axin 1
chr16	431654	432348	695	*	696	*	peak1525	1000	*	77.268	-1	4.07309	348	Promoter (<=1kb)	16	432241	442960	10720	1	100134368	uc002cgw.1	0	ENSG00000236829	LOC100134368	uncharacterized LOC100134368
chr16	577484	578178	695	*	696	*	peak869	1000	*	88.6915	-1	4.07309	348	Promoter (<=1kb)	16	577856	589858	12003	1	6650	uc002chg.3	0	ENSG00000103326	CAPN15	calpain 15
chr16	577706	578400	695	*	696	*	peak2100	1000	*	70.7657	-1	4.07309	348	Promoter (<=1kb)	16	577856	589858	12003	1	6650	uc002chg.3	0	ENSG00000103326	CAPN15	calpain 15
chr16	619662	620356	695	*	696	*	peak316	1000	*	104.173	-1	4.07309	348	Promoter (<=1kb)	16	619968	627214	7247	1	9091	uc002chm.3	0	ENSG00000007541	PIGQ	phosphatidylinositol glycan anchor biosynthesis class Q
chr16	1359551	1360245	695	*	696	*	peak1334	1000	*	80.8491	-1	4.07309	348	Promoter (<=1kb)	16	1359628	1367126	7499	1	7329	uc002cle.2	0	ENSG00000103275	UBE2I	ubiquitin conjugating enzyme E2 I
chr16	1524441	1525135	695	*	696	*	peak1918	1000	*	72.8063	-1	4.07309	348	Promoter (<=1kb)	16	1494934	1525085	30152	2	1186	uc002clv.3	0	ENSG00000103249	CLCN7	chloride voltage-gated channel 7
chr16	1728160	1728854	695	*	696	*	peak2103	1000	*	70.6494	-1	4.07309	348	Promoter (<=1kb)	16	1728278	1752073	23796	1	90861	uc002cmg.3	0	ENSG00000206053	JPT2	Jupiter microtubule associated homolog 2
chr16	1875964	1876658	695	*	696	*	peak1678	1000	*	75.7232	-1	4.07309	348	Promoter (<=1kb)	16	1859104	1877195	18092	2	3029	uc002cmz.3	537	ENSG00000063854	HAGH	hydroxyacylglutathione hydrolase
chr16	2059184	2059878	695	*	696	*	peak1526	1000	*	77.2501	-1	4.07309	348	Promoter (<=1kb)	16	2047653	2059822	12170	2	90850	uc002cof.2	0	ENSG00000167962	ZNF598	zinc finger protein 598, E3 ubiquitin ligase
chr16	2301004	2301698	695	*	696	*	peak30	1000	*	129.715	-1	4.07309	348	Promoter (<=1kb)	16	2289873	2301602	11730	2	1632	uc002cpr.3	0	ENSG00000167969	ECI1	enoyl-CoA delta isomerase 1
chr16	2390175	2390869	695	*	696	*	peak412	1000	*	100.138	-1	4.07309	348	Promoter (<=1kb)	16	2325879	2390747	64869	2	21	uc002cpy.1	0	ENSG00000167972	ABCA3	ATP binding cassette subfamily A member 3
chr16	2770963	2771657	695	*	696	*	peak1333	1000	*	80.914	-1	4.07309	348	Promoter (<=1kb)	16	2763073	2770552	7480	2	83886	uc010bst.1	-411	ENSG00000172382	PRSS27	serine protease 27
chr16	3054071	3054765	695	*	696	*	peak1269	1000	*	81.9104	-1	4.07309	348	Distal Intergenic	16	3062457	3064506	2050	1	9080	uc010uwo.1	-7692	ENSG00000213937	CLDN9	claudin 9
chr16	3507901	3508595	695	*	696	*	peak736	1000	*	91.9566	-1	4.07309	348	Promoter (<=1kb)	16	3507992	3533597	25606	1	79903	uc010btk.1	0	ENSG00000122390	NAA60	N-alpha-acetyltransferase 60, NatF catalytic subunit
chr16	3767191	3767885	695	*	696	*	peak680	1000	*	92.0594	-1	4.07309	348	Promoter (<=1kb)	16	3708038	3767598	59561	2	10131	uc002cvt.4	0	ENSG00000126602	TRAP1	TNF receptor associated protein 1
chr16	3930161	3930855	695	*	696	*	peak787	1000	*	90.8682	-1	4.07309	348	Promoter (<=1kb)	16	3775056	3930121	155066	2	1387	uc002cvw.3	-40	ENSG00000005339	CREBBP	CREB binding protein
chr16	4166034	4166728	695	*	696	*	peak1677	1000	*	75.462	-1	4.07309	348	Promoter (<=1kb)	16	4012650	4166186	153537	2	115	uc002cvx.3	0	ENSG00000162104	ADCY9	adenylate cyclase 9
chr16	4321820	4322514	695	*	696	*	peak501	1000	*	97.9643	-1	4.07309	348	Promoter (<=1kb)	16	4307187	4323001	15815	2	7023	uc010uxg.2	487	ENSG00000090447	TFAP4	transcription factor AP-4
chr16	4322781	4323475	695	*	696	*	peak637	1000	*	93.5594	-1	4.07309	348	Promoter (<=1kb)	16	4307187	4323001	15815	2	7023	uc010uxg.2	0	ENSG00000090447	TFAP4	transcription factor AP-4
chr16	4400860	4401554	695	*	696	*	peak786	1000	*	90.0666	-1	4.07309	348	Promoter (<=1kb)	16	4390252	4401373	11122	2	51025	uc002cwd.3	0	ENSG00000217930	PAM16	presequence translocase associated motor 16
chr16	4664212	4664906	695	*	696	*	peak828	1000	*	89.6345	-1	4.07309	348	Promoter (<=1kb)	16	4658884	4664927	6044	2	124402	uc002cwx.2	21	ENSG00000153443	UBALD1	UBA like domain containing 1
chr16	4674739	4675433	695	*	696	*	peak435	1000	*	99.1848	-1	4.07309	348	Promoter (<=1kb)	16	4674825	4740975	66151	1	23295	uc002cwz.3	0	ENSG00000102858	MGRN1	mahogunin ring finger 1
chr16	4897731	4898425	695	*	696	*	peak1840	1000	*	73.2724	-1	4.07309	348	Promoter (<=1kb)	16	4897912	4932363	34452	1	29855	uc002cyb.3	0	ENSG00000118900	UBN1	ubinuclein 1
chr16	8962062	8962756	695	*	696	*	peak1674	1000	*	75.6837	-1	4.07309	348	Promoter (<=1kb)	16	8946799	8962218	15420	2	23589	uc031qvb.1	0	ENSG00000153048	CARHSP1	calcium regulated heat stable protein 1
chr16	9185409	9186103	695	*	696	*	peak135	1000	*	115.243	-1	4.07309	348	Promoter (<=1kb)	16	9185537	9213555	28019	1	29035	uc002czm.3	0	ENSG00000182831	C16orf72	chromosome 16 open reading frame 72
chr16	9185609	9186303	695	*	696	*	peak1464	1000	*	78.3935	-1	4.07309	348	Promoter (<=1kb)	16	9185537	9213555	28019	1	29035	uc002czm.3	72	ENSG00000182831	C16orf72	chromosome 16 open reading frame 72
chr16	11349525	11350219	695	*	696	*	peak1204	1000	*	82.3921	-1	4.07309	348	Promoter (<=1kb)	16	11348274	11350039	1766	2	8651	uc002dar.1	0	ENSG00000185338	SOCS1	suppressor of cytokine signaling 1
chr16	11439096	11439790	695	*	696	*	peak1919	1000	*	72.975	-1	4.07309	348	Promoter (<=1kb)	16	11439311	11445617	6307	1	116028	uc002daw.1	0	ENSG00000175643	RMI2	RecQ mediated genome instability 2
chr16	11890672	11891366	695	*	696	*	peak154	1000	*	113.175	-1	4.07309	348	Promoter (<=1kb)	16	11844442	11891114	46673	2	29066	uc002dbl.3	0	ENSG00000122299	ZC3H7A	zinc finger CCCH-type containing 7A
chr16	12008766	12009460	695	*	696	*	peak1466	1000	*	78.0755	-1	4.07309	348	Promoter (<=1kb)	16	11961985	12009825	47841	2	2935	uc002dbt.3	365	ENSG00000103342	GSPT1	G1 to S phase transition 1
chr16	14379284	14379978	695	*	696	*	peak1035	1000	*	85.9785	-1	4.07309	348	Exon (uc021tdf.1/uc021tdf.1, exon 1 of 1)	16	14397824	14397906	83	1	574455	uc021tdg.1	-17846	ENSG00000207639	MIR193B	microRNA 193b
chr16	15149546	15150240	695	*	696	*	peak1680	1000	*	75.7428	-1	4.07309	348	Promoter (<=1kb)	16	15131710	15149936	18227	2	123803	uc002ddd.4	0	ENSG00000157045	NTAN1	N-terminal asparagine amidase
chr16	15248141	15248835	695	*	696	*	peak1679	1000	*	75.3628	-1	4.07309	348	Promoter (<=1kb)	16	15248707	15248859	153	2	100500852	uc021tdn.1	24	ENSG00000264115	MIR3180-4	microRNA 3180-4
chr16	19125239	19125933	695	*	696	*	peak383	1000	*	101.967	-1	4.07309	348	Promoter (<=1kb)	16	19125254	19132952	7699	1	162073	uc002dft.3	0	ENSG00000205730	ITPRIPL2	ITPRIP like 2
chr16	21531413	21532107	695	*	696	*	peak921	1000	*	87.3447	-1	4.07309	348	Promoter (<=1kb)	16	21475024	21531765	56742	2	100271836	uc002dja.3	0	ENSG00000180747	SMG1P3	SMG1 pseudogene 3
chr16	21610752	21611446	695	*	696	*	peak230	1000	*	108.46	-1	4.07309	348	Promoter (<=1kb)	16	21610856	21668792	57937	1	51108	uc002dje.3	0	ENSG00000197006	METTL9	methyltransferase like 9
chr16	21610956	21611650	695	*	696	*	peak2102	1000	*	70.3378	-1	4.07309	348	Promoter (<=1kb)	16	21610856	21668792	57937	1	51108	uc002djf.3	100	ENSG00000197006	METTL9	methyltransferase like 9
chr16	22019126	22019820	695	*	696	*	peak1089	1000	*	84.1775	-1	4.07309	348	Promoter (<=1kb)	16	22019456	22095972	76517	1	730094	uc002dkd.2	0	ENSG00000185716	MOSMO	modulator of smoothened
chr16	23160378	23161072	695	*	696	*	peak534	1000	*	96.9493	-1	4.07309	348	Promoter (<=1kb)	16	23072728	23160591	87864	2	57478	uc002dll.3	0	ENSG00000103404	USP31	ubiquitin specific peptidase 31
chr16	23521255	23521949	695	*	696	*	peak359	1000	*	102.92	-1	4.07309	348	Promoter (<=1kb)	16	23474863	23521815	46953	2	23062	uc002dlq.3	0	ENSG00000103365	GGA2	golgi associated, gamma adaptin ear containing, ARF binding protein 2
chr16	25026051	25026745	695	*	696	*	peak1404	1000	*	79.3717	-1	4.07309	348	Promoter (<=1kb)	16	24930712	25026675	95964	2	55114	uc002dnb.3	0	ENSG00000140750	ARHGAP17	Rho GTPase activating protein 17
chr16	28222827	28223521	695	*	696	*	peak1753	1000	*	74.4385	-1	4.07309	348	Promoter (<=1kb)	16	28109298	28223239	113942	2	23214	uc002dpa.2	0	ENSG00000169180	XPO6	exportin 6
chr16	28834422	28835116	695	*	696	*	peak1270	1000	*	81.6014	-1	4.07309	348	Promoter (<=1kb)	16	28834369	28848558	14190	1	11273	uc010vdb.3	53	ENSG00000168488	ATXN2L	ataxin 2 like
chr16	30107110	30107804	695	*	696	*	peak1606	1000	*	76.5654	-1	4.07309	348	Promoter (<=1kb)	16	30103635	30107521	3887	2	83719	uc002dwl.3	0	ENSG00000090238	YPEL3	yippee like 3
chr16	30134299	30134993	695	*	696	*	peak2010	1000	*	71.1142	-1	4.07309	348	Promoter (<=1kb)	16	30125426	30134630	9205	2	5595	uc002dws.3	0	ENSG00000102882	MAPK3	mitogen-activated protein kinase 3
chr16	30428610	30429304	695	*	696	*	peak1843	1000	*	73.9801	-1	4.07309	348	Exon (uc002dyd.3/51333, exon 3 of 3)	16	30418735	30440920	22186	1	51333	uc010bzx.2	9875	ENSG00000179965	ZNF771	zinc finger protein 771
chr16	30537622	30538316	695	*	696	*	peak109	1000	*	117.233	-1	4.07309	348	Promoter (<=1kb)	16	30535322	30537910	2589	2	79724	uc002dyk.4	0	ENSG00000169957	ZNF768	zinc finger protein 768
chr16	30905119	30905813	695	*	696	*	peak604	1000	*	94.4035	-1	4.07309	348	Promoter (<=1kb)	16	30905224	30905306	83	1	100313837	uc021tgs.1	0	ENSG00000211591	MIR762	microRNA 762
chr16	30913286	30913980	695	*	696	*	peak981	1000	*	86.4664	-1	4.07309	348	3' UTR	16	30907928	30914881	6954	1	1489	uc002dzx.3	5358	ENSG00000150281	CTF1	cardiotrophin 1
chr16	30969044	30969738	695	*	696	*	peak870	1000	*	88.4637	-1	4.07309	348	Promoter (<=1kb)	16	30969086	30975644	6559	1	9739	uc002eae.1	0	ENSG00000099381	SETD1A	SET domain containing 1A, histone lysine methyltransferase
chr16	31153779	31154473	695	*	696	*	peak1268	1000	*	81.1999	-1	4.07309	348	Exon (uc010vff.3/146547, exon 7 of 13)	16	31150247	31160855	10609	2	146547	uc010vff.3	6382	ENSG00000178226	PRSS36	serine protease 36
chr16	46917942	46918636	695	*	696	*	peak2008	1000	*	71.8457	-1	4.07309	348	Promoter (<=1kb)	16	46918308	46965201	46894	1	84706	uc002eel.3	0	ENSG00000166123	GPT2	glutamic--pyruvic transaminase 2
chr16	48643444	48644138	695	*	696	*	peak1841	1000	*	73.5368	-1	4.07309	348	Promoter (<=1kb)	16	48572637	48644120	71484	2	9683	uc002efp.3	0	ENSG00000102921	N4BP1	NEDD4 binding protein 1
chr16	49890876	49891570	695	*	696	*	peak1839	1000	*	73.4872	-1	4.07309	348	Promoter (<=1kb)	16	49524515	49891830	367316	2	23090	uc031qwe.1	260	ENSG00000102935	ZNF423	zinc finger protein 423
chr16	50187043	50187737	695	*	696	*	peak1034	1000	*	85.4424	-1	4.07309	348	Promoter (<=1kb)	16	50187658	50269217	81560	1	64282	uc010cbi.2	0	ENSG00000121274	TENT4B	terminal nucleotidyltransferase 4B
chr16	50279702	50280396	695	*	696	*	peak1917	1000	*	72.101	-1	4.07309	348	Distal Intergenic	16	50300462	50338870	38409	1	113	uc002egb.1	-20066	ENSG00000121281	ADCY7	adenylate cyclase 7
chr16	54962305	54962999	695	*	696	*	peak2007	1000	*	71.9142	-1	4.07309	348	Promoter (<=1kb)	16	54952777	54962690	9914	2	643911	uc010vhb.3	0	ENSG00000245694	CRNDE	colorectal neoplasia differentially expressed
chr16	56458894	56459588	695	*	696	*	peak1676	1000	*	75.0964	-1	4.07309	348	Promoter (<=1kb)	16	56395364	56459450	64087	2	267	uc002eiy.4	0	ENSG00000159461	AMFR	autocrine motility factor receptor
chr16	57126267	57126961	695	*	696	*	peak176	1000	*	112.068	-1	4.07309	348	Promoter (<=1kb)	16	57126455	57181878	55424	1	221184	uc002eks.2	0	ENSG00000140848	CPNE2	copine 2
chr16	57126483	57127177	695	*	696	*	peak1752	1000	*	74.6143	-1	4.07309	348	Promoter (<=1kb)	16	57126455	57181878	55424	1	221184	uc010cct.2	28	ENSG00000140848	CPNE2	copine 2
chr16	57835934	57836628	695	*	696	*	peak868	1000	*	88.797	-1	4.07309	348	Promoter (<=1kb)	16	57792129	57836439	44311	2	3801	uc002emp.3	0	ENSG00000140859	KIFC3	kinesin family member C3
chr16	58034113	58034807	695	*	696	*	peak153	1000	*	113.492	-1	4.07309	348	Promoter (<=1kb)	16	58028573	58033762	5190	2	57567	uc002emx.1	-351	ENSG00000166188	ZNF319	zinc finger protein 319
chr16	58059550	58060244	695	*	696	*	peak1916	1000	*	72.2041	-1	4.07309	348	Promoter (<=1kb)	16	58059282	58080804	21523	1	4324	uc002ena.3	268	ENSG00000102996	MMP15	matrix metallopeptidase 15
chr16	66583560	66584254	695	*	696	*	peak1524	1000	*	77.6609	-1	4.07309	348	Promoter (<=1kb)	16	66541906	66583728	41823	2	7084	uc010vip.2	0	ENSG00000166548	TK2	thymidine kinase 2
chr16	66638342	66639036	695	*	696	*	peak36	1000	*	127.772	-1	4.07309	348	Promoter (<=1kb)	16	66638567	66647795	9229	1	123920	uc002epx.3	0	ENSG00000140931	CMTM3	CKLF like MARVEL transmembrane domain containing 3
chr16	66730279	66730973	695	*	696	*	peak1203	1000	*	82.37	-1	4.07309	348	Promoter (<=1kb)	16	66648653	66730610	81958	2	146223	uc002epz.3	0	ENSG00000183723	CMTM4	CKLF like MARVEL transmembrane domain containing 4
chr16	66785355	66786049	695	*	696	*	peak1332	1000	*	80.4203	-1	4.07309	348	Promoter (<=1kb)	16	66754799	66785525	30727	2	1783	uc002eqb.1	0	ENSG00000135720	DYNC1LI2	dynein cytoplasmic 1 light intermediate chain 2
chr16	67063037	67063731	695	*	696	*	peak1605	1000	*	76.4434	-1	4.07309	348	Promoter (<=1kb)	16	67063050	67134958	71909	1	865	uc002era.3	0	ENSG00000067955	CBFB	core-binding factor subunit beta
chr16	67282539	67283233	695	*	696	*	peak1915	1000	*	72.0092	-1	4.07309	348	Promoter (<=1kb)	16	67282855	67306094	23240	1	6553	uc002esm.3	0	ENSG00000135740	SLC9A5	solute carrier family 9 member A5
chr16	67312971	67313665	695	*	696	*	peak136	1000	*	115.671	-1	4.07309	348	Promoter (<=1kb)	16	67313050	67323403	10354	1	25894	uc010cef.3	0	ENSG00000196155	PLEKHG4	pleckstrin homology and RhoGEF domain containing G4
chr16	67313185	67313879	695	*	696	*	peak532	1000	*	96.3121	-1	4.07309	348	Promoter (<=1kb)	16	67313489	67323403	9915	1	25894	uc002ess.4	0	ENSG00000196155	PLEKHG4	pleckstrin homology and RhoGEF domain containing G4
chr16	67464856	67465550	695	*	696	*	peak1837	1000	*	73.3051	-1	4.07309	348	Promoter (<=1kb)	16	67465036	67471454	6419	1	3291	uc002etd.3	0	ENSG00000176387	HSD11B2	hydroxysteroid 11-beta dehydrogenase 2
chr16	67596178	67596872	695	*	696	*	peak46	1000	*	125.53	-1	4.07309	348	Promoter (<=1kb)	16	67596310	67673088	76779	1	10664	uc002etl.3	0	ENSG00000102974	CTCF	CCCTC-binding factor
chr16	67596387	67597081	695	*	696	*	peak735	1000	*	91.0162	-1	4.07309	348	Promoter (<=1kb)	16	67596310	67673088	76779	1	10664	uc010cek.3	77	ENSG00000102974	CTCF	CCCTC-binding factor
chr16	67926905	67927599	695	*	696	*	peak1836	1000	*	73.1806	-1	4.07309	348	Promoter (<=1kb)	16	67927175	67943991	16817	1	5681	uc010cet.2	0	ENSG00000159792	PSKH1	protein serine kinase H1
chr16	68002150	68002844	695	*	696	*	peak1835	1000	*	73.8113	-1	4.07309	348	Promoter (<=1kb)	16	67977377	68002597	25221	2	6560	uc002euz.2	0	ENSG00000124067	SLC12A4	solute carrier family 12 member 4
chr16	68298095	68298789	695	*	696	*	peak333	1000	*	103.353	-1	4.07309	348	Promoter (<=1kb)	16	68298419	68325564	27146	1	9057	uc010cfb.2	0	ENSG00000103064	SLC7A6	solute carrier family 7 member 6
chr16	69139887	69140581	695	*	696	*	peak1604	1000	*	76.6825	-1	4.07309	348	Promoter (<=1kb)	16	69140129	69152619	12491	1	3038	uc002ewk.3	0	ENSG00000103044	HAS3	hyaluronan synthase 3
chr16	69166028	69166722	695	*	696	*	peak920	1000	*	87.6686	-1	4.07309	348	Promoter (<=1kb)	16	69151912	69166071	14160	2	54921	uc002ewn.2	0	ENSG00000168802	CHTF8	chromosome transmission fidelity factor 8
chr16	69220982	69221676	695	*	696	*	peak92	1000	*	118.857	-1	4.07309	348	Promoter (<=1kb)	16	69221050	69342955	121906	1	6645	uc002ewu.3	0	ENSG00000168807	SNTB2	syntrophin beta 2
chr16	69221198	69221892	695	*	696	*	peak1267	1000	*	81.3109	-1	4.07309	348	Promoter (<=1kb)	16	69221050	69342955	121906	1	6645	uc021tkg.1	148	ENSG00000168807	SNTB2	syntrophin beta 2
chr16	69345082	69345776	695	*	696	*	peak152	1000	*	113.476	-1	4.07309	348	Promoter (<=1kb)	16	69345287	69358946	13660	1	27183	uc002eww.3	0	ENSG00000132612	VPS4A	vacuolar protein sorting 4 homolog A
chr16	69419357	69420051	695	*	696	*	peak175	1000	*	112.294	-1	4.07309	348	Promoter (<=1kb)	16	69389464	69419891	30428	2	7014	uc002exd.4	0	ENSG00000132604	TERF2	telomeric repeat binding factor 2
chr16	70285169	70285863	695	*	696	*	peak278	1000	*	106.326	-1	4.07309	348	Promoter (<=1kb)	16	70284134	70285833	1700	2	118460	uc002eym.1	0	ENSG00000223496	EXOSC6	exosome component 6
chr16	70472578	70473272	695	*	696	*	peak1465	1000	*	78.203	-1	4.07309	348	Promoter (<=1kb)	16	70413338	70472991	59654	2	6483	uc002eyx.2	0	ENSG00000157350	ST3GAL2	ST3 beta-galactoside alpha-2,3-sialyltransferase 2
chr16	70719531	70720225	695	*	696	*	peak603	1000	*	94.2781	-1	4.07309	348	Promoter (<=1kb)	16	70695107	70719954	24848	2	92154	uc002ezj.3	0	ENSG00000132613	MTSS2	MTSS I-BAR domain containing 2
chr16	73081929	73082623	695	*	696	*	peak734	1000	*	91.5371	-1	4.07309	348	Promoter (<=1kb)	16	72816786	73082274	265489	2	463	uc002fck.3	0	ENSG00000140836	ZFHX3	zinc finger homeobox 3
chr16	73091552	73092246	695	*	696	*	peak2005	1000	*	71.5695	-1	4.07309	348	Promoter (<=1kb)	16	72816786	73092534	275749	2	463	uc002fcl.3	288	ENSG00000140836	ZFHX3	zinc finger homeobox 3
chr16	75032620	75033314	695	*	696	*	peak1145	1000	*	83.3164	-1	4.07309	348	Promoter (<=1kb)	16	75032915	75138903	105989	1	84937	uc010vmz.1	0	ENSG00000186187	ZNRF1	zinc and ring finger 1
chr16	75285056	75285750	695	*	696	*	peak500	1000	*	97.991	-1	4.07309	348	Promoter (<=1kb)	16	75262928	75285526	22599	2	9564	uc002fdv.3	0	ENSG00000050820	BCAR1	BCAR1 scaffold protein, Cas family member
chr16	80837976	80838670	695	*	696	*	peak1403	1000	*	79.3294	-1	4.07309	348	Promoter (<=1kb)	16	80637676	80838175	200500	2	124359	uc002ffs.3	0	ENSG00000166446	CDYL2	chromodomain Y like 2
chr16	81348799	81349493	695	*	696	*	peak1675	1000	*	75.3692	-1	4.07309	348	Promoter (<=1kb)	16	81348571	81413803	65233	1	8139	uc002fgo.3	228	ENSG00000261609	GAN	gigaxonin
chr16	81812679	81813373	695	*	696	*	peak1402	1000	*	79.1105	-1	4.07309	348	Promoter (<=1kb)	16	81812899	81991899	179001	1	5336	uc002fgt.3	0	ENSG00000197943	PLCG2	phospholipase C gamma 2
chr16	83932528	83933222	695	*	696	*	peak827	1000	*	89.9926	-1	4.07309	348	Promoter (<=1kb)	16	83932730	83949787	17058	1	23417	uc002fgz.3	0	ENSG00000103150	MLYCD	malonyl-CoA decarboxylase
chr16	84149928	84150622	695	*	696	*	peak1144	1000	*	83.0169	-1	4.07309	348	Promoter (<=1kb)	16	84087369	84150517	63149	2	8720	uc002fhi.3	0	ENSG00000140943	MBTPS1	membrane bound transcription factor peptidase, site 1
chr16	84651250	84651944	695	*	696	*	peak499	1000	*	97.5314	-1	4.07309	348	Promoter (<=1kb)	16	84599204	84651669	52466	2	23406	uc002fid.3	0	ENSG00000103187	COTL1	coactosin like F-actin binding protein 1
chr16	84733502	84734196	695	*	696	*	peak679	1000	*	92.7016	-1	4.07309	348	Promoter (<=1kb)	16	84733555	84813527	79973	1	9100	uc002fii.3	0	ENSG00000103194	USP10	ubiquitin specific peptidase 10
chr16	85784243	85784937	695	*	696	*	peak1603	1000	*	76.4519	-1	4.07309	348	Promoter (<=1kb)	16	85741124	85784689	43566	2	404550	uc002fjc.4	0	ENSG00000154102	C16orf74	chromosome 16 open reading frame 74
chr16	86600352	86601046	695	*	696	*	peak202	1000	*	111.056	-1	4.07309	348	Promoter (<=1kb)	16	86600857	86602537	1681	1	2303	uc002fjq.3	0	ENSG00000176692	FOXC2	forkhead box C2
chr16	86601647	86602341	695	*	696	*	peak733	1000	*	91.6524	-1	4.07309	348	Promoter (<=1kb)	16	86600857	86602537	1681	1	2303	uc002fjq.3	790	ENSG00000176692	FOXC2	forkhead box C2
chr16	87902708	87903402	695	*	696	*	peak1602	1000	*	76.4087	-1	4.07309	348	Promoter (<=1kb)	16	87863629	87903100	39472	2	8140	uc002fkm.3	0	ENSG00000103257	SLC7A5	solute carrier family 7 member 5
chr16	87984960	87985654	695	*	696	*	peak1033	1000	*	85.2425	-1	4.07309	348	Promoter (<=1kb)	16	87985038	88110924	125887	1	54971	uc002fkp.3	0	ENSG00000172530	BANP	BTG3 associated nuclear protein
chr16	88519746	88520440	695	*	696	*	peak826	1000	*	89.4902	-1	4.07309	348	Promoter (<=1kb)	16	88520014	88601574	81561	1	161882	uc002fkv.3	0	ENSG00000179588	ZFPM1	zinc finger protein, FOG family member 1
chr16	88521579	88522273	695	*	696	*	peak1914	1000	*	72.8792	-1	4.07309	348	Promoter (1-2kb)	16	88520014	88601574	81561	1	161882	uc002fkv.3	1565	ENSG00000179588	ZFPM1	zinc finger protein, FOG family member 1
chr16	88772307	88773001	695	*	696	*	peak1032	1000	*	85.1577	-1	4.07309	348	Promoter (<=1kb)	16	88762903	88772800	9898	2	115992	uc021tmo.1	0	ENSG00000158717	RNF166	ring finger protein 166
chr16	88851155	88851849	695	*	696	*	peak277	1000	*	106.516	-1	4.07309	348	Promoter (<=1kb)	16	88781746	88851372	69627	2	9780	uc010vpb.2	0	ENSG00000103335	PIEZO1	piezo type mechanosensitive ion channel component 1
chr16	88851376	88852070	695	*	696	*	peak825	1000	*	89.8218	-1	4.07309	348	Promoter (<=1kb)	16	88781746	88851372	69627	2	9780	uc010vpb.2	-4	ENSG00000103335	PIEZO1	piezo type mechanosensitive ion channel component 1
chr16	89159946	89160640	695	*	696	*	peak1330	1000	*	80.9479	-1	4.07309	348	Promoter (<=1kb)	16	89160217	89222171	61955	1	197322	uc002fmp.3	0	ENSG00000176715	ACSF3	acyl-CoA synthetase family member 3
chr16	89894630	89895324	695	*	696	*	peak381	1000	*	101.034	-1	4.07309	348	Promoter (<=1kb)	16	89894907	89925762	30856	1	84501	uc010civ.1	0	ENSG00000204991	SPIRE2	spire type actin nucleation factor 2
chr16	89894830	89895524	695	*	696	*	peak1913	1000	*	72.3386	-1	4.07309	348	Promoter (<=1kb)	16	89894907	89925762	30856	1	84501	uc010civ.1	0	ENSG00000204991	SPIRE2	spire type actin nucleation factor 2
chr17	235497	236191	695	*	696	*	peak1523	1000	*	77.5576	-1	4.07309	348	Distal Intergenic	17	260118	264457	4340	1	400566	uc021tna.1	-23927	ENSG00000187624	C17orf97	chromosome 17 open reading frame 97
chr17	635543	636237	695	*	696	*	peak251	1000	*	107.96	-1	4.07309	348	Promoter (<=1kb)	17	635847	646075	10229	1	79850	uc002frp.3	0	ENSG00000167695	TLCD3A	TLC domain containing 3A
chr17	882466	883160	695	*	696	*	peak863	1000	*	88.0675	-1	4.07309	348	Promoter (<=1kb)	17	702553	882998	180446	2	64359	uc002fsa.3	0	ENSG00000167693	NXN	nucleoredoxin
chr17	1012211	1012905	695	*	696	*	peak867	1000	*	88.9203	-1	4.07309	348	Promoter (<=1kb)	17	906758	1012340	105583	2	29	uc002fsg.4	0	ENSG00000159842	ABR	ABR activator of RhoGEF and GTPase
chr17	1388755	1389449	695	*	696	*	peak2004	1000	*	71.9735	-1	4.07309	348	Promoter (<=1kb)	17	1367480	1389051	21572	2	4641	uc002fsn.3	0	ENSG00000197879	MYO1C	myosin IC
chr17	1391213	1391907	695	*	696	*	peak1463	1000	*	78.8729	-1	4.07309	348	Promoter (1-2kb)	17	1371134	1389470	18337	2	4641	uc010vqj.1	-1743	ENSG00000197879	MYO1C	myosin IC
chr17	1394491	1395185	695	*	696	*	peak1266	1000	*	81.0645	-1	4.07309	348	Promoter (<=1kb)	17	1367480	1394972	27493	2	4641	uc002fso.3	0	ENSG00000197879	MYO1C	myosin IC
chr17	1465471	1466165	695	*	696	*	peak1751	1000	*	74.5196	-1	4.07309	348	Promoter (<=1kb)	17	1421283	1466110	44828	2	5306	uc010cjt.3	0	ENSG00000174238	PITPNA	phosphatidylinositol transfer protein alpha
chr17	1530911	1531605	695	*	696	*	peak1202	1000	*	82.5714	-1	4.07309	348	Promoter (<=1kb)	17	1488547	1531544	42998	2	124935	uc002fsw.3	0	ENSG00000167703	SLC43A2	solute carrier family 43 member 2
chr17	1532129	1532823	695	*	696	*	peak498	1000	*	97.6428	-1	4.07309	348	Promoter (<=1kb)	17	1477696	1532130	54435	2	124935	uc002fsv.3	0	ENSG00000167703	SLC43A2	solute carrier family 43 member 2
chr17	1546441	1547135	695	*	696	*	peak1329	1000	*	80.5125	-1	4.07309	348	Promoter (1-2kb)	17	1537152	1549083	11932	2	8578	uc002fsy.2	1948	ENSG00000074660	SCARF1	scavenger receptor class F member 1
chr17	1552122	1552816	695	*	696	*	peak530	1000	*	96.239	-1	4.07309	348	Promoter (<=1kb)	17	1549445	1553392	3948	2	83547	uc002ftd.3	576	ENSG00000167705	RILP	Rab interacting lysosomal protein
chr17	1552323	1553017	695	*	696	*	peak1911	1000	*	72.2235	-1	4.07309	348	Promoter (<=1kb)	17	1549445	1553392	3948	2	83547	uc002ftd.3	375	ENSG00000167705	RILP	Rab interacting lysosomal protein
chr17	1627786	1628480	695	*	696	*	peak570	1000	*	95.6513	-1	4.07309	348	Promoter (<=1kb)	17	1627834	1641893	14060	1	124997	uc002fti.2	0	ENSG00000167716	WDR81	WD repeat domain 81
chr17	2240679	2241373	695	*	696	*	peak358	1000	*	102.57	-1	4.07309	348	Promoter (<=1kb)	17	2240806	2284348	43543	1	9905	uc002fum.4	0	ENSG00000141258	SGSM2	small G protein signaling modulator 2
chr17	2614485	2615179	695	*	696	*	peak918	1000	*	87.6659	-1	4.07309	348	Promoter (<=1kb)	17	2592680	2614927	22248	2	23277	uc002fuy.1	0	ENSG00000132361	CLUH	clustered mitochondria homolog
chr17	4401890	4402584	695	*	696	*	peak824	1000	*	89.0181	-1	4.07309	348	Promoter (<=1kb)	17	4402129	4443228	41100	1	124976	uc002fxx.2	0	ENSG00000183018	SPNS2	sphingolipid transporter 2
chr17	4693070	4693764	695	*	696	*	peak276	1000	*	106.049	-1	4.07309	348	Promoter (<=1kb)	17	4692254	4693884	1631	1	388323	uc002fza.2	816	ENSG00000182327	GLTPD2	glycolipid transfer protein domain containing 2
chr17	4709814	4710508	695	*	696	*	peak600	1000	*	94.1454	-1	4.07309	348	Promoter (<=1kb)	17	4710396	4721680	11285	1	5338	uc010vsj.2	0	ENSG00000129219	PLD2	phospholipase D2
chr17	4934729	4935423	695	*	696	*	peak1263	1000	*	81.5335	-1	4.07309	348	Downstream (<1kb)	17	4935897	4938727	2831	2	55065	uc002gao.4	3304	ENSG00000132517	SLC52A1	solute carrier family 52 member 1
chr17	5185541	5186235	695	*	696	*	peak599	1000	*	94.9631	-1	4.07309	348	Promoter (<=1kb)	17	5185558	5239985	54428	1	9135	uc002gbj.3	0	ENSG00000029725	RABEP1	rabaptin, RAB GTPase binding effector protein 1
chr17	5341966	5342660	695	*	696	*	peak2000	1000	*	71.8014	-1	4.07309	348	Promoter (<=1kb)	17	5336099	5342471	6373	2	708	uc002gby.1	0	ENSG00000108561	C1QBP	complement C1q binding protein
chr17	6917974	6918668	695	*	696	*	peak2097	1000	*	70.3247	-1	4.07309	348	Promoter (<=1kb)	17	6917464	6920843	3380	1	100529209	uc010vti.2	510	ENSG00000161939	RNASEK-C17orf49	RNASEK-C17orf49 readthrough
chr17	7218209	7218903	695	*	696	*	peak1029	1000	*	85.1435	-1	4.07309	348	Promoter (<=1kb)	17	7215978	7218647	2670	2	2874	uc002gfw.1	0	ENSG00000132522	GPS2	G protein pathway suppressor 2
chr17	7788085	7788779	695	*	696	*	peak2096	1000	*	70.6763	-1	4.07309	348	Promoter (<=1kb)	17	7788123	7816075	27953	1	1107	uc002gjd.2	0	ENSG00000170004	CHD3	chromodomain helicase DNA binding protein 3
chr17	7819008	7819702	695	*	696	*	peak1831	1000	*	73.9159	-1	4.07309	348	Promoter (<=1kb)	17	7816640	7819265	2626	2	284023	uc002gjl.3	0	ENSG00000179859	RNF227	ring finger protein 227
chr17	8029589	8030283	695	*	696	*	peak1520	1000	*	77.6085	-1	4.07309	348	Promoter (2-3kb)	17	8023908	8027410	3503	2	84667	uc002gkc.3	-2179	ENSG00000179111	HES7	hes family bHLH transcription factor 7
chr17	8534187	8534881	695	*	696	*	peak1906	1000	*	72.8339	-1	4.07309	348	Promoter (<=1kb)	17	8377523	8534079	156557	2	4628	uc010cnx.4	-108	ENSG00000133026	MYH10	myosin heavy chain 10
chr17	11924277	11924971	695	*	696	*	peak1912	1000	*	72.2225	-1	4.07309	348	Promoter (<=1kb)	17	11924135	12047051	122917	1	6416	uc002gnk.3	142	ENSG00000065559	MAP2K4	mitogen-activated protein kinase kinase 4
chr17	15848069	15848763	695	*	696	*	peak134	1000	*	115.704	-1	4.07309	348	Promoter (<=1kb)	17	15848231	15879210	30980	1	136	uc002gpd.1	0	ENSG00000170425	ADORA2B	adenosine A2b receptor
chr17	15902985	15903679	695	*	696	*	peak81	1000	*	119.603	-1	4.07309	348	Promoter (<=1kb)	17	15879875	15903006	23132	2	125150	uc002gpe.3	0	ENSG00000214941	ZSWIM7	zinc finger SWIM-type containing 7
chr17	16394948	16395642	695	*	696	*	peak2003	1000	*	71.1496	-1	4.07309	348	Promoter (<=1kb)	17	16345319	16395505	50187	2	388341	uc002gqh.3	0	ENSG00000181350	LRRC75A	leucine rich repeat containing 75A
chr17	17206443	17207137	695	*	696	*	peak1265	1000	*	81.6703	-1	4.07309	348	Promoter (<=1kb)	17	17206680	17250977	44298	1	56953	uc002grf.3	0	ENSG00000205309	NT5M	5',3'-nucleotidase, mitochondrial
chr17	17584507	17585201	695	*	696	*	peak434	1000	*	99.8382	-1	4.07309	348	Promoter (<=1kb)	17	17584787	17714765	129979	1	10743	uc002grm.3	0	ENSG00000108557	RAI1	retinoic acid induced 1
chr17	17597694	17598388	695	*	696	*	peak569	1000	*	95.2552	-1	4.07309	348	Intron (uc002grm.3/10743, intron 1 of 5)	17	17584787	17714765	129979	1	10743	uc002grm.3	12907	ENSG00000108557	RAI1	retinoic acid induced 1
chr17	18128756	18129450	695	*	696	*	peak1031	1000	*	85.1797	-1	4.07309	348	Promoter (<=1kb)	17	18128936	18148188	19253	1	3996	uc002gsp.3	0	ENSG00000131899	LLGL1	LLGL scribble cell polarity complex component 1
chr17	18907707	18908401	695	*	696	*	peak919	1000	*	87.9243	-1	4.07309	348	Promoter (<=1kb)	17	18874381	18908060	33680	2	644815	uc002guw.3	0	ENSG00000188522	FAM83G	family with sequence similarity 83 member G
chr17	19770651	19771345	695	*	696	*	peak732	1000	*	91.2635	-1	4.07309	348	Promoter (<=1kb)	17	19674143	19771239	97097	2	9706	uc002gwm.4	0	ENSG00000083290	ULK2	unc-51 like autophagy activating kinase 2
chr17	20945821	20946515	695	*	696	*	peak1462	1000	*	78.6302	-1	4.07309	348	Promoter (<=1kb)	17	20902906	20946352	43447	2	23326	uc002gym.4	0	ENSG00000124422	USP22	ubiquitin specific peptidase 22
chr17	21156247	21156941	695	*	696	*	peak731	1000	*	91.2549	-1	4.07309	348	Promoter (<=1kb)	17	21142184	21156578	14395	2	256302	uc010vzx.2	0	ENSG00000274180	NATD1	N-acetyltransferase domain containing 1
chr17	27052947	27053641	695	*	696	*	peak254	1000	*	107.412	-1	4.07309	348	Promoter (<=1kb)	17	27051366	27053230	1865	2	116238	uc002hco.3	0	ENSG00000160606	TLCD1	TLC domain containing 1
chr17	27229620	27230314	695	*	696	*	peak91	1000	*	118.35	-1	4.07309	348	Promoter (<=1kb)	17	27224799	27229975	5177	2	147015	uc002hdd.4	0	ENSG00000167536	DHRS13	dehydrogenase/reductase 13
chr17	27506987	27507681	695	*	696	*	peak1461	1000	*	78.464	-1	4.07309	348	Promoter (<=1kb)	17	27400528	27507407	106880	2	399687	uc002hdt.1	0	ENSG00000196535	MYO18A	myosin XVIIIA
chr17	27619468	27620162	695	*	696	*	peak602	1000	*	94.6782	-1	4.07309	348	Promoter (1-2kb)	17	27582854	27621166	38313	2	57532	uc002hdx.4	1004	ENSG00000108256	NUFIP2	nuclear FMR1 interacting protein 2
chr17	27893708	27894402	695	*	696	*	peak1401	1000	*	79.8251	-1	4.07309	348	Promoter (<=1kb)	17	27887689	27894042	6354	2	116236	uc002hed.2	0	ENSG00000168792	ABHD15	abhydrolase domain containing 15
chr17	27916064	27916758	695	*	696	*	peak467	1000	*	98.3976	-1	4.07309	348	Promoter (<=1kb)	17	27900487	27916610	16124	2	28964	uc002hef.2	0	ENSG00000108262	GIT1	GIT ArfGAP 1
chr17	28088083	28088777	695	*	696	*	peak1910	1000	*	72.4321	-1	4.07309	348	Promoter (<=1kb)	17	28000930	28088408	87479	2	85464	uc002heq.3	0	ENSG00000141298	SSH2	slingshot protein phosphatase 2
chr17	28618809	28619503	695	*	696	*	peak1400	1000	*	79.2689	-1	4.07309	348	Promoter (<=1kb)	17	28575213	28619184	43972	2	642	uc002hez.2	0	ENSG00000108578	BLMH	bleomycin hydrolase
chr17	29297929	29298623	695	*	696	*	peak1460	1000	*	78.5499	-1	4.07309	348	Promoter (<=1kb)	17	29297956	29326929	28974	1	84282	uc002hfz.3	0	ENSG00000181481	RNF135	ring finger protein 135
chr17	29886120	29886814	695	*	696	*	peak730	1000	*	91.5033	-1	4.07309	348	Promoter (<=1kb)	17	29887015	29887102	88	1	406968	uc010wbv.1	-201	ENSG00000207614	MIR193A	microRNA 193a
chr17	30185811	30186505	695	*	696	*	peak298	1000	*	105.832	-1	4.07309	348	Promoter (<=1kb)	17	30178884	30186326	7443	2	55352	uc002hgp.3	0	ENSG00000172301	COPRS	coordinator of PRMT5 and differentiation stimulator
chr17	30334420	30335114	695	*	696	*	peak678	1000	*	92.7769	-1	4.07309	348	Promoter (<=1kb)	17	30335037	30380519	45483	1	114659	uc010wbx.2	0	ENSG00000185158	LRRC37B	leucine rich repeat containing 37B
chr17	35766821	35767515	695	*	696	*	peak1909	1000	*	72.4177	-1	4.07309	348	Promoter (<=1kb)	17	35441927	35766902	324976	2	31	uc002hnn.3	0	ENSG00000278540	ACACA	acetyl-CoA carboxylase alpha
chr17	35849963	35850657	695	*	696	*	peak1834	1000	*	73.1679	-1	4.07309	348	Promoter (<=1kb)	17	35849951	35873588	23638	1	11072	uc002hnx.2	12	ENSG00000276023	DUSP14	dual specificity phosphatase 14
chr17	36507614	36508308	695	*	696	*	peak1143	1000	*	83.2045	-1	4.07309	348	Promoter (<=1kb)	17	36508007	36561846	53840	1	30837	uc002hqa.3	0	ENSG00000274211	SOCS7	suppressor of cytokine signaling 7
chr17	36858213	36858907	695	*	696	*	peak380	1000	*	101.088	-1	4.07309	348	Promoter (<=1kb)	17	36858515	36858584	70	2	100616203	uc021twf.1	0	ENSG00000275238	MIR4734	microRNA 4734
chr17	36861413	36861585	173	*	174	*	peak297	1000	*	105.511	-1	4.07309	104	Promoter (<=1kb)	17	36861873	36871009	9137	1	4302	uc010wdr.2	-288	ENSG00000275023	MLLT6	MLLT6, PHD finger containing
chr17	36886166	36886860	695	*	696	*	peak636	1000	*	93.1347	-1	4.07309	348	Promoter (<=1kb)	17	36886510	36891858	5349	1	284106	uc010wds.1	0	ENSG00000277972	CISD3	CDGSH iron sulfur domain 3
chr17	36955589	36956283	695	*	696	*	peak866	1000	*	88.9857	-1	4.07309	348	Promoter (<=1kb)	17	36921944	36956158	34215	2	8396	uc002hqs.3	0	ENSG00000276293	PIP4K2B	phosphatidylinositol-5-phosphate 4-kinase type 2 beta
chr17	37774011	37774705	695	*	696	*	peak1399	1000	*	79.8556	-1	4.07309	348	Distal Intergenic	17	37783177	37792878	9702	1	84152	uc002hrz.3	-8472	ENSG00000131771	PPP1R1B	protein phosphatase 1 regulatory inhibitor subunit 1B
chr17	38218800	38219494	695	*	696	*	peak1030	1000	*	85.6123	-1	4.07309	348	Promoter (<=1kb)	17	38219068	38246290	27223	1	7067	uc002htv.3	0	ENSG00000126351	THRA	thyroid hormone receptor alpha
chr17	38278280	38278974	695	*	696	*	peak677	1000	*	92.0181	-1	4.07309	348	Promoter (<=1kb)	17	38278790	38293045	14256	1	339287	uc002hua.4	0	ENSG00000188895	MSL1	MSL complex subunit 1
chr17	38518993	38519687	695	*	696	*	peak1522	1000	*	77.5463	-1	4.07309	348	Promoter (1-2kb)	17	38516905	38520945	4041	2	125111	uc010cwz.3	1258	ENSG00000183153	GJD3	gap junction protein delta 3
chr17	38599515	38600209	695	*	696	*	peak253	1000	*	107.633	-1	4.07309	348	Promoter (<=1kb)	17	38599676	38613982	14307	1	3487	uc002hus.3	0	ENSG00000141753	IGFBP4	insulin like growth factor binding protein 4
chr17	38974803	38975497	695	*	696	*	peak1673	1000	*	75.445	-1	4.07309	348	Promoter (<=1kb)	17	38975344	38992526	17183	1	147184	uc021txc.1	0	ENSG00000167920	TMEM99	transmembrane protein 99 (putative)
chr17	39942365	39943059	695	*	696	*	peak1398	1000	*	79.8435	-1	4.07309	348	Promoter (<=1kb)	17	39910859	39942964	32106	2	3728	uc002hxr.2	0	ENSG00000173801	JUP	junction plakoglobin
chr17	39967652	39968346	695	*	696	*	peak1672	1000	*	75.4948	-1	4.07309	348	Promoter (<=1kb)	17	39958205	39968451	10247	2	10609	uc002hxt.3	105	ENSG00000141696	P3H4	prolyl 3-hydroxylase family member 4 (inactive)
chr17	40427842	40428536	695	*	696	*	peak379	1000	*	101.475	-1	4.07309	348	Promoter (<=1kb)	17	40351195	40428424	77230	2	6777	uc002hzh.3	0	ENSG00000173757	STAT5B	signal transducer and activator of transcription 5B
chr17	40440072	40440766	695	*	696	*	peak1201	1000	*	82.9967	-1	4.07309	348	Promoter (<=1kb)	17	40440074	40463960	23887	1	6776	uc010cyb.2	0	ENSG00000126561	STAT5A	signal transducer and activator of transcription 5A
chr17	40683816	40684510	695	*	696	*	peak433	1000	*	99.5476	-1	4.07309	348	Distal Intergenic	17	40687951	40696466	8516	1	4669	uc002hzv.3	-3441	ENSG00000108784	NAGLU	N-acetyl-alpha-glucosaminidase
chr17	40688117	40688811	695	*	696	*	peak529	1000	*	96.9172	-1	4.07309	348	Promoter (<=1kb)	17	40687951	40696466	8516	1	4669	uc002hzv.3	166	ENSG00000108784	NAGLU	N-acetyl-alpha-glucosaminidase
chr17	41856068	41856762	695	*	696	*	peak1671	1000	*	75.1418	-1	4.07309	348	Promoter (<=1kb)	17	41843489	41856368	12880	2	1845	uc002ied.4	0	ENSG00000108861	DUSP3	dual specificity phosphatase 3
chr17	41910111	41910805	695	*	696	*	peak1601	1000	*	76.9008	-1	4.07309	348	Promoter (<=1kb)	17	41878167	41910547	32381	2	4356	uc002iei.4	0	ENSG00000161647	MPP3	membrane palmitoylated protein 3
chr17	42296348	42297042	695	*	696	*	peak980	1000	*	86.0677	-1	4.07309	348	Promoter (<=1kb)	17	42282401	42297041	14641	2	7343	uc002igc.3	0	ENSG00000108312	UBTF	upstream binding transcription factor
chr17	42440742	42441436	695	*	696	*	peak252	1000	*	107.259	-1	4.07309	348	Promoter (<=1kb)	17	42431101	42441235	10135	2	284069	uc002igs.2	0	ENSG00000161682	FAM171A2	family with sequence similarity 171 member A2
chr17	42907288	42907982	695	*	696	*	peak1750	1000	*	74.0472	-1	4.07309	348	Promoter (<=1kb)	17	42875816	42907607	31792	2	10052	uc002ihk.3	0	ENSG00000182963	GJC1	gap junction protein gamma 1
chr17	43393778	43394472	695	*	696	*	peak1397	1000	*	79.9929	-1	4.07309	348	Promoter (<=1kb)	17	43340488	43394414	53927	2	9020	uc002iiw.1	0	ENSG00000006062	MAP3K14	mitogen-activated protein kinase kinase kinase 14
chr17	43661887	43662581	695	*	696	*	peak676	1000	*	92.7353	-1	4.07309	348	Exon (uc031rbq.1/uc031rbq.1, exon 1 of 4)	17	43677491	43679748	2258	2	644172	uc010wjw.1	17167	NA	MAPK8IP1P2	mitogen-activated protein kinase 8 interacting protein 1 pseudogene 2
chr17	44270260	44270954	695	*	696	*	peak107	1000	*	117.838	-1	4.07309	348	Promoter (<=1kb)	17	44107282	44270272	162991	2	284058	uc002ikd.3	0	ENSG00000120071	KANSL1	KAT8 regulatory NSL complex subunit 1
chr17	45330847	45331541	695	*	696	*	peak2099	1000	*	70.5447	-1	4.07309	348	Promoter (<=1kb)	17	45331208	45368565	37358	1	3690	uc002ili.1	0	ENSG00000259207	ITGB3	integrin subunit beta 3
chr17	46655064	46655758	695	*	696	*	peak601	1000	*	94.4426	-1	4.07309	348	Promoter (<=1kb)	17	46652869	46655743	2875	2	3214	uc002inp.3	0	ENSG00000182742	HOXB4	homeobox B4
chr17	46690161	46690855	695	*	696	*	peak9	1000	*	141.367	-1	4.07309	348	Promoter (1-2kb)	17	46689708	46692301	2594	2	3218	uc002inw.3	1446	ENSG00000120068	HOXB8	homeobox B8
chr17	46985631	46986325	695	*	696	*	peak1200	1000	*	82.0843	-1	4.07309	348	Promoter (<=1kb)	17	46985731	47006422	20692	1	65264	uc002ioi.3	0	ENSG00000159202	UBE2Z	ubiquitin conjugating enzyme E2 Z
chr17	47337374	47338068	695	*	696	*	peak675	1000	*	92.039	-1	4.07309	348	Distal Intergenic	17	47325605	47336027	10423	1	124871	uc021tzs.1	11769	ENSG00000177369	FLJ40194	uncharacterized FLJ40194
chr17	47439174	47439868	695	*	696	*	peak979	1000	*	86.8887	-1	4.07309	348	Promoter (<=1kb)	17	47366568	47439476	72909	2	22834	uc002iov.4	0	ENSG00000198740	ZNF652	zinc finger protein 652
chr17	47652971	47653665	695	*	696	*	peak2002	1000	*	71.8879	-1	4.07309	348	Promoter (<=1kb)	17	47653298	47661171	7874	1	11248	uc002ipa.3	0	ENSG00000182575	NXPH3	neurexophilin 3
chr17	47928324	47929018	695	*	696	*	peak411	1000	*	100.515	-1	4.07309	348	Promoter (2-3kb)	17	47921418	47925379	3962	2	255061	uc002ipu.3	-2945	ENSG00000176358	TAC4	tachykinin precursor 4
chr17	48350361	48351055	695	*	696	*	peak1833	1000	*	73.9018	-1	4.07309	348	Promoter (<=1kb)	17	48351788	48358846	7059	1	162461	uc021tzz.1	-733	ENSG00000167105	TMEM92	transmembrane protein 92
chr17	48423312	48424006	695	*	696	*	peak674	1000	*	92.2112	-1	4.07309	348	Promoter (<=1kb)	17	48423393	48438512	15120	1	64132	uc002iqo.3	0	ENSG00000015532	XYLT2	xylosyltransferase 2
chr17	48555965	48556659	695	*	696	*	peak673	1000	*	92.2176	-1	4.07309	348	Promoter (<=1kb)	17	48556190	48557990	1801	1	55316	uc010wmp.2	0	ENSG00000136444	RSAD1	radical S-adenosyl methionine domain containing 1
chr17	48624253	48624947	695	*	696	*	peak2001	1000	*	71.2635	-1	4.07309	348	Promoter (<=1kb)	17	48624429	48633213	8785	1	64847	uc002ird.3	0	ENSG00000006282	SPATA20	spermatogenesis associated 20
chr17	48784735	48785429	695	*	696	*	peak14	1000	*	137.054	-1	4.07309	348	Promoter (<=1kb)	17	48770551	48785270	14720	2	91369	uc002iso.3	0	ENSG00000154945	ANKRD40	ankyrin repeat domain 40
chr17	48784936	48785630	695	*	696	*	peak1749	1000	*	74.632	-1	4.07309	348	Promoter (<=1kb)	17	48770551	48785270	14720	2	91369	uc002iso.3	0	ENSG00000154945	ANKRD40	ankyrin repeat domain 40
chr17	48942939	48943633	695	*	696	*	peak1521	1000	*	77.4038	-1	4.07309	348	Promoter (<=1kb)	17	48939587	48943715	4129	2	10140	uc002isw.3	82	ENSG00000141232	TOB1	transducer of ERBB2, 1
chr17	49243676	49244370	695	*	696	*	peak1264	1000	*	81.0342	-1	4.07309	348	Promoter (<=1kb)	17	49243862	49249105	5244	1	4831	uc002itn.3	0	ENSG00000243678	NME2	NME/NM23 nucleoside diphosphate kinase 2
chr17	54670901	54671595	695	*	696	*	peak1999	1000	*	71.7108	-1	4.07309	348	Promoter (<=1kb)	17	54671060	54672951	1892	1	9241	uc002iup.2	0	ENSG00000183691	NOG	noggin
chr17	55162315	55163009	695	*	696	*	peak978	1000	*	86.0023	-1	4.07309	348	Promoter (<=1kb)	17	55162553	55198710	36158	1	8165	uc002iux.3	0	ENSG00000121057	AKAP1	A-kinase anchoring protein 1
chr17	55333363	55334057	695	*	696	*	peak2098	1000	*	70.5837	-1	4.07309	348	Promoter (<=1kb)	17	55333931	55757299	423369	1	124540	uc002iuz.1	0	ENSG00000153944	MSI2	musashi RNA binding protein 2
chr17	56032280	56032974	695	*	696	*	peak106	1000	*	117.716	-1	4.07309	348	Promoter (<=1kb)	17	55938604	56032684	94081	2	404093	uc002ive.2	0	ENSG00000180891	CUEDC1	CUE domain containing 1
chr17	56065372	56066066	695	*	696	*	peak1396	1000	*	79.2422	-1	4.07309	348	Promoter (<=1kb)	17	56048910	56065615	16706	2	7716	uc002ivf.1	0	ENSG00000136451	VEZF1	vascular endothelial zinc finger 1
chr17	56160580	56161274	695	*	696	*	peak1088	1000	*	84.1997	-1	4.07309	348	Promoter (<=1kb)	17	56160780	56167618	6839	1	140735	uc010wnn.1	0	ENSG00000264364	DYNLL2	dynein light chain LC8-type 2
chr17	57408926	57409620	695	*	696	*	peak212	1000	*	110.715	-1	4.07309	348	Promoter (<=1kb)	17	57409053	57433664	24612	1	388403	uc002ixl.1	0	ENSG00000175155	YPEL2	yippee like 2
chr17	59486655	59487349	695	*	696	*	peak1328	1000	*	80.7833	-1	4.07309	348	Promoter (1-2kb)	17	59489112	59490641	1530	1	388407	uc002izh.1	-1763	ENSG00000187013	LINC02875	long intergenic non-protein coding RNA 2875
chr17	60556082	60556776	695	*	696	*	peak1670	1000	*	75.8731	-1	4.07309	348	Promoter (<=1kb)	17	60556386	60692841	136456	1	11011	uc002izz.4	0	ENSG00000146872	TLK2	tousled like kinase 2
chr17	60781210	60781904	695	*	696	*	peak497	1000	*	97.4716	-1	4.07309	348	Intron (uc010ddr.3/162333, intron 10 of 10)	17	60758819	60770962	12144	1	9902	uc002jaf.4	22391	ENSG00000011028	MRC2	mannose receptor C type 2
chr17	61043260	61043954	695	*	696	*	peak635	1000	*	93.6108	-1	4.07309	348	Distal Intergenic	17	61086898	61505067	418170	1	26115	uc002jal.4	-42944	ENSG00000170921	TANC2	tetratricopeptide repeat, ankyrin repeat and coiled-coil containing 2
chr17	61043465	61044159	695	*	696	*	peak1832	1000	*	73.2451	-1	4.07309	348	Distal Intergenic	17	61086898	61505067	418170	1	26115	uc002jal.4	-42739	ENSG00000170921	TANC2	tetratricopeptide repeat, ankyrin repeat and coiled-coil containing 2
chr17	61523214	61523908	695	*	696	*	peak672	1000	*	92.563	-1	4.07309	348	Promoter (<=1kb)	17	61509665	61523545	13881	2	1534	uc002jas.3	0	ENSG00000008283	CYB561	cytochrome b561
chr17	61554329	61555023	695	*	696	*	peak1669	1000	*	75.2173	-1	4.07309	348	Promoter (<=1kb)	17	61554422	61555878	1457	1	1636	uc010wph.2	0	ENSG00000159640	ACE	angiotensin I converting enzyme
chr17	61699882	61700576	695	*	696	*	peak105	1000	*	117.476	-1	4.07309	348	Promoter (<=1kb)	17	61699801	61773670	73870	1	4215	uc010wpp.2	81	ENSG00000198909	MAP3K3	mitogen-activated protein kinase kinase kinase 3
chr17	61700081	61700775	695	*	696	*	peak1748	1000	*	74.1026	-1	4.07309	348	Promoter (<=1kb)	17	61699801	61773670	73870	1	4215	uc010wpp.2	280	ENSG00000198909	MAP3K3	mitogen-activated protein kinase kinase kinase 3
chr17	61777179	61777873	695	*	696	*	peak1908	1000	*	72.8082	-1	4.07309	348	Promoter (<=1kb)	17	61777698	61780045	2348	1	729683	uc031rdk.1	0	NA	LOC729683	uncharacterized LOC729683
chr17	61919564	61920258	695	*	696	*	peak90	1000	*	118.113	-1	4.07309	348	Promoter (<=1kb)	17	61909441	61919826	10386	2	6603	uc010dea.1	0	ENSG00000108604	SMARCD2	SWI/SNF related, matrix associated, actin dependent regulator of chromatin, subfamily d, member 2
chr17	62206797	62207491	695	*	696	*	peak568	1000	*	95.4364	-1	4.07309	348	Promoter (<=1kb)	17	62120390	62207502	87113	2	2081	uc002jdz.2	11	ENSG00000178607	ERN1	endoplasmic reticulum to nucleus signaling 1
chr17	62340290	62340984	695	*	696	*	peak1747	1000	*	74.0358	-1	4.07309	348	Promoter (<=1kb)	17	62224795	62340653	115859	2	55852	uc002jed.3	0	ENSG00000136478	TEX2	testis expressed 2
chr17	62657868	62658562	695	*	696	*	peak315	1000	*	104.13	-1	4.07309	348	Promoter (<=1kb)	17	62540735	62658386	117652	2	64750	uc002jep.1	0	ENSG00000108854	SMURF2	SMAD specific E3 ubiquitin protein ligase 2
chr17	64298521	64299215	695	*	696	*	peak174	1000	*	112.58	-1	4.07309	348	Promoter (<=1kb)	17	64298926	64771238	472313	1	5578	uc002jfo.1	0	ENSG00000154229	PRKCA	protein kinase C alpha
chr17	65374705	65375399	695	*	696	*	peak1459	1000	*	78.2355	-1	4.07309	348	Promoter (1-2kb)	17	65373397	65693379	319983	1	26207	uc002jgc.4	1308	ENSG00000154217	PITPNC1	phosphatidylinositol transfer protein cytoplasmic 1
chr17	65821494	65822188	695	*	696	*	peak1458	1000	*	78.7421	-1	4.07309	348	Promoter (<=1kb)	17	65821780	65900956	79177	1	2186	uc010wqm.1	0	ENSG00000171634	BPTF	bromodomain PHD finger transcription factor
chr17	65989335	65990029	695	*	696	*	peak332	1000	*	103.48	-1	4.07309	348	Promoter (<=1kb)	17	65987217	65989765	2549	2	284018	uc002jgi.4	0	ENSG00000186665	C17orf58	chromosome 17 open reading frame 58
chr17	65989560	65990254	695	*	696	*	peak1087	1000	*	84.9966	-1	4.07309	348	Promoter (<=1kb)	17	65987217	65989765	2549	2	284018	uc002jgi.4	0	ENSG00000186665	C17orf58	chromosome 17 open reading frame 58
chr17	66201568	66202262	695	*	696	*	peak1457	1000	*	78.1911	-1	4.07309	348	Distal Intergenic	17	66194801	66196443	1643	1	440461	uc010wqn.2	6767	NA	ARHGAP27P2	Rho GTPase activating protein 27 pseudogene 2
chr17	66508657	66509351	695	*	696	*	peak917	1000	*	87.6613	-1	4.07309	348	Promoter (<=1kb)	17	66508520	66529570	21051	1	5573	uc002jhk.4	137	ENSG00000108946	PRKAR1A	protein kinase cAMP-dependent type I regulatory subunit alpha
chr17	72983619	72984313	695	*	696	*	peak151	1000	*	113.259	-1	4.07309	348	Promoter (<=1kb)	17	72983727	73001892	18166	1	30850	uc002jml.4	0	ENSG00000109089	CDR2L	cerebellar degeneration related protein 2 like
chr17	73043122	73043816	695	*	696	*	peak466	1000	*	98.8673	-1	4.07309	348	Promoter (<=1kb)	17	73043279	73061981	18703	1	23510	uc002jmp.3	0	ENSG00000180901	KCTD2	potassium channel tetramerization domain containing 2
chr17	73149998	73150692	695	*	696	*	peak5	1000	*	153.554	-1	4.07309	348	Promoter (<=1kb)	17	73131344	73150775	19432	2	51155	uc002jmz.1	83	ENSG00000189159	JPT1	Jupiter microtubule associated homolog 1
chr17	73178507	73179201	695	*	696	*	peak331	1000	*	103.218	-1	4.07309	348	Promoter (<=1kb)	17	73163825	73179098	15274	2	6613	uc002jne.3	0	ENSG00000188612	SUMO2	small ubiquitin like modifier 2
chr17	73266945	73267639	695	*	696	*	peak1028	1000	*	85.9523	-1	4.07309	348	Promoter (<=1kb)	17	73267380	73269976	2597	1	100287042	uc021ucy.1	0	ENSG00000263843	LOC100287042	uncharacterized LOC100287042
chr17	73512472	73513166	695	*	696	*	peak1668	1000	*	75.2901	-1	4.07309	348	Promoter (<=1kb)	17	73512609	73517851	5243	1	283989	uc002joe.1	0	ENSG00000182173	TSEN54	tRNA splicing endonuclease subunit 54
chr17	73584878	73585572	695	*	696	*	peak1262	1000	*	81.5456	-1	4.07309	348	Promoter (<=1kb)	17	73584139	73622927	38789	1	80022	uc010wse.2	739	ENSG00000266714	MYO15B	myosin XVB
chr17	73873931	73874625	695	*	696	*	peak314	1000	*	104.401	-1	4.07309	348	Promoter (<=1kb)	17	73870245	73874065	3821	2	91107	uc002jpv.3	0	ENSG00000132481	TRIM47	tripartite motif containing 47
chr17	73892439	73893133	695	*	696	*	peak33	1000	*	128.098	-1	4.07309	348	Promoter (<=1kb)	17	73885041	73893084	8044	2	201292	uc002jpx.4	0	ENSG00000141569	TRIM65	tripartite motif containing 65
chr17	74261366	74262060	695	*	696	*	peak916	1000	*	87.0792	-1	4.07309	348	Promoter (<=1kb)	17	74261286	74267379	6094	1	283991	uc010wsy.1	80	ENSG00000185262	UBALD2	UBA like domain containing 2
chr17	74448715	74449409	695	*	696	*	peak1746	1000	*	74.1083	-1	4.07309	348	Promoter (<=1kb)	17	74385613	74449288	63676	2	63893	uc002jrm.4	0	ENSG00000175931	UBE2O	ubiquitin conjugating enzyme E2 O
chr17	74732403	74733097	695	*	696	*	peak201	1000	*	111.834	-1	4.07309	348	Promoter (<=1kb)	17	74730206	74732546	2341	2	6427	uc002jsw.2	0	ENSG00000161547	SRSF2	serine and arginine rich splicing factor 2
chr17	74864417	74865111	695	*	696	*	peak211	1000	*	110.961	-1	4.07309	348	Promoter (<=1kb)	17	74864798	74878607	13810	1	146664	uc002jtg.4	0	ENSG00000167889	MGAT5B	alpha-1,6-mannosylglycoprotein 6-beta-N-acetylglucosaminyltransferase B
chr17	75276761	75277455	695	*	696	*	peak432	1000	*	99.805	-1	4.07309	348	Promoter (<=1kb)	17	75277492	75496678	219187	1	10801	uc002jts.4	-37	ENSG00000184640	SEPTIN9	septin 9
chr17	76164548	76165242	695	*	696	*	peak1395	1000	*	79.2494	-1	4.07309	348	Promoter (<=1kb)	17	76164671	76168801	4131	1	9144	uc002jut.3	0	ENSG00000108639	SYNGR2	synaptogyrin 2
chr17	76337633	76338327	695	*	696	*	peak1667	1000	*	75.2453	-1	4.07309	348	Distal Intergenic	17	76352859	76356158	3300	2	9021	uc002jvl.2	17831	ENSG00000184557	SOCS3	suppressor of cytokine signaling 3
chr17	76355787	76356481	695	*	696	*	peak1998	1000	*	71.6167	-1	4.07309	348	Promoter (<=1kb)	17	76352859	76356158	3300	2	9021	uc002jvl.2	0	ENSG00000184557	SOCS3	suppressor of cytokine signaling 3
chr17	76836429	76837123	695	*	696	*	peak865	1000	*	88.0718	-1	4.07309	348	Promoter (<=1kb)	17	76792399	76836969	44571	2	57602	uc002jvz.1	0	ENSG00000055483	USP36	ubiquitin specific peptidase 36
chr17	77786848	77787542	695	*	696	*	peak1745	1000	*	74.2296	-1	4.07309	348	Distal Intergenic	17	77768176	77770915	2740	2	57332	uc002jxd.2	-15933	ENSG00000141570	CBX8	chromobox 8
chr17	77812634	77813328	695	*	696	*	peak864	1000	*	88.5071	-1	4.07309	348	Promoter (<=1kb)	17	77806955	77813213	6259	2	8535	uc002jxe.3	0	ENSG00000141582	CBX4	chromobox 4
chr17	78009189	78009883	695	*	696	*	peak598	1000	*	94.6461	-1	4.07309	348	Promoter (<=1kb)	17	77906142	78009657	103516	2	125058	uc002jxj.4	0	ENSG00000167291	TBC1D16	TBC1 domain family member 16
chr17	78074868	78075562	695	*	696	*	peak1261	1000	*	81.1227	-1	4.07309	348	Promoter (<=1kb)	17	78075355	78093679	18325	1	2548	uc002jxo.3	0	ENSG00000171298	GAA	glucosidase alpha, acid
chr17	78965261	78965955	695	*	696	*	peak1997	1000	*	71.5958	-1	4.07309	348	Promoter (<=1kb)	17	78965641	78973933	8293	1	79643	uc002jyw.4	0	ENSG00000176108	CHMP6	charged multivesicular body protein 6
chr17	78965602	78966296	695	*	696	*	peak1830	1000	*	73.4794	-1	4.07309	348	Promoter (<=1kb)	17	78965641	78973933	8293	1	79643	uc002jyw.4	0	ENSG00000176108	CHMP6	charged multivesicular body protein 6
chr17	79009104	79009798	695	*	696	*	peak1996	1000	*	71.339	-1	4.07309	348	Promoter (<=1kb)	17	79008947	79091232	82286	1	10458	uc010wuh.1	157	ENSG00000175866	BAIAP2	BAR/IMD domain containing adaptor protein 2
chr17	79319452	79320146	695	*	696	*	peak1142	1000	*	83.1987	-1	4.07309	348	Distal Intergenic	17	79285072	79304474	19403	2	284186	uc002kad.2	-14978	ENSG00000185332	TMEM105	TMEM105 long non-coding RNA
chr17	79367192	79367886	695	*	696	*	peak465	1000	*	98.171	-1	4.07309	348	Distal Intergenic	17	79373540	79433358	59819	1	57597	uc002kaf.2	-5654	ENSG00000266074	BAHCC1	BAH domain and coiled-coil containing 1
chr17	79370458	79371152	695	*	696	*	peak1666	1000	*	75.2051	-1	4.07309	348	Promoter (2-3kb)	17	79373540	79433358	59819	1	57597	uc002kaf.2	-2388	ENSG00000266074	BAHCC1	BAH domain and coiled-coil containing 1
chr17	79448019	79448713	695	*	696	*	peak823	1000	*	89.5533	-1	4.07309	348	Distal Intergenic	17	79418130	79418214	85	2	100422944	uc021ufa.1	-29805	ENSG00000266189	MIR3186	microRNA 3186
chr17	79603666	79604360	695	*	696	*	peak26	1000	*	130.067	-1	4.07309	348	Promoter (<=1kb)	17	79523913	79604138	80226	2	55666	uc002kat.4	0	ENSG00000182446	NPLOC4	NPL4 homolog, ubiquitin recognition factor
chr17	79650957	79651651	695	*	696	*	peak1199	1000	*	82.2985	-1	4.07309	348	Promoter (<=1kb)	17	79650962	79658860	7899	1	9146	uc010wus.2	0	ENSG00000185359	HGS	hepatocyte growth factor-regulated tyrosine kinase substrate
chr17	79679191	79679885	695	*	696	*	peak729	1000	*	91.6714	-1	4.07309	348	Promoter (<=1kb)	17	79679266	79688046	8781	1	1468	uc002kbi.4	0	ENSG00000183048	SLC25A10	solute carrier family 25 member 10
chr17	79817987	79818681	695	*	696	*	peak1995	1000	*	71.7405	-1	4.07309	348	Promoter (<=1kb)	17	79801034	79818442	17409	2	5034	uc002kbm.1	0	ENSG00000185624	P4HB	prolyl 4-hydroxylase subunit beta
chr17	79828786	79829480	695	*	696	*	peak2095	1000	*	70.152	-1	4.07309	348	Promoter (<=1kb)	17	79825597	79828790	3194	2	396	uc021uff.1	0	ENSG00000141522	ARHGDIA	Rho GDP dissociation inhibitor alpha
chr17	79875415	79876109	695	*	696	*	peak977	1000	*	86.93	-1	4.07309	348	Promoter (<=1kb)	17	79869815	79876058	6244	2	51547	uc002kcj.2	0	ENSG00000187531	SIRT7	sirtuin 7
chr17	79935236	79935930	695	*	696	*	peak1456	1000	*	78.4873	-1	4.07309	348	Promoter (<=1kb)	17	79935426	79975282	39857	1	79058	uc002kcx.3	0	ENSG00000169696	ASPSCR1	ASPSCR1 tether for SLC2A4, UBX domain containing
chr17	80023219	80023913	695	*	696	*	peak296	1000	*	105.627	-1	4.07309	348	Promoter (<=1kb)	17	80015748	80023354	7607	2	64118	uc002kdq.4	0	ENSG00000169718	DUS1L	dihydrouridine synthase 1 like
chr17	80170619	80171313	695	*	696	*	peak357	1000	*	102.147	-1	4.07309	348	Promoter (<=1kb)	17	80059346	80170689	111344	2	284001	uc002kdx.1	0	ENSG00000176155	CCDC57	coiled-coil domain containing 57
chr17	80186686	80187380	695	*	696	*	peak1907	1000	*	72.7598	-1	4.07309	348	Promoter (<=1kb)	17	80186887	80197375	10489	1	9123	uc002keb.3	0	ENSG00000141526	SLC16A3	solute carrier family 16 member 3
chr17	80376128	80376822	695	*	696	*	peak431	1000	*	99.3459	-1	4.07309	348	Promoter (<=1kb)	17	80376252	80400516	24265	1	284004	uc002kev.4	0	ENSG00000169660	HEXD	hexosaminidase D
chr17	80476900	80477594	695	*	696	*	peak200	1000	*	111.939	-1	4.07309	348	Promoter (<=1kb)	17	80477594	80554067	76474	1	3607	uc002kfm.1	0	ENSG00000141568	FOXK2	forkhead box K2
chr17	80709961	80710655	695	*	696	*	peak1994	1000	*	71.9011	-1	4.07309	348	Promoter (<=1kb)	17	80709940	80901062	191123	1	6904	uc002kfz.3	21	ENSG00000141556	TBCD	tubulin folding cofactor D
chr18	158392	159086	695	*	696	*	peak1665	1000	*	75.8684	-1	4.07309	348	Promoter (<=1kb)	18	158483	213739	55257	1	9097	uc002kkf.1	0	ENSG00000101557	USP14	ubiquitin specific peptidase 14
chr18	500321	501015	695	*	696	*	peak1600	1000	*	76.8794	-1	4.07309	348	Promoter (<=1kb)	18	319355	500729	181375	2	81035	uc002kkm.3	0	ENSG00000158270	COLEC12	collectin subfamily member 12
chr18	6729486	6730180	695	*	696	*	peak2091	1000	*	70.0737	-1	4.07309	348	Distal Intergenic	18	6788493	6898721	110229	1	79822	uc002knc.3	-58313	ENSG00000088756	ARHGAP28	Rho GTPase activating protein 28
chr18	8609106	8609800	695	*	696	*	peak410	1000	*	100.669	-1	4.07309	348	Promoter (<=1kb)	18	8609443	8639380	29938	1	201475	uc002knp.3	0	ENSG00000206418	RAB12	RAB12, member RAS oncogene family
chr18	9334640	9335334	695	*	696	*	peak250	1000	*	107.301	-1	4.07309	348	Promoter (<=1kb)	18	9334765	9402418	67654	1	57045	uc002knz.3	0	ENSG00000128791	TWSG1	twisted gastrulation BMP signaling modulator 1
chr18	19284009	19284703	695	*	696	*	peak1326	1000	*	80.9275	-1	4.07309	348	Promoter (<=1kb)	18	19230858	19284766	53909	2	171586	uc002ktl.2	63	ENSG00000158201	ABHD3	abhydrolase domain containing 3, phospholipase
chr18	19320912	19321606	695	*	696	*	peak1664	1000	*	75.081	-1	4.07309	348	Promoter (<=1kb)	18	19321545	19450912	129368	1	57534	uc002ktq.3	0	ENSG00000101752	MIB1	mindbomb E3 ubiquitin protein ligase 1
chr18	19928268	19928962	695	*	696	*	peak133	1000	*	115.877	-1	4.07309	348	Distal Intergenic	18	19993564	19997878	4315	2	64693	uc002ktv.1	68916	ENSG00000212710	CTAGE1	cutaneous T cell lymphoma-associated antigen 1
chr18	22929405	22930099	695	*	696	*	peak132	1000	*	115.735	-1	4.07309	348	Promoter (2-3kb)	18	22641888	22932214	290327	2	25925	uc002kvk.2	2115	ENSG00000198795	ZNF521	zinc finger protein 521
chr18	45534360	45535054	695	*	696	*	peak2094	1000	*	70.8713	-1	4.07309	348	Distal Intergenic	18	45371283	45457517	86235	2	4087	uc010xdd.2	-76843	ENSG00000175387	SMAD2	SMAD family member 2
chr18	46502235	46502929	695	*	696	*	peak1905	1000	*	72.7042	-1	4.07309	348	Distal Intergenic	18	46446223	46477081	30859	2	4092	uc021ujr.1	-25154	ENSG00000101665	SMAD7	SMAD family member 7
chr18	48405326	48406020	695	*	696	*	peak1141	1000	*	83.7478	-1	4.07309	348	Promoter (<=1kb)	18	48405432	48476162	70731	1	4200	uc002ley.3	0	ENSG00000082212	ME2	malic enzyme 2
chr18	48494172	48494866	695	*	696	*	peak1325	1000	*	80.6425	-1	4.07309	348	Promoter (<=1kb)	18	48494387	48584614	90228	1	4089	uc010xdo.1	0	ENSG00000141646	SMAD4	SMAD family member 4
chr18	48556525	48557219	695	*	696	*	peak528	1000	*	96.1222	-1	4.07309	348	Promoter (<=1kb)	18	48556583	48611411	54829	1	4089	uc010xdp.2	0	ENSG00000141646	SMAD4	SMAD family member 4
chr18	48723261	48723955	695	*	696	*	peak495	1000	*	97.2298	-1	4.07309	348	Promoter (<=1kb)	18	48700920	48724051	23132	2	51320	uc002lfc.4	96	ENSG00000176624	MEX3C	mex-3 RNA binding family member C
chr18	51750299	51750993	695	*	696	*	peak1027	1000	*	85.0578	-1	4.07309	348	Promoter (<=1kb)	18	51677971	51751158	73188	2	8932	uc002lfg.2	165	ENSG00000134046	MBD2	methyl-CpG binding domain protein 2
chr18	53254941	53255635	695	*	696	*	peak199	1000	*	111.598	-1	4.07309	348	Promoter (<=1kb)	18	52889562	53255860	366299	2	6925	uc002lfz.2	225	ENSG00000196628	TCF4	transcription factor 4
chr18	53447307	53448001	695	*	696	*	peak2092	1000	*	70.0646	-1	4.07309	348	Intron (uc002lgd.1/uc002lgd.1, intron 1 of 1)	18	53252511	53303188	50678	2	6925	uc021ukp.1	-144119	ENSG00000196628	TCF4	transcription factor 4
chr18	55469962	55470656	695	*	696	*	peak1140	1000	*	83.5975	-1	4.07309	348	Promoter (<=1kb)	18	55313659	55470327	156669	2	5205	uc002lgw.3	0	ENSG00000081923	ATP8B1	ATPase phospholipid transporting 8B1
chr18	55710996	55711690	695	*	696	*	peak57	1000	*	122.508	-1	4.07309	348	Promoter (<=1kb)	18	55711610	56068772	357163	1	23327	uc002lgx.3	0	ENSG00000049759	NEDD4L	NEDD4 like E3 ubiquitin protein ligase
chr18	55711229	55711923	695	*	696	*	peak1026	1000	*	85.3031	-1	4.07309	348	Promoter (<=1kb)	18	55711610	56068772	357163	1	23327	uc002lgx.3	0	ENSG00000049759	NEDD4L	NEDD4 like E3 ubiquitin protein ligase
chr18	56338730	56339424	695	*	696	*	peak822	1000	*	89.8251	-1	4.07309	348	Promoter (<=1kb)	18	56338618	56417370	78753	1	10892	uc002lhn.1	112	ENSG00000172175	MALT1	MALT1 paracaspase
chr18	56530654	56531348	695	*	696	*	peak1198	1000	*	82.0906	-1	4.07309	348	Promoter (<=1kb)	18	56530849	56653709	122861	1	55205	uc010xeg.2	0	ENSG00000074657	ZNF532	zinc finger protein 532
chr18	59561172	59561866	695	*	696	*	peak567	1000	*	95.6078	-1	4.07309	348	Promoter (<=1kb)	18	59482304	59560304	78001	2	220441	uc002lih.1	-868	ENSG00000176641	RNF152	ring finger protein 152
chr18	59992271	59992965	695	*	696	*	peak1663	1000	*	75.6947	-1	4.07309	348	Promoter (<=1kb)	18	59992520	60054943	62424	1	8792	uc002lin.4	0	ENSG00000141655	TNFRSF11A	TNF receptor superfamily member 11a
chr18	60987315	60988009	695	*	696	*	peak976	1000	*	86.2166	-1	4.07309	348	Promoter (<=1kb)	18	60790579	60986657	196079	2	596	uc002liu.1	-658	ENSG00000171791	BCL2	BCL2 apoptosis regulator
chr18	67956217	67956911	695	*	696	*	peak1025	1000	*	85.0713	-1	4.07309	348	Promoter (<=1kb)	18	67956137	67997434	41298	1	9306	uc002lkr.1	80	ENSG00000170677	SOCS6	suppressor of cytokine signaling 6
chr18	74203124	74203818	695	*	696	*	peak2090	1000	*	70.5985	-1	4.07309	348	Intron (uc021ulp.1/9658, intron 1 of 7)	18	74069637	74207146	137510	2	9658	uc021ulp.1	3328	ENSG00000101493	ZNF516	zinc finger protein 516
chr18	77867029	77867723	695	*	696	*	peak1904	1000	*	72.1776	-1	4.07309	348	Promoter (<=1kb)	18	77866915	77898228	31314	1	22850	uc002lnw.3	114	ENSG00000101544	ADNP2	ADNP homeobox 2
chr19	488549	489243	695	*	696	*	peak1320	1000	*	80.4351	-1	4.07309	348	Distal Intergenic	19	496490	505343	8854	1	8174	uc002los.3	-7247	ENSG00000099866	MADCAM1	mucosal vascular addressin cell adhesion molecule 1
chr19	531442	532136	695	*	696	*	peak1590	1000	*	76.5596	-1	4.07309	348	Promoter (<=1kb)	19	531733	542087	10355	1	997	uc002lov.3	0	ENSG00000099804	CDC34	cell division cycle 34, ubiqiutin conjugating enzyme
chr19	679909	680603	695	*	696	*	peak494	1000	*	97.3117	-1	4.07309	348	Promoter (<=1kb)	19	680715	683392	2678	1	10272	uc010drt.1	-112	ENSG00000070404	FSTL3	follistatin like 3
chr19	797328	798022	695	*	696	*	peak22	1000	*	133.136	-1	4.07309	348	Promoter (<=1kb)	19	797392	812327	14936	1	5725	uc002lpp.2	0	ENSG00000011304	PTBP1	polypyrimidine tract binding protein 1
chr19	797529	798223	695	*	696	*	peak1388	1000	*	79.5895	-1	4.07309	348	Promoter (<=1kb)	19	797392	812327	14936	1	5725	uc002lpr.2	137	ENSG00000011304	PTBP1	polypyrimidine tract binding protein 1
chr19	912761	913455	695	*	696	*	peak129	1000	*	115.304	-1	4.07309	348	Promoter (<=1kb)	19	896503	913225	16723	2	91300	uc002lqg.2	0	ENSG00000198858	R3HDM4	R3H domain containing 4
chr19	982525	983219	695	*	696	*	peak1253	1000	*	81.0747	-1	4.07309	348	Promoter (1-2kb)	19	984328	994569	10242	1	57418	uc002lqm.1	-1109	ENSG00000065268	WDR18	WD repeat domain 18
chr19	1020618	1021312	695	*	696	*	peak1662	1000	*	75.7481	-1	4.07309	348	Promoter (<=1kb)	19	1009650	1021141	11492	2	91304	uc002lqr.1	0	ENSG00000182087	TMEM259	transmembrane protein 259
chr19	1104269	1104963	695	*	696	*	peak80	1000	*	119.12	-1	4.07309	348	Promoter (<=1kb)	19	1104649	1106787	2139	1	2879	uc021umh.1	0	ENSG00000167468	GPX4	glutathione peroxidase 4
chr19	1173718	1174412	695	*	696	*	peak527	1000	*	96.6888	-1	4.07309	348	Promoter (<=1kb)	19	1107633	1174282	66650	2	22904	uc002lrk.4	0	ENSG00000064932	SBNO2	strawberry notch homolog 2
chr19	1240073	1240767	695	*	696	*	peak1260	1000	*	81.7796	-1	4.07309	348	Promoter (<=1kb)	19	1241749	1244824	3076	1	513	uc002lrn.3	-982	ENSG00000099624	ATP5F1D	ATP synthase F1 subunit delta
chr19	1241499	1242193	695	*	696	*	peak1660	1000	*	75.6601	-1	4.07309	348	Promoter (<=1kb)	19	1241749	1244824	3076	1	513	uc002lrn.3	0	ENSG00000099624	ATP5F1D	ATP synthase F1 subunit delta
chr19	1248974	1249668	695	*	696	*	peak821	1000	*	89.1186	-1	4.07309	348	Promoter (<=1kb)	19	1248552	1259142	10591	1	90007	uc002lrp.3	422	ENSG00000167470	MIDN	midnolin
chr19	1250000	1250694	695	*	696	*	peak1137	1000	*	83.1223	-1	4.07309	348	Promoter (1-2kb)	19	1248552	1259142	10591	1	90007	uc002lrp.3	1448	ENSG00000167470	MIDN	midnolin
chr19	1250240	1250934	695	*	696	*	peak1518	1000	*	77.6503	-1	4.07309	348	Promoter (1-2kb)	19	1248552	1259142	10591	1	90007	uc002lrp.3	1688	ENSG00000167470	MIDN	midnolin
chr19	1266664	1267358	695	*	696	*	peak1659	1000	*	75.4505	-1	4.07309	348	Promoter (1-2kb)	19	1269267	1272603	3337	1	1153	uc010dsg.1	-1909	ENSG00000099622	CIRBP	cold inducible RNA binding protein
chr19	1269206	1269900	695	*	696	*	peak32	1000	*	128.658	-1	4.07309	348	Promoter (<=1kb)	19	1269267	1272603	3337	1	1153	uc010dsg.1	0	ENSG00000099622	CIRBP	cold inducible RNA binding protein
chr19	1275245	1275939	695	*	696	*	peak565	1000	*	95.569	-1	4.07309	348	Promoter (<=1kb)	19	1275520	1279243	3724	1	55009	uc002lrw.4	0	ENSG00000228300	FAM174C	family with sequence similarity 174 member C
chr19	1401262	1401956	695	*	696	*	peak1259	1000	*	81.1844	-1	4.07309	348	Promoter (<=1kb)	19	1397025	1401569	4545	2	2593	uc002lsj.4	0	ENSG00000130005	GAMT	guanidinoacetate N-methyltransferase
chr19	1407367	1408061	695	*	696	*	peak1657	1000	*	75.6685	-1	4.07309	348	Promoter (<=1kb)	19	1407584	1421177	13594	1	26528	uc021umk.1	0	ENSG00000071626	DAZAP1	DAZ associated protein 1
chr19	1592346	1593040	695	*	696	*	peak597	1000	*	94.8114	-1	4.07309	348	Promoter (<=1kb)	19	1576677	1592652	15976	2	53615	uc002ltj.3	0	ENSG00000071655	MBD3	methyl-CpG binding domain protein 3
chr19	1651539	1652233	695	*	696	*	peak726	1000	*	91.8325	-1	4.07309	348	Promoter (<=1kb)	19	1609289	1652328	43040	2	6929	uc002ltr.3	95	ENSG00000071564	TCF3	transcription factor 3
chr19	1651778	1652472	695	*	696	*	peak1258	1000	*	81.4228	-1	4.07309	348	Promoter (<=1kb)	19	1609289	1652328	43040	2	6929	uc002ltr.3	0	ENSG00000071564	TCF3	transcription factor 3
chr19	1651983	1652677	695	*	696	*	peak1743	1000	*	74.2088	-1	4.07309	348	Promoter (<=1kb)	19	1609289	1652328	43040	2	6929	uc002ltr.3	0	ENSG00000071564	TCF3	transcription factor 3
chr19	1847984	1848678	695	*	696	*	peak1257	1000	*	81.1872	-1	4.07309	348	Promoter (<=1kb)	19	1815245	1848452	33208	2	57455	uc002lua.4	0	ENSG00000079313	REXO1	RNA exonuclease 1 homolog
chr19	2151064	2151758	695	*	696	*	peak117	1000	*	116.783	-1	4.07309	348	Promoter (<=1kb)	19	2100987	2151556	50570	2	8943	uc002luz.4	0	ENSG00000065000	AP3D1	adaptor related protein complex 3 subunit delta 1
chr19	2424950	2425644	695	*	696	*	peak1989	1000	*	71.4685	-1	4.07309	348	Promoter (2-3kb)	19	2425622	2427875	2254	2	26517	uc002lvx.1	2231	ENSG00000099800	TIMM13	translocase of inner mitochondrial membrane 13
chr19	2488902	2489596	695	*	696	*	peak2088	1000	*	70.1149	-1	4.07309	348	Distal Intergenic	19	2476354	2477249	896	1	4616	uc002lwc.1	12548	ENSG00000099860	GADD45B	growth arrest and DNA damage inducible beta
chr19	3062178	3062872	695	*	696	*	peak356	1000	*	102.205	-1	4.07309	348	Promoter (<=1kb)	19	3052908	3062371	9464	2	166	uc002lwy.1	0	ENSG00000104964	TLE5	TLE family member 5, transcriptional modulator
chr19	3557066	3557760	695	*	696	*	peak1455	1000	*	78.7397	-1	4.07309	348	Promoter (<=1kb)	19	3538263	3557571	19309	2	126321	uc002lxw.3	0	ENSG00000161091	MFSD12	major facilitator superfamily domain containing 12
chr19	3699996	3700690	695	*	696	*	peak526	1000	*	96.2665	-1	4.07309	348	Promoter (<=1kb)	19	3630179	3700477	70299	2	23396	uc002lyj.2	0	ENSG00000186111	PIP5K1C	phosphatidylinositol-4-phosphate 5-kinase type 1 gamma
chr19	4007552	4008246	695	*	696	*	peak1322	1000	*	80.7018	-1	4.07309	348	Promoter (<=1kb)	19	4007749	4038067	30319	1	51588	uc002lzg.3	0	ENSG00000105229	PIAS4	protein inhibitor of activated STAT 4
chr19	4065082	4065776	695	*	696	*	peak1086	1000	*	84.047	-1	4.07309	348	Promoter (<=1kb)	19	4045216	4065487	20272	2	51341	uc002lzh.3	0	ENSG00000178951	ZBTB7A	zinc finger and BTB domain containing 7A
chr19	4065299	4065993	695	*	696	*	peak1255	1000	*	81.8342	-1	4.07309	348	Promoter (<=1kb)	19	4045216	4065487	20272	2	51341	uc002lzh.3	0	ENSG00000178951	ZBTB7A	zinc finger and BTB domain containing 7A
chr19	4123643	4124337	695	*	696	*	peak197	1000	*	111.062	-1	4.07309	348	Promoter (<=1kb)	19	4090320	4124126	33807	2	5605	uc002lzk.3	0	ENSG00000126934	MAP2K2	mitogen-activated protein kinase kinase 2
chr19	4343352	4344046	695	*	696	*	peak2086	1000	*	70.0998	-1	4.07309	348	Promoter (<=1kb)	19	4343524	4359252	15729	1	84954	uc010dtx.2	0	ENSG00000008382	MPND	MPN domain containing
chr19	4400177	4400871	695	*	696	*	peak330	1000	*	103.145	-1	4.07309	348	Promoter (<=1kb)	19	4360364	4400565	40202	2	6455	uc002maj.3	0	ENSG00000141985	SH3GL1	SH3 domain containing GRB2 like 1, endophilin A2
chr19	4402456	4403150	695	*	696	*	peak1390	1000	*	79.9618	-1	4.07309	348	Promoter (<=1kb)	19	4402660	4443394	40735	1	10036	uc002mal.3	0	ENSG00000167670	CHAF1A	chromatin assembly factor 1 subunit A
chr19	4581339	4582033	695	*	696	*	peak1321	1000	*	80.2667	-1	4.07309	348	Distal Intergenic	19	4542606	4559771	17166	2	10501	uc010xih.1	-21568	ENSG00000167680	SEMA6B	semaphorin 6B
chr19	4969062	4969756	695	*	696	*	peak596	1000	*	94.4704	-1	4.07309	348	Promoter (<=1kb)	19	4969124	5113351	144228	1	23030	uc010xil.1	0	ENSG00000127663	KDM4B	lysine demethylase 4B
chr19	7968573	7969267	695	*	696	*	peak1194	1000	*	82.5711	-1	4.07309	348	Promoter (<=1kb)	19	7968765	7971931	3167	1	5609	uc002mis.1	0	ENSG00000076984	MAP2K7	mitogen-activated protein kinase kinase 7
chr19	10613095	10613789	695	*	696	*	peak1519	1000	*	77.1793	-1	4.07309	348	Promoter (<=1kb)	19	10596796	10613481	16686	2	9817	uc002moq.1	0	ENSG00000079999	KEAP1	kelch like ECH associated protein 1
chr19	10679047	10679741	695	*	696	*	peak1599	1000	*	76.8581	-1	4.07309	348	Promoter (<=1kb)	19	10677138	10679631	2494	2	1032	uc002mpa.3	0	ENSG00000129355	CDKN2D	cyclin dependent kinase inhibitor 2D
chr19	10765101	10765795	695	*	696	*	peak1661	1000	*	75.6941	-1	4.07309	348	Promoter (<=1kb)	19	10764937	10803095	38159	1	3609	uc002mpo.3	164	ENSG00000129351	ILF3	interleukin enhancer binding factor 3
chr19	10828593	10829287	695	*	696	*	peak1024	1000	*	85.0611	-1	4.07309	348	Promoter (<=1kb)	19	10828729	10942586	113858	1	1785	uc002mps.2	0	ENSG00000079805	DNM2	dynamin 2
chr19	11071653	11072347	695	*	696	*	peak862	1000	*	88.8604	-1	4.07309	348	Promoter (<=1kb)	19	11071598	11172958	101361	1	6597	uc010dxp.3	55	ENSG00000127616	SMARCA4	SWI/SNF related, matrix associated, actin dependent regulator of chromatin, subfamily a, member 4
chr19	11308145	11308839	695	*	696	*	peak728	1000	*	91.8877	-1	4.07309	348	Promoter (<=1kb)	19	11274943	11308243	33301	2	25959	uc002mqo.4	0	ENSG00000197256	KANK2	KN motif and ankyrin repeat domains 2
chr19	11616148	11616842	695	*	696	*	peak1598	1000	*	76.1467	-1	4.07309	348	Promoter (<=1kb)	19	11594242	11616738	22497	2	115950	uc002mrz.2	0	ENSG00000161914	ZNF653	zinc finger protein 653
chr19	13209910	13210604	695	*	696	*	peak79	1000	*	119.272	-1	4.07309	348	3' UTR	19	13209842	13213974	4133	2	4066	uc002mwi.3	3370	ENSG00000104903	LYL1	LYL1 basic helix-loop-helix family member
chr19	13228813	13229507	695	*	696	*	peak975	1000	*	86.6759	-1	4.07309	348	Promoter (<=1kb)	19	13229102	13251961	22860	1	112939	uc002mwm.4	0	ENSG00000160877	NACC1	nucleus accumbens associated 1
chr19	13875276	13875970	695	*	696	*	peak1658	1000	*	75.8492	-1	4.07309	348	Promoter (<=1kb)	19	13875337	13885096	9760	1	84245	uc002mxe.3	0	ENSG00000037757	MRI1	methylthioribose-1-phosphate isomerase 1
chr19	13906155	13906849	695	*	696	*	peak727	1000	*	91.7446	-1	4.07309	348	Promoter (<=1kb)	19	13906274	13943044	36771	1	65249	uc002mxh.1	0	ENSG00000132003	ZSWIM4	zinc finger SWIM-type containing 4
chr19	13953200	13953894	695	*	696	*	peak56	1000	*	122.155	-1	4.07309	348	Distal Intergenic	19	13945330	13947473	2144	2	284454	uc002mxi.4	-5727	NA	MIR23AHG	miR-23a/27a/24-2 cluster host gene
chr19	14184111	14184805	695	*	696	*	peak104	1000	*	117.218	-1	4.07309	348	Promoter (<=1kb)	19	14183821	14185874	2054	1	113230	uc002mxz.3	290	ENSG00000141854	MISP3	MISP family member 3
chr19	14200318	14201012	695	*	696	*	peak1992	1000	*	71.7997	-1	4.07309	348	Promoter (<=1kb)	19	14199229	14201232	2004	2	90378	uc010xnl.2	220	ENSG00000141858	SAMD1	sterile alpha motif domain containing 1
chr19	14584340	14585034	695	*	696	*	peak1744	1000	*	74.7771	-1	4.07309	348	Promoter (1-2kb)	19	14583278	14586174	2897	2	5731	uc002mys.3	1140	ENSG00000160951	PTGER1	prostaglandin E receptor 1
chr19	14628258	14628952	695	*	696	*	peak1324	1000	*	80.8414	-1	4.07309	348	Promoter (<=1kb)	19	14625582	14629201	3620	2	3337	uc002myz.1	249	ENSG00000132002	DNAJB1	DnaJ heat shock protein family (Hsp40) member B1
chr19	16187038	16187732	695	*	696	*	peak294	1000	*	105.354	-1	4.07309	348	Promoter (<=1kb)	19	16187135	16213813	26679	1	7171	uc002ndj.2	0	ENSG00000167460	TPM4	tropomyosin 4
chr19	16682841	16683535	695	*	696	*	peak118	1000	*	116.083	-1	4.07309	348	Promoter (<=1kb)	19	16660648	16683193	22546	2	79939	uc010xph.2	0	ENSG00000127526	SLC35E1	solute carrier family 35 member E1
chr19	16738515	16739209	695	*	696	*	peak1597	1000	*	76.5668	-1	4.07309	348	Promoter (<=1kb)	19	16589868	16739015	149148	2	9441	uc002nee.3	0	ENSG00000105085	MED26	mediator complex subunit 26
chr19	17186341	17187035	695	*	696	*	peak1991	1000	*	71.2378	-1	4.07309	348	Promoter (<=1kb)	19	17186591	17324104	137514	1	4650	uc002nfi.3	0	ENSG00000099331	MYO9B	myosin IXB
chr19	17445112	17445806	695	*	696	*	peak198	1000	*	111.541	-1	4.07309	348	Promoter (<=1kb)	19	17434032	17445638	11607	2	57719	uc002ngf.2	0	ENSG00000074855	ANO8	anoctamin 8
chr19	17666253	17666947	695	*	696	*	peak1656	1000	*	75.7916	-1	4.07309	348	Promoter (<=1kb)	19	17666511	17693965	27455	1	79709	uc002nhc.1	0	ENSG00000130309	COLGALT1	collagen beta(1-O)galactosyltransferase 1
chr19	17830189	17830883	695	*	696	*	peak1517	1000	*	77.2858	-1	4.07309	348	Promoter (<=1kb)	19	17830303	17838981	8679	1	55201	uc010eaz.2	0	ENSG00000130479	MAP1S	microtubule associated protein 1S
chr19	18111803	18112497	695	*	696	*	peak1990	1000	*	71.0525	-1	4.07309	348	Promoter (<=1kb)	19	18111944	18124911	12968	1	27106	uc002nhu.3	0	ENSG00000105643	ARRDC2	arrestin domain containing 2
chr19	18118922	18119616	695	*	696	*	peak1742	1000	*	74.3392	-1	4.07309	348	Promoter (<=1kb)	19	18118977	18124911	5935	1	27106	uc002nhv.3	0	ENSG00000105643	ARRDC2	arrestin domain containing 2
chr19	18271816	18272510	695	*	696	*	peak1323	1000	*	80.8159	-1	4.07309	348	Exon (uc002nia.2/5296, exon 5 of 16)	19	18263988	18288927	24940	1	5296	uc002nib.2	7828	ENSG00000105647	PIK3R2	phosphoinositide-3-kinase regulatory subunit 2
chr19	18530089	18530783	695	*	696	*	peak131	1000	*	115.116	-1	4.07309	348	Promoter (<=1kb)	19	18530146	18542880	12735	1	170463	uc010ebp.3	0	ENSG00000130511	SSBP4	single stranded DNA binding protein 4
chr19	18942694	18943388	695	*	696	*	peak13	1000	*	137.835	-1	4.07309	348	Promoter (<=1kb)	19	18942744	18979039	36296	1	5976	uc002nkf.3	0	ENSG00000005007	UPF1	UPF1 RNA helicase and ATPase
chr19	18979367	18980061	695	*	696	*	peak1829	1000	*	73.9912	-1	4.07309	348	3' UTR	19	18970191	18979039	8849	1	5976	uc002nkh.3	9176	ENSG00000005007	UPF1	UPF1 RNA helicase and ATPase
chr19	19051663	19052357	695	*	696	*	peak1392	1000	*	79.3071	-1	4.07309	348	Promoter (<=1kb)	19	19040010	19052041	12032	2	9454	uc002nkv.2	0	ENSG00000051128	HOMER3	homer scaffold protein 3
chr19	19143803	19144497	695	*	696	*	peak1256	1000	*	81.6019	-1	4.07309	348	Promoter (<=1kb)	19	19101697	19144380	42684	2	10147	uc002nkx.2	0	ENSG00000064607	SUGP2	SURP and G-patch domain containing 2
chr19	19174532	19175226	695	*	696	*	peak1516	1000	*	77.0906	-1	4.07309	348	Promoter (<=1kb)	19	19174803	19223841	49039	1	284439	uc002nlf.3	0	ENSG00000181035	SLC25A42	solute carrier family 25 member 42
chr19	19496417	19497111	695	*	696	*	peak1595	1000	*	76.9877	-1	4.07309	348	Promoter (<=1kb)	19	19496642	19619741	123100	1	54815	uc010xqt.2	0	ENSG00000167491	GATAD2A	GATA zinc finger domain containing 2A
chr19	19774002	19774696	695	*	696	*	peak2089	1000	*	70.0254	-1	4.07309	348	Promoter (<=1kb)	19	19756010	19774503	18494	2	57130	uc002nnh.4	0	ENSG00000105726	ATP13A1	ATPase 13A1
chr19	32896502	32897196	695	*	696	*	peak1828	1000	*	73.359	-1	4.07309	348	Promoter (<=1kb)	19	32896655	32904092	7438	1	147991	uc002ntf.3	0	ENSG00000178904	DPY19L3	dpy-19 like C-mannosyltransferase 3
chr19	33182649	33183343	695	*	696	*	peak1593	1000	*	76.1812	-1	4.07309	348	Promoter (<=1kb)	19	33182867	33204702	21836	1	390916	uc010edf.3	0	ENSG00000213965	NUDT19	nudix hydrolase 19
chr19	33793021	33793715	695	*	696	*	peak2087	1000	*	70.7019	-1	4.07309	348	Promoter (<=1kb)	19	33790840	33793430	2591	2	1050	uc002nun.3	0	ENSG00000245848	CEBPA	CCAAT enhancer binding protein alpha
chr19	33864470	33865164	695	*	696	*	peak1827	1000	*	73.2254	-1	4.07309	348	Promoter (<=1kb)	19	33864575	33873592	9018	1	1054	uc002nup.3	0	ENSG00000153879	CEBPG	CCAAT enhancer binding protein gamma
chr19	34745420	34746114	695	*	696	*	peak275	1000	*	106.501	-1	4.07309	348	Promoter (<=1kb)	19	34745456	34846471	101016	1	9710	uc002nvd.4	0	ENSG00000166398	GARRE1	granule associated Rac and RHOG effector 1
chr19	34745627	34746321	695	*	696	*	peak1826	1000	*	73.701	-1	4.07309	348	Promoter (<=1kb)	19	34745456	34846471	101016	1	9710	uc002nvd.4	171	ENSG00000166398	GARRE1	granule associated Rac and RHOG effector 1
chr19	34972530	34972777	248	*	249	*	peak12	1000	*	137.99	-1	4.07309	170	Promoter (<=1kb)	19	34972880	34992085	19206	1	126374	uc002nvm.3	-103	ENSG00000142279	WTIP	WT1 interacting protein
chr19	34972587	34973281	695	*	696	*	peak671	1000	*	92.6118	-1	4.07309	348	Promoter (<=1kb)	19	34972880	34992085	19206	1	126374	uc002nvm.3	0	ENSG00000142279	WTIP	WT1 interacting protein
chr19	35491019	35491713	695	*	696	*	peak78	1000	*	119.502	-1	4.07309	348	Promoter (<=1kb)	19	35491246	35517373	26128	1	57655	uc002nxk.2	0	ENSG00000089351	GRAMD1A	GRAM domain containing 1A
chr19	35491219	35491913	695	*	696	*	peak1592	1000	*	76.8843	-1	4.07309	348	Promoter (<=1kb)	19	35491246	35517373	26128	1	57655	uc002nxk.2	0	ENSG00000089351	GRAMD1A	GRAM domain containing 1A
chr19	35521317	35522011	695	*	696	*	peak1903	1000	*	72.3039	-1	4.07309	348	Promoter (<=1kb)	19	35521592	35525174	3583	1	6324	uc002nxo.2	0	ENSG00000105711	SCN1B	sodium voltage-gated channel beta subunit 1
chr19	36208707	36209401	695	*	696	*	peak249	1000	*	107.415	-1	4.07309	348	Promoter (<=1kb)	19	36208921	36229779	20859	1	9757	uc021usu.2	0	ENSG00000272333	KMT2B	lysine methyltransferase 2B
chr19	39342480	39343174	695	*	696	*	peak1454	1000	*	78.8436	-1	4.07309	348	Promoter (<=1kb)	19	39327028	39342979	15952	2	3191	uc021uui.1	0	ENSG00000104824	HNRNPL	heterogeneous nuclear ribonucleoprotein L
chr19	39832974	39833668	695	*	696	*	peak1988	1000	*	71.1634	-1	4.07309	348	Promoter (<=1kb)	19	39833108	39875488	42381	1	55095	uc002ola.3	0	ENSG00000179134	SAMD4B	sterile alpha motif domain containing 4B
chr19	40030164	40030858	695	*	696	*	peak130	1000	*	115.252	-1	4.07309	348	Promoter (<=1kb)	19	40029447	40030838	1392	2	163126	uc002oma.3	0	ENSG00000176396	EID2	EP300 interacting inhibitor of differentiation 2
chr19	41106968	41107662	695	*	696	*	peak725	1000	*	91.0081	-1	4.07309	348	Promoter (<=1kb)	19	41107277	41135725	28449	1	8425	uc002ooi.1	0	ENSG00000090006	LTBP4	latent transforming growth factor beta binding protein 4
chr19	41222793	41223487	695	*	696	*	peak409	1000	*	100.279	-1	4.07309	348	Promoter (<=1kb)	19	41223008	41246765	23758	1	80271	uc002oot.3	0	ENSG00000086544	ITPKC	inositol-trisphosphate 3-kinase C
chr19	42364134	42364828	695	*	696	*	peak71	1000	*	120.723	-1	4.07309	348	Promoter (<=1kb)	19	42363988	42375484	11497	1	6223	uc002ort.3	146	ENSG00000105372	RPS19	ribosomal protein S19
chr19	42746197	42746891	695	*	696	*	peak45	1000	*	125.781	-1	4.07309	348	Promoter (<=1kb)	19	42734338	42746736	12399	2	2931	uc002otb.1	0	ENSG00000105723	GSK3A	glycogen synthase kinase 3 alpha
chr19	42746399	42747093	695	*	696	*	peak785	1000	*	90.2545	-1	4.07309	348	Promoter (<=1kb)	19	42734338	42746736	12399	2	2931	uc002otb.1	0	ENSG00000105723	GSK3A	glycogen synthase kinase 3 alpha
chr19	42788365	42789059	695	*	696	*	peak1741	1000	*	74.9588	-1	4.07309	348	Promoter (<=1kb)	19	42788817	42799949	11133	1	23152	uc002otf.1	0	ENSG00000079432	CIC	capicua transcriptional repressor
chr19	45251492	45252186	695	*	696	*	peak464	1000	*	98.6099	-1	4.07309	348	Promoter (<=1kb)	19	45251978	45263301	11324	1	602	uc010xxe.2	0	ENSG00000069399	BCL3	BCL3 transcription coactivator
chr19	45251715	45252409	695	*	696	*	peak861	1000	*	88.7394	-1	4.07309	348	Promoter (<=1kb)	19	45251978	45263301	11324	1	602	uc010xxe.2	0	ENSG00000069399	BCL3	BCL3 transcription coactivator
chr19	45394384	45395078	695	*	696	*	peak564	1000	*	95.2829	-1	4.07309	348	Promoter (<=1kb)	19	45394477	45406937	12461	1	10452	uc002ozz.3	0	ENSG00000130204	TOMM40	translocase of outer mitochondrial membrane 40
chr19	45504445	45505139	695	*	696	*	peak1136	1000	*	83.2316	-1	4.07309	348	Promoter (<=1kb)	19	45504707	45541456	36750	1	5971	uc021uvp.1	0	ENSG00000104856	RELB	RELB proto-oncogene, NF-kB subunit
chr19	45579321	45580015	695	*	696	*	peak1135	1000	*	83.1184	-1	4.07309	348	Promoter (<=1kb)	19	45574758	45579688	4931	2	162979	uc002pao.3	0	ENSG00000170684	ZNF296	zinc finger protein 296
chr19	45596204	45596898	695	*	696	*	peak1389	1000	*	79.0911	-1	4.07309	348	Promoter (<=1kb)	19	45596431	45650543	54113	1	284352	uc021uvs.1	0	ENSG00000104866	PPP1R37	protein phosphatase 1 regulatory subunit 37
chr19	45682547	45683241	695	*	696	*	peak1987	1000	*	71.677	-1	4.07309	348	Promoter (<=1kb)	19	45682003	45685058	3056	1	388552	uc002pax.4	544	ENSG00000189114	BLOC1S3	biogenesis of lysosomal organelles complex 1 subunit 3
chr19	45754102	45754796	695	*	696	*	peak1825	1000	*	73.9008	-1	4.07309	348	Promoter (<=1kb)	19	45754516	45783992	29477	1	57787	uc002paz.2	0	ENSG00000007047	MARK4	microtubule affinity regulating kinase 4
chr19	45942652	45943346	695	*	696	*	peak1902	1000	*	72.456	-1	4.07309	348	Intron (uc002pbu.2/2067, intron 1 of 8)	19	45910591	45927177	16587	2	2067	uc002pbt.2	-15475	ENSG00000012061	ERCC1	ERCC excision repair 1, endonuclease non-catalytic subunit
chr19	45999913	46000607	695	*	696	*	peak1515	1000	*	77.188	-1	4.07309	348	Promoter (<=1kb)	19	45988546	46000313	11768	2	6253	uc002pcb.4	0	ENSG00000125744	RTN2	reticulon 2
chr19	46271594	46272288	695	*	696	*	peak860	1000	*	88.5544	-1	4.07309	348	Promoter (<=1kb)	19	46268043	46272497	4455	2	147912	uc002pdb.3	209	ENSG00000177045	SIX5	SIX homeobox 5
chr19	46295546	46296240	695	*	696	*	peak670	1000	*	92.9143	-1	4.07309	348	Promoter (<=1kb)	19	46286264	46296060	9797	2	1762	uc002pdj.1	0	ENSG00000185800	DMWD	DM1 locus, WD repeat containing
chr19	46388944	46389638	695	*	696	*	peak1591	1000	*	76.0403	-1	4.07309	348	Promoter (<=1kb)	19	46386866	46389376	2511	2	26145	uc002pds.1	0	ENSG00000170604	IRF2BP1	interferon regulatory factor 2 binding protein 1
chr19	46476703	46477397	695	*	696	*	peak1901	1000	*	72.5891	-1	4.07309	348	Promoter (<=1kb)	19	46442771	46476657	33887	2	4858	uc002pdv.2	-46	ENSG00000104967	NOVA2	NOVA alternative splicing regulator 2
chr19	47104153	47104847	695	*	696	*	peak1197	1000	*	82.3061	-1	4.07309	348	Promoter (<=1kb)	19	46984045	47104457	120413	2	100506012	uc021uwg.1	0	ENSG00000230510	PPP5D1	PPP5 tetratricopeptide repeat domain containing 1
chr19	47249082	47249776	695	*	696	*	peak1514	1000	*	77.429	-1	4.07309	348	Promoter (<=1kb)	19	47222768	47249720	26953	2	29888	uc002pfl.3	0	ENSG00000090372	STRN4	striatin 4
chr19	47364089	47364783	695	*	696	*	peak430	1000	*	99.5328	-1	4.07309	348	Distal Intergenic	19	47341423	47354203	12781	2	1175	uc002pfu.1	-9886	ENSG00000042753	AP2S1	adaptor related protein complex 2 subunit sigma 1
chr19	47729196	47729890	695	*	696	*	peak563	1000	*	95.6307	-1	4.07309	348	Promoter (<=1kb)	19	47730199	47730278	80	1	100422899	uc021uwk.1	-309	ENSG00000265134	MIR3190	microRNA 3190
chr19	47731189	47731883	695	*	696	*	peak1085	1000	*	84.6655	-1	4.07309	348	Promoter (<=1kb)	19	47730201	47730276	76	2	100422832	uc021uwl.1	-913	ENSG00000284411	MIR3191	microRNA 3191
chr19	47778041	47778735	695	*	696	*	peak525	1000	*	96.1066	-1	4.07309	348	Promoter (<=1kb)	19	47778142	47778980	839	1	255783	uc002pgi.3	0	ENSG00000257704	INAFM1	InaF motif containing 1
chr19	48901406	48902100	695	*	696	*	peak1022	1000	*	85.9719	-1	4.07309	348	5' UTR	19	48898132	48948188	50057	1	2906	uc002pjc.4	3274	ENSG00000105464	GRIN2D	glutamate ionotropic receptor NMDA type subunit 2D
chr19	48996861	48997555	695	*	696	*	peak1196	1000	*	82.9073	-1	4.07309	348	Exon (uc002pjk.3/114783, exon 13 of 16)	19	48988528	49016446	27919	2	114783	uc002pjk.3	18891	ENSG00000142235	LMTK3	lemur tyrosine kinase 3
chr19	49242060	49242754	695	*	696	*	peak914	1000	*	87.5381	-1	4.07309	348	Promoter (1-2kb)	19	49223842	49243970	20129	2	54922	uc002pki.3	1216	ENSG00000105538	RASIP1	Ras interacting protein 1
chr19	49242266	49242960	695	*	696	*	peak2085	1000	*	70.4102	-1	4.07309	348	Promoter (1-2kb)	19	49223842	49243970	20129	2	54922	uc002pki.3	1010	ENSG00000105538	RASIP1	Ras interacting protein 1
chr19	49617285	49617979	695	*	696	*	peak1134	1000	*	83.4242	-1	4.07309	348	Promoter (<=1kb)	19	49617618	49621717	4100	1	64130	uc002pmp.3	0	ENSG00000104863	LIN7B	lin-7 homolog B, crumbs cell polarity complex component
chr19	50354134	50354828	695	*	696	*	peak859	1000	*	88.6099	-1	4.07309	348	Promoter (<=1kb)	19	50354416	50363997	9582	1	53635	uc002pqd.3	0	ENSG00000104960	PTOV1	PTOV1 extended AT-hook containing adaptor protein
chr19	50354343	50355037	695	*	696	*	peak1986	1000	*	71.9246	-1	4.07309	348	Promoter (<=1kb)	19	50341903	50354933	13031	2	100506033	uc002ppy.4	0	ENSG00000268006	PTOV1-AS1	PTOV1 antisense RNA 1
chr19	51843028	51843722	695	*	696	*	peak1319	1000	*	80.3533	-1	4.07309	348	Promoter (<=1kb)	19	51834795	51843009	8215	2	147645	uc002pwd.3	-19	ENSG00000186806	VSIG10L	V-set and immunoglobulin domain containing 10 like
chr19	54641515	54642209	695	*	696	*	peak1318	1000	*	80.8363	-1	4.07309	348	Promoter (<=1kb)	19	54641436	54659446	18011	1	4849	uc002qdj.2	79	ENSG00000088038	CNOT3	CCR4-NOT transcription complex subunit 3
chr19	54692814	54693508	695	*	696	*	peak1195	1000	*	82.8744	-1	4.07309	348	Promoter (<=1kb)	19	54677106	54693480	16375	2	79143	uc002qdq.3	0	ENSG00000125505	MBOAT7	membrane bound O-acyltransferase domain containing 7
chr19	54974314	54975008	695	*	696	*	peak1655	1000	*	75.3068	-1	4.07309	348	Promoter (<=1kb)	19	54972979	54974894	1916	2	94059	uc010yez.2	0	ENSG00000275183	LENG9	leukocyte receptor cluster member 9
chr19	55894920	55895614	695	*	696	*	peak784	1000	*	90.9573	-1	4.07309	348	Promoter (<=1kb)	19	55890612	55895627	5016	2	388564	uc002qku.3	13	ENSG00000233493	TMEM238	transmembrane protein 238
chr19	55895130	55895824	695	*	696	*	peak2084	1000	*	70.8493	-1	4.07309	348	Promoter (<=1kb)	19	55890612	55895627	5016	2	388564	uc002qku.3	0	ENSG00000233493	TMEM238	transmembrane protein 238
chr19	55918719	55919413	695	*	696	*	peak226	1000	*	109.2	-1	4.07309	348	Promoter (<=1kb)	19	55912650	55919325	6676	2	27338	uc002qkx.1	0	ENSG00000108106	UBE2S	ubiquitin conjugating enzyme E2 S
chr19	56152075	56152769	695	*	696	*	peak463	1000	*	98.8483	-1	4.07309	348	Promoter (<=1kb)	19	56152392	56154836	2445	1	51157	uc002qlo.3	0	ENSG00000213015	ZNF580	zinc finger protein 580
chr19	56186450	56187144	695	*	696	*	peak408	1000	*	100.668	-1	4.07309	348	Promoter (<=1kb)	19	56186561	56207133	20573	1	29924	uc002qlv.3	0	ENSG00000063245	EPN1	epsin 1
chr19	59055808	59056502	695	*	696	*	peak1254	1000	*	81.4455	-1	4.07309	348	Promoter (<=1kb)	19	59055836	59062082	6247	1	10155	uc002qtg.1	0	ENSG00000130726	TRIM28	tripartite motif containing 28
chr19	59069415	59070109	695	*	696	*	peak783	1000	*	90.1099	-1	4.07309	348	Promoter (<=1kb)	19	59067079	59070343	3265	2	9040	uc002qtl.4	234	ENSG00000130725	UBE2M	ubiquitin conjugating enzyme E2 M
chr2	7057435	7058129	695	*	696	*	peak906	1000	*	87.6695	-1	4.07309	348	Promoter (<=1kb)	2	7057523	7184309	126787	1	9781	uc002qys.3	0	ENSG00000151692	RNF144A	ring finger protein 144A
chr2	9143438	9144132	695	*	696	*	peak1508	1000	*	77.0501	-1	4.07309	348	Promoter (<=1kb)	2	8996701	9143876	147176	2	129642	uc002qzg.1	0	ENSG00000143797	MBOAT2	membrane bound O-acyltransferase domain containing 2
chr2	9346407	9347101	695	*	696	*	peak488	1000	*	97.8711	-1	4.07309	348	Promoter (<=1kb)	2	9346894	9545812	198919	1	8853	uc002qzh.2	0	ENSG00000151693	ASAP2	ArfGAP with SH3 domain, ankyrin repeat and PH domain 2
chr2	9346615	9347309	695	*	696	*	peak1728	1000	*	74.2924	-1	4.07309	348	Promoter (<=1kb)	2	9346894	9545812	198919	1	8853	uc002qzh.2	0	ENSG00000151693	ASAP2	ArfGAP with SH3 domain, ankyrin repeat and PH domain 2
chr2	9770538	9771232	695	*	696	*	peak518	1000	*	96.443	-1	4.07309	348	Promoter (<=1kb)	2	9724106	9771106	47001	2	10971	uc002qzx.3	0	ENSG00000134308	YWHAQ	tyrosine 3-monooxygenase/tryptophan 5-monooxygenase activation protein theta
chr2	10442854	10443548	695	*	696	*	peak194	1000	*	111.988	-1	4.07309	348	Promoter (<=1kb)	2	10443030	10567743	124714	1	3241	uc002raj.4	0	ENSG00000115756	HPCAL1	hippocalcin like 1
chr2	10952383	10953077	695	*	696	*	peak492	1000	*	97.5938	-1	4.07309	348	Promoter (<=1kb)	2	10923517	10952960	29444	2	10130	uc002rau.3	0	ENSG00000143870	PDIA6	protein disulfide isomerase family A member 6
chr2	11484662	11485356	695	*	696	*	peak1385	1000	*	79.4438	-1	4.07309	348	Promoter (<=1kb)	2	11321778	11484711	162934	2	9475	uc002rbd.1	0	ENSG00000134318	ROCK2	Rho associated coiled-coil containing protein kinase 2
chr2	11886449	11887143	695	*	696	*	peak722	1000	*	91.0441	-1	4.07309	348	Promoter (<=1kb)	2	11886722	11967533	80812	1	23175	uc002rbt.4	0	ENSG00000134324	LPIN1	lipin 1
chr2	16846634	16847328	695	*	696	*	peak1734	1000	*	74.7549	-1	4.07309	348	Promoter (<=1kb)	2	16730730	16847134	116405	2	81553	uc002rck.2	0	ENSG00000197872	CYRIA	CYFIP related Rac1 interactor A
chr2	20646710	20647404	695	*	696	*	peak144	1000	*	114.726	-1	4.07309	348	Promoter (<=1kb)	2	20646835	20649201	2367	1	388	uc002rdv.3	0	ENSG00000143878	RHOB	ras homolog family member B
chr2	24163192	24163886	695	*	696	*	peak559	1000	*	95.8066	-1	4.07309	348	Promoter (<=1kb)	2	24163376	24223693	60318	1	165324	uc002ren.3	0	ENSG00000173960	UBXN2A	UBX domain protein 2A
chr2	24346196	24346890	695	*	696	*	peak719	1000	*	91.7431	-1	4.07309	348	Promoter (<=1kb)	2	24346350	24392507	46158	1	375190	uc010ykl.2	0	ENSG00000219626	FAM228B	family with sequence similarity 228 member B
chr2	24582764	24583458	695	*	696	*	peak907	1000	*	87.6813	-1	4.07309	348	Promoter (<=1kb)	2	24425735	24583397	157663	2	50618	uc002rfe.2	0	ENSG00000198399	ITSN2	intersectin 2
chr2	24713639	24714333	695	*	696	*	peak2072	1000	*	70.0593	-1	4.07309	348	Distal Intergenic	2	24787179	24993570	206392	1	8648	uc002rfi.3	-72846	ENSG00000084676	NCOA1	nuclear receptor coactivator 1
chr2	25564782	25565476	695	*	696	*	peak1446	1000	*	78.704	-1	4.07309	348	Promoter (<=1kb)	2	25455830	25564784	108955	2	1788	uc002rgc.4	0	ENSG00000119772	DNMT3A	DNA methyltransferase 3 alpha
chr2	27717561	27718255	695	*	696	*	peak1730	1000	*	74.7267	-1	4.07309	348	Promoter (<=1kb)	2	27714750	27718126	3377	2	64838	uc002rkx.3	0	ENSG00000115226	FNDC4	fibronectin type III domain containing 4
chr2	36582646	36583340	695	*	696	*	peak88	1000	*	118.999	-1	4.07309	348	Promoter (<=1kb)	2	36581892	36582713	822	2	100288911	uc021vfw.1	0	NA	CRIM1-DT	CRIM1 divergent transcript
chr2	36582861	36583555	695	*	696	*	peak456	1000	*	98.9372	-1	4.07309	348	Promoter (<=1kb)	2	36583370	36778278	194909	1	51232	uc002rpd.3	0	ENSG00000150938	CRIM1	cysteine rich transmembrane BMP regulator 1
chr2	37193306	37194000	695	*	696	*	peak1187	1000	*	82.8934	-1	4.07309	348	Promoter (<=1kb)	2	37064841	37193615	128775	2	6801	uc002rpn.3	0	ENSG00000115808	STRN	striatin
chr2	38603790	38604484	695	*	696	*	peak1018	1000	*	85.6589	-1	4.07309	348	Promoter (<=1kb)	2	38522029	38604432	82404	2	64225	uc002rqq.3	0	ENSG00000119787	ATL2	atlastin GTPase 2
chr2	38977385	38978079	695	*	696	*	peak1376	1000	*	79.0728	-1	4.07309	348	Promoter (<=1kb)	2	38970741	38978636	7896	2	6432	uc002rqz.3	557	ENSG00000115875	SRSF7	serine and arginine rich splicing factor 7
chr2	39347479	39348173	695	*	696	*	peak817	1000	*	89.9985	-1	4.07309	348	Promoter (<=1kb)	2	39208690	39347604	138915	2	6654	uc002rrk.4	0	ENSG00000115904	SOS1	SOS Ras/Rac guanine nucleotide exchange factor 1
chr2	39663883	39664577	695	*	696	*	peak718	1000	*	91.5944	-1	4.07309	348	Promoter (<=1kb)	2	39664557	39828484	163928	1	728730	uc002rrr.1	0	ENSG00000231312	MAP4K3-DT	MAP4K3 divergent transcript
chr2	40678942	40679636	695	*	696	*	peak967	1000	*	86.2657	-1	4.07309	348	Promoter (<=1kb)	2	40339286	40679209	339924	2	6546	uc002rsa.3	0	ENSG00000183023	SLC8A1	solute carrier family 8 member A1
chr2	43036955	43037649	695	*	696	*	peak172	1000	*	112.821	-1	4.07309	348	Distal Intergenic	2	42997027	43019751	22725	2	23498	uc010ynw.1	-17204	ENSG00000162882	HAAO	3-hydroxyanthranilate 3,4-dioxygenase
chr2	43037169	43037863	695	*	696	*	peak1645	1000	*	75.1763	-1	4.07309	348	Exon (uc021vgn.1/uc021vgn.1, exon 1 of 1)	2	42997027	43019751	22725	2	23498	uc010ynw.1	-17418	ENSG00000162882	HAAO	3-hydroxyanthranilate 3,4-dioxygenase
chr2	45877875	45878569	695	*	696	*	peak8	1000	*	144.139	-1	4.07309	348	Promoter (<=1kb)	2	45879043	46415129	536087	1	5581	uc002rut.3	-474	ENSG00000171132	PRKCE	protein kinase C epsilon
chr2	45878083	45878777	695	*	696	*	peak776	1000	*	90.5905	-1	4.07309	348	Promoter (<=1kb)	2	45879043	46415129	536087	1	5581	uc002rut.3	-266	ENSG00000171132	PRKCE	protein kinase C epsilon
chr2	46769437	46770131	695	*	696	*	peak1729	1000	*	74.1017	-1	4.07309	348	Promoter (<=1kb)	2	46769867	46811827	41961	1	23433	uc002rva.3	0	ENSG00000119729	RHOQ	ras homolog family member Q
chr2	46926305	46926999	695	*	696	*	peak629	1000	*	93.5277	-1	4.07309	348	Promoter (<=1kb)	2	46926349	46989927	63579	1	9655	uc002rvg.3	0	ENSG00000171150	SOCS5	suppressor of cytokine signaling 5
chr2	47402615	47403309	695	*	696	*	peak427	1000	*	99.6943	-1	4.07309	348	Promoter (<=1kb)	2	47293080	47403740	110661	2	285051	uc010fbd.3	431	ENSG00000239605	STPG4	sperm-tail PG-rich repeat containing 4
chr2	48541672	48542366	695	*	696	*	peak775	1000	*	90.7056	-1	4.07309	348	Promoter (<=1kb)	2	48541795	48606434	64640	1	3344	uc002rwh.1	0	ENSG00000170802	FOXN2	forkhead box N2
chr2	54683580	54684274	695	*	696	*	peak351	1000	*	102.712	-1	4.07309	348	Promoter (<=1kb)	2	54684398	54856940	172543	1	6711	uc002rxv.1	-124	ENSG00000115306	SPTBN1	spectrin beta, non-erythrocytic 1
chr2	55646872	55647566	695	*	696	*	peak1582	1000	*	76.5807	-1	4.07309	348	Promoter (<=1kb)	2	55514978	55647057	132080	2	55704	uc002ryv.2	0	ENSG00000115355	CCDC88A	coiled-coil domain containing 88A
chr2	61292930	61293624	695	*	696	*	peak774	1000	*	90.4052	-1	4.07309	348	Promoter (<=1kb)	2	61293006	61316639	23634	1	84542	uc002sav.4	0	ENSG00000162929	KIAA1841	KIAA1841
chr2	61764255	61764949	695	*	696	*	peak557	1000	*	95.6864	-1	4.07309	348	Promoter (<=1kb)	2	61705069	61764245	59177	2	7514	uc010fcl.3	-10	ENSG00000082898	XPO1	exportin 1
chr2	62423044	62423738	695	*	696	*	peak1124	1000	*	83.578	-1	4.07309	348	Promoter (<=1kb)	2	62423262	62451866	28605	1	10678	uc002sbs.3	0	ENSG00000170340	B3GNT2	UDP-GlcNAc:betaGal beta-1,3-N-acetylglucosaminyltransferase 2
chr2	64246215	64246909	695	*	696	*	peak489	1000	*	97.7659	-1	4.07309	348	Promoter (<=1kb)	2	64119667	64246214	126548	2	51542	uc002scq.3	-1	ENSG00000143952	VPS54	VPS54 subunit of GARP complex
chr2	64370739	64371433	695	*	696	*	peak171	1000	*	112.476	-1	4.07309	348	Promoter (<=1kb)	2	64319786	64371605	51820	2	57162	uc002sct.4	172	ENSG00000197329	PELI1	pellino E3 ubiquitin protein ligase 1
chr2	65092514	65093208	695	*	696	*	peak1186	1000	*	82.6695	-1	4.07309	348	Distal Intergenic	2	65128974	65159581	30608	2	400958	uc021vir.1	66373	ENSG00000237638	LINC02245	long intergenic non-protein coding RNA 2245
chr2	65283491	65284185	695	*	696	*	peak1375	1000	*	79.9449	-1	4.07309	348	Promoter (<=1kb)	2	65283495	65301312	17818	1	23177	uc002sdj.2	0	ENSG00000011523	CEP68	centrosomal protein 68
chr2	69870469	69871163	695	*	696	*	peak1374	1000	*	79.7653	-1	4.07309	348	Promoter (<=1kb)	2	69685127	69870977	185851	2	22848	uc002sfp.2	0	ENSG00000115977	AAK1	AP2 associated kinase 1
chr2	70369217	70369911	695	*	696	*	peak1972	1000	*	71.499	-1	4.07309	348	Distal Intergenic	2	70351168	70352448	1281	2	100133985	uc002sgg.4	-16769	ENSG00000231327	LINC01816	long intergenic non-protein coding RNA 1816
chr2	71221634	71222328	695	*	696	*	peak1895	1000	*	72.0362	-1	4.07309	348	Promoter (<=1kb)	2	71213068	71221834	8767	2	113419	uc010fdy.3	0	ENSG00000144043	TEX261	testis expressed 261
chr2	73114311	73115005	695	*	696	*	peak966	1000	*	86.8812	-1	4.07309	348	Promoter (<=1kb)	2	73114512	73119289	4778	1	6697	uc002sik.2	0	ENSG00000116096	SPR	sepiapterin reductase
chr2	73339449	73340143	695	*	696	*	peak1306	1000	*	80.2822	-1	4.07309	348	Promoter (<=1kb)	2	73300510	73340146	39637	2	26056	uc002siu.4	3	ENSG00000135631	RAB11FIP5	RAB11 family interacting protein 5
chr2	74211855	74212549	695	*	696	*	peak1894	1000	*	72.7856	-1	4.07309	348	Promoter (<=1kb)	2	74213531	74335302	121772	1	200424	uc002skb.5	-982	ENSG00000187605	TET3	tet methylcytosine dioxygenase 3
chr2	86115623	86116317	695	*	696	*	peak101	1000	*	117.735	-1	4.07309	348	Promoter (<=1kb)	2	86066271	86116157	49887	2	8869	uc002sqq.1	0	ENSG00000115525	ST3GAL5	ST3 beta-galactoside alpha-2,3-sialyltransferase 5
chr2	97202274	97202968	695	*	696	*	peak556	1000	*	95.1274	-1	4.07309	348	Promoter (<=1kb)	2	97202464	97218371	15908	1	10865	uc002swe.3	0	ENSG00000196843	ARID5A	AT-rich interaction domain 5A
chr2	97426385	97427079	695	*	696	*	peak1247	1000	*	81.5996	-1	4.07309	348	Promoter (<=1kb)	2	97426639	97477628	50990	1	26504	uc002swx.3	0	ENSG00000158158	CNNM4	cyclin and CBS domain divalent metal cation transport mediator 4
chr2	98279885	98280579	695	*	696	*	peak1246	1000	*	81.6242	-1	4.07309	348	Promoter (<=1kb)	2	98272402	98280561	8160	2	10120	uc002syb.2	0	ENSG00000115073	ACTR1B	actin related protein 1B
chr2	98611701	98612395	695	*	696	*	peak208	1000	*	110.378	-1	4.07309	348	Promoter (<=1kb)	2	98372801	98612354	239554	2	23505	uc002syh.4	0	ENSG00000075568	TMEM131	transmembrane protein 131
chr2	99061212	99061906	695	*	696	*	peak816	1000	*	89.2066	-1	4.07309	348	Promoter (<=1kb)	2	99061321	99198284	136964	1	3631	uc010yvj.1	0	ENSG00000040933	INPP4A	inositol polyphosphate-4-phosphatase type I A
chr2	99347513	99348207	695	*	696	*	peak245	1000	*	107.833	-1	4.07309	348	Promoter (<=1kb)	2	99235569	99347589	112021	2	11320	uc002sze.3	0	ENSG00000071073	MGAT4A	alpha-1,3-mannosyl-glycoprotein 4-beta-N-acetylglucosaminyltransferase A
chr2	99552331	99553025	695	*	696	*	peak1305	1000	*	80.4405	-1	4.07309	348	Promoter (<=1kb)	2	99410309	99552684	142376	2	343990	uc002szf.1	0	ENSG00000196872	CRACDL	CRACD like
chr2	100105881	100106575	695	*	696	*	peak723	1000	*	91.5841	-1	4.07309	348	Promoter (<=1kb)	2	100016938	100106480	89543	2	51455	uc002tac.3	0	ENSG00000135945	REV1	REV1 DNA directed polymerase
chr2	100106092	100106786	695	*	696	*	peak1386	1000	*	79.5694	-1	4.07309	348	Promoter (<=1kb)	2	100016938	100106480	89543	2	51455	uc002tac.3	0	ENSG00000135945	REV1	REV1 DNA directed polymerase
chr2	101033697	101034391	695	*	696	*	peak1249	1000	*	81.4503	-1	4.07309	348	Promoter (<=1kb)	2	101008322	101034130	25809	2	9486	uc002tam.3	0	ENSG00000115526	CHST10	carbohydrate sulfotransferase 10
chr2	101767280	101767974	695	*	696	*	peak313	1000	*	104.274	-1	4.07309	348	Promoter (<=1kb)	2	101623690	101767846	144157	2	11138	uc010fiv.3	0	ENSG00000204634	TBC1D8	TBC1 domain family member 8
chr2	102003591	102004285	695	*	696	*	peak1983	1000	*	71.6736	-1	4.07309	348	Promoter (<=1kb)	2	101964816	102003965	39150	2	200407	uc002tba.2	0	ENSG00000175874	CREG2	cellular repressor of E1A stimulated genes 2
chr2	102313992	102314686	695	*	696	*	peak41	1000	*	126.727	-1	4.07309	348	Promoter (<=1kb)	2	102314165	102511152	196988	1	9448	uc002tbc.3	0	ENSG00000071054	MAP4K4	mitogen-activated protein kinase kinase kinase kinase 4
chr2	102314192	102314886	695	*	696	*	peak972	1000	*	86.4474	-1	4.07309	348	Promoter (<=1kb)	2	102314165	102511152	196988	1	9448	uc010yvy.2	27	ENSG00000071054	MAP4K4	mitogen-activated protein kinase kinase kinase kinase 4
chr2	105945832	105946526	695	*	696	*	peak1653	1000	*	75.2579	-1	4.07309	348	Promoter (<=1kb)	2	105883540	105946148	62609	2	9392	uc002tcq.3	0	ENSG00000135966	TGFBRAP1	transforming growth factor beta receptor associated protein 1
chr2	106810225	106810919	695	*	696	*	peak1652	1000	*	75.2982	-1	4.07309	348	Promoter (<=1kb)	2	106709759	106810795	101037	2	80146	uc002tdm.3	0	ENSG00000115652	UXS1	UDP-glucuronate decarboxylase 1
chr2	109150711	109151405	695	*	696	*	peak523	1000	*	96.4347	-1	4.07309	348	Promoter (<=1kb)	2	109150811	109303702	152892	1	3987	uc002tel.3	0	ENSG00000169756	LIMS1	LIM zinc finger domain containing 1
chr2	109403115	109403809	695	*	696	*	peak522	1000	*	96.0921	-1	4.07309	348	Promoter (<=1kb)	2	109403219	109492847	89629	1	165055	uc002ten.1	0	ENSG00000163006	CCDC138	coiled-coil domain containing 138
chr2	113403523	113404217	695	*	696	*	peak103	1000	*	117.462	-1	4.07309	348	Promoter (<=1kb)	2	113403434	113421400	17967	1	6574	uc002tib.3	89	ENSG00000144136	SLC20A1	solute carrier family 20 member 1
chr2	120980386	120981080	695	*	696	*	peak521	1000	*	96.3781	-1	4.07309	348	Promoter (<=1kb)	2	120975047	120980984	5938	2	79134	uc002tmj.2	0	ENSG00000226479	TMEM185B	transmembrane protein 185B
chr2	121010310	121011004	695	*	696	*	peak911	1000	*	87.7215	-1	4.07309	348	Promoter (<=1kb)	2	121010414	121052286	41873	1	5899	uc002tmk.3	0	ENSG00000144118	RALB	RAS like proto-oncogene B
chr2	128165409	128166103	695	*	696	*	peak1191	1000	*	82.2193	-1	4.07309	348	Distal Intergenic	2	128175996	128186822	10827	1	5624	uc002tok.3	-9893	ENSG00000115718	PROC	protein C, inactivator of coagulation factors Va and VIIIa
chr2	128421602	128422296	695	*	696	*	peak491	1000	*	97.9145	-1	4.07309	348	Promoter (<=1kb)	2	128395996	128422167	26172	2	55679	uc002tox.3	0	ENSG00000072163	LIMS2	LIM zinc finger domain containing 2
chr2	128459213	128459907	695	*	696	*	peak272	1000	*	106.274	-1	4.07309	348	Promoter (<=1kb)	2	128458597	128461407	2811	1	84826	uc002tpf.3	616	ENSG00000173349	SFT2D3	SFT2 domain containing 3
chr2	128784391	128785085	695	*	696	*	peak1982	1000	*	71.7634	-1	4.07309	348	Promoter (<=1kb)	2	128698791	128784869	86079	2	79595	uc002tpp.2	0	ENSG00000136715	SAP130	Sin3A associated protein 130
chr2	131850429	131851123	695	*	696	*	peak633	1000	*	93.5969	-1	4.07309	348	Promoter (<=1kb)	2	131805449	131851004	45556	2	130074	uc002tsd.3	0	ENSG00000152102	FAM168B	family with sequence similarity 168 member B
chr2	134877415	134878109	695	*	696	*	peak428	1000	*	99.1254	-1	4.07309	348	Distal Intergenic	2	134884696	134884763	68	1	100500878	uc021vpy.1	-6587	ENSG00000263813	MIR3679	microRNA 3679
chr2	145089567	145090261	695	*	696	*	peak1980	1000	*	71.1904	-1	4.07309	348	Promoter (<=1kb)	2	144703581	145090083	386503	2	79712	uc002tvr.3	0	ENSG00000121964	GTDC1	glycosyltransferase like domain containing 1
chr2	145274265	145274959	695	*	696	*	peak721	1000	*	91.1852	-1	4.07309	348	Promoter (<=1kb)	2	145219750	145275196	55447	2	9839	uc002tvx.1	237	ENSG00000169554	ZEB2	zinc finger E-box binding homeobox 2
chr2	148601759	148602453	695	*	696	*	peak292	1000	*	105.602	-1	4.07309	348	Promoter (<=1kb)	2	148602086	148688393	86308	1	92	uc002twg.3	0	ENSG00000121989	ACVR2A	activin A receptor type 2A
chr2	153191750	153192444	695	*	696	*	peak1736	1000	*	74.0656	-1	4.07309	348	Promoter (<=1kb)	2	153191751	153506348	314598	1	114793	uc002tye.3	0	ENSG00000157827	FMNL2	formin like 2
chr2	158485044	158485738	695	*	696	*	peak2076	1000	*	70.7922	-1	4.07309	348	Promoter (<=1kb)	2	158383279	158485399	102121	2	130399	uc002tzk.4	0	ENSG00000123612	ACVR1C	activin A receptor type 1C
chr2	158732900	158733594	695	*	696	*	peak594	1000	*	94.9073	-1	4.07309	348	Promoter (<=1kb)	2	158592958	158732374	139417	2	90	uc010fog.2	-526	ENSG00000115170	ACVR1	activin A receptor type 1
chr2	161263866	161264560	695	*	696	*	peak458	1000	*	98.6444	-1	4.07309	348	Promoter (<=1kb)	2	161264321	161264393	73	2	100616364	uc021vru.1	0	ENSG00000283734	MIR4785	microRNA 4785
chr2	161264075	161264769	695	*	696	*	peak1735	1000	*	74.8381	-1	4.07309	348	Promoter (<=1kb)	2	161264321	161264393	73	2	100616364	uc021vru.1	0	ENSG00000283734	MIR4785	microRNA 4785
chr2	165697391	165698085	695	*	696	*	peak1384	1000	*	79.6246	-1	4.07309	348	Promoter (<=1kb)	2	165541258	165697928	156671	2	22837	uc002ucp.3	0	ENSG00000082438	COBLL1	cordon-bleu WH2 repeat protein like 1
chr2	169103600	169104294	695	*	696	*	peak1189	1000	*	82.908	-1	4.07309	348	Promoter (<=1kb)	2	168810530	169104105	293576	2	27347	uc002uea.3	0	ENSG00000198648	STK39	serine/threonine kinase 39
chr2	169312533	169313227	695	*	696	*	peak247	1000	*	107.097	-1	4.07309	348	Promoter (<=1kb)	2	169312759	169631644	318886	1	253782	uc002ueb.2	0	ENSG00000172292	CERS6	ceramide synthase 6
chr2	172016979	172017673	695	*	696	*	peak1314	1000	*	80.4653	-1	4.07309	348	Promoter (<=1kb)	2	171847333	172017410	170078	2	9874	uc002ugn.2	0	ENSG00000198586	TLK1	tousled like kinase 1
chr2	172017266	172017960	695	*	696	*	peak1511	1000	*	77.0907	-1	4.07309	348	Promoter (<=1kb)	2	171847333	172017410	170078	2	9874	uc002ugn.2	0	ENSG00000198586	TLK1	tousled like kinase 1
chr2	173292337	173293031	695	*	696	*	peak1313	1000	*	80.2036	-1	4.07309	348	Promoter (<=1kb)	2	173292314	173371181	78868	1	3655	uc002uhp.1	23	ENSG00000091409	ITGA6	integrin subunit alpha 6
chr2	173940456	173941150	695	*	696	*	peak1312	1000	*	80.6984	-1	4.07309	348	Promoter (<=1kb)	2	173940565	174077527	136963	1	51776	uc002uhx.3	0	ENSG00000091436	MAP3K20	mitogen-activated protein kinase kinase kinase 20
chr2	175547242	175547936	695	*	696	*	peak1510	1000	*	77.2988	-1	4.07309	348	Promoter (<=1kb)	2	175424302	175547627	123326	2	7456	uc002uja.3	0	ENSG00000115935	WIPF1	WAS/WASL interacting protein family member 1
chr2	178129059	178129753	695	*	696	*	peak1248	1000	*	81.3313	-1	4.07309	348	Promoter (<=1kb)	2	178095031	178129859	34829	2	4780	uc002ulh.5	106	ENSG00000116044	NFE2L2	nuclear factor, erythroid 2 like 2
chr2	180128924	180129618	695	*	696	*	peak1132	1000	*	83.7474	-1	4.07309	348	Promoter (<=1kb)	2	179966419	180129350	162932	2	91404	uc002uni.4	0	ENSG00000187231	SESTD1	SEC14 and spectrin domain containing 1
chr2	181845261	181845955	695	*	696	*	peak1021	1000	*	85.8114	-1	4.07309	348	Promoter (<=1kb)	2	181845342	181928150	82809	1	10477	uc002unr.1	0	ENSG00000170035	UBE2E3	ubiquitin conjugating enzyme E2 E3
chr2	182755998	182756692	695	*	696	*	peak1311	1000	*	80.8416	-1	4.07309	348	Promoter (<=1kb)	2	182756472	182759422	2951	1	6744	uc010zfn.1	0	ENSG00000138434	ITPRID2	ITPR interacting domain containing 2
chr2	187454715	187455409	695	*	696	*	peak1651	1000	*	75.1325	-1	4.07309	348	Promoter (<=1kb)	2	187454790	187545629	90840	1	3685	uc002upq.4	0	ENSG00000138448	ITGAV	integrin subunit alpha V
chr2	191208550	191209244	695	*	696	*	peak593	1000	*	94.9393	-1	4.07309	348	Promoter (<=1kb)	2	191208196	191236391	28196	1	3628	uc010fsb.3	354	ENSG00000151689	INPP1	inositol polyphosphate-1-phosphatase
chr2	191513271	191513965	695	*	696	*	peak2075	1000	*	70.8689	-1	4.07309	348	Promoter (<=1kb)	2	191513848	191557492	43645	1	4664	uc002usb.3	0	ENSG00000138386	NAB1	NGFI-A binding protein 1
chr2	191745622	191746316	695	*	696	*	peak1733	1000	*	74.6128	-1	4.07309	348	Promoter (<=1kb)	2	191745547	191830270	84724	1	2744	uc002usf.3	75	ENSG00000115419	GLS	glutaminase
chr2	192109847	192110541	695	*	696	*	peak354	1000	*	102.531	-1	4.07309	348	Promoter (<=1kb)	2	192110107	192290115	180009	1	4430	uc002usq.2	0	ENSG00000128641	MYO1B	myosin IB
chr2	196521987	196522681	695	*	696	*	peak328	1000	*	103.02	-1	4.07309	348	Promoter (<=1kb)	2	196521852	196602426	80575	1	57181	uc010zgp.2	135	ENSG00000196950	SLC39A10	solute carrier family 39 member 10
chr2	198175324	198176018	695	*	696	*	peak1979	1000	*	71.5757	-1	4.07309	348	Promoter (<=1kb)	2	197851386	198175521	324136	2	91526	uc021vuj.1	0	ENSG00000065413	ANKRD44	ankyrin repeat domain 44
chr2	198669498	198670192	695	*	696	*	peak1732	1000	*	74.3516	-1	4.07309	348	Promoter (<=1kb)	2	198669426	199014608	345183	1	5334	uc010fsp.3	72	ENSG00000115896	PLCL1	phospholipase C like 1 (inactive)
chr2	201374350	201375044	695	*	696	*	peak970	1000	*	86.1869	-1	4.07309	348	Promoter (<=1kb)	2	201353684	201374792	21109	2	130535	uc002uvs.3	0	ENSG00000155729	KCTD18	potassium channel tetramerization domain containing 18
chr2	201676638	201677332	695	*	696	*	peak102	1000	*	117.982	-1	4.07309	348	Promoter (<=1kb)	2	201676908	201688569	11662	1	9689	uc021vus.1	0	ENSG00000082153	BZW1	basic leucine zipper and W2 domains 1
chr2	202316229	202316923	695	*	696	*	peak1584	1000	*	76.3582	-1	4.07309	348	Promoter (<=1kb)	2	202316392	202345574	29183	1	55437	uc002uyd.4	0	ENSG00000082146	STRADB	STE20 related adaptor beta
chr2	204399883	204400577	695	*	696	*	peak1310	1000	*	80.3054	-1	4.07309	348	Promoter (<=1kb)	2	204298539	204400058	101520	2	65059	uc002vad.3	0	ENSG00000173166	RAPH1	Ras association (RalGDS/AF-6) and pleckstrin homology domains 1
chr2	206950375	206950612	238	*	239	*	peak69	1000	*	120.162	-1	4.07309	119	Promoter (<=1kb)	2	206858445	206950906	92462	2	54891	uc002vaz.4	294	ENSG00000114933	INO80D	INO80 complex subunit D
chr2	207308201	207308895	695	*	696	*	peak193	1000	*	111.696	-1	4.07309	348	Promoter (<=1kb)	2	207308368	207485854	177487	1	8745	uc002vbq.4	0	ENSG00000114948	ADAM23	ADAM metallopeptidase domain 23
chr2	208031044	208031738	695	*	696	*	peak1383	1000	*	79.3553	-1	4.07309	348	Promoter (<=1kb)	2	207938862	208031580	92719	2	8609	uc002vca.2	0	ENSG00000118263	KLF7	Kruppel like factor 7
chr2	208576115	208576809	695	*	696	*	peak1449	1000	*	78.4926	-1	4.07309	348	Promoter (<=1kb)	2	208576264	208620896	44633	1	151195	uc002vch.3	0	ENSG00000163249	CCNYL1	cyclin Y like 1
chr2	210288300	210288994	695	*	696	*	peak1818	1000	*	73.0221	-1	4.07309	348	Promoter (<=1kb)	2	210288771	210561074	272304	1	4133	uc002vdc.1	0	ENSG00000078018	MAP2	microtubule associated protein 2
chr2	211035666	211036360	695	*	696	*	peak720	1000	*	91.2575	-1	4.07309	348	Promoter (<=1kb)	2	210885435	211036051	150617	2	151050	uc002vds.3	0	ENSG00000144445	KANSL1L	KAT8 regulatory NSL complex subunit 1 like
chr2	214016214	214016908	695	*	696	*	peak311	1000	*	104.575	-1	4.07309	348	Promoter (<=1kb)	2	213864411	214016333	151923	2	22807	uc002ven.3	0	ENSG00000030419	IKZF2	IKAROS family zinc finger 2
chr2	216877827	216878521	695	*	696	*	peak2074	1000	*	70.5523	-1	4.07309	348	Promoter (<=1kb)	2	216807314	216878346	71033	2	55686	uc002vfo.3	0	ENSG00000118242	MREG	melanoregulin
chr2	217498080	217498774	695	*	696	*	peak1188	1000	*	82.2793	-1	4.07309	348	Promoter (<=1kb)	2	217498127	217529158	31032	1	3485	uc021vwn.1	0	ENSG00000115457	IGFBP2	insulin like growth factor binding protein 2
chr2	219187564	219188258	695	*	696	*	peak1382	1000	*	79.4786	-1	4.07309	348	Promoter (<=1kb)	2	219187902	219211516	23615	1	25953	uc002vhq.3	0	ENSG00000127838	PNKD	PNKD metallo-beta-lactamase domain containing
chr2	219757316	219758010	695	*	696	*	peak1381	1000	*	79.1846	-1	4.07309	348	3' UTR	2	219745255	219758651	13397	1	80326	uc002vjd.1	12061	ENSG00000135925	WNT10A	Wnt family member 10A
chr2	223725747	223726441	695	*	696	*	peak820	1000	*	89.3952	-1	4.07309	348	Promoter (<=1kb)	2	223725732	223808119	82388	1	2181	uc002vnj.3	15	ENSG00000123983	ACSL3	acyl-CoA synthetase long chain family member 3
chr2	224701728	224702422	695	*	696	*	peak1131	1000	*	83.1449	-1	4.07309	348	Promoter (<=1kb)	2	224620047	224702319	82273	2	130340	uc002vnn.3	0	ENSG00000152056	AP1S3	adaptor related protein complex 1 subunit sigma 3
chr2	225449180	225449874	695	*	696	*	peak1650	1000	*	75.106	-1	4.07309	348	Promoter (<=1kb)	2	225334867	225450114	115248	2	8452	uc002vny.3	240	ENSG00000036257	CUL3	cullin 3
chr2	228336736	228337430	695	*	696	*	peak192	1000	*	111.17	-1	4.07309	348	Promoter (<=1kb)	2	228336848	228336903	56	1	100847081	uc031rrr.1	0	ENSG00000284092	MIR5703	microRNA 5703
chr2	233561874	233562568	695	*	696	*	peak969	1000	*	86.0246	-1	4.07309	348	Promoter (<=1kb)	2	233562015	233601358	39344	1	26058	uc002vte.3	0	ENSG00000204120	GIGYF2	GRB10 interacting GYF protein 2
chr2	234262950	234263644	695	*	696	*	peak631	1000	*	93.2752	-1	4.07309	348	Promoter (<=1kb)	2	234263153	234380743	117591	1	8527	uc002vui.1	0	ENSG00000077044	DGKD	diacylglycerol kinase delta
chr2	235860600	235861294	695	*	696	*	peak1129	1000	*	83.0358	-1	4.07309	348	Promoter (<=1kb)	2	235860628	235964358	103731	1	23677	uc002vvp.3	0	ENSG00000130147	SH3BP4	SH3 domain binding protein 4
chr2	236402138	236402832	695	*	696	*	peak1128	1000	*	83.0321	-1	4.07309	348	Promoter (<=1kb)	2	236402733	236761846	359114	1	116987	uc021vyp.1	0	ENSG00000157985	AGAP1	ArfGAP with GTPase domain, ankyrin repeat and PH domain 1
chr2	238383656	238384350	695	*	696	*	peak1509	1000	*	77.8174	-1	4.07309	348	Distal Intergenic	2	238395053	238463961	68909	1	79083	uc002vws.3	-10703	ENSG00000115648	MLPH	melanophilin
chr2	238536123	238536817	695	*	696	*	peak1127	1000	*	83.3306	-1	4.07309	348	Promoter (<=1kb)	2	238536224	238690290	154067	1	9208	uc002vxc.3	0	ENSG00000124831	LRRFIP1	LRR binding FLII interacting protein 1
chr2	238600597	238601291	695	*	696	*	peak1019	1000	*	85.3348	-1	4.07309	348	Promoter (<=1kb)	2	238600807	238674558	73752	1	9208	uc002vxd.3	0	ENSG00000124831	LRRFIP1	LRR binding FLII interacting protein 1
chr2	238875430	238876124	695	*	696	*	peak818	1000	*	89.4768	-1	4.07309	348	Promoter (<=1kb)	2	238875587	239008054	132468	1	100533179	uc002vxm.4	0	ENSG00000258984	UBE2F-SCLY	UBE2F-SCLY readthrough (NMD candidate)
chr2	239067405	239068099	695	*	696	*	peak1379	1000	*	79.9249	-1	4.07309	348	Distal Intergenic	2	239047363	239061547	14185	1	377007	uc002vxr.2	20042	ENSG00000168427	KLHL30	kelch like family member 30
chr2	239111733	239112427	695	*	696	*	peak127	1000	*	115.33	-1	4.07309	348	Promoter (<=1kb)	2	239079043	239112324	33282	2	80895	uc002vxv.3	0	ENSG00000132323	ILKAP	ILK associated serine/threonine phosphatase
chr2	239197037	239197731	695	*	696	*	peak519	1000	*	96.0918	-1	4.07309	348	Promoter (<=1kb)	2	239152679	239197207	44529	2	8864	uc002vyc.3	0	ENSG00000132326	PER2	period circadian regulator 2
chr2	239229049	239229743	695	*	696	*	peak1308	1000	*	80.9307	-1	4.07309	348	Promoter (<=1kb)	2	239229185	239309541	80357	1	26146	uc002vye.3	0	ENSG00000204104	TRAF3IP1	TRAF3 interacting protein 1
chr2	239335393	239336087	695	*	696	*	peak1307	1000	*	80.5175	-1	4.07309	348	Promoter (<=1kb)	2	239335626	239360891	25266	1	51665	uc002vyg.3	0	ENSG00000065802	ASB1	ankyrin repeat and SOCS box containing 1
chr2	241937973	241938667	695	*	696	*	peak2073	1000	*	70.7792	-1	4.07309	348	Promoter (<=1kb)	2	241938255	242033643	95389	1	25992	uc002wah.1	0	ENSG00000162804	SNED1	sushi, nidogen and EGF like domains 1
chr2	242211677	242212371	695	*	696	*	peak457	1000	*	98.6178	-1	4.07309	348	Promoter (<=1kb)	2	242166682	242212246	45565	2	3069	uc002waz.3	0	ENSG00000115677	HDLBP	high density lipoprotein binding protein
chr20	278204	278898	695	*	696	*	peak595	1000	*	94.794	-1	4.07309	348	Promoter (<=1kb)	20	278204	280963	2760	1	85364	uc002wdf.3	0	ENSG00000247315	ZCCHC3	zinc finger CCHC-type containing 3
chr20	442695	443389	695	*	696	*	peak355	1000	*	102.621	-1	4.07309	348	Promoter (<=1kb)	20	416124	443187	27064	2	128637	uc002wds.3	0	ENSG00000125875	TBC1D20	TBC1 domain family member 20
chr20	633480	634174	695	*	696	*	peak973	1000	*	86.747	-1	4.07309	348	Promoter (<=1kb)	20	627268	634014	6747	2	140809	uc002wea.4	0	ENSG00000271303	SRXN1	sulfiredoxin 1
chr20	1373030	1373724	695	*	696	*	peak462	1000	*	98.8518	-1	4.07309	348	Promoter (<=1kb)	20	1290555	1373816	83262	2	100528031	uc021vzo.1	92	NA	FKBP1A-SDCBP2	FKBP1A-SDCBP2 readthrough (NMD candidate)
chr20	1373234	1373928	695	*	696	*	peak1387	1000	*	79.3982	-1	4.07309	348	Promoter (<=1kb)	20	1290555	1373816	83262	2	100528031	uc021vzo.1	0	NA	FKBP1A-SDCBP2	FKBP1A-SDCBP2 readthrough (NMD candidate)
chr20	1447513	1447694	182	*	183	*	peak89	1000	*	118.73	-1	4.07309	47	Promoter (<=1kb)	20	1422807	1448337	25531	2	55968	uc002wfc.3	643	ENSG00000088833	NSFL1C	NSFL1 cofactor
chr20	1783701	1784395	695	*	696	*	peak1193	1000	*	82.038	-1	4.07309	348	Distal Intergenic	20	1754011	1760392	6382	2	100289473	uc021vzr.1	-23309	ENSG00000232528	LOC100289473	cytoskeleton associated protein 2-like pseudogene
chr20	2083381	2084075	695	*	696	*	peak1587	1000	*	76.9027	-1	4.07309	348	Promoter (<=1kb)	20	2083414	2129198	45785	1	140901	uc010zpu.2	0	ENSG00000125834	STK35	serine/threonine kinase 35
chr20	2853956	2854650	695	*	696	*	peak1317	1000	*	80.9996	-1	4.07309	348	Promoter (<=1kb)	20	2854142	2968751	114610	1	5786	uc010zqb.1	0	ENSG00000132670	PTPRA	protein tyrosine phosphatase receptor type A
chr20	3219480	3220174	695	*	696	*	peak273	1000	*	106.432	-1	4.07309	348	Promoter (<=1kb)	20	3208063	3219836	11774	2	83959	uc002wih.3	0	ENSG00000088836	SLC4A11	solute carrier family 4 member 11
chr20	3387939	3388633	695	*	696	*	peak1453	1000	*	78.7222	-1	4.07309	348	Promoter (<=1kb)	20	3229948	3388309	158362	2	25943	uc002wii.3	0	ENSG00000088854	C20orf194	chromosome 20 open reading frame 194
chr20	3451555	3452249	695	*	696	*	peak1452	1000	*	78.0872	-1	4.07309	348	Promoter (<=1kb)	20	3451665	3596550	144886	1	8455	uc002wil.2	0	ENSG00000088812	ATRN	attractin
chr20	3869888	3870582	695	*	696	*	peak1823	1000	*	73.5579	-1	4.07309	348	Promoter (<=1kb)	20	3870463	3904502	34040	1	80025	uc002wke.3	0	ENSG00000125779	PANK2	pantothenate kinase 2
chr20	4129297	4129991	695	*	696	*	peak669	1000	*	92.0266	-1	4.07309	348	Promoter (<=1kb)	20	4129426	4168394	38969	1	54498	uc002wkk.2	0	ENSG00000088826	SMOX	spermine oxidase
chr20	4129509	4130203	695	*	696	*	peak1133	1000	*	83.3512	-1	4.07309	348	Promoter (<=1kb)	20	4129426	4168394	38969	1	54498	uc010zqo.2	83	ENSG00000088826	SMOX	spermine oxidase
chr20	4666894	4667588	695	*	696	*	peak913	1000	*	87.1406	-1	4.07309	348	Promoter (<=1kb)	20	4667157	4682234	15078	1	5621	uc002wky.3	0	ENSG00000171867	PRNP	prion protein
chr20	5591174	5591868	695	*	696	*	peak405	1000	*	100.119	-1	4.07309	348	Promoter (<=1kb)	20	5525080	5591672	66593	2	56261	uc002wme.4	0	ENSG00000125772	GPCPD1	glycerophosphocholine phosphodiesterase 1
chr20	6747838	6748532	695	*	696	*	peak912	1000	*	87.0455	-1	4.07309	348	Promoter (<=1kb)	20	6748745	6760910	12166	1	650	uc002wmu.1	-213	ENSG00000125845	BMP2	bone morphogenetic protein 2
chr20	6748163	6748857	695	*	696	*	peak1737	1000	*	74.6049	-1	4.07309	348	Promoter (<=1kb)	20	6748745	6760910	12166	1	650	uc002wmu.1	0	ENSG00000125845	BMP2	bone morphogenetic protein 2
chr20	7999777	8000471	695	*	696	*	peak1315	1000	*	80.7622	-1	4.07309	348	Promoter (<=1kb)	20	7961716	8000393	38678	2	56255	uc002wmx.1	0	ENSG00000125827	TMX4	thioredoxin related transmembrane protein 4
chr20	8112855	8113549	695	*	696	*	peak560	1000	*	95.2409	-1	4.07309	348	Promoter (<=1kb)	20	8112912	8630636	517725	1	23236	uc010gbv.2	0	ENSG00000182621	PLCB1	phospholipase C beta 1
chr20	17661838	17662532	695	*	696	*	peak407	1000	*	100.685	-1	4.07309	348	Promoter (<=1kb)	20	17594323	17662928	68606	2	6238	uc002wpv.1	396	ENSG00000125844	RRBP1	ribosome binding protein 1
chr20	17662039	17662733	695	*	696	*	peak1084	1000	*	84.1585	-1	4.07309	348	Promoter (<=1kb)	20	17594323	17662928	68606	2	6238	uc002wpv.1	195	ENSG00000125844	RRBP1	ribosome binding protein 1
chr20	17948821	17949515	695	*	696	*	peak1824	1000	*	73.5475	-1	4.07309	348	Promoter (<=1kb)	20	17922244	17949154	26911	2	27131	uc002wqc.3	0	ENSG00000089006	SNX5	sorting nexin 5
chr20	18568545	18569239	695	*	696	*	peak461	1000	*	98.8287	-1	4.07309	348	Promoter (<=1kb)	20	18568556	18744560	176005	1	92675	uc002wrf.4	0	ENSG00000125821	DTD1	D-aminoacyl-tRNA deacylase 1
chr20	23342561	23343255	695	*	696	*	peak1739	1000	*	74.5857	-1	4.07309	348	Promoter (<=1kb)	20	23342819	23353683	10865	1	64412	uc002wsy.3	0	ENSG00000125812	GZF1	GDNF inducible zinc finger protein 1
chr20	25228818	25229512	695	*	696	*	peak1900	1000	*	72.2612	-1	4.07309	348	Promoter (<=1kb)	20	25228706	25278648	49943	1	5834	uc002wup.3	112	ENSG00000100994	PYGB	glycogen phosphorylase B
chr20	30606594	30607288	695	*	696	*	peak724	1000	*	91.9571	-1	4.07309	348	Promoter (2-3kb)	20	30610178	30619984	9807	1	140706	uc002wxg.2	-2890	ENSG00000101331	CCM2L	CCM2 like scaffold protein
chr20	30795102	30795796	695	*	696	*	peak1252	1000	*	81.6976	-1	4.07309	348	Promoter (<=1kb)	20	30795696	30805726	10031	1	23509	uc002wxo.3	0	ENSG00000101346	POFUT1	protein O-fucosyltransferase 1
chr20	30946138	30946832	695	*	696	*	peak274	1000	*	106.855	-1	4.07309	348	Promoter (<=1kb)	20	30946147	30960352	14206	1	171023	uc002wxt.3	0	ENSG00000171456	ASXL1	ASXL transcriptional regulator 1
chr20	32077617	32078311	695	*	696	*	peak1251	1000	*	81.9596	-1	4.07309	348	Promoter (<=1kb)	20	32077928	32233594	155667	1	9139	uc010zug.1	0	ENSG00000078699	CBFA2T2	CBFA2/RUNX1 partner transcriptional co-repressor 2
chr20	32261873	32262567	695	*	696	*	peak782	1000	*	90.1351	-1	4.07309	348	Promoter (<=1kb)	20	32244893	32262264	17372	2	63941	uc002wzm.4	0	ENSG00000125967	NECAB3	N-terminal EF-hand calcium binding protein 3
chr20	32273552	32274246	695	*	696	*	peak196	1000	*	111.935	-1	4.07309	348	Promoter (<=1kb)	20	32263292	32274210	10919	2	1869	uc002wzu.4	0	ENSG00000101412	E2F1	E2F transcription factor 1
chr20	32319862	32320187	326	*	327	*	peak6	1000	*	149.543	-1	4.07309	164	Promoter (<=1kb)	20	32319808	32380075	60268	1	84905	uc010ger.3	54	ENSG00000131061	ZNF341	zinc finger protein 341
chr20	32398828	32399522	695	*	696	*	peak858	1000	*	88.2304	-1	4.07309	348	Promoter (<=1kb)	20	32399110	32442173	43064	1	128866	uc002xaa.3	0	ENSG00000101421	CHMP4B	charged multivesicular body protein 4B
chr20	33063874	33064568	695	*	696	*	peak1250	1000	*	81.2266	-1	4.07309	348	Intron (uc002xak.3/83737, intron 16 of 24)	20	33054130	33054223	94	1	693229	uc021wcb.1	9744	ENSG00000207997	MIR644A	microRNA 644a
chr20	33146379	33147073	695	*	696	*	peak1738	1000	*	74.1582	-1	4.07309	348	Promoter (<=1kb)	20	33146501	33148149	1649	1	84557	uc002xaq.2	0	ENSG00000101460	MAP1LC3A	microtubule associated protein 1 light chain 3 alpha
chr20	33412974	33413668	695	*	696	*	peak781	1000	*	90.721	-1	4.07309	348	Promoter (<=1kb)	20	33302578	33413433	110856	2	23054	uc002xaw.3	0	ENSG00000198646	NCOA6	nuclear receptor coactivator 6
chr20	33814460	33815154	695	*	696	*	peak429	1000	*	99.3684	-1	4.07309	348	Promoter (<=1kb)	20	33814539	33864804	50266	1	10893	uc002xbu.2	0	ENSG00000125966	MMP24	matrix metallopeptidase 24
chr20	34359774	34360468	695	*	696	*	peak377	1000	*	101.077	-1	4.07309	348	Promoter (<=1kb)	20	34359923	34411399	51477	1	51230	uc002xeh.3	0	ENSG00000025293	PHF20	PHD finger protein 20
chr20	35089678	35090372	695	*	696	*	peak2082	1000	*	70.2283	-1	4.07309	348	Promoter (<=1kb)	20	35089842	35157040	67199	1	22839	uc002xfg.3	0	ENSG00000080845	DLGAP4	DLG associated protein 4
chr20	35201650	35202344	695	*	696	*	peak1985	1000	*	71.6345	-1	4.07309	348	Promoter (<=1kb)	20	35201876	35222355	20480	1	60436	uc021wcu.1	0	ENSG00000118707	TGIF2	TGFB induced factor homeobox 2
chr20	37101356	37102050	695	*	696	*	peak1316	1000	*	80.2942	-1	4.07309	348	Promoter (<=1kb)	20	37101486	37153588	52103	1	57148	uc010zvz.1	0	ENSG00000170471	RALGAPB	Ral GTPase activating protein non-catalytic subunit beta
chr20	39945803	39946497	695	*	696	*	peak329	1000	*	103.811	-1	4.07309	348	Promoter (<=1kb)	20	39807089	39946242	139154	2	23051	uc002xju.1	0	ENSG00000174306	ZHX3	zinc fingers and homeoboxes 3
chr20	42543252	42543946	695	*	696	*	peak1899	1000	*	72.89	-1	4.07309	348	Promoter (<=1kb)	20	42543492	42636182	92691	1	84969	uc021wdz.2	0	ENSG00000124191	TOX2	TOX high mobility group box family member 2
chr20	43160269	43160963	695	*	696	*	peak1898	1000	*	72.2674	-1	4.07309	348	Promoter (<=1kb)	20	43160436	43247678	87243	1	11142	uc002xmg.3	0	ENSG00000168734	PKIG	cAMP-dependent protein kinase inhibitor gamma
chr20	44718102	44718796	695	*	696	*	peak248	1000	*	107.255	-1	4.07309	348	Promoter (<=1kb)	20	44689626	44718580	28955	2	57727	uc002xre.3	0	ENSG00000124160	NCOA5	nuclear receptor coactivator 5
chr20	47444312	47445006	695	*	696	*	peak195	1000	*	111.631	-1	4.07309	348	Promoter (<=1kb)	20	47240793	47444420	203628	2	57580	uc002xtw.1	0	ENSG00000124126	PREX1	phosphatidylinositol-3,4,5-trisphosphate dependent Rac exchange factor 1
chr20	47538096	47538790	695	*	696	*	peak1586	1000	*	76.8881	-1	4.07309	348	Promoter (<=1kb)	20	47538275	47653230	114956	1	10564	uc002xtx.4	0	ENSG00000124198	ARFGEF2	ADP ribosylation factor guanine nucleotide exchange factor 2
chr20	47804360	47805054	695	*	696	*	peak293	1000	*	105.652	-1	4.07309	348	Promoter (<=1kb)	20	47729876	47804904	75029	2	6780	uc002xua.3	0	ENSG00000124214	STAU1	staufen double-stranded RNA binding protein 1
chr20	48329921	48330615	695	*	696	*	peak668	1000	*	92.7121	-1	4.07309	348	Promoter (<=1kb)	20	48249483	48330421	80939	2	9334	uc002xuu.4	0	ENSG00000158470	B4GALT5	beta-1,4-galactosyltransferase 5
chr20	48598934	48599628	695	*	696	*	peak406	1000	*	100.2	-1	4.07309	348	Promoter (<=1kb)	20	48599513	48605420	5908	1	6615	uc002xuz.3	0	ENSG00000124216	SNAI1	snail family transcriptional repressor 1
chr20	49547189	49547883	695	*	696	*	peak1984	1000	*	71.1492	-1	4.07309	348	Promoter (<=1kb)	20	49506883	49547527	40645	2	23394	uc002xvt.1	0	ENSG00000101126	ADNP	activity dependent neuroprotector homeobox
chr20	50807739	50808433	695	*	696	*	peak1654	1000	*	75.3508	-1	4.07309	348	Promoter (<=1kb)	20	50700550	50808524	107975	2	55734	uc002xwk.3	91	ENSG00000020256	ZFP64	ZFP64 zinc finger protein
chr20	56284377	56285071	695	*	696	*	peak1585	1000	*	76.9338	-1	4.07309	348	Promoter (<=1kb)	20	56223448	56285031	61584	2	56937	uc002xyq.4	0	ENSG00000124225	PMEPA1	prostate transmembrane protein, androgen induced 1
chr20	57267518	57268212	695	*	696	*	peak1451	1000	*	78.0829	-1	4.07309	348	Promoter (<=1kb)	20	57267862	57291367	23506	1	79716	uc010zzs.1	0	ENSG00000215440	NPEPL1	aminopeptidase like 1
chr20	57556229	57556923	695	*	696	*	peak2081	1000	*	70.3316	-1	4.07309	348	Promoter (<=1kb)	20	57556263	57564945	8683	1	51497	uc010zzu.2	0	ENSG00000101158	NELFCD	negative elongation factor complex member C/D
chr20	60640921	60641615	695	*	696	*	peak460	1000	*	98.6458	-1	4.07309	348	Promoter (<=1kb)	20	60549854	60640866	91013	2	6874	uc002ybs.3	-55	ENSG00000130699	TAF4	TATA-box binding protein associated factor 4
chr20	60981860	60982554	695	*	696	*	peak1192	1000	*	82.4897	-1	4.07309	348	Promoter (<=1kb)	20	60963686	60982339	18654	2	81928	uc002ycv.2	0	ENSG00000149679	CABLES2	Cdk5 and Abl enzyme substrate 2
chr20	61436068	61436762	695	*	696	*	peak1822	1000	*	73.273	-1	4.07309	348	Promoter (<=1kb)	20	61436177	61445352	9176	1	11054	uc002ydj.3	0	ENSG00000060491	OGFR	opioid growth factor receptor
chr20	61557322	61558016	695	*	696	*	peak493	1000	*	97.2483	-1	4.07309	348	Promoter (<=1kb)	20	61509090	61557903	48814	2	11083	uc002ydr.2	0	ENSG00000101191	DIDO1	death inducer-obliterator 1
chr20	61569310	61570004	695	*	696	*	peak459	1000	*	98.2938	-1	4.07309	348	Promoter (<=1kb)	20	61569441	61579827	10387	1	54994	uc002ydy.3	0	ENSG00000101193	GID8	GID complex subunit 8 homolog
chr20	61846918	61847612	695	*	696	*	peak1083	1000	*	84.6593	-1	4.07309	348	Promoter (<=1kb)	20	61826782	61847538	20757	2	54915	uc002yeh.3	0	ENSG00000149658	YTHDF1	YTH N6-methyladenosine RNA binding protein 1
chr20	62151915	62152609	695	*	696	*	peak524	1000	*	96.1872	-1	4.07309	348	Promoter (<=1kb)	20	62152133	62153524	1392	1	79144	uc002yff.3	0	ENSG00000125534	PPDPF	pancreatic progenitor cell differentiation and proliferation factor
chr20	62339284	62339978	695	*	696	*	peak780	1000	*	90.5686	-1	4.07309	348	Promoter (<=1kb)	20	62329995	62339365	9371	2	10139	uc002ygc.4	0	ENSG00000101246	ARFRP1	ADP ribosylation factor related protein 1
chr20	62462770	62463464	695	*	696	*	peak1821	1000	*	73.302	-1	4.07309	348	Promoter (<=1kb)	20	62375875	62462597	86723	2	140685	uc002ygu.3	-173	ENSG00000130584	ZBTB46	zinc finger and BTB domain containing 46
chr20	62526425	62527119	695	*	696	*	peak561	1000	*	95.8588	-1	4.07309	348	Promoter (<=1kb)	20	62526455	62567384	40930	1	80331	uc002yhf.3	0	ENSG00000101152	DNAJC5	DnaJ heat shock protein family (Hsp40) member C5
chr20	62610561	62611255	695	*	696	*	peak2080	1000	*	70.5737	-1	4.07309	348	Promoter (<=1kb)	20	62605466	62610995	5530	2	140700	uc002yhm.2	0	ENSG00000130590	SAMD10	sterile alpha motif domain containing 10
chr20	62694224	62694918	695	*	696	*	peak1513	1000	*	77.0375	-1	4.07309	348	Promoter (<=1kb)	20	62694010	62703700	9691	1	6919	uc021wgq.1	214	ENSG00000171703	TCEA2	transcription elongation factor A2
chr21	16436570	16437264	695	*	696	*	peak779	1000	*	90.9573	-1	4.07309	348	Promoter (<=1kb)	21	16333556	16437126	103571	2	8204	uc002yjx.2	0	ENSG00000180530	NRIP1	nuclear receptor interacting protein 1
chr21	16436788	16437482	695	*	696	*	peak1450	1000	*	78.9444	-1	4.07309	348	Promoter (<=1kb)	21	16333556	16437126	103571	2	8204	uc002yjx.2	0	ENSG00000180530	NRIP1	nuclear receptor interacting protein 1
chr21	17102144	17102838	695	*	696	*	peak1820	1000	*	73.7465	-1	4.07309	348	Promoter (<=1kb)	21	17102496	17252377	149882	1	29761	uc002yjy.1	0	ENSG00000155313	USP25	ubiquitin specific peptidase 25
chr21	27542788	27543482	695	*	696	*	peak1512	1000	*	77.2409	-1	4.07309	348	Promoter (<=1kb)	21	27252861	27543138	290278	2	351	uc002ylz.3	0	ENSG00000142192	APP	amyloid beta precursor protein
chr21	30671149	30671843	695	*	696	*	peak70	1000	*	120.838	-1	4.07309	348	Promoter (<=1kb)	21	30671220	30718469	47250	1	571	uc002ynj.3	0	ENSG00000156273	BACH1	BTB domain and CNC homolog 1
chr21	34143438	34144132	695	*	696	*	peak1981	1000	*	71.3713	-1	4.07309	348	Promoter (<=1kb)	21	34106210	34144169	37960	2	94104	uc002yqn.3	37	ENSG00000159086	PAXBP1	PAX3 and PAX7 binding protein 1
chr21	34960378	34961072	695	*	696	*	peak312	1000	*	104.354	-1	4.07309	348	Promoter (<=1kb)	21	34949859	34961267	11409	2	29980	uc002ysk.4	195	ENSG00000159147	DONSON	DNA replication fork stabilization factor DONSON
chr21	35014883	35015577	695	*	696	*	peak116	1000	*	116.026	-1	4.07309	348	Promoter (<=1kb)	21	35014784	35261609	246826	1	6453	uc002ytb.1	99	ENSG00000205726	ITSN1	intersectin 1
chr21	35445824	35446518	695	*	696	*	peak2079	1000	*	70.5644	-1	4.07309	348	Promoter (<=1kb)	21	35445823	35478561	32739	1	6526	uc002yto.3	1	ENSG00000198743	SLC5A3	solute carrier family 5 member 3
chr21	38338435	38339129	695	*	696	*	peak971	1000	*	86.8235	-1	4.07309	348	Promoter (<=1kb)	21	38123189	38338956	215768	2	3141	uc010gnb.3	0	ENSG00000159267	HLCS	holocarboxylase synthetase
chr21	40177675	40178369	695	*	696	*	peak910	1000	*	87.7086	-1	4.07309	348	Promoter (<=1kb)	21	40177755	40196878	19124	1	2114	uc002yxg.4	0	ENSG00000157557	ETS2	ETS proto-oncogene 2, transcription factor
chr21	40720441	40721135	695	*	696	*	peak490	1000	*	97.1058	-1	4.07309	348	Promoter (<=1kb)	21	40714241	40721047	6807	2	3150	uc002yxo.3	0	ENSG00000205581	HMGN1	high mobility group nucleosome binding domain 1
chr21	42539830	42540524	695	*	696	*	peak1190	1000	*	82.1008	-1	4.07309	348	Promoter (<=1kb)	21	42539728	42648524	108797	1	25825	uc002yyy.3	102	ENSG00000182240	BACE2	beta-secretase 2
chr21	43299103	43299797	695	*	696	*	peak2078	1000	*	70.1387	-1	4.07309	348	Promoter (<=1kb)	21	43218385	43299591	81207	2	63977	uc002yzo.3	0	ENSG00000141956	PRDM15	PR/SET domain 15
chr21	46493974	46494668	695	*	696	*	peak2077	1000	*	70.2086	-1	4.07309	348	Promoter (<=1kb)	21	46494493	46566210	71718	1	104	uc002zgp.2	0	ENSG00000197381	ADARB1	adenosine deaminase RNA specific B1
chr21	46824933	46825627	695	*	696	*	peak1819	1000	*	73.7372	-1	4.07309	348	Promoter (<=1kb)	21	46825097	46933634	108538	1	80781	uc002zhg.3	0	ENSG00000182871	COL18A1	collagen type XVIII alpha 1 chain
chr22	17652234	17652928	695	*	696	*	peak210	1000	*	110.821	-1	4.07309	348	Distal Intergenic	22	17618410	17646177	27768	2	27440	uc002zmh.3	-6057	ENSG00000069998	HDHD5	haloacid dehalogenase like hydrolase domain containing 5
chr22	19711194	19711888	695	*	696	*	peak1309	1000	*	80.0135	-1	4.07309	348	Exon (uc002zpx.1/100526833, exon 12 of 12)	22	19705992	19712297	6306	1	100526833	uc002zpz.2	5202	ENSG00000284874	SEPT5-GP1BB	SEPT5-GP1BB readthrough
chr22	20104830	20105524	695	*	696	*	peak1380	1000	*	79.0807	-1	4.07309	348	Promoter (<=1kb)	22	20105024	20113711	8688	1	5902	uc011ahl.1	0	ENSG00000099901	RANBP1	RAN binding protein 1
chr22	20849584	20850278	695	*	696	*	peak1817	1000	*	73.3203	-1	4.07309	348	Promoter (<=1kb)	22	20795806	20850170	54365	2	84861	uc002zsl.2	0	ENSG00000099910	KLHL22	kelch like family member 22
chr22	22089620	22090314	695	*	696	*	peak857	1000	*	88.0325	-1	4.07309	348	Promoter (<=1kb)	22	22051826	22090071	38246	2	29799	uc002zvl.3	0	ENSG00000100027	YPEL1	yippee like 1
chr22	22221267	22221961	695	*	696	*	peak632	1000	*	93.7895	-1	4.07309	348	Promoter (<=1kb)	22	22113947	22221970	108024	2	5594	uc002zvn.3	9	ENSG00000100030	MAPK1	mitogen-activated protein kinase 1
chr22	22306935	22307629	695	*	696	*	peak1897	1000	*	72.7956	-1	4.07309	348	Promoter (<=1kb)	22	22273792	22307250	33459	2	9647	uc002zvp.2	0	ENSG00000100034	PPM1F	protein phosphatase, Mg2+/Mn2+ dependent 1F
chr22	24819554	24820248	695	*	696	*	peak327	1000	*	103.373	-1	4.07309	348	Intron (uc021wne.1/23384, intron 18 of 19)	22	24823530	24838325	14796	1	135	uc002zzy.4	-3282	ENSG00000128271	ADORA2A	adenosine A2a receptor
chr22	25348363	25349057	695	*	696	*	peak1130	1000	*	83.6839	-1	4.07309	348	Distal Intergenic	22	25331208	25335314	4107	2	255349	uc003abk.1	-13049	ENSG00000206069	TMEM211	transmembrane protein 211
chr22	29168650	29169344	695	*	696	*	peak128	1000	*	115.545	-1	4.07309	348	Promoter (<=1kb)	22	29168662	29185283	16622	1	150275	uc003aeb.3	0	ENSG00000159873	CCDC117	coiled-coil domain containing 117
chr22	31741756	31742450	695	*	696	*	peak1816	1000	*	73.1067	-1	4.07309	348	Promoter (<=1kb)	22	31721790	31742249	20460	2	23598	uc003akp.3	0	ENSG00000100105	PATZ1	POZ/BTB and AT hook containing zinc finger 1
chr22	31885286	31885980	695	*	696	*	peak209	1000	*	110.569	-1	4.07309	348	Promoter (<=1kb)	22	31835345	31885547	50203	2	56478	uc003akz.2	0	ENSG00000184708	EIF4ENIF1	eukaryotic translation initiation factor 4E nuclear import factor 1
chr22	31885487	31886181	695	*	696	*	peak1978	1000	*	71.4224	-1	4.07309	348	Promoter (<=1kb)	22	31835345	31885547	50203	2	56478	uc003akz.2	0	ENSG00000184708	EIF4ENIF1	eukaryotic translation initiation factor 4E nuclear import factor 1
chr22	32340402	32341096	695	*	696	*	peak1649	1000	*	75.7869	-1	4.07309	348	Promoter (<=1kb)	22	32340479	32353590	13112	1	7533	uc003alz.3	0	ENSG00000128245	YWHAH	tyrosine 3-monooxygenase/tryptophan 5-monooxygenase activation protein eta
chr22	36424204	36424898	695	*	696	*	peak40	1000	*	126.525	-1	4.07309	348	Promoter (<=1kb)	22	36134783	36424585	289803	2	23543	uc003aon.4	0	ENSG00000100320	RBFOX2	RNA binding fox-1 homolog 2
chr22	36783310	36784004	695	*	696	*	peak592	1000	*	94.1257	-1	4.07309	348	Promoter (<=1kb)	22	36677323	36784063	106741	2	4627	uc003apg.3	59	ENSG00000100345	MYH9	myosin heavy chain 9
chr22	37415299	37415993	695	*	696	*	peak1020	1000	*	85.1198	-1	4.07309	348	Promoter (<=1kb)	22	37415683	37425863	10181	1	4357	uc003aql.4	0	ENSG00000128309	MPST	mercaptopyruvate sulfurtransferase
chr22	37447489	37448183	695	*	696	*	peak1815	1000	*	73.4568	-1	4.07309	348	Promoter (<=1kb)	22	37447779	37457174	9396	1	79734	uc010gxa.1	0	ENSG00000100379	KCTD17	potassium channel tetramerization domain containing 17
chr22	37823306	37824000	695	*	696	*	peak1583	1000	*	76.7093	-1	4.07309	348	Promoter (<=1kb)	22	37764000	37823505	59506	2	114794	uc003asq.4	0	ENSG00000166897	ELFN2	extracellular leucine rich repeat and fibronectin type III domain containing 2
chr22	37956124	37956818	695	*	696	*	peak1448	1000	*	78.633	-1	4.07309	348	Promoter (<=1kb)	22	37956471	37965410	8940	1	11135	uc003asz.4	0	ENSG00000128283	CDC42EP1	CDC42 effector protein 1
chr22	38054686	38055380	695	*	696	*	peak1977	1000	*	71.9364	-1	4.07309	348	Promoter (<=1kb)	22	38054737	38062939	8203	1	57026	uc003atm.1	0	ENSG00000241360	PDXP	pyridoxal phosphatase
chr22	38141656	38142350	695	*	696	*	peak520	1000	*	96.0642	-1	4.07309	348	Promoter (<=1kb)	22	38142241	38155963	13723	1	11078	uc003atv.3	0	ENSG00000100106	TRIOBP	TRIO and F-actin binding protein
chr22	38141924	38142618	695	*	696	*	peak1648	1000	*	75.6159	-1	4.07309	348	Promoter (<=1kb)	22	38142241	38155963	13723	1	11078	uc003atv.3	0	ENSG00000100106	TRIOBP	TRIO and F-actin binding protein
chr22	38239657	38240351	695	*	696	*	peak353	1000	*	102.063	-1	4.07309	348	Promoter (<=1kb)	22	38226862	38240353	13492	2	129138	uc003auc.3	2	ENSG00000100124	ANKRD54	ankyrin repeat domain 54
chr22	38302071	38302765	695	*	696	*	peak1082	1000	*	84.4032	-1	4.07309	348	Promoter (<=1kb)	22	38302155	38338465	36311	1	85377	uc003aui.3	0	ENSG00000100139	MICALL1	MICAL like 1
chr22	38477063	38477757	695	*	696	*	peak1976	1000	*	71.7947	-1	4.07309	348	Promoter (1-2kb)	22	38474144	38479170	5027	2	23539	uc003auu.3	1413	ENSG00000100156	SLC16A8	solute carrier family 16 member 8
chr22	38668621	38669315	695	*	696	*	peak1647	1000	*	75.5811	-1	4.07309	348	Promoter (<=1kb)	22	38615298	38668670	53373	2	25829	uc003avf.1	0	ENSG00000198792	TMEM184B	transmembrane protein 184B
chr22	38712909	38713603	695	*	696	*	peak819	1000	*	89.4891	-1	4.07309	348	Promoter (<=1kb)	22	38686697	38713413	26717	2	1454	uc003avj.3	0	ENSG00000213923	CSNK1E	casein kinase 1 epsilon
chr22	39096429	39097123	695	*	696	*	peak778	1000	*	90.1021	-1	4.07309	348	Promoter (<=1kb)	22	39081548	39096459	14912	2	9929	uc003awf.3	0	ENSG00000100221	JOSD1	Josephin domain containing 1
chr22	39096632	39097326	695	*	696	*	peak1975	1000	*	71.6902	-1	4.07309	348	Promoter (<=1kb)	22	39081548	39096459	14912	2	9929	uc003awf.3	-173	ENSG00000100221	JOSD1	Josephin domain containing 1
chr22	39101839	39102533	695	*	696	*	peak1126	1000	*	83.5379	-1	4.07309	348	Promoter (<=1kb)	22	39101807	39129592	27786	1	9567	uc003awg.3	32	ENSG00000100226	GTPBP1	GTP binding protein 1
chr22	39151404	39152098	695	*	696	*	peak352	1000	*	102.733	-1	4.07309	348	Promoter (<=1kb)	22	39130719	39151467	20749	2	25777	uc003awh.2	0	ENSG00000100242	SUN2	Sad1 and UNC84 domain containing 2
chr22	39239369	39240063	695	*	696	*	peak1974	1000	*	71.95	-1	4.07309	348	Promoter (<=1kb)	22	39214456	39240017	25562	2	23467	uc003awk.3	0	ENSG00000221890	NPTXR	neuronal pentraxin receptor
chr22	39267767	39268461	695	*	696	*	peak1646	1000	*	75.1711	-1	4.07309	348	Promoter (<=1kb)	22	39260248	39268258	8011	2	23466	uc003awl.3	0	ENSG00000183741	CBX6	chromobox 6
chr22	39639772	39640466	695	*	696	*	peak1814	1000	*	73.0766	-1	4.07309	348	Promoter (<=1kb)	22	39619685	39640957	21273	2	5155	uc003axf.3	491	ENSG00000100311	PDGFB	platelet derived growth factor subunit B
chr22	40440755	40441449	695	*	696	*	peak1378	1000	*	79.0765	-1	4.07309	348	Promoter (<=1kb)	22	40440821	40731812	290992	1	23112	uc003aym.3	0	ENSG00000100354	TNRC6B	trinucleotide repeat containing adaptor 6B
chr22	41487832	41488526	695	*	696	*	peak591	1000	*	94.3581	-1	4.07309	348	Promoter (<=1kb)	22	41488517	41488570	54	1	100302237	uc021wqd.1	0	ENSG00000284015	MIR1281	microRNA 1281
chr22	41697541	41698235	695	*	696	*	peak1447	1000	*	78.825	-1	4.07309	348	Promoter (<=1kb)	22	41697507	41756151	58645	1	23264	uc003azw.4	34	ENSG00000100403	ZC3H7B	zinc finger CCCH-type containing 7B
chr22	41697837	41698531	695	*	696	*	peak909	1000	*	87.4887	-1	4.07309	348	Promoter (<=1kb)	22	41697507	41756151	58645	1	23264	uc003azw.4	330	ENSG00000100403	ZC3H7B	zinc finger CCCH-type containing 7B
chr22	43252657	43253351	695	*	696	*	peak246	1000	*	107.425	-1	4.07309	348	Promoter (<=1kb)	22	43192532	43253408	60877	2	26286	uc003bdd.2	57	ENSG00000242247	ARFGAP3	ADP ribosylation factor GTPase activating protein 3
chr22	43582596	43583290	695	*	696	*	peak968	1000	*	86.3952	-1	4.07309	348	Promoter (<=1kb)	22	43562628	43583137	20510	2	23170	uc003bdq.3	0	ENSG00000100304	TTLL12	tubulin tyrosine ligase like 12
chr22	44420051	44420745	695	*	696	*	peak908	1000	*	87.3785	-1	4.07309	348	Promoter (<=1kb)	22	44420157	44565112	144956	1	29780	uc003ben.3	0	ENSG00000188677	PARVB	parvin beta
chr22	46467389	46468083	695	*	696	*	peak1896	1000	*	72.6301	-1	4.07309	348	Intron (uc003bgr.4/400931, intron 1 of 4)	22	46481877	46507518	25642	1	400931	uc003bgu.2	-13794	ENSG00000197182	MIRLET7BHG	MIRLET7B host gene
chr22	47133696	47134390	695	*	696	*	peak1973	1000	*	71.683	-1	4.07309	348	Promoter (<=1kb)	22	47080307	47134152	53846	2	64781	uc003bia.3	0	ENSG00000100422	CERK	ceramide kinase
chr22	50354374	50354600	227	*	228	*	peak39	1000	*	126.785	-1	4.07309	206	Promoter (<=1kb)	22	50354143	50357720	3578	1	415116	uc003bjb.3	231	ENSG00000198355	PIM3	Pim-3 proto-oncogene, serine/threonine kinase
chr22	50354436	50355130	695	*	696	*	peak630	1000	*	93.7228	-1	4.07309	348	Promoter (<=1kb)	22	50354143	50357720	3578	1	415116	uc003bjb.3	293	ENSG00000198355	PIM3	Pim-3 proto-oncogene, serine/threonine kinase
chr22	50764971	50765665	695	*	696	*	peak558	1000	*	95.8601	-1	4.07309	348	Promoter (<=1kb)	22	50750392	50765489	15098	2	414918	uc011arv.1	0	ENSG00000205593	DENND6B	DENN domain containing 6B
chr22	50765216	50765910	695	*	696	*	peak1377	1000	*	79.3189	-1	4.07309	348	Promoter (<=1kb)	22	50750392	50765489	15098	2	414918	uc011arv.1	0	ENSG00000205593	DENND6B	DENN domain containing 6B
chr22	50781482	50782176	695	*	696	*	peak1125	1000	*	83.0738	-1	4.07309	348	Promoter (<=1kb)	22	50781746	50883518	101773	1	9701	uc003bky.2	0	ENSG00000100239	PPP6R2	protein phosphatase 6 regulatory subunit 2
chr22	50912846	50913540	695	*	696	*	peak777	1000	*	90.1806	-1	4.07309	348	Promoter (<=1kb)	22	50883431	50913464	30034	2	6305	uc003blh.3	0	ENSG00000100241	SBF1	SET binding factor 1
chr22	51038578	51039272	695	*	696	*	peak1731	1000	*	74.228	-1	4.07309	348	Promoter (<=1kb)	22	51039131	51049979	10849	1	23542	uc003bmx.3	0	ENSG00000008735	MAPK8IP2	mitogen-activated protein kinase 8 interacting protein 2
chr3	5229400	5230094	695	*	696	*	peak1241	1000	*	81.9669	-1	4.07309	348	Promoter (<=1kb)	3	5230034	5252983	22950	1	9695	uc021wsl.1	0	ENSG00000134109	EDEM1	ER degradation enhancing alpha-mannosidase like protein 1
chr3	10289980	10290674	695	*	696	*	peak350	1000	*	102.334	-1	4.07309	348	Promoter (<=1kb)	3	10290177	10321611	31435	1	9797	uc003bvg.2	0	ENSG00000157014	TATDN2	TatD DNase domain containing 2
chr3	11195782	11196476	695	*	696	*	peak905	1000	*	87.7879	-1	4.07309	348	Promoter (<=1kb)	3	11196214	11304939	108726	1	3269	uc010hds.3	0	ENSG00000196639	HRH1	histamine receptor H1
chr3	14851807	14852501	695	*	696	*	peak455	1000	*	98.96	-1	4.07309	348	Distal Intergenic	3	14860469	14976072	115604	1	152273	uc003bzc.3	-7968	ENSG00000154783	FGD5	FYVE, RhoGEF and PH domain containing 5
chr3	14988936	14989630	695	*	696	*	peak1017	1000	*	85.6866	-1	4.07309	348	Promoter (<=1kb)	3	14984286	14989012	4727	2	100505641	uc003bzf.4	0	ENSG00000225733	FGD5-AS1	FGD5 antisense RNA 1
chr3	15373612	15374306	695	*	696	*	peak1505	1000	*	77.7623	-1	4.07309	348	Promoter (<=1kb)	3	15295863	15374136	78274	2	9467	uc003bzp.2	0	ENSG00000131370	SH3BP5	SH3 domain binding protein 5
chr3	20081631	20082325	695	*	696	*	peak1371	1000	*	79.0589	-1	4.07309	348	Promoter (<=1kb)	3	20081524	20195896	114373	1	8850	uc003cbq.3	107	ENSG00000114166	KAT2B	lysine acetyltransferase 2B
chr3	23244316	23245010	695	*	696	*	peak961	1000	*	86.6876	-1	4.07309	348	Promoter (<=1kb)	3	23244653	23632296	387644	1	7325	uc010hfc.2	0	ENSG00000182247	UBE2E2	ubiquitin conjugating enzyme E2 E2
chr3	23851937	23852631	695	*	696	*	peak1242	1000	*	81.9677	-1	4.07309	348	Promoter (<=1kb)	3	23851934	23933131	81198	1	7324	uc021wua.1	3	ENSG00000170142	UBE2E1	ubiquitin conjugating enzyme E2 E1
chr3	23986804	23987498	695	*	696	*	peak666	1000	*	92.3183	-1	4.07309	348	Promoter (<=1kb)	3	23986751	24022109	35359	1	9975	uc010hfd.2	53	ENSG00000174738	NR1D2	nuclear receptor subfamily 1 group D member 2
chr3	23987032	23987726	695	*	696	*	peak2069	1000	*	70.2943	-1	4.07309	348	Promoter (<=1kb)	3	23987612	24022109	34498	1	9975	uc011awk.1	0	ENSG00000174738	NR1D2	nuclear receptor subfamily 1 group D member 2
chr3	25705754	25706448	695	*	696	*	peak35	1000	*	127.227	-1	4.07309	348	Promoter (<=1kb)	3	25706367	25706430	64	2	100616477	uc021wui.1	0	ENSG00000283971	MIR4442	microRNA 4442
chr3	27525576	27525764	189	*	190	*	peak10	1000	*	139.749	-1	4.07309	44	Promoter (<=1kb)	3	27414212	27525838	111627	2	9497	uc011aww.3	74	ENSG00000033867	SLC4A7	solute carrier family 4 member 7
chr3	27674007	27674701	695	*	696	*	peak716	1000	*	91.7049	-1	4.07309	348	Distal Intergenic	3	27757440	27764206	6767	2	8320	uc003cdx.4	89505	ENSG00000163508	EOMES	eomesodermin
chr3	30647904	30648598	695	*	696	*	peak1498	1000	*	77.8145	-1	4.07309	348	Promoter (<=1kb)	3	30647994	30713929	65936	1	7048	uc021wut.1	0	ENSG00000163513	TGFBR2	transforming growth factor beta receptor 2
chr3	31574476	31575170	695	*	696	*	peak1080	1000	*	84.0363	-1	4.07309	348	Promoter (<=1kb)	3	31574491	31661766	87276	1	201595	uc003cer.1	0	ENSG00000163527	STT3B	STT3 oligosaccharyltransferase complex catalytic subunit B
chr3	32022227	32022921	695	*	696	*	peak18	1000	*	134.305	-1	4.07309	348	Promoter (<=1kb)	3	32023266	32033228	9963	1	344787	uc011axg.2	-345	ENSG00000197385	ZNF860	zinc finger protein 860
chr3	32433023	32433717	695	*	696	*	peak555	1000	*	95.524	-1	4.07309	348	Promoter (<=1kb)	3	32433163	32496333	63171	1	112616	uc003cey.1	0	ENSG00000153551	CMTM7	CKLF like MARVEL transmembrane domain containing 7
chr3	32611669	32612363	695	*	696	*	peak1579	1000	*	76.3105	-1	4.07309	348	Promoter (<=1kb)	3	32567463	32612366	44904	2	51143	uc003cfb.4	3	ENSG00000144635	DYNC1LI1	dynein cytoplasmic 1 light intermediate chain 1
chr3	33155369	33156063	695	*	696	*	peak1497	1000	*	77.7539	-1	4.07309	348	Promoter (<=1kb)	3	33155450	33189265	33816	1	10491	uc003cfl.4	0	ENSG00000170275	CRTAP	cartilage associated protein
chr3	33481298	33481992	695	*	696	*	peak515	1000	*	96.6607	-1	4.07309	348	Promoter (<=1kb)	3	33429829	33481870	52042	2	7342	uc003cfq.4	0	ENSG00000153560	UBP1	upstream binding protein 1
chr3	38495321	38496015	695	*	696	*	peak1079	1000	*	84.8045	-1	4.07309	348	Promoter (<=1kb)	3	38495790	38534633	38844	1	93	uc003cif.3	0	ENSG00000114739	ACVR2B	activin A receptor type 2B
chr3	39148575	39149269	695	*	696	*	peak207	1000	*	110.159	-1	4.07309	348	Promoter (<=1kb)	3	39149152	39161124	11973	1	199223	uc003cja.3	0	ENSG00000168026	TTC21A	tetratricopeptide repeat domain 21A
chr3	39194648	39195342	695	*	696	*	peak514	1000	*	96.4989	-1	4.07309	348	Promoter (<=1kb)	3	39183342	39195102	11761	2	64651	uc003cjg.3	0	ENSG00000144655	CSRNP1	cysteine and serine rich nuclear protein 1
chr3	39850551	39851245	695	*	696	*	peak1441	1000	*	78.7424	-1	4.07309	348	Promoter (<=1kb)	3	39851303	40301811	450509	1	25924	uc003cka.3	-58	ENSG00000170011	MYRIP	myosin VIIA and Rab interacting protein
chr3	42054846	42055540	695	*	696	*	peak554	1000	*	95.6276	-1	4.07309	348	Distal Intergenic	3	41830949	42003660	172712	2	54986	uc003ckw.2	-51186	ENSG00000168038	ULK4	unc-51 like kinase 4
chr3	42543874	42544568	695	*	696	*	peak1969	1000	*	71.0977	-1	4.07309	348	Promoter (<=1kb)	3	42544104	42579065	34962	1	7433	uc003clf.2	0	ENSG00000114812	VIPR1	vasoactive intestinal peptide receptor 1
chr3	43328171	43328462	292	*	293	*	peak86	1000	*	118.927	-1	4.07309	152	Promoter (<=1kb)	3	43328004	43392634	64631	1	54861	uc011azr.2	167	ENSG00000163788	SNRK	SNF related kinase
chr3	43328179	43328873	695	*	696	*	peak1811	1000	*	73.4537	-1	4.07309	348	Promoter (<=1kb)	3	43328004	43392634	64631	1	54861	uc011azr.2	175	ENSG00000163788	SNRK	SNF related kinase
chr3	43732465	43733159	695	*	696	*	peak771	1000	*	90.6837	-1	4.07309	348	Promoter (<=1kb)	3	43732375	43764217	31843	1	51099	uc003cmx.3	90	ENSG00000011198	ABHD5	abhydrolase domain containing 5, lysophosphatidic acid acyltransferase
chr3	44518731	44519425	695	*	696	*	peak1578	1000	*	76.6593	-1	4.07309	348	Promoter (<=1kb)	3	44481262	44519162	37901	2	353274	uc003cnf.2	0	ENSG00000185219	ZNF445	zinc finger protein 445
chr3	44903374	44904068	695	*	696	*	peak1810	1000	*	73.1754	-1	4.07309	348	Promoter (<=1kb)	3	44903408	44907154	3747	1	131616	uc003cnz.3	0	ENSG00000169964	TMEM42	transmembrane protein 42
chr3	45635282	45635976	695	*	696	*	peak902	1000	*	87.0218	-1	4.07309	348	Promoter (<=1kb)	3	45636323	45722755	86433	1	8994	uc003coq.3	-347	ENSG00000144791	LIMD1	LIM domains containing 1
chr3	47204957	47205651	695	*	696	*	peak291	1000	*	105.846	-1	4.07309	348	Promoter (<=1kb)	3	47057898	47205467	147570	2	29072	uc003cqs.3	0	ENSG00000181555	SETD2	SET domain containing 2, histone lysine methyltransferase
chr3	47516974	47517668	695	*	696	*	peak85	1000	*	118.275	-1	4.07309	348	Promoter (<=1kb)	3	47455184	47517445	62262	2	22937	uc003crg.2	0	ENSG00000114650	SCAP	SREBF chaperone
chr3	47619856	47620550	695	*	696	*	peak1640	1000	*	75.0391	-1	4.07309	348	Promoter (<=1kb)	3	47603728	47620359	16632	2	10675	uc003cro.4	0	ENSG00000114646	CSPG5	chondroitin sulfate proteoglycan 5
chr3	48487933	48488627	695	*	696	*	peak1639	1000	*	75.1286	-1	4.07309	348	Promoter (<=1kb)	3	48488114	48507708	19595	1	84126	uc003ctf.2	0	ENSG00000164053	ATRIP	ATR interacting protein
chr3	49591794	49592488	695	*	696	*	peak770	1000	*	90.2052	-1	4.07309	348	Promoter (<=1kb)	3	49586739	49591799	5061	2	100132677	uc003cxd.1	0	ENSG00000226913	BSN-DT	BSN divergent transcript
chr3	50273428	50274122	695	*	696	*	peak143	1000	*	114.492	-1	4.07309	348	Promoter (<=1kb)	3	50273647	50296786	23140	1	2771	uc003cyq.1	0	ENSG00000114353	GNAI2	G protein subunit alpha i2
chr3	51572472	51573166	695	*	696	*	peak1370	1000	*	79.9263	-1	4.07309	348	Promoter (2-3kb)	3	51575596	51697612	122017	1	23132	uc003dbh.3	-2430	ENSG00000164080	RAD54L2	RAD54 like 2
chr3	51989798	51990492	695	*	696	*	peak901	1000	*	87.324	-1	4.07309	348	Promoter (<=1kb)	3	51989330	51991520	2191	1	118442	uc003dca.4	468	ENSG00000180929	GPR62	G protein-coupled receptor 62
chr3	52719316	52720010	695	*	696	*	peak1440	1000	*	78.6052	-1	4.07309	348	Promoter (<=1kb)	3	52719936	52724720	4785	1	26354	uc011beh.1	0	ENSG00000163938	GNL3	G protein nucleolar 3
chr3	53079781	53080475	695	*	696	*	peak2068	1000	*	70.9496	-1	4.07309	348	Promoter (<=1kb)	3	52937583	53080089	142507	2	51460	uc003dgh.3	0	ENSG00000163935	SFMBT1	Scm like with four mbt domains 1
chr3	57261740	57262434	695	*	696	*	peak404	1000	*	100.435	-1	4.07309	348	Promoter (<=1kb)	3	57261765	57302049	40285	1	26060	uc010hnb.3	0	ENSG00000157500	APPL1	adaptor protein, phosphotyrosine interacting with PH domain and leucine zipper 1
chr3	58318479	58319173	695	*	696	*	peak290	1000	*	105.359	-1	4.07309	348	Promoter (<=1kb)	3	58318617	58406687	88071	1	54899	uc003djx.1	0	ENSG00000168297	PXK	PX domain containing serine/threonine kinase like
chr3	58477499	58478193	695	*	696	*	peak1240	1000	*	81.773	-1	4.07309	348	Promoter (<=1kb)	3	58477823	58488087	10265	1	200845	uc003dkj.4	0	ENSG00000168301	KCTD6	potassium channel tetramerization domain containing 6
chr3	61547229	61547923	695	*	696	*	peak1303	1000	*	80.9595	-1	4.07309	348	Promoter (<=1kb)	3	61547243	61757059	209817	1	5793	uc003dla.4	0	ENSG00000144724	PTPRG	protein tyrosine phosphatase receptor type G
chr3	63897650	63898344	695	*	696	*	peak271	1000	*	106.359	-1	4.07309	348	5' UTR	3	63884075	63989136	105062	1	6314	uc021wzy.1	13575	ENSG00000163635	ATXN7	ataxin 7
chr3	63897865	63898559	695	*	696	*	peak1078	1000	*	84.3565	-1	4.07309	348	5' UTR	3	63884075	63989136	105062	1	6314	uc021wzy.1	13790	ENSG00000163635	ATXN7	ataxin 7
chr3	66550634	66551328	695	*	696	*	peak1184	1000	*	82.3209	-1	4.07309	348	Promoter (<=1kb)	3	66429221	66550845	121625	2	26018	uc003dmx.3	0	ENSG00000144749	LRIG1	leucine rich repeats and immunoglobulin like domains 1
chr3	69062107	69062801	695	*	696	*	peak665	1000	*	92.4014	-1	4.07309	348	Promoter (<=1kb)	3	69024368	69062774	38407	2	285203	uc003dnk.3	0	ENSG00000163378	EOGT	EGF domain specific O-linked N-acetylglucosamine transferase
chr3	71113737	71114431	695	*	696	*	peak1889	1000	*	72.9972	-1	4.07309	348	Promoter (<=1kb)	3	71003865	71114074	110210	2	27086	uc003doi.3	0	ENSG00000114861	FOXP1	forkhead box P1
chr3	93692302	93692996	695	*	696	*	peak2067	1000	*	70.0058	-1	4.07309	348	Promoter (<=1kb)	3	93591881	93692934	101054	2	5627	uc003drb.4	0	ENSG00000184500	PROS1	protein S
chr3	98311885	98312579	695	*	696	*	peak1120	1000	*	83.1613	-1	4.07309	348	Promoter (<=1kb)	3	98298290	98312455	14166	2	1371	uc003dsx.3	0	ENSG00000080819	CPOX	coproporphyrinogen oxidase
chr3	100053428	100054122	695	*	696	*	peak1644	1000	*	75.8669	-1	4.07309	348	Promoter (<=1kb)	3	100053562	100068855	15294	1	56954	uc011bha.1	0	ENSG00000114021	NIT2	nitrilase family member 2
chr3	101568176	101568870	695	*	696	*	peak191	1000	*	111.237	-1	4.07309	348	Promoter (<=1kb)	3	101568358	101579869	11512	1	64332	uc003dvp.3	0	ENSG00000144802	NFKBIZ	NFKB inhibitor zeta
chr3	107809461	107810155	695	*	696	*	peak1727	1000	*	74.4324	-1	4.07309	348	Promoter (<=1kb)	3	107761941	107809935	47995	2	961	uc003dwt.1	0	ENSG00000196776	CD47	CD47 molecule
chr3	113666258	113666952	695	*	696	*	peak426	1000	*	99.9747	-1	4.07309	348	Promoter (<=1kb)	3	113666748	113681827	15080	1	254887	uc003eau.3	0	ENSG00000184307	ZDHHC23	zinc finger DHHC-type palmitoyltransferase 23
chr3	113666462	113667156	695	*	696	*	peak1643	1000	*	75.8641	-1	4.07309	348	Promoter (<=1kb)	3	113666748	113681827	15080	1	254887	uc003eau.3	0	ENSG00000184307	ZDHHC23	zinc finger DHHC-type palmitoyltransferase 23
chr3	114865502	114866196	695	*	696	*	peak1081	1000	*	84.1933	-1	4.07309	348	Promoter (<=1kb)	3	114056947	114866127	809181	2	26137	uc003ebn.3	0	ENSG00000181722	ZBTB20	zinc finger and BTB domain containing 20
chr3	122232935	122233629	695	*	696	*	peak1245	1000	*	81.4309	-1	4.07309	348	Promoter (<=1kb)	3	122140748	122233786	93039	2	3836	uc003efe.2	157	ENSG00000114030	KPNA1	karyopherin subunit alpha 1
chr3	123303232	123303926	695	*	696	*	peak1726	1000	*	74.3139	-1	4.07309	348	Promoter (<=1kb)	3	123213363	123303924	90562	2	201562	uc003egj.2	0	ENSG00000206527	HACD2	3-hydroxyacyl-CoA dehydratase 2
chr3	124605641	124606335	695	*	696	*	peak1304	1000	*	80.7142	-1	4.07309	348	Promoter (<=1kb)	3	124481795	124606144	124350	2	3693	uc003eho.3	0	ENSG00000082781	ITGB5	integrin subunit beta 5
chr3	124774218	124774912	695	*	696	*	peak628	1000	*	93.1694	-1	4.07309	348	Promoter (<=1kb)	3	124684554	124774802	90249	2	57493	uc003ehs.4	0	ENSG00000173706	HEG1	heart development protein with EGF like domains 1
chr3	124774418	124775112	695	*	696	*	peak1507	1000	*	77.1118	-1	4.07309	348	Promoter (<=1kb)	3	124684554	124774802	90249	2	57493	uc003ehs.4	0	ENSG00000173706	HEG1	heart development protein with EGF like domains 1
chr3	125093560	125094254	695	*	696	*	peak590	1000	*	94.6348	-1	4.07309	348	Promoter (<=1kb)	3	124944513	125094198	149686	2	7707	uc003ehx.4	0	ENSG00000163848	ZNF148	zinc finger protein 148
chr3	127347878	127348572	695	*	696	*	peak517	1000	*	96.5488	-1	4.07309	348	Promoter (<=1kb)	3	127348002	127391653	43652	1	50512	uc003ejq.3	0	ENSG00000114631	PODXL2	podocalyxin like 2
chr3	127391363	127392057	695	*	696	*	peak1725	1000	*	74.208	-1	4.07309	348	Promoter (<=1kb)	3	127391781	127399769	7989	1	80325	uc003ejr.3	0	ENSG00000114626	ABTB1	ankyrin repeat and BTB domain containing 1
chr3	128145044	128145738	695	*	696	*	peak1642	1000	*	75.4822	-1	4.07309	348	Distal Intergenic	3	128182437	128191160	8724	1	285224	uc003ekl.1	-36699	ENSG00000242049	DNAJB8-AS1	DNAJB8 antisense RNA 1
chr3	128273899	128274593	695	*	696	*	peak1724	1000	*	74.6507	-1	4.07309	348	Distal Intergenic	3	128290843	128294929	4087	2	23434	uc003ekq.3	20336	ENSG00000198685	LINC01565	long intergenic non-protein coding RNA 1565
chr3	128444877	128445571	695	*	696	*	peak1893	1000	*	72.0346	-1	4.07309	348	Promoter (<=1kb)	3	128444979	128533641	88663	1	7879	uc003eks.1	0	ENSG00000075785	RAB7A	RAB7A, member RAS oncogene family
chr3	129034505	129035199	695	*	696	*	peak965	1000	*	86.2983	-1	4.07309	348	Promoter (<=1kb)	3	129035114	129043412	8299	1	339942	uc011bkv.1	0	NA	H1-10-AS1	H1-10 antisense RNA 1
chr3	129611997	129612691	695	*	696	*	peak773	1000	*	90.1972	-1	4.07309	348	Promoter (<=1kb)	3	129366635	129612419	245785	2	23023	uc010htg.3	0	ENSG00000172765	TMCC1	transmembrane and coiled-coil domain family 1
chr3	129612198	129612892	695	*	696	*	peak1581	1000	*	76.6018	-1	4.07309	348	Promoter (<=1kb)	3	129612714	129627755	15042	1	100507032	uc003enb.2	0	ENSG00000271270	TMCC1-AS1	TMCC1 antisense RNA 1 (head to head)
chr3	132440624	132441318	695	*	696	*	peak1244	1000	*	81.0311	-1	4.07309	348	Promoter (<=1kb)	3	132399453	132441303	41851	2	27031	uc003epe.2	0	ENSG00000113971	NPHP3	nephrocystin 3
chr3	133292485	133293179	695	*	696	*	peak904	1000	*	87.1196	-1	4.07309	348	Promoter (<=1kb)	3	133292434	133309118	16685	1	55573	uc003epq.3	51	ENSG00000091527	CDV3	CDV3 homolog
chr3	133292737	133293431	695	*	696	*	peak1971	1000	*	71.5617	-1	4.07309	348	Promoter (<=1kb)	3	133293301	133309118	15818	1	55573	uc003epr.3	0	ENSG00000091527	CDV3	CDV3 homolog
chr3	133968909	133969603	695	*	696	*	peak1641	1000	*	75.5791	-1	4.07309	348	Promoter (<=1kb)	3	133875978	133969586	93609	2	6259	uc003eqc.1	0	ENSG00000163785	RYK	receptor like tyrosine kinase
chr3	135914430	135915124	695	*	696	*	peak244	1000	*	107.086	-1	4.07309	348	Promoter (<=1kb)	3	135867760	135914688	46929	2	55167	uc003eqx.1	0	ENSG00000174579	MSL2	MSL complex subunit 2
chr3	135914631	135915325	695	*	696	*	peak1892	1000	*	72.9088	-1	4.07309	348	Promoter (<=1kb)	3	135867760	135914688	46929	2	55167	uc003eqx.1	0	ENSG00000174579	MSL2	MSL complex subunit 2
chr3	136470539	136471233	695	*	696	*	peak126	1000	*	115.942	-1	4.07309	348	Promoter (<=1kb)	3	136055999	136471245	415247	2	10274	uc003era.1	12	ENSG00000118007	STAG1	stromal antigen 1
chr3	138553264	138553958	695	*	696	*	peak964	1000	*	86.1535	-1	4.07309	348	Distal Intergenic	3	138371540	138478201	106662	2	5291	uc011bmq.3	-75063	ENSG00000051382	PIK3CB	phosphatidylinositol-4,5-bisphosphate 3-kinase catalytic subunit beta
chr3	138634044	138634738	695	*	696	*	peak772	1000	*	90.2037	-1	4.07309	348	Distal Intergenic	3	138663066	138665982	2917	2	668	uc003esw.3	31244	ENSG00000183770	FOXL2	forkhead box L2
chr3	140950357	140951051	695	*	696	*	peak1445	1000	*	78.2009	-1	4.07309	348	Promoter (<=1kb)	3	140950682	141013486	62805	1	92370	uc003etu.3	0	ENSG00000155893	PXYLP1	2-phosphoxylose phosphatase 1
chr3	141121018	141121712	695	*	696	*	peak1506	1000	*	77.2211	-1	4.07309	348	Promoter (<=1kb)	3	141121660	141168632	46973	1	253461	uc003ety.3	0	ENSG00000177311	ZBTB38	zinc finger and BTB domain containing 38
chr3	141205875	141206569	695	*	696	*	peak326	1000	*	103.372	-1	4.07309	348	Promoter (<=1kb)	3	141205926	141331197	125272	1	5922	uc003etz.1	0	ENSG00000155903	RASA2	RAS p21 protein activator 2
chr3	141595416	141596110	695	*	696	*	peak1444	1000	*	78.9554	-1	4.07309	348	Promoter (<=1kb)	3	141595470	141645382	49913	1	483	uc003eug.1	0	ENSG00000069849	ATP1B3	ATPase Na+/K+ transporting subunit beta 3
chr3	145878576	145879270	695	*	696	*	peak487	1000	*	97.7338	-1	4.07309	348	Promoter (<=1kb)	3	145787228	145878779	91552	2	5352	uc011bnm.1	0	ENSG00000152952	PLOD2	procollagen-lysine,2-oxoglutarate 5-dioxygenase 2
chr3	149688520	149689214	695	*	696	*	peak1123	1000	*	83.9554	-1	4.07309	348	Promoter (<=1kb)	3	149682691	149688741	6051	2	5217	uc003ext.1	0	ENSG00000070087	PFN2	profilin 2
chr3	150480362	150481056	695	*	696	*	peak667	1000	*	92.9809	-1	4.07309	348	Promoter (<=1kb)	3	150458910	150481263	22354	2	6478	uc003eyi.3	207	ENSG00000181788	SIAH2	siah E3 ubiquitin protein ligase 2
chr3	152879873	152880567	695	*	696	*	peak29	1000	*	129.433	-1	4.07309	348	Promoter (<=1kb)	3	152880029	152886263	6235	1	5912	uc003ezr.3	0	ENSG00000181467	RAP2B	RAP2B, member of RAS oncogene family
chr3	156534514	156535208	695	*	696	*	peak1122	1000	*	83.1606	-1	4.07309	348	Promoter (<=1kb)	3	156465132	156534851	69720	2	730091	uc003fax.2	0	ENSG00000240875	LINC00886	long intergenic non-protein coding RNA 886
chr3	157155226	157155920	695	*	696	*	peak963	1000	*	86.7877	-1	4.07309	348	Promoter (<=1kb)	3	157154580	157161417	6838	1	5806	uc003fbl.4	646	ENSG00000163661	PTX3	pentraxin 3
chr3	159481355	159482049	695	*	696	*	peak1121	1000	*	83.4091	-1	4.07309	348	Promoter (<=1kb)	3	159481930	159612500	130571	1	100505385	uc010hvz.1	0	ENSG00000283154	IQCJ-SCHIP1	IQCJ-SCHIP1 readthrough
chr3	159943137	159943831	695	*	696	*	peak1891	1000	*	72.4069	-1	4.07309	348	Promoter (<=1kb)	3	159943423	159946000	2578	1	401097	uc021xgp.1	0	ENSG00000180044	C3orf80	chromosome 3 open reading frame 80
chr3	160282395	160283089	695	*	696	*	peak1504	1000	*	77.0094	-1	4.07309	348	Promoter (<=1kb)	3	160212783	160283376	70594	2	3840	uc003fdn.3	287	ENSG00000186432	KPNA4	karyopherin subunit alpha 4
chr3	169755545	169756239	695	*	696	*	peak1503	1000	*	77.1977	-1	4.07309	348	Promoter (<=1kb)	3	169755735	169803183	47449	1	26996	uc003fgi.3	0	ENSG00000173890	GPR160	G protein-coupled receptor 160
chr3	171758022	171758716	695	*	696	*	peak1443	1000	*	78.5163	-1	4.07309	348	Promoter (<=1kb)	3	171758344	172118492	360149	1	64778	uc003fhz.4	0	ENSG00000075420	FNDC3B	fibronectin type III domain containing 3B
chr3	174158535	174159229	695	*	696	*	peak1185	1000	*	82.068	-1	4.07309	348	Exon (uc003fis.3/uc003fis.3, exon 1 of 4)	3	174577111	175523428	946318	1	254827	uc003fit.3	-417882	ENSG00000177694	NAALADL2	N-acetylated alpha-linked acidic dipeptidase like 2
chr3	176914986	176915680	695	*	696	*	peak2071	1000	*	70.8036	-1	4.07309	348	Promoter (<=1kb)	3	176738542	176915048	176507	2	79718	uc003fix.4	0	ENSG00000177565	TBL1XR1	TBL1X receptor 1
chr3	176915346	176916040	695	*	696	*	peak1502	1000	*	77.081	-1	4.07309	348	Promoter (<=1kb)	3	176769292	176915048	145757	2	79718	uc003fiy.2	-298	ENSG00000177565	TBL1XR1	TBL1X receptor 1
chr3	178865886	178866580	695	*	696	*	peak1813	1000	*	73.9384	-1	4.07309	348	Promoter (<=1kb)	3	178866311	178952497	86187	1	5290	uc003fjk.3	0	ENSG00000121879	PIK3CA	phosphatidylinositol-4,5-bisphosphate 3-kinase catalytic subunit alpha
chr3	179040559	179041253	695	*	696	*	peak962	1000	*	86.8906	-1	4.07309	348	Promoter (<=1kb)	3	179040819	179053320	12502	1	51193	uc003fjq.1	0	ENSG00000121864	ZNF639	zinc finger protein 639
chr3	179168725	179169419	695	*	696	*	peak87	1000	*	118.102	-1	4.07309	348	Promoter (<=1kb)	3	179113876	179169371	55496	2	59345	uc003fjv.4	0	ENSG00000114450	GNB4	G protein subunit beta 4
chr3	179168976	179169670	695	*	696	*	peak1580	1000	*	76.2142	-1	4.07309	348	Promoter (<=1kb)	3	179113876	179169371	55496	2	59345	uc003fjv.4	0	ENSG00000114450	GNB4	G protein subunit beta 4
chr3	179370426	179371120	695	*	696	*	peak325	1000	*	103.717	-1	4.07309	348	Promoter (<=1kb)	3	179370933	179507189	136257	1	8975	uc003fkh.3	0	ENSG00000058056	USP13	ubiquitin specific peptidase 13
chr3	179370629	179371323	695	*	696	*	peak815	1000	*	89.6779	-1	4.07309	348	Promoter (<=1kb)	3	179370933	179507189	136257	1	8975	uc003fkh.3	0	ENSG00000058056	USP13	ubiquitin specific peptidase 13
chr3	182511202	182511896	695	*	696	*	peak516	1000	*	96.2652	-1	4.07309	348	Promoter (<=1kb)	3	182511291	182554412	43122	1	23200	uc003fla.3	0	ENSG00000058063	ATP11B	ATPase phospholipid transporting 11B (putative)
chr3	182697893	182698587	695	*	696	*	peak1243	1000	*	81.4128	-1	4.07309	348	Promoter (<=1kb)	3	182660559	182698326	37768	2	54165	uc003fld.1	0	ENSG00000043093	DCUN1D1	defective in cullin neddylation 1 domain containing 1
chr3	182971662	182972356	695	*	696	*	peak589	1000	*	94.6187	-1	4.07309	348	Promoter (<=1kb)	3	182971606	182991179	19574	1	84002	uc003fll.3	56	ENSG00000176597	B3GNT5	UDP-GlcNAc:betaGal beta-1,3-N-acetylglucosaminyltransferase 5
chr3	183415336	183416030	695	*	696	*	peak1373	1000	*	79.2334	-1	4.07309	348	Promoter (<=1kb)	3	183415606	183530413	114808	1	55689	uc003fly.2	0	ENSG00000163872	YEATS2	YEATS domain containing 2
chr3	183543040	183543734	695	*	696	*	peak1372	1000	*	79.1033	-1	4.07309	348	Promoter (<=1kb)	3	183533664	183543393	9730	2	79929	uc003fmc.2	0	ENSG00000180834	MAP6D1	MAP6 domain containing 1
chr3	183872876	183873570	695	*	696	*	peak588	1000	*	94.4808	-1	4.07309	348	Promoter (<=1kb)	3	183873284	183891314	18031	1	1857	uc003fms.3	0	ENSG00000161202	DVL3	dishevelled segment polarity protein 3
chr3	183873079	183873773	695	*	696	*	peak1890	1000	*	72.2623	-1	4.07309	348	Promoter (<=1kb)	3	183873284	183891314	18031	1	1857	uc003fms.3	0	ENSG00000161202	DVL3	dishevelled segment polarity protein 3
chr3	183977449	183978143	695	*	696	*	peak856	1000	*	88.0517	-1	4.07309	348	Promoter (1-2kb)	3	183977003	183979251	2249	2	94032	uc003fnj.1	1108	ENSG00000163888	CAMK2N2	calcium/calmodulin dependent protein kinase II inhibitor 2
chr3	187871527	187872221	695	*	696	*	peak903	1000	*	87.4666	-1	4.07309	348	Promoter (<=1kb)	3	187868994	187871876	2883	2	339929	uc021xip.1	0	ENSG00000270959	LPP-AS2	LPP antisense RNA 2
chr3	193788614	193789308	695	*	696	*	peak717	1000	*	91.9979	-1	4.07309	348	Distal Intergenic	3	193853931	193855073	1143	1	3280	uc011bst.2	-64623	ENSG00000114315	HES1	hes family bHLH transcription factor 1
chr3	194207101	194207795	695	*	696	*	peak170	1000	*	112.97	-1	4.07309	348	Promoter (<=1kb)	3	194207869	194209455	1587	1	401106	uc021xja.1	-74	NA	LINC00884	long intergenic non-protein coding RNA 884
chr3	194407166	194407860	695	*	696	*	peak1501	1000	*	77.0057	-1	4.07309	348	Promoter (<=1kb)	3	194406622	194409766	3145	1	131583	uc003fuj.3	544	ENSG00000185112	FAM43A	family with sequence similarity 43 member A
chr3	194980639	194981333	695	*	696	*	peak1500	1000	*	77.4485	-1	4.07309	348	Intron (uc003fum.4/152002, intron 1 of 3)	3	194789013	194991895	202883	2	152002	uc003fum.4	10562	ENSG00000173950	XXYLT1	xyloside xylosyltransferase 1
chr3	194991338	194992032	695	*	696	*	peak21	1000	*	133.572	-1	4.07309	348	Promoter (<=1kb)	3	194789013	194991895	202883	2	152002	uc003fum.4	0	ENSG00000173950	XXYLT1	xyloside xylosyltransferase 1
chr3	194991559	194992253	695	*	696	*	peak310	1000	*	104.249	-1	4.07309	348	Promoter (<=1kb)	3	194789013	194991895	202883	2	152002	uc003fum.4	0	ENSG00000173950	XXYLT1	xyloside xylosyltransferase 1
chr3	195622444	195623138	695	*	696	*	peak1970	1000	*	71.5022	-1	4.07309	348	Promoter (<=1kb)	3	195594232	195622804	28573	2	10188	uc010hzw.1	0	ENSG00000061938	TNK2	tyrosine kinase non receptor 2
chr3	195635857	195636551	695	*	696	*	peak1016	1000	*	85.3129	-1	4.07309	348	Promoter (<=1kb)	3	195590236	195635880	45645	2	10188	uc003fvu.1	0	ENSG00000061938	TNK2	tyrosine kinase non receptor 2
chr3	196295445	196296139	695	*	696	*	peak324	1000	*	103.278	-1	4.07309	348	Promoter (<=1kb)	3	196295725	196315930	20206	1	200933	uc010iai.3	0	ENSG00000174013	FBXO45	F-box protein 45
chr3	196295655	196296349	695	*	696	*	peak2070	1000	*	70.8538	-1	4.07309	348	Promoter (<=1kb)	3	196295725	196315930	20206	1	200933	uc010iai.3	0	ENSG00000174013	FBXO45	F-box protein 45
chr3	196439021	196439715	695	*	696	*	peak228	1000	*	108.27	-1	4.07309	348	Promoter (<=1kb)	3	196439245	196462876	23632	1	54965	uc003fwx.4	0	ENSG00000163964	PIGX	phosphatidylinositol glycan anchor biosynthesis class X
chr3	196594589	196595283	695	*	696	*	peak1442	1000	*	78.3462	-1	4.07309	348	Promoter (<=1kb)	3	196594727	196661584	66858	1	205564	uc003fwz.4	0	ENSG00000119231	SENP5	SUMO specific peptidase 5
chr3	196696451	196697145	695	*	696	*	peak376	1000	*	101.283	-1	4.07309	348	Promoter (<=1kb)	3	196673214	196695704	22491	2	80235	uc003fxh.3	-747	ENSG00000119227	PIGZ	phosphatidylinositol glycan anchor biosynthesis class Z
chr3	196729689	196730383	695	*	696	*	peak814	1000	*	89.1725	-1	4.07309	348	Promoter (<=1kb)	3	196729777	196731615	1839	1	100507057	uc003fxj.1	0	ENSG00000228109	MELTF-AS1	MELTF antisense RNA 1
chr3	197476366	197477060	695	*	696	*	peak1812	1000	*	73.3433	-1	4.07309	348	Promoter (<=1kb)	3	197476424	197511317	34894	1	84248	uc011bui.1	0	ENSG00000122068	FYTTD1	forty-two-three domain containing 1
chr3	197807342	197808036	695	*	696	*	peak1499	1000	*	77.7681	-1	4.07309	348	Promoter (<=1kb)	3	197784404	197807542	23139	2	348840	uc003fyx.3	0	ENSG00000226435	ANKRD18DP	ankyrin repeat domain 18D, pseudogene
chr4	5712865	5713559	695	*	696	*	peak1015	1000	*	85.4256	-1	4.07309	348	Promoter (<=1kb)	4	5712924	5816031	103108	1	2121	uc003gil.1	0	ENSG00000072840	EVC	EvC ciliary complex subunit 1
chr4	6675667	6676361	695	*	696	*	peak1436	1000	*	78.9279	-1	4.07309	348	Promoter (<=1kb)	4	6675821	6677774	1954	1	93622	uc003gji.2	0	ENSG00000170846	LOC93622	Morf4 family associated protein 1 like 1 pseudogene
chr4	6717748	6718442	695	*	696	*	peak766	1000	*	90.2693	-1	4.07309	348	Promoter (<=1kb)	4	6717842	6719387	1546	1	55330	uc003gjp.1	0	ENSG00000186222	BLOC1S4	biogenesis of lysosomal organelles complex 1 subunit 4
chr4	6911398	6912092	695	*	696	*	peak1966	1000	*	71.2635	-1	4.07309	348	Promoter (<=1kb)	4	6911495	7034845	123351	1	57533	uc003gjs.4	0	ENSG00000132405	TBC1D14	TBC1 domain family member 14
chr4	8271341	8272035	695	*	696	*	peak1886	1000	*	72.1717	-1	4.07309	348	Promoter (<=1kb)	4	8271489	8298200	26712	1	94031	uc003gkz.3	0	ENSG00000170801	HTRA3	HtrA serine peptidase 3
chr4	10117825	10118519	695	*	696	*	peak169	1000	*	112.211	-1	4.07309	348	Promoter (<=1kb)	4	10075963	10118573	42611	2	9948	uc021xlv.1	54	ENSG00000071127	WDR1	WD repeat domain 1
chr4	10458461	10459155	695	*	696	*	peak769	1000	*	90.7624	-1	4.07309	348	Promoter (<=1kb)	4	10441504	10459032	17529	2	85460	uc003gmn.3	0	ENSG00000178163	ZNF518B	zinc finger protein 518B
chr4	13628872	13629566	695	*	696	*	peak1722	1000	*	74.2445	-1	4.07309	348	Promoter (<=1kb)	4	13629489	13629581	93	1	100847023	uc031sdt.1	0	ENSG00000266240	MIR5091	microRNA 5091
chr4	15656359	15657053	695	*	696	*	peak1239	1000	*	81.733	-1	4.07309	348	Promoter (<=1kb)	4	15606007	15657035	51029	2	26234	uc003gob.2	0	ENSG00000118564	FBXL5	F-box and leucine rich repeat protein 5
chr4	18022404	18023098	695	*	696	*	peak1576	1000	*	76.6591	-1	4.07309	348	Promoter (<=1kb)	4	17844839	18023483	178645	2	254251	uc003gpq.3	385	ENSG00000178177	LCORL	ligand dependent nuclear receptor corepressor like
chr4	22517048	22517742	695	*	696	*	peak1721	1000	*	74.5312	-1	4.07309	348	Promoter (<=1kb)	4	22388997	22517677	128681	2	166647	uc003gqm.2	0	ENSG00000152990	ADGRA3	adhesion G protein-coupled receptor A3
chr4	26320791	26321485	695	*	696	*	peak375	1000	*	101.611	-1	4.07309	348	Promoter (<=1kb)	4	26321332	26436752	115421	1	3516	uc003grx.2	0	ENSG00000168214	RBPJ	recombination signal binding protein for immunoglobulin kappa J region
chr4	26322508	26323202	695	*	696	*	peak813	1000	*	89.7228	-1	4.07309	348	Promoter (<=1kb)	4	26322429	26436752	114324	1	3516	uc003gsb.2	79	ENSG00000168214	RBPJ	recombination signal binding protein for immunoglobulin kappa J region
chr4	26862340	26863034	695	*	696	*	peak1075	1000	*	84.3686	-1	4.07309	348	Promoter (<=1kb)	4	26862313	27027003	164691	1	57620	uc010iex.3	27	ENSG00000109689	STIM2	stromal interaction molecule 2
chr4	38665026	38665720	695	*	696	*	peak1808	1000	*	73.8621	-1	4.07309	348	Promoter (<=1kb)	4	38665790	38692372	26583	1	51274	uc003gtg.2	-70	ENSG00000109787	KLF3	Kruppel like factor 3
chr4	38869084	38869778	695	*	696	*	peak1574	1000	*	76.1571	-1	4.07309	348	Promoter (<=1kb)	4	38869653	38869748	96	1	693159	uc021xno.1	0	ENSG00000207944	MIR574	microRNA 574
chr4	39046501	39047195	695	*	696	*	peak190	1000	*	111.687	-1	4.07309	348	Promoter (<=1kb)	4	39046451	39127853	81403	1	51088	uc003gtq.3	50	ENSG00000109790	KLHL5	kelch like family member 5
chr4	48781494	48782188	695	*	696	*	peak626	1000	*	93.4993	-1	4.07309	348	Promoter (<=1kb)	4	48499380	48782316	282937	2	285527	uc003gyh.1	128	ENSG00000075539	FRYL	FRY like transcription coactivator
chr4	53578473	53579167	695	*	696	*	peak1967	1000	*	71.9218	-1	4.07309	348	Promoter (<=1kb)	4	53578849	53578914	66	1	100616436	uc021xoi.1	0	ENSG00000264585	MIR4449	microRNA 4449
chr4	56262010	56262704	695	*	696	*	peak1238	1000	*	81.72	-1	4.07309	348	Promoter (<=1kb)	4	56262080	56292342	30263	1	55858	uc003hax.3	0	ENSG00000134851	TMEM165	transmembrane protein 165
chr4	57976078	57976772	695	*	696	*	peak485	1000	*	97.1794	-1	4.07309	348	Promoter (<=1kb)	4	57897237	57976551	79315	2	3490	uc003hcn.3	0	ENSG00000163453	IGFBP7	insulin like growth factor binding protein 7
chr4	71704973	71705667	695	*	696	*	peak1182	1000	*	82.3783	-1	4.07309	348	Promoter (<=1kb)	4	71681499	71705033	23535	2	2926	uc011caz.1	0	ENSG00000132463	GRSF1	G-rich RNA sequence binding factor 1
chr4	75023749	75024443	695	*	696	*	peak1074	1000	*	84.9001	-1	4.07309	348	Promoter (<=1kb)	4	75023829	75027970	4142	1	441024	uc003hhr.4	0	ENSG00000163738	MTHFD2L	methylenetetrahydrofolate dehydrogenase (NADP+ dependent) 2 like
chr4	77134601	77135295	695	*	696	*	peak959	1000	*	86.3462	-1	4.07309	348	Promoter (<=1kb)	4	77135193	77204936	69744	1	100129583	uc003hjv.3	0	ENSG00000189157	FAM47E	family with sequence similarity 47 member E
chr4	77610326	77611020	695	*	696	*	peak1181	1000	*	82.9994	-1	4.07309	348	Promoter (<=1kb)	4	77610611	77663283	52673	1	57619	uc011cbz.1	0	ENSG00000138771	SHROOM3	shroom family member 3
chr4	78740707	78741401	695	*	696	*	peak663	1000	*	92.9907	-1	4.07309	348	Promoter (<=1kb)	4	78634541	78740544	106004	2	246175	uc003hks.3	-163	ENSG00000138767	CNOT6L	CCR4-NOT transcription complex subunit 6 like
chr4	79697029	79697723	695	*	696	*	peak899	1000	*	87.4294	-1	4.07309	348	Promoter (<=1kb)	4	79697532	79792214	94683	1	55589	uc010ijl.1	0	ENSG00000138756	BMP2K	BMP2 inducible kinase
chr4	83482626	83483320	695	*	696	*	peak513	1000	*	96.1818	-1	4.07309	348	Promoter (<=1kb)	4	83405604	83483126	77523	2	441027	uc003hmy.1	0	ENSG00000249242	TMEM150C	transmembrane protein 150C
chr4	83933567	83934261	695	*	696	*	peak1435	1000	*	78.5626	-1	4.07309	348	Promoter (<=1kb)	4	83845756	83934040	88285	2	132660	uc010ijv.2	0	ENSG00000189308	LIN54	lin-54 DREAM MuvB core complex component
chr4	84205497	84206191	695	*	696	*	peak270	1000	*	106.906	-1	4.07309	348	Promoter (<=1kb)	4	84182689	84206067	23379	2	27235	uc011ccp.2	0	ENSG00000173085	COQ2	coenzyme Q2, polyprenyltransferase
chr4	85886921	85887615	695	*	696	*	peak1073	1000	*	84.7974	-1	4.07309	348	Promoter (<=1kb)	4	85590693	85887544	296852	2	23001	uc003hpd.3	0	ENSG00000163625	WDFY3	WD repeat and FYVE domain containing 3
chr4	85887142	85887836	695	*	696	*	peak1434	1000	*	78.389	-1	4.07309	348	Promoter (<=1kb)	4	85590693	85887544	296852	2	23001	uc003hpd.3	0	ENSG00000163625	WDFY3	WD repeat and FYVE domain containing 3
chr4	99182493	99183187	695	*	696	*	peak1965	1000	*	71.286	-1	4.07309	348	Promoter (<=1kb)	4	99182527	99365012	182486	1	5910	uc003htv.4	0	ENSG00000138698	RAP1GDS1	Rap1 GTPase-GDP dissociation stimulator 1
chr4	99579278	99579972	695	*	696	*	peak49	1000	*	124.261	-1	4.07309	348	Promoter (<=1kb)	4	99391518	99579812	188295	2	10098	uc003hub.3	0	ENSG00000168785	TSPAN5	tetraspanin 5
chr4	99579478	99580172	695	*	696	*	peak1302	1000	*	80.939	-1	4.07309	348	Promoter (<=1kb)	4	99391518	99579812	188295	2	10098	uc003hub.3	0	ENSG00000168785	TSPAN5	tetraspanin 5
chr4	99916981	99917675	695	*	696	*	peak812	1000	*	89.1241	-1	4.07309	348	Promoter (<=1kb)	4	99916788	99983960	67173	1	23173	uc003huf.4	193	ENSG00000164024	METAP1	methionyl aminopeptidase 1
chr4	106067524	106068218	695	*	696	*	peak1183	1000	*	82.2311	-1	4.07309	348	Promoter (<=1kb)	4	106067842	106163919	96078	1	54790	uc010ilp.2	0	ENSG00000168769	TET2	tet methylcytosine dioxygenase 2
chr4	108745789	108746483	695	*	696	*	peak1439	1000	*	78.1076	-1	4.07309	348	Promoter (<=1kb)	4	108745721	108836204	90484	1	166929	uc003hyl.4	68	ENSG00000164023	SGMS2	sphingomyelin synthase 2
chr4	110354383	110355077	695	*	696	*	peak1723	1000	*	74.0274	-1	4.07309	348	Promoter (<=1kb)	4	110351119	110354973	3855	2	100533182	uc003hzj.4	0	ENSG00000247950	SEC24B-AS1	SEC24B antisense RNA 1
chr4	110354792	110355486	695	*	696	*	peak1888	1000	*	72.4137	-1	4.07309	348	Promoter (<=1kb)	4	110351119	110354973	3855	2	100533182	uc003hzj.4	0	ENSG00000247950	SEC24B-AS1	SEC24B antisense RNA 1
chr4	111117606	111118300	695	*	696	*	peak1438	1000	*	78.8994	-1	4.07309	348	Promoter (1-2kb)	4	110970229	111119771	149543	2	79071	uc003hzz.3	1471	ENSG00000170522	ELOVL6	ELOVL fatty acid elongase 6
chr4	113066355	113067049	695	*	696	*	peak715	1000	*	91.6055	-1	4.07309	348	Promoter (<=1kb)	4	113066553	113110237	43685	1	132720	uc003iah.2	0	ENSG00000174749	FAM241A	family with sequence similarity 241 member A
chr4	113066587	113067281	695	*	696	*	peak1809	1000	*	73.6164	-1	4.07309	348	Promoter (<=1kb)	4	113066553	113110237	43685	1	132720	uc003iah.2	34	ENSG00000174749	FAM241A	family with sequence similarity 241 member A
chr4	114682450	114683144	695	*	696	*	peak2066	1000	*	70.1831	-1	4.07309	348	Promoter (<=1kb)	4	114372188	114683083	310896	2	817	uc003ibi.3	0	ENSG00000145349	CAMK2D	calcium/calmodulin dependent protein kinase II delta
chr4	123747881	123748575	695	*	696	*	peak2065	1000	*	70.3737	-1	4.07309	348	Promoter (<=1kb)	4	123747863	123819390	71528	1	2247	uc003iev.1	18	ENSG00000138685	FGF2	fibroblast growth factor 2
chr4	124319256	124319950	695	*	696	*	peak900	1000	*	87.5053	-1	4.07309	348	Promoter (<=1kb)	4	124319541	124324915	5375	1	10252	uc031sgz.1	0	ENSG00000164056	SPRY1	sprouty RTK signaling antagonist 1
chr4	140005282	140005976	695	*	696	*	peak714	1000	*	91.0168	-1	4.07309	348	Promoter (<=1kb)	4	139978871	140005568	26698	2	1998	uc003ihm.2	0	ENSG00000109381	ELF2	E74 like ETS transcription factor 2
chr4	140476735	140477429	695	*	696	*	peak768	1000	*	90.1098	-1	4.07309	348	Promoter (<=1kb)	4	140427192	140477577	50386	2	80854	uc003ihw.3	148	ENSG00000145391	SETD7	SET domain containing 7, histone lysine methyltransferase
chr4	141174024	141174718	695	*	696	*	peak1077	1000	*	84.2322	-1	4.07309	348	Distal Intergenic	4	141178440	141303710	125271	1	60592	uc003iib.2	-3722	ENSG00000153130	SCOC	short coiled-coil protein
chr4	141677006	141677700	695	*	696	*	peak349	1000	*	102.272	-1	4.07309	348	Promoter (<=1kb)	4	141541936	141677471	135536	2	23158	uc010ioj.3	0	ENSG00000109436	TBC1D9	TBC1 domain family member 9
chr4	145566778	145567472	695	*	696	*	peak664	1000	*	92.6587	-1	4.07309	348	Promoter (<=1kb)	4	145567148	145581180	14033	1	64399	uc003ijr.2	0	ENSG00000164161	HHIP	hedgehog interacting protein
chr4	146100840	146101534	695	*	696	*	peak1496	1000	*	77.3693	-1	4.07309	348	Promoter (<=1kb)	4	146054802	146100832	46031	2	54726	uc003ika.4	-8	ENSG00000164164	OTUD4	OTU deubiquitinase 4
chr4	146402543	146403237	695	*	696	*	peak1968	1000	*	71.2385	-1	4.07309	348	Promoter (<=1kb)	4	146402951	146480325	77375	1	4086	uc003ikc.3	0	ENSG00000170365	SMAD1	SMAD family member 1
chr4	148652956	148653650	695	*	696	*	peak713	1000	*	91.7913	-1	4.07309	348	Promoter (<=1kb)	4	148653453	148779639	126187	1	79658	uc003ile.1	0	ENSG00000071205	ARHGAP10	Rho GTPase activating protein 10
chr4	150999240	150999934	695	*	696	*	peak1437	1000	*	78.7316	-1	4.07309	348	Promoter (<=1kb)	4	150999426	151178608	179183	1	166614	uc003ilm.4	0	ENSG00000170390	DCLK2	doublecortin like kinase 2
chr4	152246142	152246836	695	*	696	*	peak289	1000	*	105.155	-1	4.07309	348	Distal Intergenic	4	152198325	152212605	14281	1	345062	uc011cig.2	47817	ENSG00000189099	PRSS48	serine protease 48
chr4	157892738	157893432	695	*	696	*	peak1887	1000	*	72.5239	-1	4.07309	348	Promoter (<=1kb)	4	157682763	157892546	209784	2	56034	uc011cis.2	-192	ENSG00000145431	PDGFC	platelet derived growth factor C
chr4	159689743	159690437	695	*	696	*	peak960	1000	*	86.3593	-1	4.07309	348	Promoter (<=1kb)	4	159690182	159755440	65259	1	57600	uc003iqd.2	0	ENSG00000052795	FNIP2	folliculin interacting protein 2
chr4	160024204	160024898	695	*	696	*	peak2064	1000	*	70.752	-1	4.07309	348	Promoter (<=1kb)	4	159814684	160024105	209422	2	152940	uc010iqt.1	-99	ENSG00000164123	C4orf45	chromosome 4 open reading frame 45
chr4	166128250	166128944	695	*	696	*	peak1577	1000	*	76.9918	-1	4.07309	348	Promoter (<=1kb)	4	166128770	166244308	115539	1	11275	uc003irb.3	0	ENSG00000109466	KLHL2	kelch like family member 2
chr4	170191977	170192671	695	*	696	*	peak767	1000	*	90.2262	-1	4.07309	348	Promoter (<=1kb)	4	170015407	170192249	176843	2	57630	uc003isa.1	0	ENSG00000154447	SH3RF1	SH3 domain containing ring finger 1
chr4	174292112	174292806	695	*	696	*	peak627	1000	*	93.716	-1	4.07309	348	Promoter (<=1kb)	4	174292093	174298683	6591	1	8819	uc003itd.3	19	ENSG00000164105	SAP30	Sin3A associated protein 30
chr4	177241066	177241760	695	*	696	*	peak1076	1000	*	84.2215	-1	4.07309	348	Promoter (<=1kb)	4	177241090	177253396	12307	1	60559	uc003iur.4	0	ENSG00000129128	SPCS3	signal peptidase complex subunit 3
chr4	183838030	183838724	695	*	696	*	peak712	1000	*	91.739	-1	4.07309	348	Promoter (<=1kb)	4	183811244	183838630	27387	2	1635	uc003ivf.3	0	ENSG00000129187	DCTD	dCMP deaminase
chr4	185394233	185394927	695	*	696	*	peak486	1000	*	97.5493	-1	4.07309	348	Promoter (<=1kb)	4	185308876	185395726	86851	2	3660	uc003iwf.4	799	ENSG00000168310	IRF2	interferon regulatory factor 2
chr4	185394435	185395129	695	*	696	*	peak1575	1000	*	76.7231	-1	4.07309	348	Promoter (<=1kb)	4	185308876	185395726	86851	2	3660	uc003iwf.4	597	ENSG00000168310	IRF2	interferon regulatory factor 2
chr5	373625	374319	695	*	696	*	peak1635	1000	*	75.3783	-1	4.07309	348	Intron (uc003jav.3/57491, intron 3 of 11)	5	421035	438405	17371	1	57491	uc003jax.3	-46716	ENSG00000286169	AHRR	aryl-hydrocarbon receptor repressor
chr5	1344812	1345506	695	*	696	*	peak1806	1000	*	73.3992	-1	4.07309	348	Promoter (<=1kb)	5	1318000	1345002	27003	2	81037	uc003jch.3	0	ENSG00000049656	CLPTM1L	CLPTM1 like
chr5	10353849	10354543	695	*	696	*	peak1301	1000	*	80.0561	-1	4.07309	348	Promoter (<=1kb)	5	10353751	10440500	86750	1	10299	uc011cmv.2	98	ENSG00000145495	MARCHF6	membrane associated ring-CH-type finger 6
chr5	10760719	10761413	695	*	696	*	peak662	1000	*	92.2252	-1	4.07309	348	Promoter (<=1kb)	5	10679342	10761387	82046	2	1611	uc003jez.4	0	ENSG00000112977	DAP	death associated protein
chr5	14144554	14145248	695	*	696	*	peak1805	1000	*	73.9762	-1	4.07309	348	Promoter (<=1kb)	5	14143829	14509458	365630	1	7204	uc003jfg.3	725	ENSG00000038382	TRIO	trio Rho guanine nucleotide exchange factor
chr5	14664659	14665353	695	*	696	*	peak1300	1000	*	80.5789	-1	4.07309	348	Promoter (<=1kb)	5	14664783	14699842	35060	1	90268	uc003jfk.3	0	ENSG00000154124	OTULIN	OTU deubiquitinase with linear linkage specificity
chr5	14871808	14872502	695	*	696	*	peak1117	1000	*	83.7023	-1	4.07309	348	Promoter (<=1kb)	5	14704909	14871887	166979	2	56172	uc003jfm.4	0	ENSG00000154122	ANKH	ANKH inorganic pyrophosphate transport regulator
chr5	15500094	15500788	695	*	696	*	peak167	1000	*	112.104	-1	4.07309	348	Promoter (<=1kb)	5	15500305	15939900	439596	1	23194	uc003jfn.1	0	ENSG00000183580	FBXL7	F-box and leucine rich repeat protein 7
chr5	17217526	17218220	695	*	696	*	peak309	1000	*	104.117	-1	4.07309	348	Promoter (<=1kb)	5	17217670	17276954	59285	1	10409	uc003jfx.4	0	ENSG00000176788	BASP1	brain abundant membrane attached signal protein 1
chr5	32173627	32174321	695	*	696	*	peak956	1000	*	86.1226	-1	4.07309	348	Promoter (<=1kb)	5	32124824	32174425	49602	2	64083	uc003jhp.1	104	ENSG00000113384	GOLPH3	golgi phosphoprotein 3
chr5	32312417	32313111	695	*	696	*	peak243	1000	*	107.249	-1	4.07309	348	Promoter (<=1kb)	5	32227111	32313114	86004	2	54545	uc003jhq.3	3	ENSG00000150712	MTMR12	myotubularin related protein 12
chr5	32312625	32313319	695	*	696	*	peak1494	1000	*	77.0235	-1	4.07309	348	Promoter (<=1kb)	5	32227111	32313114	86004	2	54545	uc003jhq.3	0	ENSG00000150712	MTMR12	myotubularin related protein 12
chr5	34929437	34930131	695	*	696	*	peak1884	1000	*	72.412	-1	4.07309	348	Promoter (<=1kb)	5	34929698	34959069	29372	1	134218	uc003jjb.3	0	ENSG00000168724	DNAJC21	DnaJ heat shock protein family (Hsp40) member C21
chr5	36241491	36242185	695	*	696	*	peak124	1000	*	115.377	-1	4.07309	348	Promoter (<=1kb)	5	36192694	36241900	49207	2	133686	uc003jkf.4	0	ENSG00000152620	NADK2	NAD kinase 2, mitochondrial
chr5	38556185	38556879	695	*	696	*	peak44	1000	*	125.027	-1	4.07309	348	Promoter (<=1kb)	5	38475065	38556748	81684	2	3977	uc010ive.1	0	ENSG00000113594	LIFR	LIF receptor subunit alpha
chr5	38556388	38557082	695	*	696	*	peak2062	1000	*	70.475	-1	4.07309	348	Promoter (<=1kb)	5	38475065	38556748	81684	2	3977	uc010ive.1	0	ENSG00000113594	LIFR	LIF receptor subunit alpha
chr5	43120693	43121387	695	*	696	*	peak1432	1000	*	78.5653	-1	4.07309	348	Promoter (<=1kb)	5	43120985	43162033	41049	1	7690	uc010ivl.1	0	ENSG00000172262	ZNF131	zinc finger protein 131
chr5	43556651	43557345	695	*	696	*	peak1804	1000	*	73.9888	-1	4.07309	348	Promoter (<=1kb)	5	43526370	43557195	30826	2	10605	uc003joa.3	0	ENSG00000172239	PAIP1	poly(A) binding protein interacting protein 1
chr5	63461349	63462043	695	*	696	*	peak1803	1000	*	73.6941	-1	4.07309	348	Promoter (<=1kb)	5	63461671	63513339	51669	1	285671	uc003jth.4	0	ENSG00000164197	RNF180	ring finger protein 180
chr5	64398561	64399255	695	*	696	*	peak587	1000	*	94.2986	-1	4.07309	348	Distal Intergenic	5	64064755	64314590	249836	1	10283	uc010iwt.1	333806	ENSG00000153015	CWC27	CWC27 spliceosome associated cyclophilin
chr5	71404222	71404916	695	*	696	*	peak1069	1000	*	84.0573	-1	4.07309	348	Promoter (1-2kb)	5	71403118	71505397	102280	1	4131	uc003kbw.4	1104	ENSG00000131711	MAP1B	microtubule associated protein 1B
chr5	72144210	72144904	695	*	696	*	peak424	1000	*	99.9617	-1	4.07309	348	Promoter (<=1kb)	5	72144020	72210215	66196	1	3842	uc003kcg.4	190	ENSG00000083312	TNPO1	transportin 1
chr5	72251911	72252605	695	*	696	*	peak123	1000	*	115.109	-1	4.07309	348	Promoter (<=1kb)	5	72251808	72386349	134542	1	115548	uc011csl.2	103	ENSG00000157107	FCHO2	FCH and mu domain containing endocytic adaptor 2
chr5	77943969	77944663	695	*	696	*	peak1068	1000	*	84.2013	-1	4.07309	348	Promoter (<=1kb)	5	77781038	77944648	163611	2	10184	uc003kfo.3	0	ENSG00000145685	LHFPL2	LHFPL tetraspan subfamily member 2
chr5	78280755	78281449	695	*	696	*	peak268	1000	*	106.336	-1	4.07309	348	Promoter (<=1kb)	5	78111334	78281766	170433	2	411	uc003kfr.4	317	ENSG00000113273	ARSB	arylsulfatase B
chr5	80255778	80256472	695	*	696	*	peak1298	1000	*	80.5381	-1	4.07309	348	Promoter (<=1kb)	5	80256508	80525981	269474	1	5924	uc003kha.2	-36	ENSG00000113319	RASGRF2	Ras protein specific guanine nucleotide releasing factor 2
chr5	80255980	80256674	695	*	696	*	peak1569	1000	*	76.7045	-1	4.07309	348	Promoter (<=1kb)	5	80256508	80525981	269474	1	5924	uc003kha.2	0	ENSG00000113319	RASGRF2	Ras protein specific guanine nucleotide releasing factor 2
chr5	83680146	83680840	695	*	696	*	peak711	1000	*	91.6326	-1	4.07309	348	Promoter (<=1kb)	5	83238126	83680611	442486	2	10085	uc003kio.1	0	ENSG00000164176	EDIL3	EGF like repeats and discoidin domains 3
chr5	94956313	94957007	695	*	696	*	peak765	1000	*	90.8962	-1	4.07309	348	Promoter (<=1kb)	5	94955980	94957284	1305	1	285601	uc003kle.1	333	ENSG00000178015	GPR150	G protein-coupled receptor 150
chr5	95066908	95067602	695	*	696	*	peak267	1000	*	106.495	-1	4.07309	348	Promoter (<=1kb)	5	95066850	95132071	65222	1	22836	uc003klm.3	58	ENSG00000164292	RHOBTB3	Rho related BTB domain containing 3
chr5	95296814	95297508	695	*	696	*	peak809	1000	*	89.4811	-1	4.07309	348	Promoter (<=1kb)	5	95220802	95297775	76974	2	22936	uc003klr.4	267	ENSG00000118985	ELL2	elongation factor for RNA polymerase II 2
chr5	95997846	95998540	695	*	696	*	peak623	1000	*	93.661	-1	4.07309	348	Promoter (<=1kb)	5	95997907	96078460	80554	1	831	uc021ybr.1	0	ENSG00000153113	CAST	calpastatin
chr5	98109348	98110042	695	*	696	*	peak622	1000	*	93.8211	-1	4.07309	348	Promoter (<=1kb)	5	98105322	98108788	3467	2	503569	uc003kne.3	-560	ENSG00000246763	RGMB-AS1	RGMB antisense RNA 1
chr5	98263785	98264479	695	*	696	*	peak227	1000	*	108.142	-1	4.07309	348	Promoter (<=1kb)	5	98264838	98266713	1876	1	100289230	uc021ybw.1	-359	NA	LOC100289230	uncharacterized LOC100289230
chr5	107006394	107007088	695	*	696	*	peak1072	1000	*	84.6895	-1	4.07309	348	Promoter (<=1kb)	5	106712590	107006596	294007	2	1946	uc003kol.3	0	ENSG00000184349	EFNA5	ephrin A5
chr5	111093019	111093713	695	*	696	*	peak168	1000	*	112.209	-1	4.07309	348	Promoter (<=1kb)	5	111065000	111093104	28105	2	9315	uc011cvk.2	0	ENSG00000134986	NREP	neuronal regeneration related protein
chr5	112630035	112630729	695	*	696	*	peak1119	1000	*	83.8294	-1	4.07309	348	Promoter (<=1kb)	5	112357796	112630612	272817	2	4163	uc003kqj.4	0	ENSG00000171444	MCC	MCC regulator of WNT signaling pathway
chr5	114961196	114961890	695	*	696	*	peak2063	1000	*	70.4231	-1	4.07309	348	Promoter (<=1kb)	5	114914339	114961876	47538	2	100302736	uc003krd.3	0	ENSG00000251201	TMED7-TICAM2	TMED7-TICAM2 readthrough
chr5	118323650	118324344	695	*	696	*	peak958	1000	*	86.2146	-1	4.07309	348	Promoter (<=1kb)	5	118172569	118324240	151672	2	285605	uc003ksa.3	0	ENSG00000169570	DTWD2	DTW domain containing 2
chr5	121647371	121648065	695	*	696	*	peak1885	1000	*	72.1521	-1	4.07309	348	Promoter (<=1kb)	5	121647386	121799794	152409	1	9627	uc011cwl.1	0	ENSG00000064692	SNCAIP	synuclein alpha interacting protein
chr5	122180877	122181571	695	*	696	*	peak1964	1000	*	71.4659	-1	4.07309	348	Promoter (<=1kb)	5	122181160	122337836	156677	1	28966	uc003ktf.2	0	ENSG00000064652	SNX24	sorting nexin 24
chr5	122848036	122848730	695	*	696	*	peak1638	1000	*	75.6557	-1	4.07309	348	Promoter (<=1kb)	5	122847793	122952738	104946	1	1456	uc011cws.3	243	ENSG00000151292	CSNK1G3	casein kinase 1 gamma 3
chr5	130500199	130500893	695	*	696	*	peak1807	1000	*	73.3078	-1	4.07309	348	Promoter (<=1kb)	5	130494976	130501041	6066	2	3094	uc003kve.4	148	ENSG00000169567	HINT1	histidine triad nucleotide binding protein 1
chr5	131592995	131593689	695	*	696	*	peak1495	1000	*	77.9622	-1	4.07309	348	Promoter (<=1kb)	5	131593351	131609147	15797	1	8572	uc003kwn.3	0	ENSG00000131435	PDLIM4	PDZ and LIM domain 4
chr5	131746159	131746853	695	*	696	*	peak115	1000	*	116.393	-1	4.07309	348	Promoter (<=1kb)	5	131746465	131796622	50158	1	441108	uc003kwy.3	0	NA	IRF1-AS1	IRF1 antisense RNA 1
chr5	132112557	132113251	695	*	696	*	peak1637	1000	*	75.1004	-1	4.07309	348	Promoter (<=1kb)	5	132086509	132113067	26559	2	23176	uc003kxr.2	0	ENSG00000164402	SEPTIN8	septin 8
chr5	133450224	133450918	695	*	696	*	peak1963	1000	*	71.8671	-1	4.07309	348	Promoter (<=1kb)	5	133450402	133483920	33519	1	6932	uc003kyt.3	0	ENSG00000081059	TCF7	transcription factor 7
chr5	134734522	134735216	695	*	696	*	peak1071	1000	*	84.1829	-1	4.07309	348	Promoter (<=1kb)	5	134670071	134734928	64858	2	9555	uc003lam.1	0	ENSG00000113648	MACROH2A1	macroH2A.1 histone
chr5	135468480	135469174	695	*	696	*	peak1720	1000	*	74.5537	-1	4.07309	348	Promoter (<=1kb)	5	135468536	135518422	49887	1	4090	uc003lbj.1	0	ENSG00000113658	SMAD5	SMAD family member 5
chr5	137688216	137688910	695	*	696	*	peak3	1000	*	161.538	-1	4.07309	348	Promoter (<=1kb)	5	137688285	137772716	84432	1	51780	uc003lcy.1	0	ENSG00000120733	KDM3B	lysine demethylase 3B
chr5	137688416	137689110	695	*	696	*	peak1237	1000	*	81.3329	-1	4.07309	348	Promoter (<=1kb)	5	137688285	137772716	84432	1	51780	uc003lcy.1	131	ENSG00000120733	KDM3B	lysine demethylase 3B
chr5	139027783	139028477	695	*	696	*	peak484	1000	*	97.4509	-1	4.07309	348	Promoter (<=1kb)	5	139028301	139062680	34380	1	51523	uc010jfg.1	0	ENSG00000171604	CXXC5	CXXC finger protein 5
chr5	141257567	141258261	695	*	696	*	peak625	1000	*	93.0347	-1	4.07309	348	Promoter (<=1kb)	5	141232673	141257944	25272	2	5097	uc003llp.3	0	ENSG00000156453	PCDH1	protocadherin 1
chr5	141488294	141488988	695	*	696	*	peak1070	1000	*	84.222	-1	4.07309	348	Promoter (<=1kb)	5	141488324	141533996	45673	1	80762	uc003lmj.1	0	ENSG00000131507	NDFIP1	Nedd4 family interacting protein 1
chr5	141736452	141737146	695	*	696	*	peak125	1000	*	115.864	-1	4.07309	348	Distal Intergenic	5	141689992	141704620	14629	2	81848	uc010jgi.1	-31832	ENSG00000187678	SPRY4	sprouty RTK signaling antagonist 4
chr5	142149927	142150621	695	*	696	*	peak811	1000	*	89.4997	-1	4.07309	348	Promoter (<=1kb)	5	142150292	142608572	458281	1	23092	uc003lmt.3	0	ENSG00000145819	ARHGAP26	Rho GTPase activating protein 26
chr5	142783049	142783743	695	*	696	*	peak269	1000	*	106.759	-1	4.07309	348	Promoter (<=1kb)	5	142657496	142783254	125759	2	2908	uc003lmy.3	0	ENSG00000113580	NR3C1	nuclear receptor subfamily 3 group C member 1
chr5	148651103	148651797	695	*	696	*	peak1118	1000	*	83.8315	-1	4.07309	348	Promoter (<=1kb)	5	148651401	148691938	40538	1	134265	uc003lqg.4	0	ENSG00000157510	AFAP1L1	actin filament associated protein 1 like 1
chr5	148960763	148961457	695	*	696	*	peak661	1000	*	92.4001	-1	4.07309	348	Promoter (<=1kb)	5	148961135	149014527	53393	1	389337	uc003lra.1	0	ENSG00000183111	ARHGEF37	Rho guanine nucleotide exchange factor 37
chr5	149865639	149866333	695	*	696	*	peak810	1000	*	89.9037	-1	4.07309	348	Distal Intergenic	5	149877340	149937773	60434	1	3340	uc011dcj.2	-11007	ENSG00000070614	NDST1	N-deacetylase and N-sulfotransferase 1
chr5	151151456	151152150	695	*	696	*	peak20	1000	*	133.159	-1	4.07309	348	Promoter (<=1kb)	5	151151476	151171311	19836	1	10146	uc010jhy.1	0	ENSG00000145907	G3BP1	G3BP stress granule assembly factor 1
chr5	153569950	153570644	695	*	696	*	peak425	1000	*	99.106	-1	4.07309	348	Promoter (<=1kb)	5	153570295	153769141	198847	1	55568	uc003lvg.1	0	ENSG00000164574	GALNT10	polypeptide N-acetylgalactosaminyltransferase 10
chr5	157170679	157171373	695	*	696	*	peak1962	1000	*	71.7421	-1	4.07309	348	Promoter (<=1kb)	5	157170755	157183746	12992	1	134353	uc003lxe.1	0	ENSG00000155858	LSM11	LSM11, U7 small nuclear RNA associated
chr5	159739225	159739919	695	*	696	*	peak1573	1000	*	76.1054	-1	4.07309	348	Promoter (<=1kb)	5	159678671	159739573	60903	2	79616	uc003lyb.1	0	ENSG00000135083	CCNJL	cyclin J like
chr5	168006148	168006842	695	*	696	*	peak1572	1000	*	76.1746	-1	4.07309	348	Promoter (<=1kb)	5	167982628	168006614	23987	2	79646	uc003lzz.2	0	ENSG00000120137	PANK3	pantothenate kinase 3
chr5	170877566	170878260	695	*	696	*	peak957	1000	*	86.7425	-1	4.07309	348	Intron (uc003mbk.3/8817, intron 4 of 4)	5	170846667	170884630	37964	1	8817	uc003mbk.3	30899	ENSG00000156427	FGF18	fibroblast growth factor 18
chr5	173043078	173043772	695	*	696	*	peak1433	1000	*	78.096	-1	4.07309	348	Promoter (<=1kb)	5	173034148	173043666	9519	2	91272	uc003mcq.2	0	ENSG00000145919	BOD1	biorientation of chromosomes in cell division 1
chr5	174905282	174905976	695	*	696	*	peak1636	1000	*	75.8193	-1	4.07309	348	Promoter (<=1kb)	5	174905514	174955621	50108	1	94081	uc003mda.2	0	ENSG00000164466	SFXN1	sideroflexin 1
chr5	175843133	175843827	695	*	696	*	peak624	1000	*	93.38	-1	4.07309	348	Promoter (<=1kb)	5	175819456	175843570	24115	2	1212	uc003meh.4	0	ENSG00000175416	CLTB	clathrin light chain B
chr5	176036564	176037258	695	*	696	*	peak1299	1000	*	80.5254	-1	4.07309	348	Promoter (<=1kb)	5	176022803	176037131	14329	2	114787	uc003meo.1	0	ENSG00000169258	GPRIN1	G protein regulated inducer of neurite outgrowth 1
chr5	176981049	176981743	695	*	696	*	peak1571	1000	*	76.0218	-1	4.07309	348	Promoter (<=1kb)	5	176946790	176981548	34759	2	54540	uc003mhu.3	0	ENSG00000146067	FAM193B	family with sequence similarity 193 member B
chr5	177026788	177027482	695	*	696	*	peak1180	1000	*	82.0688	-1	4.07309	348	Promoter (<=1kb)	5	177027119	177037346	10228	1	11285	uc003mhy.3	0	ENSG00000027847	B4GALT7	beta-1,4-galactosyltransferase 7
chr5	178157125	178157819	695	*	696	*	peak1570	1000	*	76.6696	-1	4.07309	348	Promoter (<=1kb)	5	178138522	178157703	19182	2	6940	uc003mjj.3	0	ENSG00000169131	ZNF354A	zinc finger protein 354A
chr5	179334369	179335063	695	*	696	*	peak660	1000	*	92.5719	-1	4.07309	348	Promoter (<=1kb)	5	179289071	179334856	45786	2	23061	uc003mlh.3	0	ENSG00000197226	TBC1D9B	TBC1 domain family member 9B
chr5	179334587	179335281	695	*	696	*	peak1961	1000	*	71.5974	-1	4.07309	348	Promoter (<=1kb)	5	179289071	179334856	45786	2	23061	uc003mlh.3	0	ENSG00000197226	TBC1D9B	TBC1 domain family member 9B
chr6	2765734	2766428	695	*	696	*	peak373	1000	*	101.554	-1	4.07309	348	Promoter (<=1kb)	6	2765666	2785979	20314	1	56897	uc003mua.3	68	ENSG00000124535	WRNIP1	WRN helicase interacting protein 1
chr6	2765946	2766640	695	*	696	*	peak1427	1000	*	78.8804	-1	4.07309	348	Promoter (<=1kb)	6	2765666	2785979	20314	1	56897	uc003mua.3	280	ENSG00000124535	WRNIP1	WRN helicase interacting protein 1
chr6	2876007	2876701	695	*	696	*	peak854	1000	*	88.0403	-1	4.07309	348	Promoter (<=1kb)	6	2854891	2876744	21854	2	221756	uc003mud.3	43	NA	SERPINB9P1	serpin family B member 9 pseudogene 1
chr6	2971150	2971844	695	*	696	*	peak709	1000	*	91.7564	-1	4.07309	348	Promoter (<=1kb)	6	2948393	2971282	22890	2	5269	uc031smn.1	0	ENSG00000124570	SERPINB6	serpin family B member 6
chr6	3157228	3157922	695	*	696	*	peak266	1000	*	106.076	-1	4.07309	348	Promoter (<=1kb)	6	3153902	3157783	3882	2	7280	uc003mvc.3	0	ENSG00000137267	TUBB2A	tubulin beta 2A class IIa
chr6	4775815	4776509	695	*	696	*	peak1064	1000	*	84.0249	-1	4.07309	348	Promoter (<=1kb)	6	4776680	4955778	179099	1	9425	uc003mwj.3	-171	ENSG00000153046	CDYL	chromodomain Y like
chr6	7910363	7911057	695	*	696	*	peak114	1000	*	116.186	-1	4.07309	348	Promoter (<=1kb)	6	7881483	7911047	29565	2	81567	uc003mxv.3	0	ENSG00000239264	TXNDC5	thioredoxin domain containing 5
chr6	7910579	7911273	695	*	696	*	peak1714	1000	*	74.0042	-1	4.07309	348	Promoter (<=1kb)	6	7881483	7911047	29565	2	81567	uc003mxv.3	0	ENSG00000239264	TXNDC5	thioredoxin domain containing 5
chr6	11094108	11094802	695	*	696	*	peak710	1000	*	91.6672	-1	4.07309	348	Promoter (<=1kb)	6	11094266	11138969	44704	1	221710	uc011dio.2	0	ENSG00000224531	SMIM13	small integral membrane protein 13
chr6	12009099	12009793	695	*	696	*	peak1493	1000	*	77.4938	-1	4.07309	348	Promoter (2-3kb)	6	12012724	12165232	152509	1	3096	uc003nac.3	-2931	ENSG00000095951	HIVEP1	HIVEP zinc finger 1
chr6	13711432	13712126	695	*	696	*	peak955	1000	*	86.5523	-1	4.07309	348	Promoter (<=1kb)	6	13621730	13711796	90067	2	10048	uc003nbb.3	0	ENSG00000010017	RANBP9	RAN binding protein 9
chr6	13814112	13814806	695	*	696	*	peak553	1000	*	95.9372	-1	4.07309	348	Promoter (<=1kb)	6	13786781	13814792	28012	2	63933	uc003nbc.2	0	ENSG00000050393	MCUR1	mitochondrial calcium uniporter regulator 1
chr6	13814312	13815006	695	*	696	*	peak2059	1000	*	70.3587	-1	4.07309	348	Promoter (<=1kb)	6	13786781	13814792	28012	2	63933	uc003nbc.2	0	ENSG00000050393	MCUR1	mitochondrial calcium uniporter regulator 1
chr6	15248403	15249097	695	*	696	*	peak953	1000	*	86.4756	-1	4.07309	348	Promoter (<=1kb)	6	15249086	15522273	273188	1	3720	uc011div.3	0	ENSG00000008083	JARID2	jumonji and AT-rich interaction domain containing 2
chr6	16238514	16239208	695	*	696	*	peak2056	1000	*	70.4015	-1	4.07309	348	Promoter (<=1kb)	6	16238811	16295780	56970	1	2766	uc003nbs.3	0	ENSG00000137198	GMPR	guanosine monophosphate reductase
chr6	17987249	17987943	695	*	696	*	peak898	1000	*	87.8043	-1	4.07309	348	Promoter (<=1kb)	6	17759414	17987854	228441	2	63971	uc003ncf.3	0	ENSG00000137177	KIF13A	kinesin family member 13A
chr6	18264249	18264943	695	*	696	*	peak346	1000	*	102.592	-1	4.07309	348	Promoter (<=1kb)	6	18224400	18264799	40400	2	7913	uc003ncr.1	0	ENSG00000124795	DEK	DEK proto-oncogene
chr6	18264457	18265151	695	*	696	*	peak1066	1000	*	84.5988	-1	4.07309	348	Promoter (<=1kb)	6	18224400	18264799	40400	2	7913	uc003ncr.1	0	ENSG00000124795	DEK	DEK proto-oncogene
chr6	21595356	21596050	695	*	696	*	peak897	1000	*	87.0964	-1	4.07309	348	Promoter (1-2kb)	6	21593972	21598849	4878	1	6659	uc003ndi.3	1384	ENSG00000124766	SOX4	SRY-box transcription factor 4
chr6	33395626	33395801	176	*	177	*	peak1296	1000	*	80.6874	-1	4.07309	126	Intron (uc003oeo.2/8831, intron 3 of 9)	6	33387847	33421466	33620	1	8831	uc011dri.2	7779	ENSG00000197283	SYNGAP1	synaptic Ras GTPase activating protein 1
chr6	33588523	33589217	695	*	696	*	peak2055	1000	*	70.524	-1	4.07309	348	Promoter (<=1kb)	6	33589156	33664348	75193	1	3710	uc021ywr.1	0	ENSG00000096433	ITPR3	inositol 1,4,5-trisphosphate receptor type 3
chr6	33756218	33756912	695	*	696	*	peak308	1000	*	104.835	-1	4.07309	348	Promoter (<=1kb)	6	33738990	33756906	17917	2	221496	uc011drm.2	0	ENSG00000161904	LEMD2	LEM domain nuclear envelope protein 2
chr6	33756422	33757116	695	*	696	*	peak1566	1000	*	76.0536	-1	4.07309	348	Promoter (<=1kb)	6	33738990	33756906	17917	2	221496	uc011drm.2	0	ENSG00000161904	LEMD2	LEM domain nuclear envelope protein 2
chr6	34360000	34360694	695	*	696	*	peak149	1000	*	113.344	-1	4.07309	348	Promoter (<=1kb)	6	34254973	34360457	105485	2	11165	uc003ojl.3	0	ENSG00000272325	NUDT3	nudix hydrolase 3
chr6	34759472	34760166	695	*	696	*	peak896	1000	*	87.1453	-1	4.07309	348	Promoter (<=1kb)	6	34759794	34845291	85498	1	54887	uc003oju.4	0	ENSG00000065060	UHRF1BP1	UHRF1 binding protein 1
chr6	35656168	35656862	695	*	696	*	peak241	1000	*	107.241	-1	4.07309	348	Promoter (<=1kb)	6	35541362	35656692	115331	2	2289	uc011dte.1	0	ENSG00000096060	FKBP5	FKBP prolyl isomerase 5
chr6	36164229	36164402	174	*	175	*	peak64	1000	*	121.644	-1	4.07309	116	Promoter (<=1kb)	6	36164550	36200567	36018	1	27154	uc003olv.4	-148	ENSG00000096070	BRPF3	bromodomain and PHD finger containing 3
chr6	36164277	36164971	695	*	696	*	peak224	1000	*	109.293	-1	4.07309	348	Promoter (<=1kb)	6	36164550	36200567	36018	1	27154	uc003olv.4	0	ENSG00000096070	BRPF3	bromodomain and PHD finger containing 3
chr6	36807364	36808058	695	*	696	*	peak853	1000	*	88.2789	-1	4.07309	348	Promoter (<=1kb)	6	36708555	36807220	98666	2	57699	uc003omr.1	-144	ENSG00000124772	CPNE5	copine 5
chr6	37137742	37138436	695	*	696	*	peak1716	1000	*	74.4721	-1	4.07309	348	Promoter (<=1kb)	6	37137922	37143204	5283	1	5292	uc003onk.3	0	ENSG00000137193	PIM1	Pim-1 proto-oncogene, serine/threonine kinase
chr6	37787400	37788094	695	*	696	*	peak401	1000	*	100.704	-1	4.07309	348	Promoter (<=1kb)	6	37787307	38122399	335093	1	60685	uc003onx.3	93	ENSG00000156639	ZFAND3	zinc finger AN1-type containing 3
chr6	41040653	41041347	695	*	696	*	peak1012	1000	*	85.2878	-1	4.07309	348	Promoter (<=1kb)	6	41040707	41070146	29440	1	4800	uc003opo.3	0	ENSG00000001167	NFYA	nuclear transcription factor Y subunit alpha
chr6	41514065	41514759	695	*	696	*	peak511	1000	*	96.2264	-1	4.07309	348	Promoter (<=1kb)	6	41514164	41570122	55959	1	116113	uc003oql.3	0	ENSG00000137166	FOXP4	forkhead box P4
chr6	41514282	41514976	695	*	696	*	peak895	1000	*	87.5189	-1	4.07309	348	Promoter (<=1kb)	6	41514164	41570122	55959	1	116113	uc003oqn.3	118	ENSG00000137166	FOXP4	forkhead box P4
chr6	41702888	41703582	695	*	696	*	peak1065	1000	*	84.6647	-1	4.07309	348	Promoter (<=1kb)	6	41651716	41703265	51550	2	7942	uc003oqr.2	0	ENSG00000112561	TFEB	transcription factor EB
chr6	41862421	41863115	695	*	696	*	peak2054	1000	*	70.7794	-1	4.07309	348	Promoter (<=1kb)	6	41765383	41863099	97717	2	25862	uc003ori.3	0	ENSG00000164663	USP49	ubiquitin specific peptidase 49
chr6	42750559	42751253	695	*	696	*	peak165	1000	*	112.408	-1	4.07309	348	Promoter (<=1kb)	6	42749790	42836296	86507	1	23506	uc011duw.1	769	ENSG00000112624	BICRAL	BRD4 interacting chromatin remodeling complex associated protein like
chr6	43196712	43197406	695	*	696	*	peak951	1000	*	86.6014	-1	4.07309	348	Promoter (<=1kb)	6	43193367	43197211	3845	2	10591	uc003ouo.3	0	ENSG00000112667	DNPH1	2'-deoxynucleoside 5'-phosphate N-hydrolase 1
chr6	43336741	43337435	695	*	696	*	peak1883	1000	*	72.1983	-1	4.07309	348	Promoter (<=1kb)	6	43278871	43337181	58311	2	24149	uc003ouw.3	0	ENSG00000171467	ZNF318	zinc finger protein 318
chr6	52226657	52227351	695	*	696	*	peak1882	1000	*	72.7305	-1	4.07309	348	Promoter (<=1kb)	6	52226926	52272575	45650	1	85315	uc003pao.4	0	ENSG00000170915	PAQR8	progestin and adipoQ receptor family member 8
chr6	52441727	52442421	695	*	696	*	peak510	1000	*	96.9246	-1	4.07309	348	Promoter (<=1kb)	6	52442000	52448791	6792	1	401264	uc003pat.2	0	ENSG00000225791	TRAM2-AS1	TRAM2 antisense RNA 1 (head to head)
chr6	53409358	53410052	695	*	696	*	peak164	1000	*	112.258	-1	4.07309	348	Promoter (<=1kb)	6	53362140	53409927	47788	2	2729	uc003pbw.2	0	ENSG00000001084	GCLC	glutamate-cysteine ligase catalytic subunit
chr6	56819320	56820014	695	*	696	*	peak806	1000	*	89.5254	-1	4.07309	348	Promoter (<=1kb)	6	56819773	56875744	55972	1	221336	uc003pdg.2	0	ENSG00000151917	BEND6	BEN domain containing 6
chr6	56819523	56820217	695	*	696	*	peak1115	1000	*	83.5451	-1	4.07309	348	Promoter (<=1kb)	6	56819773	56875744	55972	1	221336	uc003pdg.2	0	ENSG00000151917	BEND6	BEN domain containing 6
chr6	71998409	71999103	695	*	696	*	peak1114	1000	*	83.2811	-1	4.07309	348	Promoter (<=1kb)	6	71998477	72012230	13754	1	79627	uc003pfx.1	0	ENSG00000119900	OGFRL1	opioid growth factor receptor like 1
chr6	76311198	76311892	695	*	696	*	peak1715	1000	*	74.2853	-1	4.07309	348	Promoter (<=1kb)	6	76311622	76389581	77960	1	26054	uc003pic.2	0	ENSG00000112701	SENP6	SUMO specific peptidase 6
chr6	105850718	105851412	695	*	696	*	peak423	1000	*	99.8138	-1	4.07309	348	Promoter (<=1kb)	6	105725442	105850999	125558	2	5550	uc003prc.3	0	ENSG00000085377	PREP	prolyl endopeptidase
chr6	107811041	107811735	695	*	696	*	peak422	1000	*	99.1188	-1	4.07309	348	Promoter (<=1kb)	6	107811317	107910140	98824	1	55084	uc003prw.1	0	ENSG00000112320	SOBP	sine oculis binding protein homolog
chr6	108278700	108279394	695	*	696	*	peak621	1000	*	93.6491	-1	4.07309	348	Promoter (<=1kb)	6	108188960	108279482	90523	2	11231	uc003psc.4	88	ENSG00000025796	SEC63	SEC63 homolog, protein translocation regulator
chr6	108395636	108396330	695	*	696	*	peak1116	1000	*	83.6066	-1	4.07309	348	Promoter (<=1kb)	6	108362613	108395941	33329	2	28962	uc003psd.3	0	ENSG00000081087	OSTM1	osteoclastogenesis associated transmembrane protein 1
chr6	109330340	109331034	695	*	696	*	peak1431	1000	*	78.0302	-1	4.07309	348	Promoter (<=1kb)	6	109307640	109330758	23119	2	27244	uc003pst.4	0	ENSG00000080546	SESN1	sestrin 1
chr6	109702951	109703645	695	*	696	*	peak586	1000	*	94.5434	-1	4.07309	348	Promoter (<=1kb)	6	109687717	109703762	16046	2	8763	uc003ptd.3	117	ENSG00000135535	CD164	CD164 molecule
chr6	109803962	109804656	695	*	696	*	peak1802	1000	*	73.257	-1	4.07309	348	Promoter (<=1kb)	6	109783719	109804440	20722	2	9841	uc003ptl.1	0	ENSG00000112365	ZBTB24	zinc finger and BTB domain containing 24
chr6	111803453	111804147	695	*	696	*	peak403	1000	*	100.183	-1	4.07309	348	Promoter (<=1kb)	6	111620234	111804432	184199	2	5980	uc003pux.4	285	ENSG00000009413	REV3L	REV3 like, DNA directed polymerase zeta catalytic subunit
chr6	112193755	112194449	695	*	696	*	peak1719	1000	*	74.0267	-1	4.07309	348	Promoter (<=1kb)	6	111981535	112194655	213121	2	2534	uc003pvk.3	206	ENSG00000010810	FYN	FYN proto-oncogene, Src family tyrosine kinase
chr6	114180904	114181598	695	*	696	*	peak1297	1000	*	80.7033	-1	4.07309	348	Promoter (2-3kb)	6	114178527	114184652	6126	1	4082	uc003pvy.4	2377	ENSG00000277443	MARCKS	myristoylated alanine rich protein kinase C substrate
chr6	117803603	117804297	695	*	696	*	peak421	1000	*	99.6709	-1	4.07309	348	Promoter (<=1kb)	6	117803820	117870960	67141	1	285761	uc003pxr.1	0	ENSG00000164465	DCBLD1	discoidin, CUB and LCCL domain containing 1
chr6	125283038	125283732	695	*	696	*	peak1179	1000	*	82.247	-1	4.07309	348	Promoter (<=1kb)	6	125283862	125404661	120800	1	154214	uc003pzr.3	-130	ENSG00000146373	RNF217	ring finger protein 217
chr6	126070449	126071143	695	*	696	*	peak1369	1000	*	79.6469	-1	4.07309	348	Promoter (<=1kb)	6	126070732	126082415	11684	1	23493	uc003qad.3	0	ENSG00000135547	HEY2	hes related family bHLH transcription factor with YRPW motif 2
chr6	126111493	126112187	695	*	696	*	peak2061	1000	*	70.0152	-1	4.07309	348	Promoter (<=1kb)	6	126111909	126205465	93557	1	135112	uc003qaf.3	0	ENSG00000111912	NCOA7	nuclear receptor coactivator 7
chr6	127587593	127588287	695	*	696	*	peak1368	1000	*	79.7724	-1	4.07309	348	Promoter (<=1kb)	6	127587827	127609705	21879	1	81847	uc021zes.1	0	ENSG00000118518	RNF146	ring finger protein 146
chr6	130341017	130341711	695	*	696	*	peak2060	1000	*	70.4907	-1	4.07309	348	Promoter (1-2kb)	6	130339728	130462594	122867	1	84456	uc003qbu.3	1289	ENSG00000198945	L3MBTL3	L3MBTL histone methyl-lysine binding protein 3
chr6	131456466	131457160	695	*	696	*	peak100	1000	*	117.259	-1	4.07309	348	Promoter (<=1kb)	6	131456826	131604675	147850	1	9465	uc003qck.4	0	ENSG00000118507	AKAP7	A-kinase anchoring protein 7
chr6	132128899	132129593	695	*	696	*	peak1178	1000	*	82.604	-1	4.07309	348	Promoter (<=1kb)	6	132129156	132216295	87140	1	5167	uc011ecf.2	0	ENSG00000197594	ENPP1	ectonucleotide pyrophosphatase/phosphodiesterase 1
chr6	132271868	132272562	695	*	696	*	peak4	1000	*	158.381	-1	4.07309	348	Promoter (<=1kb)	6	132269317	132272518	3202	2	1490	uc003qcz.3	0	ENSG00000118523	CCN2	cellular communication network factor 2
chr6	132272074	132272768	695	*	696	*	peak1367	1000	*	79.3611	-1	4.07309	348	Promoter (<=1kb)	6	132269317	132272518	3202	2	1490	uc003qcz.3	0	ENSG00000118523	CCN2	cellular communication network factor 2
chr6	137113220	137113914	695	*	696	*	peak402	1000	*	100.282	-1	4.07309	348	Promoter (<=1kb)	6	136878187	137113656	235470	2	4217	uc003qhc.3	0	ENSG00000197442	MAP3K5	mitogen-activated protein kinase kinase kinase 5
chr6	138482664	138483358	695	*	696	*	peak1568	1000	*	76.3932	-1	4.07309	348	Promoter (<=1kb)	6	138483053	138665800	182748	1	57221	uc003qhu.3	0	ENSG00000112379	ARFGEF3	ARFGEF family member 3
chr6	138725227	138725921	695	*	696	*	peak142	1000	*	114.444	-1	4.07309	348	Promoter (<=1kb)	6	138725336	138734582	9247	1	23593	uc003qhw.1	0	ENSG00000051620	HEBP2	heme binding protein 2
chr6	139013314	139014008	695	*	696	*	peak855	1000	*	88.6391	-1	4.07309	348	Promoter (<=1kb)	6	139013607	139017892	4286	1	441172	uc003qic.1	0	NA	FLJ46906	uncharacterized LOC441172
chr6	139456621	139457315	695	*	696	*	peak1718	1000	*	74.1093	-1	4.07309	348	Promoter (<=1kb)	6	139456249	139501946	45698	1	51696	uc003qin.3	372	ENSG00000112406	HECA	hdc homolog, cell cycle regulator
chr6	139694165	139694859	695	*	696	*	peak1717	1000	*	74.5588	-1	4.07309	348	Promoter (<=1kb)	6	139693392	139695350	1959	2	10370	uc021zfz.2	491	ENSG00000164442	CITED2	Cbp/p300 interacting transactivator with Glu/Asp rich carboxy-terminal domain 2
chr6	143265834	143266528	695	*	696	*	peak1014	1000	*	85.5268	-1	4.07309	348	Promoter (<=1kb)	6	143072604	143266338	193735	2	3097	uc003qjd.3	0	ENSG00000010818	HIVEP2	HIVEP zinc finger 2
chr6	143857860	143858554	695	*	696	*	peak954	1000	*	86.1398	-1	4.07309	348	Distal Intergenic	6	143875467	143883185	7719	2	285740	uc003qjo.1	24631	ENSG00000235740	PHACTR2-AS1	PHACTR2 antisense RNA 1
chr6	146056068	146056762	695	*	696	*	peak348	1000	*	102.554	-1	4.07309	348	Promoter (<=1kb)	6	146056005	146207721	151717	1	100507557	uc003qky.2	63	ENSG00000235652	FBXO30-DT	FBXO30 divergent transcript
chr6	146135302	146135996	695	*	696	*	peak141	1000	*	114.892	-1	4.07309	348	Promoter (<=1kb)	6	146119272	146135921	16650	2	84085	uc003qla.3	0	ENSG00000118496	FBXO30	F-box protein 30
chr6	146864596	146865290	695	*	696	*	peak1430	1000	*	78.3211	-1	4.07309	348	Promoter (<=1kb)	6	146864828	146876086	11259	1	10981	uc003qln.1	0	ENSG00000118508	RAB32	RAB32, member RAS oncogene family
chr6	147524973	147525667	695	*	696	*	peak1013	1000	*	85.8832	-1	4.07309	348	Promoter (<=1kb)	6	147525494	147711612	186119	1	134957	uc003qlz.3	0	ENSG00000164506	STXBP5	syntaxin binding protein 5
chr6	148663791	148664485	695	*	696	*	peak166	1000	*	112.294	-1	4.07309	348	Promoter (<=1kb)	6	148663729	148873184	209456	1	23328	uc003qme.1	62	ENSG00000111961	SASH1	SAM and SH3 domain containing 1
chr6	149067982	149068676	695	*	696	*	peak808	1000	*	89.6853	-1	4.07309	348	Promoter (<=1kb)	6	149068271	149398126	329856	1	10090	uc003qmg.3	0	ENSG00000111962	UST	uronyl 2-sulfotransferase
chr6	150184996	150185690	695	*	696	*	peak1177	1000	*	82.4209	-1	4.07309	348	Promoter (<=1kb)	6	150139894	150185480	45587	2	84918	uc003qng.2	0	ENSG00000120256	LRP11	LDL receptor related protein 11
chr6	150920791	150921485	695	*	696	*	peak1429	1000	*	78.8012	-1	4.07309	348	Promoter (<=1kb)	6	150920999	151153341	232343	1	57480	uc011eel.1	0	ENSG00000120278	PLEKHG1	pleckstrin homology and RhoGEF domain containing G1
chr6	150920992	150921686	695	*	696	*	peak2058	1000	*	70.4468	-1	4.07309	348	Promoter (<=1kb)	6	150920999	151153341	232343	1	57480	uc011eel.1	0	ENSG00000120278	PLEKHG1	pleckstrin homology and RhoGEF domain containing G1
chr6	151561424	151562118	695	*	696	*	peak1801	1000	*	73.6299	-1	4.07309	348	Promoter (<=1kb)	6	151561509	151679694	118186	1	9590	uc003qoe.3	0	ENSG00000131016	AKAP12	A-kinase anchoring protein 12
chr6	155054083	155054777	695	*	696	*	peak347	1000	*	102.689	-1	4.07309	348	Promoter (<=1kb)	6	155054512	155155194	100683	1	22828	uc003qpz.3	0	ENSG00000213079	SCAF8	SR-related CTD associated factor 8
chr6	155316148	155316842	695	*	696	*	peak1492	1000	*	77.7569	-1	4.07309	348	Intron (uc003qqb.3/26230, intron 3 of 28)	6	155411423	155578857	167435	1	26230	uc003qqe.3	-94581	ENSG00000146426	TIAM2	TIAM Rac1 associated GEF 2
chr6	157008254	157008948	695	*	696	*	peak25	1000	*	131.111	-1	4.07309	348	Distal Intergenic	6	157099064	157531913	432850	1	57492	uc003qqn.3	-90116	ENSG00000049618	ARID1B	AT-rich interaction domain 1B
chr6	157008453	157009147	695	*	696	*	peak659	1000	*	92.1319	-1	4.07309	348	Distal Intergenic	6	157099064	157531913	432850	1	57492	uc003qqn.3	-89917	ENSG00000049618	ARID1B	AT-rich interaction domain 1B
chr6	157098258	157098430	173	*	174	*	peak43	1000	*	125.799	-1	4.07309	88	Promoter (<=1kb)	6	157099064	157531913	432850	1	57492	uc003qqn.3	-634	ENSG00000049618	ARID1B	AT-rich interaction domain 1B
chr6	157695559	157696253	695	*	696	*	peak1067	1000	*	84.5959	-1	4.07309	348	Distal Intergenic	6	157710054	157745253	35200	2	729515	uc003sih.4	49000	ENSG00000215712	TMEM242	transmembrane protein 242
chr6	157802114	157802808	695	*	696	*	peak374	1000	*	101.978	-1	4.07309	348	Promoter (<=1kb)	6	157802557	158094977	292421	1	79683	uc003qqs.3	0	ENSG00000175048	ZDHHC14	zinc finger DHHC-type palmitoyltransferase 14
chr6	157802322	157803016	695	*	696	*	peak952	1000	*	86.049	-1	4.07309	348	Promoter (<=1kb)	6	157802557	158094977	292421	1	79683	uc003qqs.3	0	ENSG00000175048	ZDHHC14	zinc finger DHHC-type palmitoyltransferase 14
chr6	158244125	158244819	695	*	696	*	peak2057	1000	*	70.7386	-1	4.07309	348	Promoter (<=1kb)	6	158244294	158366109	121816	1	51429	uc003qqv.1	0	ENSG00000130340	SNX9	sorting nexin 9
chr6	158402460	158403154	695	*	696	*	peak1428	1000	*	78.1388	-1	4.07309	348	Promoter (<=1kb)	6	158402888	158487667	84780	1	8871	uc011efm.2	0	ENSG00000078269	SYNJ2	synaptojanin 2
chr6	158652665	158653359	695	*	696	*	peak242	1000	*	107.075	-1	4.07309	348	Distal Intergenic	6	158589379	158620376	30998	1	404672	uc003qrd.3	63286	ENSG00000272047	GTF2H5	general transcription factor IIH subunit 5
chr6	158652972	158653666	695	*	696	*	peak807	1000	*	89.6697	-1	4.07309	348	Distal Intergenic	6	158589379	158620376	30998	1	404672	uc003qrd.3	63593	ENSG00000272047	GTF2H5	general transcription factor IIH subunit 5
chr6	158980863	158981557	695	*	696	*	peak225	1000	*	109.467	-1	4.07309	348	Exon (uc021zhm.1/uc021zhm.1, exon 1 of 1)	6	158991051	159010792	19742	1	57583	uc003qri.1	-9494	ENSG00000146433	TMEM181	transmembrane protein 181
chr6	160148284	160148978	695	*	696	*	peak512	1000	*	96.5783	-1	4.07309	348	Promoter (<=1kb)	6	160148532	160170453	21922	1	9589	uc003qsn.4	0	ENSG00000146457	WTAP	WT1 associated protein
chr6	160182566	160183260	695	*	696	*	peak1567	1000	*	76.6876	-1	4.07309	348	Promoter (<=1kb)	6	160182989	160200087	17099	1	39	uc010kjy.3	0	ENSG00000120437	ACAT2	acetyl-CoA acetyltransferase 2
chr6	170893191	170893885	695	*	696	*	peak1366	1000	*	79.9253	-1	4.07309	348	Promoter (<=1kb)	6	170884660	170893742	9083	2	5134	uc003qxv.3	0	ENSG00000071994	PDCD2	programmed cell death 2
chr7	916077	916771	695	*	696	*	peak1235	1000	*	81.5963	-1	4.07309	348	Promoter (<=1kb)	7	916191	936071	19881	1	51608	uc003sjl.1	0	ENSG00000239857	GET4	guided entry of tail-anchored proteins factor 4
chr7	993907	994601	695	*	696	*	peak948	1000	*	86.2549	-1	4.07309	348	Promoter (<=1kb)	7	937537	994306	56770	2	11033	uc003sjo.4	0	ENSG00000105963	ADAP1	ArfGAP with dual PH domains 1
chr7	1067379	1068073	695	*	696	*	peak1958	1000	*	71.1339	-1	4.07309	348	Promoter (<=1kb)	7	1049586	1067988	18403	2	84310	uc021zyn.1	0	ENSG00000146540	C7orf50	chromosome 7 open reading frame 50
chr7	1609290	1609984	695	*	696	*	peak1799	1000	*	73.634	-1	4.07309	348	Promoter (<=1kb)	7	1609709	1629261	19553	1	114796	uc003sla.3	0	ENSG00000230487	PSMG3-AS1	PSMG3 antisense RNA 1 (head to head)
chr7	1705227	1705921	695	*	696	*	peak1712	1000	*	74.9609	-1	4.07309	348	Distal Intergenic	7	1748798	1787590	38793	1	392617	uc010ksg.2	-42877	ENSG00000225968	ELFN1	extracellular leucine rich repeat and fibronectin type III domain containing 1
chr7	2394229	2394923	695	*	696	*	peak585	1000	*	94.9102	-1	4.07309	348	Promoter (<=1kb)	7	2394474	2420377	25904	1	8662	uc003slx.3	0	ENSG00000106263	EIF3B	eukaryotic translation initiation factor 3 subunit B
chr7	2394431	2395125	695	*	696	*	peak1632	1000	*	75.7253	-1	4.07309	348	Promoter (<=1kb)	7	2394474	2420377	25904	1	8662	uc003slx.3	0	ENSG00000106263	EIF3B	eukaryotic translation initiation factor 3 subunit B
chr7	2883514	2884208	695	*	696	*	peak1364	1000	*	79.1084	-1	4.07309	348	Promoter (<=1kb)	7	2767741	2883959	116219	2	2768	uc003smu.3	0	ENSG00000146535	GNA12	G protein subunit alpha 12
chr7	3340500	3341194	695	*	696	*	peak1798	1000	*	73.1099	-1	4.07309	348	Promoter (<=1kb)	7	3341080	4308631	967552	1	221935	uc003smx.3	0	ENSG00000146555	SDK1	sidekick cell adhesion molecule 1
chr7	4681340	4682034	695	*	696	*	peak619	1000	*	93.3693	-1	4.07309	348	Promoter (1-2kb)	7	4683388	4811074	127687	1	221937	uc003sna.1	-1354	ENSG00000164916	FOXK1	forkhead box K1
chr7	4721664	4722358	695	*	696	*	peak892	1000	*	87.6382	-1	4.07309	348	Promoter (<=1kb)	7	4721930	4795175	73246	1	221937	uc003snb.1	0	ENSG00000164916	FOXK1	forkhead box K1
chr7	4922886	4923580	695	*	696	*	peak1711	1000	*	74.5097	-1	4.07309	348	Promoter (<=1kb)	7	4834285	4923335	89051	2	55698	uc003sng.1	0	ENSG00000157927	RADIL	Rap associating with DIL domain
chr7	5820643	5821337	695	*	696	*	peak704	1000	*	91.5882	-1	4.07309	348	Promoter (<=1kb)	7	5659672	5821361	161690	2	54476	uc003sox.2	24	ENSG00000011275	RNF216	ring finger protein 216
chr7	6311720	6312414	695	*	696	*	peak1952	1000	*	71.9075	-1	4.07309	348	Promoter (<=1kb)	7	6201412	6312242	110831	2	9265	uc003spt.3	0	ENSG00000008256	CYTH3	cytohesin 3
chr7	6523165	6523859	695	*	696	*	peak1561	1000	*	76.1443	-1	4.07309	348	Promoter (<=1kb)	7	6500712	6523849	23138	2	11014	uc003sqe.4	0	ENSG00000136240	KDELR2	KDEL endoplasmic reticulum protein retention receptor 2
chr7	6629437	6630131	695	*	696	*	peak55	1000	*	122.759	-1	4.07309	348	Promoter (<=1kb)	7	6629915	6648355	18441	1	79034	uc003sqo.1	0	ENSG00000146576	C7orf26	chromosome 7 open reading frame 26
chr7	6676723	6677417	695	*	696	*	peak1880	1000	*	72.4724	-1	4.07309	348	Distal Intergenic	7	6655527	6663921	8395	1	54753	uc011jwz.2	21196	ENSG00000236609	ZNF853	zinc finger protein 853
chr7	7606371	7607065	695	*	696	*	peak1951	1000	*	71.9416	-1	4.07309	348	Promoter (<=1kb)	7	7606616	7647110	40495	1	54468	uc003srf.3	0	ENSG00000164654	MIOS	meiosis regulator for oocyte development
chr7	8008938	8009632	695	*	696	*	peak1174	1000	*	82.4925	-1	4.07309	348	Promoter (<=1kb)	7	8008374	8128709	120336	1	113263	uc003srk.4	564	ENSG00000106415	GLCCI1	glucocorticoid induced 1
chr7	11871160	11871854	695	*	696	*	peak852	1000	*	88.9915	-1	4.07309	348	Promoter (<=1kb)	7	11410062	11871824	461763	2	221981	uc021zzn.1	0	ENSG00000005108	THSD7A	thrombospondin type 1 domain containing 7A
chr7	16460606	16461300	695	*	696	*	peak849	1000	*	88.5229	-1	4.07309	348	Promoter (<=1kb)	7	16127152	16460947	333796	2	729920	uc010ktx.2	0	ENSG00000214960	CRPPA	CDP-L-ribitol pyrophosphorylase A
chr7	23508950	23509644	695	*	696	*	peak1011	1000	*	85.0796	-1	4.07309	348	Promoter (<=1kb)	7	23349828	23509995	160168	2	10643	uc003swg.3	351	ENSG00000136231	IGF2BP3	insulin like growth factor 2 mRNA binding protein 3
chr7	24612928	24613622	695	*	696	*	peak805	1000	*	89.3051	-1	4.07309	348	Promoter (<=1kb)	7	24613085	24727498	114414	1	51678	uc003swx.3	0	ENSG00000105926	MPP6	membrane palmitoylated protein 6
chr7	27169830	27170524	695	*	696	*	peak162	1000	*	112.71	-1	4.07309	348	Promoter (<=1kb)	7	27168126	27170399	2274	2	3201	uc003sym.4	0	ENSG00000197576	HOXA4	homeobox A4
chr7	27223863	27224557	695	*	696	*	peak949	1000	*	86.5521	-1	4.07309	348	Promoter (<=1kb)	7	27220776	27224835	4060	2	3207	uc003syx.3	278	ENSG00000005073	HOXA11	homeobox A11
chr7	30067871	30068565	695	*	696	*	peak1425	1000	*	78.3058	-1	4.07309	348	Promoter (<=1kb)	7	30067977	30124278	56302	1	84725	uc003taq.3	0	ENSG00000106086	PLEKHA8	pleckstrin homology domain containing A8
chr7	30174441	30175135	695	*	696	*	peak1490	1000	*	77.7752	-1	4.07309	348	Promoter (<=1kb)	7	30174552	30199534	24983	1	222166	uc011kab.1	0	ENSG00000180354	MTURN	maturin, neural progenitor differentiation regulator homolog
chr7	32930721	32931415	695	*	696	*	peak161	1000	*	112.697	-1	4.07309	348	Promoter (<=1kb)	7	32907778	32931468	23691	2	25948	uc003tdb.2	53	ENSG00000170852	KBTBD2	kelch repeat and BTB domain containing 2
chr7	32930976	32931670	695	*	696	*	peak706	1000	*	91.4733	-1	4.07309	348	Promoter (<=1kb)	7	32907778	32931468	23691	2	25948	uc003tdb.2	0	ENSG00000170852	KBTBD2	kelch repeat and BTB domain containing 2
chr7	32982337	32983031	695	*	696	*	peak288	1000	*	105.859	-1	4.07309	348	Promoter (<=1kb)	7	32956427	32982782	26356	2	441212	uc003tdc.3	0	ENSG00000205763	RP9P	RP9 pseudogene
chr7	33148645	33149339	695	*	696	*	peak804	1000	*	89.2869	-1	4.07309	348	Promoter (<=1kb)	7	33134410	33149002	14593	2	6100	uc003tdm.3	0	ENSG00000164610	RP9	RP9 pre-mRNA splicing factor
chr7	35076687	35077381	695	*	696	*	peak705	1000	*	91.6526	-1	4.07309	348	Promoter (<=1kb)	7	34968493	35077653	109161	2	23333	uc003tem.4	272	ENSG00000173852	DPY19L1	dpy-19 like C-mannosyltransferase 1
chr7	39990398	39991092	695	*	696	*	peak1010	1000	*	85.2405	-1	4.07309	348	Promoter (<=1kb)	7	39989959	40136733	146775	1	8621	uc003thi.4	439	ENSG00000065883	CDK13	cyclin dependent kinase 13
chr7	42951028	42951722	695	*	696	*	peak551	1000	*	95.7269	-1	4.07309	348	Promoter (<=1kb)	7	42948872	42952151	3280	2	79020	uc003thx.4	429	ENSG00000136197	C7orf25	chromosome 7 open reading frame 25
chr7	43622418	43623112	695	*	696	*	peak148	1000	*	113.959	-1	4.07309	348	Promoter (<=1kb)	7	43622692	43666978	44287	1	9263	uc003tih.3	0	ENSG00000164543	STK17A	serine/threonine kinase 17a
chr7	43622624	43623318	695	*	696	*	peak398	1000	*	100.75	-1	4.07309	348	Promoter (<=1kb)	7	43622692	43666978	44287	1	9263	uc003tih.3	0	ENSG00000164543	STK17A	serine/threonine kinase 17a
chr7	43945580	43946274	695	*	696	*	peak1424	1000	*	78.0568	-1	4.07309	348	Promoter (<=1kb)	7	43906157	43946231	40075	2	100534592	uc022acg.1	0	ENSG00000270617	URGCP-MRPS24	URGCP-MRPS24 readthrough
chr7	43965700	43966394	695	*	696	*	peak2053	1000	*	70.8364	-1	4.07309	348	Promoter (<=1kb)	7	43966035	43995735	29701	1	51619	uc003tja.2	0	ENSG00000078967	UBE2D4	ubiquitin conjugating enzyme E2 D4 (putative)
chr7	44788091	44788785	695	*	696	*	peak1797	1000	*	73.356	-1	4.07309	348	Promoter (<=1kb)	7	44788180	44809479	21300	1	83637	uc003tlq.3	0	ENSG00000122515	ZMIZ2	zinc finger MIZ-type containing 2
chr7	44887252	44887946	695	*	696	*	peak848	1000	*	88.4209	-1	4.07309	348	Promoter (<=1kb)	7	44866488	44887725	21238	2	94239	uc003tlz.2	0	ENSG00000105968	H2AZ2	H2A.Z variant histone 2
chr7	44924678	44925372	695	*	696	*	peak1631	1000	*	75.9504	-1	4.07309	348	Promoter (<=1kb)	7	44915892	44924960	9069	2	5814	uc003tme.3	0	ENSG00000146676	PURB	purine rich element binding protein B
chr7	56032016	56032710	695	*	696	*	peak99	1000	*	117.311	-1	4.07309	348	Promoter (<=1kb)	7	56032270	56067875	35606	1	2631	uc003tre.2	0	ENSG00000146729	NIPSNAP2	nipsnap homolog 2
chr7	56032215	56032909	695	*	696	*	peak1953	1000	*	71.6418	-1	4.07309	348	Promoter (<=1kb)	7	56032270	56067875	35606	1	2631	uc003tre.2	0	ENSG00000146729	NIPSNAP2	nipsnap homolog 2
chr7	72395754	72396448	695	*	696	*	peak1796	1000	*	73.3801	-1	4.07309	348	Promoter (<=1kb)	7	72395660	72414061	18402	1	9883	uc003twk.2	94	ENSG00000196313	POM121	POM121 transmembrane nucleoporin
chr7	72935923	72936617	695	*	696	*	peak322	1000	*	103.036	-1	4.07309	348	Promoter (<=1kb)	7	72854728	72936615	81888	2	9031	uc003tyc.3	0	ENSG00000009954	BAZ1B	bromodomain adjacent to zinc finger domain 1B
chr7	73081886	73082580	695	*	696	*	peak891	1000	*	87.2339	-1	4.07309	348	Promoter (<=1kb)	7	73082174	73086440	4267	1	155382	uc003tyr.3	0	ENSG00000176428	VPS37D	VPS37D subunit of ESCRT-I
chr7	73588496	73589190	695	*	696	*	peak19	1000	*	133.515	-1	4.07309	348	Promoter (<=1kb)	7	73588706	73604617	15912	1	7458	uc011kfg.1	0	ENSG00000106682	EIF4H	eukaryotic translation initiation factor 4H
chr7	73703458	73704152	695	*	696	*	peak1630	1000	*	75.5026	-1	4.07309	348	Promoter (<=1kb)	7	73703805	73820273	116469	1	7461	uc003uam.3	0	ENSG00000106665	CLIP2	CAP-Gly domain containing linker protein 2
chr7	73867935	73868629	695	*	696	*	peak762	1000	*	90.3235	-1	4.07309	348	Promoter (<=1kb)	7	73868120	74016920	148801	1	9569	uc003uap.3	0	ENSG00000006704	GTF2IRD1	GTF2I repeat domain containing 1
chr7	77326020	77326714	695	*	696	*	peak1795	1000	*	73.8525	-1	4.07309	348	Promoter (<=1kb)	7	77287973	77326662	38690	2	100505854	uc003ugj.1	0	ENSG00000214293	APTR	Alu-mediated CDKN1A/p21 transcriptional regulator
chr7	77648483	77649177	695	*	696	*	peak1879	1000	*	72.2557	-1	4.07309	348	3' UTR	7	77538110	77569776	31667	1	57157	uc010ldw.2	110373	ENSG00000006576	PHTF2	putative homeodomain transcription factor 2
chr7	79763707	79764401	695	*	696	*	peak1794	1000	*	73.2146	-1	4.07309	348	Promoter (<=1kb)	7	79764140	79848725	84586	1	2770	uc003uhb.1	0	ENSG00000127955	GNAI1	G protein subunit alpha i1
chr7	86688484	86689178	695	*	696	*	peak1009	1000	*	85.8279	-1	4.07309	348	Promoter (<=1kb)	7	86506223	86689014	182792	2	222223	uc011kha.2	0	ENSG00000164659	ELAPOR2	endosome-lysosome associated apoptosis and autophagy regulator family member 2
chr7	90224976	90225670	695	*	696	*	peak550	1000	*	95.0065	-1	4.07309	348	Promoter (<=1kb)	7	90225720	90839904	614185	1	5218	uc003uky.2	-50	ENSG00000058091	CDK14	cyclin dependent kinase 14
chr7	92076905	92077599	695	*	696	*	peak618	1000	*	93.2271	-1	4.07309	348	Promoter (<=1kb)	7	92076762	92089381	12620	1	57798	uc031syi.1	143	ENSG00000157259	GATAD1	GATA zinc finger domain containing 1
chr7	92465703	92466397	695	*	696	*	peak1710	1000	*	74.4229	-1	4.07309	348	Promoter (<=1kb)	7	92234235	92465941	231707	2	1021	uc010lez.3	0	ENSG00000105810	CDK6	cyclin dependent kinase 6
chr7	94138983	94139677	695	*	696	*	peak2052	1000	*	70.6832	-1	4.07309	348	Promoter (<=1kb)	7	94139170	94167206	28037	1	64921	uc003unh.2	0	ENSG00000127995	CASD1	CAS1 domain containing 1
chr7	98029993	98030687	695	*	696	*	peak847	1000	*	88.3297	-1	4.07309	348	Promoter (<=1kb)	7	97920962	98030427	109466	2	55971	uc003upj.3	0	ENSG00000006453	BAIAP2L1	BAR/IMD domain containing adaptor protein 2 like 1
chr7	98475948	98476642	695	*	696	*	peak1709	1000	*	74.8047	-1	4.07309	348	Promoter (<=1kb)	7	98476113	98610866	134754	1	8295	uc003upp.3	0	ENSG00000196367	TRRAP	transformation/transcription domain associated protein
chr7	98741152	98741846	695	*	696	*	peak803	1000	*	89.0149	-1	4.07309	348	Promoter (<=1kb)	7	98625058	98741743	116686	2	57154	uc003upt.3	0	ENSG00000198742	SMURF1	SMAD specific E3 ubiquitin protein ligase 1
chr7	99869318	99870012	695	*	696	*	peak1234	1000	*	81.8536	-1	4.07309	348	Promoter (<=1kb)	7	99798278	99869855	71578	2	352954	uc003uty.4	0	ENSG00000239521	CASTOR3	CASTOR family member 3
chr7	101458766	101459460	695	*	696	*	peak1634	1000	*	75.0916	-1	4.07309	348	Promoter (<=1kb)	7	101459184	101901513	442330	1	1523	uc003uys.4	0	ENSG00000257923	CUX1	cut like homeobox 1
chr7	102073708	102074402	695	*	696	*	peak345	1000	*	102.275	-1	4.07309	348	Promoter (<=1kb)	7	102073977	102097268	23292	1	80228	uc003uzj.3	0	ENSG00000160991	ORAI2	ORAI calcium release-activated calcium modulator 2
chr7	102715363	102716057	695	*	696	*	peak372	1000	*	101.997	-1	4.07309	348	Promoter (<=1kb)	7	102715328	102740210	24883	1	83787	uc011kli.2	35	ENSG00000170632	ARMC10	armadillo repeat containing 10
chr7	104654270	104654964	695	*	696	*	peak1960	1000	*	71.7089	-1	4.07309	348	Promoter (<=1kb)	7	104650989	104654588	3600	2	100216545	uc003vck.2	0	NA	KMT2E-AS1	KMT2E antisense RNA 1
chr7	105516916	105517610	695	*	696	*	peak764	1000	*	90.8781	-1	4.07309	348	Promoter (<=1kb)	7	105245221	105517031	271811	2	222255	uc003vde.2	0	ENSG00000146776	ATXN7L1	ataxin 7 like 1
chr7	105752185	105752879	695	*	696	*	peak483	1000	*	97.294	-1	4.07309	348	Promoter (<=1kb)	7	105730814	105752791	21978	2	6856	uc003vdo.4	0	ENSG00000008282	SYPL1	synaptophysin like 1
chr7	105924738	105925432	695	*	696	*	peak1426	1000	*	78.0144	-1	4.07309	348	Promoter (<=1kb)	7	105888732	105925638	36907	2	10135	uc003vdq.3	206	ENSG00000105835	NAMPT	nicotinamide phosphoribosyltransferase
chr7	106300595	106301289	695	*	696	*	peak482	1000	*	97.9437	-1	4.07309	348	Promoter (<=1kb)	7	106297211	106301634	4424	2	168455	uc003vdt.3	345	ENSG00000253276	CCDC71L	coiled-coil domain containing 71 like
chr7	106684815	106685509	695	*	696	*	peak344	1000	*	102.772	-1	4.07309	348	Promoter (<=1kb)	7	106685178	106802256	117079	1	5577	uc003vdx.3	0	ENSG00000005249	PRKAR2B	protein kinase cAMP-dependent type II regulatory subunit beta
chr7	106685014	106685708	695	*	696	*	peak1959	1000	*	71.6391	-1	4.07309	348	Promoter (<=1kb)	7	106685178	106802256	117079	1	5577	uc003vdx.3	0	ENSG00000005249	PRKAR2B	protein kinase cAMP-dependent type II regulatory subunit beta
chr7	107220482	107221176	695	*	696	*	peak371	1000	*	101.299	-1	4.07309	348	Promoter (<=1kb)	7	107221204	107263762	42559	1	55973	uc011kma.1	-28	ENSG00000075790	BCAP29	B cell receptor associated protein 29
chr7	114562770	114563464	695	*	696	*	peak658	1000	*	92.1806	-1	4.07309	348	Promoter (<=1kb)	7	114562909	114563720	812	1	29969	uc003vhg.3	0	ENSG00000135272	MDFIC	MyoD family inhibitor domain containing
chr7	115850389	115851083	695	*	696	*	peak323	1000	*	103.739	-1	4.07309	348	Promoter (<=1kb)	7	115850547	115890086	39540	1	26136	uc011kmx.2	0	ENSG00000135269	TES	testin LIM domain protein
chr7	115850591	115851285	695	*	696	*	peak1800	1000	*	73.6566	-1	4.07309	348	Promoter (<=1kb)	7	115850547	115898837	48291	1	26136	uc011kmy.2	44	ENSG00000135269	TES	testin LIM domain protein
chr7	116165942	116166636	695	*	696	*	peak1113	1000	*	83.471	-1	4.07309	348	Promoter (<=1kb)	7	116166347	116201239	34893	1	857	uc003vih.3	0	ENSG00000105974	CAV1	caveolin 1
chr7	116312044	116312738	695	*	696	*	peak48	1000	*	124.489	-1	4.07309	348	Promoter (<=1kb)	7	116312459	116340338	27880	1	4233	uc003vii.1	0	ENSG00000105976	MET	MET proto-oncogene, receptor tyrosine kinase
chr7	116502687	116503381	695	*	696	*	peak113	1000	*	116.988	-1	4.07309	348	Promoter (<=1kb)	7	116502563	116559313	56751	1	830	uc011knk.2	124	ENSG00000198898	CAPZA2	capping actin protein of muscle Z-line subunit alpha 2
chr7	116593551	116594245	695	*	696	*	peak620	1000	*	93.8517	-1	4.07309	348	Promoter (<=1kb)	7	116593953	116599867	5915	1	338069	uc003vip.1	0	ENSG00000214188	ST7-OT4	ST7 overlapping transcript 4
chr7	127031627	127032321	695	*	696	*	peak1957	1000	*	71.272	-1	4.07309	348	Promoter (<=1kb)	7	127010354	127032323	21970	2	168850	uc003vlx.1	2	ENSG00000048405	ZNF800	zinc finger protein 800
chr7	127775564	127776258	695	*	696	*	peak400	1000	*	100.76	-1	4.07309	348	Distal Intergenic	7	127721913	127722012	100	1	693178	uc022akw.1	53651	ENSG00000207588	MIR593	microRNA 593
chr7	128049531	128050225	695	*	696	*	peak1881	1000	*	72.2004	-1	4.07309	348	Promoter (<=1kb)	7	128032331	128050036	17706	2	3614	uc003vmu.2	0	ENSG00000106348	IMPDH1	inosine monophosphate dehydrogenase 1
chr7	128171348	128172042	695	*	696	*	peak1956	1000	*	71.2737	-1	4.07309	348	Distal Intergenic	7	128117111	128142978	25868	1	55798	uc011kop.2	54237	ENSG00000165055	METTL2B	methyltransferase like 2B
chr7	128864729	128865423	695	*	696	*	peak223	1000	*	109.074	-1	4.07309	348	Promoter (<=1kb)	7	128864855	129070052	205198	1	23382	uc003vot.3	0	ENSG00000158467	AHCYL2	adenosylhomocysteinase like 2
chr7	129251568	129252262	695	*	696	*	peak1565	1000	*	76.2242	-1	4.07309	348	Promoter (<=1kb)	7	129251555	129396922	145368	1	4899	uc011kpa.2	13	ENSG00000106459	NRF1	nuclear respiratory factor 1
chr7	129592207	129592901	695	*	696	*	peak399	1000	*	100.674	-1	4.07309	348	Promoter (<=1kb)	7	129470573	129592783	122211	2	7328	uc022aln.1	0	ENSG00000186591	UBE2H	ubiquitin conjugating enzyme E2 H
chr7	131240930	131241624	695	*	696	*	peak1365	1000	*	79.0169	-1	4.07309	348	Promoter (<=1kb)	7	131185021	131241376	56356	2	5420	uc003vqw.4	0	ENSG00000128567	PODXL	podocalyxin like
chr7	132261408	132262102	695	*	696	*	peak1176	1000	*	82.696	-1	4.07309	348	Promoter (<=1kb)	7	132068247	132261323	193077	2	91584	uc003vrc.2	-85	ENSG00000221866	PLXNA4	plexin A4
chr7	132261607	132262301	695	*	696	*	peak1713	1000	*	74.0086	-1	4.07309	348	Promoter (<=1kb)	7	132068247	132261323	193077	2	91584	uc003vrc.2	-284	ENSG00000221866	PLXNA4	plexin A4
chr7	138145096	138145790	695	*	696	*	peak763	1000	*	90.0823	-1	4.07309	348	Promoter (<=1kb)	7	138145079	138270332	125254	1	8805	uc003vuc.3	17	ENSG00000122779	TRIM24	tripartite motif containing 24
chr7	138145380	138146074	695	*	696	*	peak1295	1000	*	80.163	-1	4.07309	348	Promoter (<=1kb)	7	138145810	138255748	109939	1	8805	uc022amn.1	0	ENSG00000122779	TRIM24	tripartite motif containing 24
chr7	138665665	138666359	695	*	696	*	peak708	1000	*	91.8141	-1	4.07309	348	Promoter (<=1kb)	7	138516127	138666064	149938	2	57670	uc011kqj.2	0	ENSG00000122778	KIAA1549	KIAA1549
chr7	138665865	138666559	695	*	696	*	peak1955	1000	*	71.3078	-1	4.07309	348	Promoter (<=1kb)	7	138516127	138666064	149938	2	57670	uc011kqj.2	0	ENSG00000122778	KIAA1549	KIAA1549
chr7	138916028	138916722	695	*	696	*	peak1236	1000	*	81.8188	-1	4.07309	348	Promoter (<=1kb)	7	138916231	138992982	76752	1	254048	uc011kqr.2	0	ENSG00000157741	UBN2	ubinuclein 2
chr7	139762193	139762887	695	*	696	*	peak343	1000	*	102.24	-1	4.07309	348	Promoter (<=1kb)	7	139723549	139763521	39973	2	64761	uc003vvl.1	634	ENSG00000059378	PARP12	poly(ADP-ribose) polymerase family member 12
chr7	139876196	139876890	695	*	696	*	peak1633	1000	*	75.9154	-1	4.07309	348	Promoter (<=1kb)	7	139784546	139876741	92196	2	80853	uc003vvm.3	0	ENSG00000006459	KDM7A	lysine demethylase 7A
chr7	140178599	140179293	695	*	696	*	peak1564	1000	*	76.8397	-1	4.07309	348	Promoter (<=1kb)	7	140152840	140179369	26530	2	23608	uc003vvt.2	76	ENSG00000133606	MKRN1	makorin ring finger protein 1
chr7	141401508	141402202	695	*	696	*	peak1954	1000	*	71.368	-1	4.07309	348	Promoter (<=1kb)	7	141356528	141401953	45426	2	57189	uc003vwk.3	0	ENSG00000257093	DENND11	DENN domain containing 11
chr7	144532500	144533194	695	*	696	*	peak1563	1000	*	76.9906	-1	4.07309	348	Promoter (<=1kb)	7	144149034	144533146	384113	2	27010	uc003weq.3	0	ENSG00000196511	TPK1	thiamin pyrophosphokinase 1
chr7	148844197	148844891	695	*	696	*	peak420	1000	*	99.8898	-1	4.07309	348	Promoter (<=1kb)	7	148844560	148880118	35559	1	57541	uc003wfl.3	0	ENSG00000197024	ZNF398	zinc finger protein 398
chr7	148844397	148845091	695	*	696	*	peak1063	1000	*	84.1993	-1	4.07309	348	Promoter (<=1kb)	7	148844560	148880118	35559	1	57541	uc003wfl.3	0	ENSG00000197024	ZNF398	zinc finger protein 398
chr7	148892581	148893275	695	*	696	*	peak552	1000	*	95.4096	-1	4.07309	348	Promoter (<=1kb)	7	148892577	148923339	30763	1	8427	uc003wfm.3	4	ENSG00000170265	ZNF282	zinc finger protein 282
chr7	148959141	148959835	695	*	696	*	peak265	1000	*	106.393	-1	4.07309	348	Promoter (<=1kb)	7	148959262	148982085	22824	1	100289678	uc011kuo.2	0	ENSG00000204946	ZNF783	zinc finger family member 783
chr7	149119256	149119950	695	*	696	*	peak707	1000	*	91.0893	-1	4.07309	348	Distal Intergenic	7	149128454	149158053	29600	2	27153	uc003wfv.3	38103	ENSG00000196453	ZNF777	zinc finger protein 777
chr7	149194329	149195023	695	*	696	*	peak1175	1000	*	82.9747	-1	4.07309	348	Promoter (<=1kb)	7	149169884	149194898	25015	2	155061	uc003wfw.2	0	ENSG00000181220	ZNF746	zinc finger protein 746
chr7	149321356	149322050	695	*	696	*	peak894	1000	*	87.7514	-1	4.07309	348	Promoter (<=1kb)	7	149244245	149321881	77637	2	79970	uc003wfx.2	0	ENSG00000133624	ZNF767P	zinc finger family member 767, pseudogene
chr7	149411630	149412324	695	*	696	*	peak950	1000	*	86.2843	-1	4.07309	348	Promoter (<=1kb)	7	149412102	149431664	19563	1	84626	uc010lpj.3	0	ENSG00000133619	KRBA1	KRAB-A domain containing 1
chr7	151216103	151216797	695	*	696	*	peak851	1000	*	88.5495	-1	4.07309	348	Promoter (<=1kb)	7	151163098	151217010	53913	2	6009	uc003wkh.1	213	ENSG00000106615	RHEB	Ras homolog, mTORC1 binding
chr7	151328749	151329443	695	*	696	*	peak454	1000	*	98.9802	-1	4.07309	348	Promoter (<=1kb)	7	151253201	151329344	76144	2	51422	uc003wki.3	0	ENSG00000106617	PRKAG2	protein kinase AMP-activated non-catalytic subunit gamma 2
chr7	152133339	152134033	695	*	696	*	peak893	1000	*	87.1936	-1	4.07309	348	Promoter (<=1kb)	7	152133980	152140100	6121	1	220832	uc003wlb.3	0	ENSG00000241735	FABP5P3	fatty acid binding protein 5 pseudogene 3
chr7	152161229	152161923	695	*	696	*	peak163	1000	*	112.997	-1	4.07309	348	Promoter (<=1kb)	7	152161209	152162630	1422	1	100128822	uc011kvo.2	20	ENSG00000261455	LINC01003	long intergenic non-protein coding RNA 1003
chr7	152161428	152162122	695	*	696	*	peak1562	1000	*	76.4856	-1	4.07309	348	Promoter (<=1kb)	7	152161209	152162630	1422	1	100128822	uc011kvo.2	219	ENSG00000261455	LINC01003	long intergenic non-protein coding RNA 1003
chr7	156685261	156685955	695	*	696	*	peak1491	1000	*	77.1315	-1	4.07309	348	Promoter (<=1kb)	7	156473570	156685902	212333	2	64327	uc003wmw.4	0	ENSG00000105983	LMBR1	limb development membrane protein 1
chr7	156931488	156932182	695	*	696	*	peak850	1000	*	88.8011	-1	4.07309	348	Promoter (<=1kb)	7	156931655	156981988	50334	1	9690	uc003wnf.2	0	ENSG00000009335	UBE3C	ubiquitin protein ligase E3C
chr7	158621720	158622414	695	*	696	*	peak24	1000	*	131.198	-1	4.07309	348	Promoter (<=1kb)	7	158523689	158622319	98631	2	57488	uc003wob.1	0	ENSG00000117868	ESYT2	extended synaptotagmin 2
chr8	494360	495054	695	*	696	*	peak1362	1000	*	79.5939	-1	4.07309	348	Promoter (<=1kb)	8	439790	494845	55056	2	157695	uc011kwg.2	0	ENSG00000180190	TDRP	testis development related protein
chr8	1771919	1772613	695	*	696	*	peak1560	1000	*	76.1674	-1	4.07309	348	Promoter (<=1kb)	8	1772149	1873570	101422	1	9639	uc003wpq.1	0	ENSG00000104728	ARHGEF10	Rho guanine nucleotide exchange factor 10
chr8	9911633	9912327	695	*	696	*	peak703	1000	*	91.4845	-1	4.07309	348	Promoter (<=1kb)	8	9911830	10286401	374572	1	4482	uc003wsx.3	0	ENSG00000175806	MSRA	methionine sulfoxide reductase A
chr8	17354256	17354950	695	*	696	*	peak1111	1000	*	83.9076	-1	4.07309	348	Promoter (<=1kb)	8	17354597	17428077	73481	1	6542	uc011kyc.2	0	ENSG00000003989	SLC7A2	solute carrier family 7 member 2
chr8	18870736	18871430	695	*	696	*	peak189	1000	*	111.064	-1	4.07309	348	Promoter (<=1kb)	8	18384813	18871196	486384	2	23362	uc003wza.3	0	ENSG00000156011	PSD3	pleckstrin and Sec7 domain containing 3
chr8	21777018	21777712	695	*	696	*	peak1173	1000	*	82.1572	-1	4.07309	348	Promoter (<=1kb)	8	21777180	21864096	86917	1	23039	uc003xaa.4	0	ENSG00000130227	XPO7	exportin 7
chr8	21924085	21924779	695	*	696	*	peak1110	1000	*	83.1243	-1	4.07309	348	Promoter (<=1kb)	8	21924349	21940036	15688	1	2039	uc022asw.1	0	ENSG00000158856	DMTN	dematin actin binding protein
chr8	21946526	21947220	695	*	696	*	peak1172	1000	*	82.7376	-1	4.07309	348	Promoter (<=1kb)	8	21946714	21954556	7843	1	64760	uc011kyw.1	0	ENSG00000158863	FAM160B2	family with sequence similarity 160 member B2
chr8	22224509	22225203	695	*	696	*	peak889	1000	*	87.0625	-1	4.07309	348	Promoter (<=1kb)	8	22224762	22280249	55488	1	23516	uc003xbp.4	0	ENSG00000104635	SLC39A14	solute carrier family 39 member 14
chr8	23314659	23315353	695	*	696	*	peak307	1000	*	104.541	-1	4.07309	348	Promoter (<=1kb)	8	23243442	23315244	71803	2	9583	uc011kzu.1	0	ENSG00000197217	ENTPD4	ectonucleoside triphosphate diphosphohydrolase 4
chr8	23386592	23387286	695	*	696	*	peak947	1000	*	86.0216	-1	4.07309	348	Promoter (<=1kb)	8	23386363	23430063	43701	1	51312	uc003xdp.3	229	ENSG00000147454	SLC25A37	solute carrier family 25 member 37
chr8	25041850	25042544	695	*	696	*	peak1878	1000	*	72.4147	-1	4.07309	348	Promoter (<=1kb)	8	25042287	25162809	120523	1	80005	uc003xef.3	0	ENSG00000147459	DOCK5	dedicator of cytokinesis 5
chr8	26240796	26241490	695	*	696	*	peak1877	1000	*	72.9765	-1	4.07309	348	Promoter (<=1kb)	8	26240894	26270644	29751	1	665	uc010lui.1	0	ENSG00000104765	BNIP3L	BCL2 interacting protein 3 like
chr8	26434687	26435381	695	*	696	*	peak1363	1000	*	79.2003	-1	4.07309	348	Promoter (<=1kb)	8	26435340	26501120	65781	1	1808	uc011lag.2	0	ENSG00000092964	DPYSL2	dihydropyrimidinase like 2
chr8	27491168	27491862	695	*	696	*	peak418	1000	*	99.4452	-1	4.07309	348	Promoter (<=1kb)	8	27491577	27530537	38961	1	51435	uc003xga.1	0	ENSG00000168077	SCARA3	scavenger receptor class A member 3
chr8	29952812	29953506	695	*	696	*	peak1949	1000	*	71.7137	-1	4.07309	348	Promoter (<=1kb)	8	29952922	29965587	12666	1	23484	uc003xhw.4	0	ENSG00000104660	LEPROTL1	leptin receptor overlapping transcript like 1
chr8	30669764	30670458	695	*	696	*	peak239	1000	*	107.162	-1	4.07309	348	Promoter (<=1kb)	8	30643126	30670352	27227	2	5516	uc003xik.3	0	ENSG00000104695	PPP2CB	protein phosphatase 2 catalytic subunit beta
chr8	32405688	32406382	695	*	696	*	peak1876	1000	*	72.1656	-1	4.07309	348	Promoter (<=1kb)	8	32405728	32586136	180409	1	3084	uc003xir.3	0	ENSG00000157168	NRG1	neuregulin 1
chr8	37654322	37655016	695	*	696	*	peak453	1000	*	98.7688	-1	4.07309	348	Promoter (<=1kb)	8	37654401	37687244	32844	1	25960	uc003xki.3	0	ENSG00000020181	ADGRA2	adhesion G protein-coupled receptor A2
chr8	38644371	38645065	695	*	696	*	peak76	1000	*	119.659	-1	4.07309	348	Promoter (<=1kb)	8	38644722	38710546	65825	1	6867	uc003xmf.4	0	ENSG00000147526	TACC1	transforming acidic coiled-coil containing protein 1
chr8	41435325	41436019	695	*	696	*	peak802	1000	*	89.0818	-1	4.07309	348	Promoter (<=1kb)	8	41435707	41482520	46814	1	137964	uc003xnz.2	0	ENSG00000158669	GPAT4	glycerol-3-phosphate acyltransferase 4
[truncated: 126 more rows]

## Sheet: (B) HMGB1 IMR90 pro
chr	start	end	width	strand	name	score	strand.1	signalValue	pval	qval	peak	annotation	geneChr	geneStart	geneEnd	geneLength	geneStrand	geneId	transcriptId	distanceToTSS	ENSEMBL	SYMBOL	GENENAME
chr1	145009461	145009788	328	*	.	1000	.	171.131	-1	0.17107	106	Intron (uc021ott.2/100288142, intron 53 of 131)	1	144951761	144997111	45351	2	9659	uc021ouj.1	-12350	ENSG00000178104	PDE4DIP	phosphodiesterase 4D interacting protein
chr1	145009461	145009891	431	*	.	1000	.	128.126	-1	0.17107	305	Intron (uc021ott.2/100288142, intron 53 of 131)	1	144951761	144997111	45351	2	9659	uc021ouj.1	-12350	ENSG00000178104	PDE4DIP	phosphodiesterase 4D interacting protein
chr11	118306596	118307539	944	*	.	1000	.	122.21	-1	0.17107	472	Promoter (<=1kb)	11	118307205	118345030	37826	1	4297	uc001psz.1	0	ENSG00000118058	KMT2A	lysine methyltransferase 2A
chr1	234859464	234860407	944	*	.	702	.	118.502	-1	0.17107	472	Promoter (<=1kb)	1	234859789	234867390	7602	1	100506810	uc001hwj.2	0	ENSG00000227630	LINC01132	long intergenic non-protein coding RNA 1132
chr11	78129676	78130619	944	*	.	902	.	111.877	-1	0.17107	472	Promoter (<=1kb)	11	77926336	78128868	202533	2	9846	uc001ozh.3	-808	ENSG00000033327	GAB2	GRB2 associated binding protein 2
chr1	145093078	145094021	944	*	.	925	.	110.415	-1	0.17107	472	Promoter (2-3kb)	1	145096407	145116997	20591	1	9554	uc031poa.1	-2386	ENSG00000265808	SEC22B	SEC22 homolog B, vesicle trafficking protein
chr1	145114491	145114729	239	*	.	951	.	107.58	-1	0.17107	31	Intron (uc021ott.2/100288142, intron 53 of 131)	1	145096407	145116997	20591	1	9554	uc031poa.1	18084	ENSG00000265808	SEC22B	SEC22 homolog B, vesicle trafficking protein
chr8	80678204	80679147	944	*	.	897	.	106.767	-1	0.17107	472	Promoter (<=1kb)	8	80676245	80678728	2484	2	23462	uc010lzq.3	0	ENSG00000164683	HEY1	hes related family bHLH transcription factor with YRPW motif 1
chr17	28257860	28258803	944	*	.	1000	.	105.818	-1	0.17107	472	Promoter (<=1kb)	17	28002848	28257018	254171	2	85464	uc010csc.1	-842	ENSG00000141298	SSH2	slingshot protein phosphatase 2
chr14	21979119	21980062	944	*	.	946	.	105.302	-1	0.17107	472	Promoter (<=1kb)	14	21966282	21979457	13176	2	56339	uc001wbc.3	0	ENSG00000165819	METTL3	methyltransferase like 3
chr4	87926825	87927768	944	*	.	1000	.	105.224	-1	0.17107	472	Promoter (<=1kb)	4	87928153	88062206	134054	1	4299	uc003hqj.4	-385	ENSG00000172493	AFF1	AF4/FMR2 family member 1
chr17	8125029	8125972	944	*	.	918	.	104.985	-1	0.17107	472	Promoter (1-2kb)	17	8123948	8127361	3414	2	284029	uc002gkp.4	1389	ENSG00000178977	LINC00324	long intergenic non-protein coding RNA 324
chr3	15687418	15688361	944	*	.	985	.	102.434	-1	0.17107	472	Distal Intergenic	3	15708744	15717730	8987	2	23243	uc011avy.1	29369	ENSG00000206560	ANKRD28	ankyrin repeat domain 28
chr1	112937256	112938199	944	*	.	822	.	98.3936	-1	0.17107	472	Promoter (<=1kb)	1	112938800	113003786	64987	1	55917	uc001ebx.3	-601	ENSG00000143079	CTTNBP2NL	CTTNBP2 N-terminal like
chr17	48715708	48716651	944	*	.	835	.	98.3059	-1	0.17107	472	Intron (uc002isk.4/8714, intron 1 of 11)	17	48712218	48769063	56846	1	8714	uc002isl.3	3490	ENSG00000108846	ABCC3	ATP binding cassette subfamily C member 3
chr1	145005777	145006720	944	*	.	842	.	98.0775	-1	0.17107	472	Intron (uc021ott.2/100288142, intron 53 of 131)	1	144951761	144997111	45351	2	9659	uc021ouj.1	-8666	ENSG00000178104	PDE4DIP	phosphodiesterase 4D interacting protein
chr11	12561417	12562360	944	*	.	862	.	96.789	-1	0.17107	472	Distal Intergenic	11	12695969	12966284	270316	1	7003	uc021qdx.1	-133609	ENSG00000187079	TEAD1	TEA domain transcription factor 1
chr17	40669757	40670700	944	*	.	969	.	95.3684	-1	0.17107	472	Promoter (1-2kb)	17	40672353	40674597	2245	1	535	uc002hzu.3	-1653	ENSG00000033627	ATP6V0A1	ATPase H+ transporting V0 subunit a1
chr11	43944417	43945360	944	*	.	922	.	95.117	-1	0.17107	472	Promoter (1-2kb)	11	43930839	43942494	11656	2	100507300	uc001mxu.2	-1923	ENSG00000244926	ALKBH3-AS1	ALKBH3 antisense RNA 1
chr11	59318379	59319322	944	*	.	560	.	94.2149	-1	0.17107	472	Exon (uc021qjq.1/uc021qjq.1, exon 1 of 1)	11	59282386	59283330	945	1	390199	uc010rkv.2	35993	ENSG00000172742	OR4D9	olfactory receptor family 4 subfamily D member 9
chr6	26322935	26323878	944	*	.	885	.	93.6423	-1	0.17107	472	Exon (uc021ync.1/uc021ync.1, exon 1 of 1)	6	26285354	26285727	374	2	8365	uc003nhm.2	-37208	ENSG00000158406	H4C8	H4 clustered histone 8
[truncated: 1,590 more rows]

## Sheet: (C) HMGB1 IMR90 sen
chr	start	end	width	strand	name	score	strand.1	signalValue	pval	qval	peak	annotation	geneChr	geneStart	geneEnd	geneLength	geneStrand	geneId	transcriptId	distanceToTSS	ENSEMBL	SYMBOL	GENENAME
[truncated: 44 more rows]
