# Supplementary material for: HMGB1 coordinates SASP‐related chromatin folding and RNA homeostasis on the path to senescence
Source: Mol Syst Biol. 2021 Jun 24;17(6):e9760. doi: 10.15252/msb.20209760 (PMC8224457; doi:10.15252/msb.20209760)
Supplement: Supplementary file 5 — Dataset EV3 [file MSB-17-e9760-s005.xlsx]

## Sheet: Description
	Dataset EV3		Differentially-expressed genes between (A) proliferating and senescent HUVEC; (B) proliferating and senescent IMR90; (C) control and HMGB1-knockdown IMR90.

## Sheet: (A) Pro v Sen HUVEC
Gene	gene_name	baseMean	log2FoldChange	lfcSE	stat	pvalue	padj	young_rep1	young_rep2	old_rep1	old_rep2
ENSG00000174225	ARL13A	34.3503	7.28853	1.52865	4.76796	1.86104e-06	0.000105274	0.940846	0	107.893	28.5672
ENSG00000129514	FOXA1	113.045	6.20866	0.759023	8.17981	2.84294e-16	1.37426e-13	4.70423	1.79882	364.736	80.9404
ENSG00000134775	FHOD3	562.345	5.97555	0.513146	11.6449	2.43506e-31	4.03217e-28	48.924	4.49705	1453.21	742.747
ENSG00000156113	KCNMA1	378.847	5.77754	0.462567	12.4902	8.44678e-36	4.49143e-32	26.3437	6.29587	928.071	554.68
ENSG00000133110	POSTN	299.543	5.3684	0.518455	10.3546	3.98837e-25	3.18112e-22	31.9888	0.899411	1143.86	21.4254
ENSG00000135547	HEY2	55.9991	5.31553	0.886677	5.99489	2.03623e-09	2.7431e-07	5.64507	0.899411	126.989	90.4628
ENSG00000120322	PCDHB8	16.2572	5.1403	1.51896	3.38408	0.000714161	NA	0.940846	0.899411	38.1922	24.9963
ENSG00000074047	GLI2	125.901	5.05677	0.592509	8.53449	1.40771e-17	8.01992e-15	5.64507	8.99411	261.617	227.347
ENSG00000137473	TTC29	21.4987	5.01443	1.3005	3.85577	0.000115366	0.00328043	1.88169	0.899411	48.6951	34.5187
ENSG00000260396	AC012065.7	28.5814	4.98771	1.14498	4.35615	1.32371e-05	0.000557146	2.82254	0.899411	53.4691	57.1344
ENSG00000230024	RP11-95P13.1	40.4373	4.97435	1.10514	4.5011	6.76035e-06	0.000323847	5.64507	0	153.724	2.3806
ENSG00000092969	TGFB2	2346.42	4.94231	1.29339	3.8212	0.000132806	0.00371018	621.899	34.1776	6621.57	2108.02
ENSG00000233680	HNRNPA1P27	16.2608	4.90893	1.5138	3.24278	0.00118371	NA	2.82254	0	32.4634	29.7575
ENSG00000156920	GPR112	14.5407	4.89944	1.59556	3.07068	0.00213575	NA	2.82254	0	41.0566	14.2836
ENSG00000143469	SYT14	207.529	4.8373	0.586662	8.24547	1.64508e-16	8.20072e-14	47.0423	0.899411	675.047	107.127
ENSG00000164484	TMEM200A	593.217	4.82115	0.448862	10.7408	6.54577e-27	6.52613e-24	121.369	8.99411	1853.28	389.228
ENSG00000110848	CD69	18.4052	4.79036	1.36968	3.49742	0.000469784	0.0103081	1.88169	0.899411	50.6047	20.2351
ENSG00000174175	SELP	299.322	4.70416	0.427193	11.0118	3.35309e-28	4.1145e-25	10.3493	31.4794	411.521	743.937
ENSG00000225383	SFTA1P	361.818	4.60475	0.38209	12.0515	1.90536e-33	5.06572e-30	47.0423	17.9882	910.884	471.359
ENSG00000168843	FSTL5	181.169	4.4798	0.73604	6.08636	1.15507e-09	1.67507e-07	69.6226	0.899411	518.459	135.694
ENSG00000112852	PCDHB2	39.9612	4.3027	0.894066	4.81251	1.49045e-06	8.6144e-05	2.82254	4.49705	62.0623	90.4628
ENSG00000138675	FGF5	146.489	4.21745	0.733586	5.74908	8.97311e-09	1.05249e-06	63.0367	0.899411	426.798	95.2239
ENSG00000109072	VTN	12.646	4.19767	1.62551	2.58237	0.00981236	NA	0	2.69823	13.3673	34.5187
ENSG00000143869	GDF7	63.5465	4.17532	0.758792	5.50259	3.74261e-08	3.75485e-06	10.3493	3.59764	102.164	138.075
ENSG00000226476	RP11-776H12.1	65.2161	4.17133	0.729884	5.71505	1.09672e-08	1.24462e-06	14.1127	2.69823	192.871	51.1829
ENSG00000251191	LINC00589	12.8038	4.13681	1.54359	2.68	0.00736229	NA	1.88169	0.899411	40.1018	8.3321
ENSG00000230257	NFE4	632.609	4.12724	0.307061	13.4411	3.47043e-41	5.53603e-37	88.4395	53.9646	1702.42	685.612
ENSG00000167772	ANGPTL4	1151.61	4.10836	0.359224	11.4368	2.73869e-30	3.64063e-27	196.637	81.8464	2041.37	2286.57
ENSG00000116147	TNR	121.306	4.10324	0.559448	7.33446	2.22624e-13	6.70057e-11	24.462	7.19528	289.306	164.261
ENSG00000196963	PCDHB16	21.6059	4.02691	1.30262	3.0914	0.00199215	0.0319063	8.46761	0	41.0566	36.8993
ENSG00000120327	PCDHB14	66.9381	3.97969	0.685814	5.80287	6.51881e-09	7.87788e-07	12.231	5.39646	148.95	101.175
ENSG00000170743	SYT9	25.7744	3.96915	1.10839	3.58102	0.000342251	0.00804063	7.52677	0.899411	60.1527	34.5187
ENSG00000135218	CD36	69.0523	3.88811	0.73101	5.31882	1.04442e-07	9.05462e-06	8.46761	7.19528	217.696	42.8508
ENSG00000187372	PCDHB13	57.2435	3.81437	0.753348	5.06323	4.1222e-07	3.03029e-05	15.0535	3.59764	131.763	78.5598
ENSG00000120328	PCDHB12	21.4744	3.78169	1.13361	3.33598	0.000849991	0.0164543	4.70423	1.79882	44.8758	34.5187
ENSG00000179242	CDH4	44.7044	3.75144	0.824423	4.55038	5.35489e-06	0.000260431	12.231	2.69823	126.989	36.8993
ENSG00000152463	OLAH	90.4587	3.74267	0.634274	5.90071	3.6194e-09	4.5462e-07	17.8761	6.29587	300.764	36.8993
ENSG00000206532	RP11-553A10.1	56.5708	3.54599	0.731328	4.8487	1.24272e-06	7.50906e-05	10.3493	7.19528	162.317	46.4217
ENSG00000110077	MS4A6A	100.591	3.54358	0.606464	5.84303	5.12604e-09	6.38833e-07	13.1718	17.0888	272.119	99.9851
ENSG00000145075	CCDC39	40.0778	3.48789	0.914092	3.81569	0.000135804	0.00376101	9.40846	2.69823	137.492	10.7127
ENSG00000144837	PLA1A	28.2756	3.46789	1.01696	3.41004	0.000649526	0.0134039	2.82254	6.29587	70.6556	33.3284
ENSG00000163347	CLDN1	107.649	3.42037	0.674103	5.07395	3.89638e-07	2.89093e-05	20.6986	8.99411	92.6161	308.288
ENSG00000207548	MIR217	25.2437	3.40862	1.10212	3.09279	0.00198286	0.0318215	10.3493	0.899411	80.2036	9.52239
ENSG00000103241	FOXF1	226.959	3.38794	0.431211	7.85681	3.94027e-15	1.57138e-12	23.5211	54.864	372.374	457.075
ENSG00000162706	CADM3	307.216	3.34492	0.537327	6.2251	4.81254e-10	7.67696e-08	148.654	18.8876	638.765	422.556
ENSG00000152932	RAB3C	59.9369	3.29794	0.676495	4.87504	1.08786e-06	6.64889e-05	12.231	9.89352	102.164	115.459
ENSG00000179399	GPC5	115.683	3.28055	0.528099	6.21199	5.23183e-10	8.18218e-08	29.1662	14.3906	337.046	82.1307
ENSG00000207798	MIR216A	119.075	3.24824	0.548888	5.91786	3.26148e-09	4.16217e-07	31.9888	15.29	190.961	238.06
ENSG00000147889	CDKN2A	335.364	3.24599	0.359757	9.02272	1.83468e-19	1.27247e-16	39.5155	82.7458	476.448	742.747
ENSG00000182489	XKRX	137.552	3.2332	0.470643	6.86975	6.43138e-12	1.44498e-09	28.2254	25.1835	253.978	242.821
ENSG00000169282	KCNAB1	492.177	3.20662	0.467653	6.85684	7.0402e-12	1.5598e-09	4.70423	57.5623	21.0057	1885.43
ENSG00000105929	ATP6V0A4	28.3674	3.197	0.954324	3.35001	0.000808083	0.0158555	3.76338	6.29587	34.373	69.0374
ENSG00000170891	CYTL1	1535.07	3.19481	0.412622	7.74269	9.73383e-15	3.37552e-12	121.369	182.58	558.561	5277.79
ENSG00000113248	PCDHB15	31.2423	3.12151	0.932976	3.34576	0.000820578	0.0160612	7.52677	4.49705	39.147	73.7986
ENSG00000111799	COL12A1	13395.9	3.04505	0.984229	3.09384	0.00197582	0.0317405	7711.17	1119.77	29623.8	15128.7
ENSG00000090339	ICAM1	1876.64	3.0237	0.246693	12.2569	1.54242e-34	4.92095e-31	301.071	430.818	2207.51	4567.18
ENSG00000226702	AC011306.2	741.361	3.00356	0.275997	10.8826	1.39568e-27	1.59027e-24	220.158	128.616	1740.61	876.06
ENSG00000166897	ELFN2	212.785	3.00114	0.519412	5.77796	7.56096e-09	8.97833e-07	81.8536	25.1835	327.498	416.605
ENSG00000125848	FLRT3	82.8395	2.99523	0.77163	3.88169	0.000103734	0.00300854	17.8761	6.29587	298.854	8.3321
ENSG00000118971	CCND2	1741.06	2.99495	0.298582	10.0306	1.11832e-23	8.49497e-21	321.769	453.303	3664.54	2524.62
ENSG00000154175	ABI3BP	2395.03	2.9784	1.01112	2.94565	0.00322275	0.0465919	1647.42	160.994	5852.96	1918.76
ENSG00000179546	HTR1D	227.166	2.977	0.385195	7.72856	1.08769e-14	3.69165e-12	48.924	53.0652	401.973	404.702
ENSG00000124721	DNAH8	231.434	2.97634	0.440712	6.75348	1.44339e-11	2.91456e-09	51.7465	47.6688	626.352	199.97
ENSG00000178573	MAF	54.6061	2.93932	0.702814	4.18221	2.8869e-05	0.00107347	13.1718	10.7929	75.4296	119.03
ENSG00000088053	GP6	71.6619	2.93232	0.871992	3.36279	0.000771601	0.0152648	15.0535	4.49705	263.526	3.5709
ENSG00000113212	PCDHB7	27.0139	2.88018	0.97126	2.9654	0.00302287	0.0446076	8.46761	4.49705	39.147	55.9441
ENSG00000113209	PCDHB5	36.2745	2.86369	0.82369	3.47666	0.000507701	0.0110039	11.2901	7.19528	75.4296	51.1829
ENSG00000235385	GS1-600G8.5	50.1311	2.83433	0.709374	3.99554	6.45482e-05	0.00210137	12.231	12.5917	93.5709	82.1307
ENSG00000138435	CHRNA1	259.068	2.82632	0.390499	7.23772	4.56305e-13	1.23373e-10	40.4564	62.9587	228.198	704.657
ENSG00000182168	UNC5C	168.865	2.80825	0.431807	6.50348	7.84803e-11	1.40665e-08	29.1662	45.8699	190.961	409.463
ENSG00000182272	B4GALNT4	57.9439	2.80078	0.664033	4.21783	2.46665e-05	0.000948144	13.1718	15.29	92.6161	110.698
ENSG00000271225	RP11-460N11.3	61.2007	2.77772	0.736849	3.76973	0.000163422	0.00438135	40.4564	2.69823	181.413	20.2351
ENSG00000146530	VWDE	41.3818	2.77202	0.879047	3.15344	0.00161359	0.0271232	30.1071	1.79882	114.577	19.0448
ENSG00000227517	AC003051.1	52.79	2.75901	0.704855	3.91429	9.06712e-05	0.00272389	12.231	12.5917	64.9268	121.411
ENSG00000176697	BDNF	322.824	2.75274	0.412848	6.66769	2.59861e-11	4.99435e-09	169.352	41.3729	715.149	365.422
ENSG00000139865	TTC6	28.4726	2.7401	0.935605	2.9287	0.00340387	0.0485728	6.58592	8.0947	65.8816	33.3284
ENSG00000152402	GUCY1A2	184.61	2.73645	0.565615	4.838	1.31149e-06	7.80629e-05	83.7353	4.49705	645.448	4.7612
ENSG00000106852	LHX6	1176.16	2.7305	0.256244	10.6559	1.63702e-26	1.53611e-23	211.69	335.48	1318.59	2838.86
ENSG00000078098	FAP	140.124	2.71122	0.736024	3.68361	0.000229955	0.00582262	24.462	12.5917	512.73	10.7127
ENSG00000091656	ZFHX4	171.222	2.70353	0.536805	5.03634	4.74517e-07	3.40968e-05	104.434	18.8876	348.504	213.064
ENSG00000145242	EPHA5	118.113	2.67802	0.801821	3.33992	0.00083802	0.0162827	141.127	1.79882	285.487	44.0411
ENSG00000272695	GAS6-AS2	35.7982	2.62192	0.819757	3.19841	0.00138187	0.0239085	8.46761	10.7929	52.5143	71.418
ENSG00000134242	PTPN22	298.221	2.61685	0.421943	6.20189	5.57894e-10	8.64031e-08	150.535	11.6923	1009.23	21.4254
ENSG00000152926	ZNF117	3551.31	2.61146	0.312767	8.34952	6.85385e-17	3.52686e-14	2807.48	135.811	10644.2	617.765
ENSG00000129946	SHC2	161.972	2.60791	0.499075	5.22549	1.7369e-07	1.4282e-05	29.1662	62.9587	314.131	241.631
ENSG00000172738	TMEM217	407.869	2.60559	0.32957	7.90605	2.65689e-15	1.11533e-12	103.493	111.527	530.872	885.583
ENSG00000138311	ZNF365	111.657	2.57853	0.511229	5.04379	4.56411e-07	3.30939e-05	44.2198	24.2841	209.102	169.023
ENSG00000173705	SUSD5	2456.99	2.57668	0.376533	6.84316	7.74627e-12	1.6769e-09	1598.5	319.291	5021.32	2888.86
ENSG00000161040	FBXL13	610.826	2.56814	0.290991	8.82549	1.0898e-18	6.95377e-16	277.55	113.326	1460.85	591.579
ENSG00000187479	C11orf96	150.232	2.56622	0.44286	5.79464	6.84663e-09	8.21184e-07	45.1606	41.3729	245.385	269.008
ENSG00000132965	ALOX5AP	32.1969	2.55957	0.871877	2.93571	0.00332789	0.0477437	9.40846	8.0947	41.0566	70.2277
ENSG00000133710	SPINK5	145.004	2.55074	0.575816	4.42978	9.4331e-06	0.000422688	36.693	31.4794	448.758	63.0859
ENSG00000186472	PCLO	159.9	2.5372	0.504352	5.0306	4.88936e-07	3.48193e-05	116.665	7.19528	481.222	34.5187
ENSG00000146197	SCUBE3	148.485	2.51777	0.443042	5.68292	1.32418e-08	1.47715e-06	52.6874	38.6747	278.803	223.776
ENSG00000171873	ADRA1D	60.0376	2.5127	0.845714	2.9711	0.00296731	0.0440321	15.0535	7.19528	28.6442	189.258
ENSG00000038427	VCAN	135.134	2.4833	0.732318	3.39101	0.000696361	0.0141328	153.358	6.29587	260.662	120.22
ENSG00000170775	GPR37	496.235	2.45747	0.349271	7.036	1.9784e-12	4.8553e-10	227.685	107.929	904.201	745.127
ENSG00000083857	FAT1	1214.77	2.44986	0.315021	7.7768	7.43829e-15	2.63679e-12	610.609	245.539	2282.94	1719.98
ENSG00000213462	ERV3-1	2675.74	2.44641	0.271079	9.02474	1.80129e-19	1.27247e-16	1500.65	468.593	6112.66	2621.04
ENSG00000122420	PTGFR	78.7232	2.44177	0.624529	3.90978	9.23785e-05	0.00275959	56.4507	7.19528	211.967	39.2799
ENSG00000147883	CDKN2B	288.628	2.43839	0.351742	6.93231	4.14009e-12	9.85713e-10	134.541	61.1599	673.138	285.672
ENSG00000164220	F2RL2	1686.37	2.43593	0.291721	8.35022	6.81337e-17	3.52686e-14	723.51	247.338	5142.58	632.049
ENSG00000087494	PTHLH	118.204	2.43328	0.48537	5.01325	5.3519e-07	3.74445e-05	46.1014	30.58	266.391	129.743
ENSG00000154258	ABCA9	167.163	2.40958	0.449832	5.35663	8.47903e-08	7.59873e-06	94.0846	17.0888	509.866	47.612
ENSG00000019549	SNAI2	55.5904	2.40522	0.685164	3.51043	0.000447374	0.00991183	31.9888	8.0947	148.95	33.3284
ENSG00000180318	ALX1	255.675	2.3927	0.484419	4.93932	7.83964e-07	5.14047e-05	190.051	33.2782	518.459	280.911
ENSG00000240476	LINC00973	46.7634	2.37533	0.812591	2.92316	0.00346501	0.0492637	32.9296	6.29587	85.9325	61.8956
ENSG00000162595	DIRAS3	53.5058	2.37295	0.768834	3.08642	0.00202583	0.0323161	23.5211	9.89352	59.1979	121.411
ENSG00000043591	ADRB1	141.708	2.37087	0.673172	3.52194	0.000428402	0.0095445	90.3212	17.0888	164.226	295.194
ENSG00000042832	TG	40.2765	2.36746	0.773442	3.06094	0.00220644	0.0347111	19.7578	8.99411	85.9325	46.4217
ENSG00000251003	RP11-152P17.2	42.2953	2.36136	0.781857	3.02019	0.00252615	0.0389721	22.5803	6.29587	121.26	19.0448
ENSG00000205038	PKHD1L1	142.904	2.34965	0.712802	3.29636	0.00097948	0.0181681	21.6395	47.6688	443.984	58.3247
ENSG00000168314	MOBP	59.0741	2.31745	0.660737	3.50737	0.000452566	0.00999907	33.8704	9.89352	155.633	36.8993
ENSG00000170396	ZNF804A	161.174	2.30202	0.69702	3.30266	0.00095773	0.0178896	146.772	0	495.544	2.3806
ENSG00000100100	PIK3IP1	719.973	2.30065	0.366047	6.28511	3.27619e-10	5.33284e-08	98.7888	393.942	846.912	1540.25
ENSG00000110031	LPXN	694.353	2.29779	0.355009	6.47248	9.64086e-11	1.70879e-08	193.814	268.924	1512.41	802.262
ENSG00000075213	SEMA3A	529.339	2.28197	0.317586	7.18534	6.70415e-13	1.78241e-10	381.983	50.367	1512.41	172.593
ENSG00000166257	SCN3B	105.31	2.27582	0.508183	4.47835	7.52234e-06	0.00035293	41.3972	32.3788	227.244	120.22
ENSG00000229855	CTC-546K23.1	576.572	2.26347	0.487673	4.64137	3.46112e-06	0.00018102	206.045	35.077	2036.6	28.5672
ENSG00000254245	PCDHGA3	44.6468	2.25089	0.731362	3.07767	0.00208623	0.0330482	15.0535	16.1894	83.0681	64.2762
ENSG00000198768	APCDD1L	86.2946	2.24309	0.575217	3.89955	9.63697e-05	0.00284683	11.2901	32.3788	46.7855	254.724
ENSG00000072041	SLC6A15	89.0484	2.21343	0.592855	3.73352	0.000188824	0.00497872	56.4507	8.0947	274.984	16.6642
ENSG00000137673	MMP7	132.904	2.21148	0.51688	4.27851	1.88148e-05	0.000750333	70.5634	16.1894	416.295	28.5672
ENSG00000108691	CCL2	2262.94	2.21077	0.370842	5.96148	2.49963e-09	3.32284e-07	548.513	583.717	1421.7	6497.84
ENSG00000134363	FST	2824.52	2.20118	0.301605	7.29822	2.91595e-13	8.61393e-11	2055.75	483.883	6292.17	2466.3
ENSG00000173200	PARP15	186.292	2.19795	0.492519	4.46267	8.09453e-06	0.00037374	60.2141	62.0593	490.77	132.123
ENSG00000262576	PCDHGA4	171.557	2.19661	0.439209	5.00127	5.69526e-07	3.91598e-05	57.3916	55.7635	200.509	372.564
ENSG00000159261	CLDN14	74.6879	2.18253	0.639654	3.41204	0.000644781	0.0133569	40.4564	17.0888	107.893	133.314
ENSG00000176046	NUPR1	77.0339	2.18006	0.629317	3.46416	0.00053188	0.0113889	15.0535	41.3729	118.396	133.314
ENSG00000259518	RP11-597K23.2	46.7115	2.16464	0.730656	2.9626	0.00305055	0.044812	15.9944	17.9882	99.2997	53.5635
ENSG00000108797	CNTNAP1	769.556	2.14804	0.270751	7.93364	2.12813e-15	9.17512e-13	332.119	251.835	1373.01	1121.26
ENSG00000132561	MATN2	80.3317	2.1391	0.561081	3.81246	0.000137592	0.00379734	36.693	25.1835	164.226	95.2239
ENSG00000184545	DUSP8	108.973	2.13161	0.571399	3.7305	0.0001911	0.0050304	48.924	27.8817	122.215	236.87
ENSG00000010319	SEMA3G	447.856	2.12153	0.311348	6.81403	9.49043e-12	1.99199e-09	186.287	152	715.149	737.986
ENSG00000218336	TENM3	3284.42	2.11	0.246872	8.54693	1.26409e-17	7.46844e-15	2020.94	774.393	7119.03	3223.33
ENSG00000103044	HAS3	51.8831	2.08313	0.685031	3.04093	0.00235849	0.0368127	15.0535	20.6864	56.3335	115.459
ENSG00000197380	DACT3	46.9624	2.07121	0.70872	2.92247	0.00347263	0.049328	15.0535	19.787	64.9268	88.0822
ENSG00000105426	PTPRS	559.836	2.06702	0.288268	7.1705	7.47237e-13	1.95409e-10	219.217	211.361	880.33	928.434
ENSG00000154639	CXADR	1035.92	2.0494	0.338156	6.06051	1.35689e-09	1.9326e-07	478.89	308.498	1285.17	2071.12
ENSG00000163814	CDCP1	170.973	2.04325	0.607252	3.36474	0.00076616	0.0152012	48.924	47.6688	533.736	53.5635
ENSG00000154262	ABCA6	918.548	2.03606	0.302456	6.73178	1.67601e-11	3.34197e-09	503.352	178.983	2627.62	364.232
ENSG00000250303	RP11-356J5.12	182.415	2.01948	0.49098	4.11316	3.90281e-05	0.00135934	130.778	39.5741	304.583	254.724
ENSG00000074527	NTN4	5534.77	2.01111	0.223962	8.97969	2.71519e-19	1.80469e-16	2141.36	2170.28	7922.97	9904.48
ENSG00000152229	PSTPIP2	626.368	2.00524	0.289729	6.92112	4.48102e-12	1.05119e-09	204.164	256.332	723.742	1321.23
ENSG00000137968	SLC44A5	217.793	1.99389	0.424891	4.69271	2.69611e-06	0.000145112	83.7353	88.1422	485.041	214.254
ENSG00000085563	ABCB1	487.493	1.99064	0.334397	5.95293	2.63385e-09	3.44721e-07	178.761	213.16	955.76	602.291
ENSG00000135914	HTR2B	131.955	1.98384	0.673412	2.94595	0.00321961	0.0465919	31.0479	51.2664	389.561	55.9441
ENSG00000122861	PLAU	4099.82	1.97837	0.250984	7.88245	3.21016e-15	1.31304e-12	1350.11	1626.13	4348.18	9074.84
ENSG00000108342	CSF3	126.763	1.97522	0.473089	4.17515	2.97791e-05	0.0010937	54.5691	49.4676	257.797	145.217
ENSG00000139832	RAB20	121.238	1.95632	0.482107	4.05787	4.95233e-05	0.00167727	28.2254	64.7576	133.673	258.295
ENSG00000165072	MAMDC2	92.4035	1.94743	0.577711	3.37093	0.000749141	0.0149379	59.2733	24.2841	143.221	142.836
ENSG00000163739	CXCL1	733.784	1.94592	0.364781	5.33448	9.58199e-08	8.39846e-06	450.665	201.468	1066.52	1216.49
ENSG00000165194	PCDH19	122.604	1.94101	0.486223	3.99202	6.55126e-05	0.0021241	76.2085	35.077	229.153	149.978
ENSG00000156463	SH3RF2	66.8989	1.93924	0.61488	3.15386	0.00161129	0.0271131	36.693	21.5859	111.712	97.6045
ENSG00000105270	CLIP3	415.557	1.93727	0.355154	5.45474	4.90449e-08	4.79978e-06	137.363	206.864	746.658	571.344
ENSG00000197565	COL4A6	875.69	1.89879	0.274869	6.90798	4.91608e-12	1.1203e-09	372.575	375.054	1618.39	1136.74
ENSG00000091972	CD200	380.733	1.88021	0.3184	5.9052	3.52215e-09	4.45915e-07	103.493	189.776	385.741	843.922
ENSG00000050165	DKK3	8884.75	1.87946	0.215502	8.72131	2.75e-18	1.68723e-15	2500.77	4327.96	9038.19	19672.1
ENSG00000133083	DCLK1	285.153	1.87894	0.368932	5.09292	3.52595e-07	2.64066e-05	244.62	29.6805	802.036	64.2762
ENSG00000270547	RP11-536O18.2	240.244	1.87697	0.396521	4.7336	2.20568e-06	0.000121328	126.073	75.5505	598.663	160.69
ENSG00000183087	GAS6	1718.4	1.85274	0.301948	6.13596	8.46456e-10	1.27384e-07	786.547	625.09	1999.36	3462.58
ENSG00000245648	RP11-277P12.20	127.288	1.84139	0.466677	3.94576	7.95486e-05	0.00246852	34.8113	69.2546	143.221	261.866
ENSG00000070404	FSTL3	1109.3	1.8369	0.394728	4.65358	3.26218e-06	0.000172312	677.409	308.498	1290.9	2160.39
ENSG00000105290	APLP1	121.861	1.82455	0.467675	3.90131	9.56717e-05	0.00283146	63.0367	47.6688	224.379	152.358
ENSG00000114698	PLSCR4	3317.64	1.82245	0.226375	8.05056	8.24146e-16	3.8667e-13	1606.02	1362.61	5357.41	4944.5
ENSG00000135643	KCNMB4	138.434	1.80352	0.450534	4.00307	6.25265e-05	0.0020439	55.5099	67.4558	222.47	208.302
ENSG00000184292	TACSTD2	1446.72	1.80234	0.241862	7.45195	9.19706e-14	2.83455e-11	602.141	672.759	2144.49	2367.51
ENSG00000007908	SELE	182.984	1.79789	0.588272	3.05622	0.00224146	0.0350891	66.8	44.9705	96.4353	523.732
ENSG00000178031	ADAMTSL1	4415.9	1.79559	0.263937	6.8031	1.02389e-11	2.09399e-09	2633.43	1533.5	6954.8	6541.89
ENSG00000158292	GPR153	187.934	1.79061	0.409031	4.37768	1.19951e-05	0.000512993	48.924	109.728	206.238	386.847
ENSG00000123384	LRP1	255.573	1.77508	0.395951	4.48308	7.35726e-06	0.000349295	139.245	84.5446	637.81	160.69
ENSG00000120708	TGFBI	2140.08	1.7746	0.256577	6.91642	4.63209e-12	1.07089e-09	1477.13	661.966	4084.66	2336.56
ENSG00000260604	RP1-140K8.5	2367.14	1.77268	0.343209	5.16502	2.40419e-07	1.93696e-05	517.465	855.339	1088.48	7007.29
ENSG00000049323	LTBP1	8323.19	1.77144	0.230069	7.69959	1.36499e-14	4.53631e-12	4839.71	3083.18	14198.9	11171
ENSG00000262209	PCDHGB3	71.3677	1.76695	0.591687	2.98628	0.0028239	0.0424569	45.1606	24.2841	127.944	88.0822
ENSG00000174938	SEZ6L2	93.5385	1.74114	0.523558	3.32559	0.000882306	0.0169369	63.0367	29.6805	195.735	85.7016
ENSG00000169184	MN1	201.257	1.73855	0.532244	3.26645	0.00108903	0.0197508	83.7353	59.3611	134.628	527.303
ENSG00000261295	RP11-524D16__A.3	187.881	1.73675	0.434201	3.99988	6.33756e-05	0.00206742	126.073	61.1599	298.854	265.437
ENSG00000172667	ZMAT3	8548.75	1.7367	0.23993	7.23834	4.54198e-13	1.23373e-10	4951.67	3258.56	13568.7	12416
ENSG00000175874	CREG2	76.2084	1.73536	0.574099	3.02275	0.00250486	0.0387561	32.9296	37.7752	131.763	102.366
ENSG00000154678	PDE1C	436.738	1.73411	0.437155	3.96681	7.28395e-05	0.00230543	465.719	78.2487	822.087	380.896
ENSG00000244694	PTCHD4	266.612	1.73338	0.438815	3.95014	7.81069e-05	0.00244306	177.82	81.8464	353.278	453.504
ENSG00000117122	MFAP2	1922.04	1.72913	0.237926	7.26752	3.66151e-13	1.04301e-10	1081.97	766.298	3299.81	2540.1
ENSG00000153029	MR1	141.85	1.72689	0.444982	3.88082	0.000104107	0.00300854	68.6817	64.7576	257.797	176.164
ENSG00000198598	MMP17	281.466	1.72391	0.352219	4.89443	9.85886e-07	6.1194e-05	115.724	132.213	339.911	538.015
ENSG00000105855	ITGB8	978.968	1.72113	0.330478	5.20801	1.90879e-07	1.55352e-05	1097.97	116.024	2355.5	346.377
ENSG00000168386	FILIP1L	977.051	1.70476	0.353771	4.81882	1.44413e-06	8.43839e-05	1110.2	138.509	2175.05	484.452
ENSG00000013588	GPRC5A	3828.01	1.69622	0.247893	6.84256	7.77899e-12	1.6769e-09	1663.42	1956.22	6591.98	5100.43
ENSG00000135074	ADAM19	2077.74	1.68835	0.232169	7.27209	3.5398e-13	1.02667e-10	761.144	1102.68	2483.45	3963.7
ENSG00000168685	IL7R	690.591	1.68549	0.329285	5.11864	3.07746e-07	2.39472e-05	736.682	98.9352	1642.26	284.482
ENSG00000079385	CEACAM1	151.014	1.6732	0.472983	3.53756	0.000403847	0.00912488	63.0367	80.0475	297.899	163.071
ENSG00000185070	FLRT2	12978.4	1.66807	0.214058	7.79263	6.56264e-15	2.49255e-12	7405.4	5439.64	22385.4	16683.2
ENSG00000088899	LZTS3	198.257	1.66425	0.421537	3.94806	7.87873e-05	0.00245472	75.2677	89.0416	177.594	451.123
ENSG00000138449	SLC40A1	1044.8	1.65626	0.396487	4.17734	2.94939e-05	0.00108658	392.333	551.339	2416.61	818.926
ENSG00000203780	FANK1	106.073	1.65018	0.510955	3.22961	0.00123961	0.0218742	63.9775	41.3729	154.678	164.261
ENSG00000169594	BNC1	926.327	1.64844	0.416386	3.95893	7.52861e-05	0.0023709	970.012	195.172	1515.28	1024.85
ENSG00000196209	SIRPB2	341.87	1.64515	0.337174	4.87921	1.06509e-06	6.53475e-05	134.541	192.474	496.499	543.967
ENSG00000165029	ABCA1	1080.44	1.63735	0.27316	5.99409	2.04632e-09	2.7431e-07	566.389	494.676	2121.58	1139.12
ENSG00000116774	OLFML3	147.101	1.63396	0.460874	3.54534	0.000392104	0.0089355	51.7465	69.2546	122.215	345.187
ENSG00000113739	STC2	2429.06	1.63393	0.37359	4.3736	1.22212e-05	0.000519873	2228.86	620.593	3701.78	3165.01
ENSG00000187688	TRPV2	616.687	1.63205	0.390371	4.18077	2.90517e-05	0.00107775	211.69	387.646	1178.23	689.183
ENSG00000102359	SRPX2	4327.8	1.63144	0.23973	6.80532	1.00826e-11	2.0888e-09	2262.73	1933.73	5936.02	7178.7
ENSG00000167889	MGAT5B	202.869	1.62853	0.415675	3.91778	8.93668e-05	0.00269486	72.4451	95.3375	169.955	473.739
ENSG00000163453	IGFBP7	16357.3	1.6261	0.212509	7.65189	1.98041e-14	6.44725e-12	9095.16	7295.12	27099.3	21939.6
ENSG00000129295	LRRC6	125.075	1.62408	0.497303	3.26577	0.00109167	0.0197666	91.262	26.9823	342.775	39.2799
ENSG00000164638	SLC29A4	178	1.62347	0.405283	4.00577	6.18151e-05	0.00202479	61.155	102.533	199.554	348.758
ENSG00000139211	AMIGO2	861.865	1.60889	0.289299	5.56134	2.67708e-08	2.77304e-06	379.161	473.09	1460.85	1134.36
ENSG00000137959	IFI44L	218.203	1.60215	0.495868	3.231	0.00123358	0.0217919	79.9719	125.917	485.996	180.926
ENSG00000120885	CLU	6406.33	1.59638	0.25288	6.31281	2.74007e-10	4.50614e-08	1750.91	4357.64	6879.37	12637.4
ENSG00000115884	SDC1	423.271	1.59442	0.330151	4.82935	1.36977e-06	8.06296e-05	151.476	262.628	576.702	702.277
ENSG00000176771	NCKAP5	199.551	1.58824	0.448555	3.5408	0.000398917	0.00905196	209.809	40.4735	408.657	139.265
ENSG00000005469	CROT	571.681	1.58761	0.322594	4.92137	8.59384e-07	5.48356e-05	334	227.551	1310.95	414.224
ENSG00000136274	NACAD	106.169	1.58086	0.504857	3.1313	0.00174031	0.0286201	43.2789	53.0652	106.938	221.396
ENSG00000177675	CD163L1	1300.85	1.57931	0.253871	6.22092	4.94255e-10	7.80629e-08	781.843	563.93	2075.75	1781.88
ENSG00000205213	LGR4	438.438	1.57762	0.307768	5.126	2.95967e-07	2.32575e-05	194.755	241.042	640.674	677.28
ENSG00000072201	LNX1	160.046	1.57549	0.436208	3.61178	0.000304103	0.00732708	65.8592	94.4381	250.159	229.728
ENSG00000115738	ID2	199.01	1.56828	0.389538	4.02601	5.67323e-05	0.00188541	120.428	86.3434	380.967	208.302
ENSG00000165949	IFI27	3232.51	1.56371	0.256798	6.08929	1.13415e-09	1.65981e-07	706.575	2307.89	2710.69	7204.88
ENSG00000232527	RP11-14N7.2	643.102	1.56209	0.276488	5.64978	1.60656e-08	1.74339e-06	322.71	326.486	947.167	976.045
ENSG00000183091	NEB	379.909	1.55762	0.324677	4.79744	1.6071e-06	9.22174e-05	317.065	86.3434	961.489	154.739
ENSG00000089723	OTUB2	276.194	1.55417	0.41071	3.78409	0.000154271	0.00419238	101.611	179.882	469.764	353.519
ENSG00000167107	ACSF2	800.383	1.54384	0.335673	4.59924	4.24039e-06	0.000212713	182.524	626.889	831.635	1560.48
ENSG00000087245	MMP2	23300.9	1.53744	0.285395	5.38706	7.16215e-08	6.60408e-06	12277.1	10083.3	24844	45999.1
ENSG00000112414	GPR126	15548.3	1.53297	0.308826	4.96387	6.91033e-07	4.61228e-05	7760.1	7448.02	35252.4	11732.8
ENSG00000169429	IL8	636.645	1.53264	0.413728	3.70447	0.000211832	0.00545023	809.127	103.432	1231.7	402.321
ENSG00000177283	FZD8	445.339	1.50342	0.337092	4.45997	8.19715e-06	0.000376833	284.135	188.876	607.256	701.086
ENSG00000198691	ABCA4	210.579	1.50025	0.381834	3.92907	8.52758e-05	0.00260054	90.3212	116.923	238.701	396.37
ENSG00000131459	GFPT2	848.034	1.49463	0.290835	5.1391	2.76064e-07	2.20189e-05	499.589	390.344	1755.89	746.318
ENSG00000178773	CPNE7	168.509	1.49393	0.413669	3.61142	0.000304529	0.00732708	72.4451	93.5387	189.051	319
ENSG00000172260	NEGR1	1316.57	1.49006	0.29982	4.96985	6.70061e-07	4.4911e-05	1676.59	95.3375	3316.99	177.355
ENSG00000145431	PDGFC	618.617	1.48996	0.478671	3.1127	0.00185383	0.0300837	651.065	143.906	791.534	887.963
ENSG00000067715	SYT1	828.667	1.48994	0.46068	3.23422	0.00121976	0.0215852	1248.5	78.2487	1727.24	260.676
ENSG00000187720	THSD4	2365.86	1.48963	0.304289	4.89543	9.80904e-07	6.11226e-05	1518.53	969.565	2904.52	4070.82
ENSG00000198846	TOX	1328.22	1.48445	0.346428	4.28501	1.82728e-05	0.000734225	1361.4	349.871	2298.22	1303.38
ENSG00000006118	TMEM132A	2651.26	1.48435	0.227287	6.53074	6.54476e-11	1.20002e-08	929.556	1627.93	2635.26	5412.29
ENSG00000141934	PPAP2C	1022.56	1.48365	0.343736	4.31625	1.58706e-05	0.000649147	542.868	469.492	2399.43	678.471
ENSG00000188153	COL4A5	3944.61	1.48089	0.231102	6.40793	1.47511e-10	2.47694e-08	2120.67	2082.14	6631.12	4944.5
ENSG00000166341	DCHS1	5938.89	1.47988	0.258968	5.71452	1.10012e-08	1.24462e-06	3942.14	2532.74	8465.3	8815.36
ENSG00000053438	NNAT	535.346	1.47861	0.320684	4.61081	4.01103e-06	0.000201896	238.975	326.486	873.647	702.277
ENSG00000185483	ROR1	633.883	1.47754	0.279477	5.28681	1.24469e-07	1.06175e-05	391.392	296.805	1148.63	698.706
ENSG00000198832	SELM	762.628	1.47133	0.274102	5.36781	7.9699e-08	7.2341e-06	302.011	434.415	761.935	1552.15
ENSG00000102802	MEDAG	1356.36	1.46979	0.260287	5.64681	1.63452e-08	1.76174e-06	1084.8	490.179	2510.18	1340.28
ENSG00000167100	SAMD14	318.076	1.46306	0.333103	4.39221	1.12206e-05	0.000490384	109.138	200.569	310.312	652.284
ENSG00000173535	TNFRSF10C	1781.28	1.45851	0.243092	5.99982	1.97542e-09	2.71655e-07	1092.32	849.943	3304.58	1878.29
ENSG00000056558	TRAF1	169.623	1.4571	0.411728	3.53899	0.000401655	0.00910114	69.6226	98.9352	181.413	328.523
ENSG00000137463	MGARP	754.884	1.44871	0.289577	5.00287	5.6483e-07	3.9005e-05	473.245	348.072	1053.15	1145.07
ENSG00000182165	TP53TG1	556.308	1.44672	0.293211	4.93407	8.05321e-07	5.20101e-05	183.465	375.954	571.928	1093.89
ENSG00000118407	FILIP1	220.724	1.44552	0.38322	3.77205	0.000161914	0.00434822	211.69	50.367	523.233	97.6045
ENSG00000152377	SPOCK1	15486.1	1.4389	0.25331	5.6804	1.34382e-08	1.48866e-06	12105.9	5999.97	25217.4	18621
ENSG00000171617	ENC1	6219.95	1.4239	0.317913	4.4789	7.50286e-06	0.00035293	5014.71	2267.41	8434.75	9162.92
ENSG00000171451	DSEL	1733.49	1.42122	0.38854	3.65784	0.000254351	0.00635957	1918.38	439.812	2658.18	1917.57
ENSG00000178531	CTXN1	229.361	1.42031	0.372679	3.81108	0.000138361	0.00381197	63.9775	149.302	170.91	533.254
ENSG00000188157	AGRN	1830.96	1.41316	0.290743	4.8605	1.17087e-06	7.10178e-05	894.744	905.706	1745.38	3778.01
ENSG00000204262	COL5A2	19235.5	1.40862	0.213466	6.59881	4.14479e-11	7.68811e-09	8655.78	11325.4	22035	34925.8
ENSG00000197646	PDCD1LG2	1143.29	1.40845	0.348625	4.04001	5.34494e-05	0.00178373	793.133	455.102	1301.4	2023.51
ENSG00000104447	TRPS1	483.995	1.40841	0.304455	4.62601	3.72781e-06	0.000189382	346.231	196.971	1022.6	370.183
ENSG00000008517	IL32	1487.97	1.40665	0.402732	3.49278	0.000478028	0.0104459	407.386	567.528	563.335	4413.63
ENSG00000228742	RP5-884M6.1	254.94	1.40194	0.35901	3.90501	9.42226e-05	0.00279895	187.228	108.829	443.984	279.72
ENSG00000156049	GNA14	183.679	1.3947	0.407311	3.42416	0.000616711	0.0129274	64.9184	128.616	204.328	336.855
ENSG00000109265	KIAA1211	728.242	1.39421	0.318141	4.38238	1.17389e-05	0.000503803	410.209	383.149	1478.04	641.571
ENSG00000272796	RP1-74M1.3	276	1.37663	0.346598	3.97185	7.13173e-05	0.00227077	129.837	164.592	327.498	482.071
ENSG00000128645	HOXD1	424.974	1.37635	0.317049	4.34114	1.41748e-05	0.000587314	160.885	295.007	496.499	747.508
ENSG00000162415	ZSWIM5	179.066	1.37172	0.44661	3.0714	0.00213054	0.0336499	71.5043	128.616	276.894	239.25
ENSG00000133863	TEX15	563.656	1.36422	0.390242	3.49584	0.000472577	0.0103551	782.784	10.7929	1445.58	15.4739
ENSG00000150687	PRSS23	32816.8	1.36385	0.270469	5.04253	4.59406e-07	3.31604e-05	25352	13619.8	47128.2	45167.1
ENSG00000119699	TGFB3	154.922	1.3581	0.455434	2.98199	0.00286383	0.0429763	63.0367	110.628	228.198	217.825
ENSG00000166033	HTRA1	7549.27	1.33963	0.277717	4.82374	1.40894e-06	8.26305e-05	2799.02	4059.94	5202.73	18135.4
ENSG00000251562	MALAT1	128680	1.33323	0.24623	5.41459	6.1429e-08	5.79832e-06	109968	30086.2	337188	37476.6
ENSG00000071575	TRIB2	928.301	1.33132	0.261224	5.09649	3.46006e-07	2.60354e-05	500.53	530.652	1166.77	1515.25
ENSG00000167703	SLC43A2	2822.97	1.32768	0.228476	5.81104	6.20856e-09	7.56023e-07	1491.24	1645.92	3542.33	4612.41
ENSG00000057019	DCBLD2	16301.4	1.3276	0.347608	3.81925	0.00013386	0.00373312	15399.8	5477.41	21700.8	22627.6
ENSG00000228495	LINC01013	1892.54	1.32012	0.331061	3.98753	6.67646e-05	0.00215593	1652.13	707.836	2580.84	2629.37
ENSG00000119801	YPEL5	2847.04	1.32002	0.23042	5.72877	1.01161e-08	1.16936e-06	1334.12	1847.39	3635.9	4570.75
ENSG00000138735	PDE5A	286.741	1.31747	0.380289	3.46438	0.00053145	0.0113889	247.442	111.527	448.758	339.235
ENSG00000171346	KRT15	387.428	1.31111	0.369397	3.54932	0.000386225	0.00882921	210.749	227.551	763.844	347.567
ENSG00000139725	RHOF	818.787	1.30427	0.291011	4.48187	7.3992e-06	0.000350243	378.22	561.232	1185.87	1149.83
ENSG00000124225	PMEPA1	1715.89	1.30357	0.338842	3.84714	0.000119503	0.003374	1163.83	744.712	1781.67	3173.34
ENSG00000107984	DKK1	7807.62	1.29975	0.348786	3.72651	0.000194151	0.00509336	9675.66	1906.75	13209.7	6438.33
ENSG00000106366	SERPINE1	217128	1.29639	0.356795	3.63343	0.000279679	0.00680702	184742	79127.4	247400	357243
ENSG00000005108	THSD7A	1369.54	1.28764	0.243924	5.27884	1.30003e-07	1.09726e-05	1255.09	446.108	2981.86	795.12
ENSG00000147113	CXorf36	10151.5	1.28407	0.297043	4.32286	1.54023e-05	0.000633239	4715.52	7075.66	17441.4	11373.3
ENSG00000174307	PHLDA3	1320.71	1.27939	0.247088	5.17787	2.24435e-07	1.81735e-05	493.944	941.683	1302.35	2544.86
ENSG00000237172	B3GNT9	263.624	1.27505	0.371959	3.42792	0.000608223	0.0128	116.665	188.876	360.916	388.038
ENSG00000146072	TNFRSF21	3428.6	1.27366	0.306676	4.15311	3.27985e-05	0.00117573	1612.61	1757.45	2632.4	7711.95
ENSG00000164251	F2RL1	3559.32	1.2729	0.254994	4.99189	5.97926e-07	4.05877e-05	2869.58	1570.37	5487.27	4310.07
ENSG00000058085	LAMC2	2544.34	1.27075	0.302721	4.19775	2.69575e-05	0.00101421	41.3972	983.056	74.4748	9078.41
ENSG00000143429	AC027612.6	1144.77	1.26952	0.273399	4.64347	3.42613e-06	0.000179782	827.944	555.836	1619.35	1575.96
ENSG00000115363	EVA1A	1656.38	1.26802	0.342844	3.69852	0.000216859	0.0055527	1236.27	702.44	1821.77	2865.05
ENSG00000119686	FLVCR2	243.138	1.26227	0.405123	3.11577	0.00183464	0.029833	118.547	167.29	410.566	276.149
ENSG00000138722	MMRN1	31825.9	1.26109	0.234946	5.36755	7.98145e-08	7.2341e-06	32132.7	4067.13	87016.2	4087.49
ENSG00000235770	LINC00607	3791.4	1.26065	0.222734	5.65988	1.51476e-08	1.65503e-06	2821.6	1836.6	6430.61	4076.78
ENSG00000180611	MB21D2	866.43	1.26008	0.311094	4.05047	5.11148e-05	0.00172022	586.147	423.622	1021.64	1434.31
ENSG00000162614	NEXN	558.744	1.25994	0.396658	3.17639	0.00149119	0.0254956	884.395	42.2723	1215.47	92.8434
ENSG00000079156	OSBPL6	181.362	1.25138	0.408164	3.06586	0.00217041	0.0342119	187.228	47.6688	409.611	80.9404
ENSG00000140416	TPM1	21525.9	1.24936	0.343154	3.64081	0.000271782	0.00668023	16666.1	8774.65	22763.5	37899.1
ENSG00000119681	LTBP2	22320.1	1.24904	0.280652	4.4505	8.56723e-06	0.000390857	19153.7	9317.89	31765.4	29043.3
ENSG00000164692	COL1A2	482.224	1.24855	0.300144	4.15985	3.18458e-05	0.00114933	261.555	307.598	688.415	671.329
ENSG00000162804	SNED1	668.902	1.24848	0.283933	4.39708	1.09715e-05	0.000483475	477.009	339.078	988.223	871.299
ENSG00000115414	FN1	214010	1.24815	0.304011	4.10559	4.03279e-05	0.00139547	160259	94998.4	246682	354100
ENSG00000176907	C8orf4	267.819	1.24467	0.348404	3.57249	0.000353604	0.00825871	181.583	143.906	422.024	323.761
ENSG00000134508	CABLES1	3216.41	1.24452	0.225451	5.52011	3.38784e-08	3.42043e-06	1806.42	1993.99	4488.54	4576.7
ENSG00000115525	ST3GAL5	820.857	1.23232	0.298132	4.13348	3.57318e-05	0.00126947	329.296	637.682	1022.6	1293.86
ENSG00000169213	RAB3B	4339.55	1.22742	0.27922	4.39587	1.10331e-05	0.000483518	3304.25	2033.57	5590.38	6430
ENSG00000030582	GRN	10042.9	1.22421	0.230773	5.30481	1.12791e-07	9.67333e-06	4406.92	7332.89	12130.8	16301.1
ENSG00000090530	LEPREL1	618.947	1.21678	0.358922	3.39011	0.000698653	0.0141613	281.313	322.888	427.753	1443.83
ENSG00000127415	IDUA	223.419	1.21164	0.389701	3.10915	0.00187628	0.0303554	84.6761	176.284	248.249	384.467
ENSG00000159216	RUNX1	1489.77	1.20306	0.371488	3.2385	0.0012016	0.0213213	1950.37	367.859	2462.44	1178.4
ENSG00000135919	SERPINE2	1284.64	1.20075	0.259102	4.63429	3.58169e-06	0.000184903	1174.18	522.558	2284.85	1156.97
ENSG00000136404	TM6SF1	1090.8	1.19872	0.30595	3.91803	8.9274e-05	0.00269486	1038.69	429.918	1694.78	1199.82
ENSG00000170558	CDH2	4800.31	1.19642	0.375132	3.18934	0.00142599	0.0245918	4582.86	1722.37	5514.95	7381.05
ENSG00000126785	RHOJ	7663.68	1.19579	0.251747	4.74997	2.03447e-06	0.000112297	4583.8	4754.28	13297.6	8019.05
ENSG00000161682	FAM171A2	408.928	1.1929	0.320517	3.72178	0.000197821	0.00512036	111.02	335.48	303.628	885.583
ENSG00000110492	MDK	5958.32	1.18778	0.236454	5.0233	5.07922e-07	3.58512e-05	2288.14	4679.63	6263.52	10602
ENSG00000272168	CASC15	835.97	1.18659	0.292565	4.05582	4.99589e-05	0.00168844	716.924	375.054	1274.66	977.236
ENSG00000075643	MOCOS	199.01	1.18638	0.400855	2.95962	0.00308017	0.0450365	124.192	120.521	346.594	204.731
ENSG00000160179	ABCG1	1182.54	1.18499	0.27041	4.3822	1.17487e-05	0.000503803	352.817	992.05	1003.5	2381.79
ENSG00000185033	SEMA4B	382.62	1.18454	0.323265	3.66431	0.000248009	0.00623029	195.696	267.125	516.55	551.109
ENSG00000254486	RP13-631K18.2	194.964	1.18195	0.402958	2.93318	0.00335512	0.0480439	153.358	95.3375	283.577	247.582
ENSG00000115602	IL1RL1	25726.5	1.1801	0.213717	5.52177	3.35594e-08	3.40981e-06	25938.2	8449.96	53697.3	14820.4
ENSG00000106089	STX1A	368.719	1.17997	0.321676	3.66818	0.000244285	0.00615613	212.631	225.752	435.391	601.101
ENSG00000225614	ZNF469	856.781	1.17909	0.323797	3.64145	0.000271112	0.00667404	564.507	438.912	891.788	1531.92
ENSG00000123124	WWP1	2407.61	1.17765	0.229687	5.12722	2.94056e-07	2.32575e-05	2421.74	733.919	5324.95	1149.83
ENSG00000164938	TP53INP1	5427.79	1.1751	0.23847	4.92766	8.32192e-07	5.35288e-05	2849.82	3782.92	7684.27	7394.14
ENSG00000174080	CTSF	645.504	1.17468	0.310939	3.77785	0.00015819	0.00427	195.696	562.132	595.798	1228.39
ENSG00000113356	POLR3G	1932.14	1.17343	0.239	4.90973	9.12017e-07	5.72776e-05	2235.45	289.61	4861.87	341.616
ENSG00000122694	GLIPR2	1172.76	1.17186	0.284376	4.12082	3.77534e-05	0.00132652	542.868	713.233	961.489	2473.44
ENSG00000099937	SERPIND1	793.228	1.17136	0.310062	3.77783	0.000158198	0.00427	510.879	455.102	1548.69	658.236
ENSG00000130827	PLXNA3	939.043	1.16121	0.292221	3.97373	7.07544e-05	0.00225735	721.629	470.392	1244.11	1320.04
ENSG00000168056	LTBP3	936.799	1.15559	0.26608	4.34304	1.40523e-05	0.000583756	625.662	536.948	1228.83	1355.75
ENSG00000104368	PLAT	8228.25	1.1517	0.257274	4.47655	7.58598e-06	0.000353835	5089.03	5123.94	14638.1	8061.9
ENSG00000106624	AEBP1	1777.04	1.1515	0.251517	4.5782	4.68994e-06	0.000233065	1454.55	868.831	2751.75	2033.03
ENSG00000164932	CTHRC1	1581.39	1.15134	0.273725	4.20621	2.5969e-05	0.000983986	1027.4	882.322	1791.21	2624.61
ENSG00000124216	SNAI1	485.701	1.1494	0.368718	3.11728	0.00182525	0.0297106	400.8	219.456	578.612	743.937
ENSG00000130962	PRRG1	3416.8	1.14552	0.22854	5.01235	5.37698e-07	3.74557e-05	2058.57	2114.51	4187.78	5306.35
ENSG00000038295	TLL1	845.249	1.14462	0.354616	3.22778	0.00124757	0.0219903	510.879	487.481	1820.81	561.821
ENSG00000164733	CTSB	38937	1.1381	0.222163	5.12284	3.00974e-07	2.3535e-05	22946.3	24128.5	44813.8	63859.6
ENSG00000166825	ANPEP	16930.1	1.13631	0.2301	4.93835	7.87844e-07	5.14047e-05	10168.7	11097.8	26180.8	20273.2
ENSG00000099953	MMP11	350.937	1.13406	0.32413	3.49879	0.000467373	0.0102693	130.778	272.521	311.266	689.183
ENSG00000198286	CARD11	2807.51	1.13377	0.227525	4.98306	6.25867e-07	4.23044e-05	1654.01	1795.22	3470.72	4310.07
ENSG00000110900	TSPAN11	614.249	1.13145	0.320151	3.53413	0.000409121	0.00920494	242.738	382.249	404.837	1427.17
ENSG00000152760	TCTEX1D1	263.633	1.12879	0.379018	2.97819	0.00289958	0.0433496	163.707	167.29	468.809	254.724
ENSG00000152953	STK32B	700.02	1.12706	0.337499	3.33943	0.000839491	0.0162914	285.076	406.534	432.527	1675.94
ENSG00000130508	PXDN	22564.4	1.12572	0.253321	4.44386	8.83577e-06	0.000401562	15984	12237.4	27043.9	34992.4
ENSG00000174718	KIAA1551	4297.33	1.12033	0.245182	4.56939	4.89145e-06	0.000241574	5877.46	536.948	10041.7	733.224
ENSG00000115641	FHL2	8809.61	1.11859	0.276707	4.04252	5.28798e-05	0.00176842	5664.83	4843.33	8911.2	15819.1
ENSG00000213190	MLLT11	3656.62	1.11659	0.264646	4.21921	2.45163e-05	0.000946933	2955.2	1830.3	4900.06	4940.93
ENSG00000166750	SLFN5	2179.09	1.11402	0.238594	4.6691	3.02521e-06	0.000160861	2377.52	676.357	4511.45	1151.02
ENSG00000166311	SMPD1	2526.78	1.11157	0.234001	4.75027	2.03145e-06	0.000112297	1170.41	1908.55	2810.95	4217.23
ENSG00000169992	NLGN2	302.208	1.11157	0.358123	3.10386	0.00191012	0.0307934	210.749	168.19	360.916	468.978
ENSG00000013288	MAN2B2	1983.92	1.10898	0.241541	4.59127	4.40547e-06	0.000220301	1153.48	1267.27	2233.29	3281.66
ENSG00000101460	MAP1LC3A	419.106	1.10633	0.307948	3.59258	0.000327417	0.00777225	149.594	329.184	341.82	855.825
ENSG00000129467	ADCY4	938.999	1.10482	0.256685	4.30417	1.67609e-05	0.000676887	476.068	669.161	1050.29	1560.48
ENSG00000142798	HSPG2	75674.8	1.10107	0.332356	3.31292	0.000923278	0.0174431	82132.1	27665.9	102962	89939
ENSG00000100299	ARSA	562.92	1.09917	0.316327	3.47478	0.000511263	0.011051	232.389	470.392	650.222	898.676
ENSG00000010438	PRSS3	945.759	1.09822	0.28671	3.83041	0.000127929	0.00359916	464.778	732.12	1275.62	1310.52
ENSG00000272327	RP11-1002K11.1	802.771	1.09726	0.296839	3.69647	0.000218618	0.00558876	786.547	337.279	1309.99	777.265
ENSG00000171621	SPSB1	2157.46	1.09635	0.245872	4.45904	8.23279e-06	0.000377383	1266.38	1363.51	2346.91	3653.03
ENSG00000172927	MYEOV	860.639	1.09537	0.298853	3.66523	0.000247118	0.00621771	410.209	682.653	1167.73	1181.97
ENSG00000139112	GABARAPL1	2485.75	1.08756	0.245953	4.42183	9.78694e-06	0.000436093	1127.13	1965.21	2835.77	4014.88
ENSG00000146757	ZNF92	684.281	1.08725	0.346011	3.14224	0.00167658	0.0278883	1076.33	55.7635	1518.14	86.8919
ENSG00000063660	GPC1	1076.41	1.08566	0.264228	4.10882	3.97693e-05	0.00137913	553.217	717.73	1025.46	2009.23
ENSG00000171132	PRKCE	2926.05	1.07985	0.2266	4.76546	1.88423e-06	0.000106111	2144.19	1697.19	4315.72	3547.09
ENSG00000196878	LAMB3	995.611	1.07541	0.313186	3.43377	0.000595244	0.0125834	1495	120.521	2174.09	192.828
ENSG00000243364	EFNA4	484.348	1.07271	0.309441	3.46662	0.000527053	0.0113309	195.696	402.936	498.408	840.351
ENSG00000188042	ARL4C	1211.35	1.07165	0.253348	4.22995	2.33747e-05	0.000909447	477.95	983.955	1131.44	2252.05
ENSG00000112697	TMEM30A	19455.7	1.07055	0.214149	4.99908	5.76058e-07	3.9439e-05	15592.6	10486.2	30567.1	21176.6
ENSG00000232533	AC093673.5	774.117	1.06896	0.297763	3.58996	0.000330735	0.00783935	534.4	444.309	877.466	1240.29
ENSG00000163346	PBXIP1	4152.91	1.06712	0.30274	3.52489	0.000423664	0.00946538	1206.16	4074.33	3795.35	7535.79
ENSG00000020577	SAMD4A	4846.97	1.06577	0.319788	3.33273	0.000859969	0.0165879	4187.7	2241.33	5515.91	7442.94
ENSG00000073146	MOV10L1	753.948	1.0649	0.293246	3.63144	0.000281842	0.00684314	679.291	360.664	1129.53	846.303
ENSG00000163071	SPATA18	393.525	1.062	0.333309	3.18623	0.0014414	0.0247772	277.55	226.651	464.035	605.862
ENSG00000164659	KIAA1324L	2334.74	1.06104	0.241974	4.38493	1.16025e-05	0.00050331	2123.49	1108.97	3816.36	2290.14
ENSG00000180672	AC007362.1	2074.94	1.05949	0.251157	4.21844	2.46003e-05	0.000947882	1215.57	1475.93	3022.91	2585.33
ENSG00000075420	FNDC3B	21750.8	1.05942	0.234021	4.52705	5.98122e-06	0.000289129	19017.3	10838.8	32837.7	24309.5
ENSG00000164176	EDIL3	2636.1	1.05506	0.321463	3.28204	0.00103059	0.0188532	2658.83	1099.08	3501.27	3285.23
ENSG00000149115	TNKS1BP1	3449.75	1.05446	0.225261	4.68106	2.85391e-06	0.000152259	1700.11	2609.19	3781.03	5708.68
ENSG00000168209	DDIT4	3043.61	1.0536	0.296851	3.54925	0.000386333	0.00882921	980.361	2948.27	3062.06	5183.75
ENSG00000129116	PALLD	1727	1.05306	0.316533	3.32685	0.000878344	0.0169015	1991.77	616.996	2703.05	1596.19
ENSG00000116525	TRIM62	263.19	1.05278	0.359625	2.92745	0.00341755	0.0487191	157.121	169.989	281.668	443.982
ENSG00000157227	MMP14	36369.6	1.0495	0.211608	4.95964	7.06223e-07	4.69403e-05	17731.2	27547.1	38765.1	61434.9
ENSG00000130513	GDF15	3754.82	1.04823	0.227345	4.61075	4.0121e-06	0.000201896	2374.69	2431.11	4514.32	5699.15
ENSG00000143434	SEMA6C	1157.3	1.04736	0.297222	3.52382	0.000425369	0.00949018	439.375	1042.42	1244.11	1903.29
ENSG00000116260	QSOX1	10908.5	1.0434	0.21788	4.78888	1.67713e-06	9.55484e-05	6560.52	7617.11	14632.4	14824
ENSG00000103855	CD276	4025.25	1.03904	0.254068	4.08962	4.32086e-05	0.00148229	2063.27	3175.82	5379.37	5482.52
ENSG00000146648	EGFR	609.82	1.03849	0.321111	3.23404	0.00122053	0.0215852	583.324	278.817	883.195	693.945
ENSG00000064042	LIMCH1	950.537	1.03817	0.279569	3.71348	0.000204431	0.00526854	690.581	563.031	1722.47	826.068
ENSG00000184470	TXNRD2	5176.26	1.03435	0.335311	3.08476	0.00203717	0.0324321	3896.04	2540.83	4801.72	9466.45
ENSG00000171877	FRMD5	1417.98	1.0318	0.241196	4.27783	1.8872e-05	0.00075074	986.947	894.914	2007	1783.07
ENSG00000145632	PLK2	15003.2	1.02858	0.212468	4.8411	1.2912e-06	7.74333e-05	8872.18	10396.3	17752.7	22991.8
ENSG00000177374	HIC1	1055.01	1.0267	0.260481	3.94157	8.0951e-05	0.00249292	524.992	747.41	963.398	1984.23
ENSG00000141682	PMAIP1	814.65	1.02651	0.268976	3.81635	0.000135439	0.00375744	775.257	374.155	1409.29	699.896
ENSG00000124762	CDKN1A	13723.9	1.02069	0.214277	4.76342	1.90344e-06	0.000106539	5942.38	10980.9	12868.9	25103.4
ENSG00000157168	NRG1	2982.63	1.01787	0.247391	4.11441	3.88175e-05	0.00135496	2813.13	1421.07	4720.56	2975.75
ENSG00000147459	DOCK5	2155.08	1.01597	0.23135	4.3915	1.12572e-05	0.000490642	2178.06	860.736	4246.02	1335.52
ENSG00000133216	EPHB2	6918.09	1.01556	0.222623	4.56179	5.07198e-06	0.000248948	3698.46	5256.16	8251.43	10466.3
ENSG00000110318	KIAA1377	539.427	1.0148	0.331742	3.05902	0.00222064	0.0349002	779.02	30.58	1319.54	28.5672
ENSG00000122641	INHBA	1664.74	1.01311	0.312078	3.24635	0.00116896	0.0208173	2384.1	371.457	3164.22	739.176
ENSG00000011638	TMEM159	1086.17	1.01274	0.263216	3.84755	0.000119303	0.003374	452.547	919.198	1073.2	1899.72
ENSG00000198947	DMD	677.785	1.0119	0.299081	3.38337	0.00071603	0.0144767	477.95	424.522	1199.24	609.433
ENSG00000163430	FSTL1	55890.3	1.01101	0.228054	4.4332	9.28435e-06	0.000417194	37340.3	35254.2	64559.2	86407.4
ENSG00000010327	STAB1	12083.5	1.01063	0.212755	4.75017	2.03242e-06	0.000112297	8915.45	7416.54	17916	14086
ENSG00000105520	DKFZP761J1410	639.492	1.00734	0.2759	3.65112	0.000261103	0.00648638	343.409	471.291	692.234	1051.03
ENSG00000166340	TPP1	3538.74	1.0043	0.226111	4.44164	8.92777e-06	0.00040459	2714.34	2101.02	5055.69	4283.89
ENSG00000168874	ATOH8	805.483	1.00106	0.265854	3.76546	0.000166241	0.00444164	269.082	649.374	534.691	1768.78
ENSG00000186111	PIP5K1C	3367.62	1.00073	0.225512	4.4376	9.0966e-06	0.000409912	2121.61	2281.8	4022.59	5044.49
ENSG00000183496	MEX3B	780.526	1.00035	0.266278	3.75678	0.000172115	0.00456835	473.245	540.546	906.11	1202.2
ENSG00000164574	GALNT10	7640.3	1.00018	0.230733	4.33479	1.45901e-05	0.000602955	4803.02	5016.91	8357.41	12383.9
ENSG00000077092	RARB	1552.1	0.99725	0.239504	4.16381	3.12982e-05	0.00113213	1317.18	831.055	2678.23	1381.94
ENSG00000205413	SAMD9	783.273	0.997078	0.319045	3.12519	0.00177689	0.0291307	1202.4	35.9764	1859.01	35.709
ENSG00000130775	THEMIS2	539.281	0.996691	0.319309	3.12141	0.0017999	0.0293578	234.271	473.09	612.985	836.78
ENSG00000147650	LRP12	1054.22	0.99484	0.27687	3.59317	0.000326682	0.00776636	923.911	552.238	1483.77	1256.96
ENSG00000123933	MXD4	4252.19	0.991642	0.23756	4.17428	2.98929e-05	0.0010937	1410.33	3841.38	3366.64	8390.42
ENSG00000197971	MBP	441.787	0.990984	0.311898	3.17727	0.0014867	0.0254461	175.938	330.084	311.266	949.859
ENSG00000141232	TOB1	395.34	0.986114	0.331045	2.97879	0.00289391	0.0433055	265.319	268.024	649.268	398.75
ENSG00000083750	RRAGB	712.415	0.984566	0.269572	3.65233	0.000259871	0.00646718	421.499	513.563	842.138	1072.46
ENSG00000105825	TFPI2	5626.28	0.982748	0.220231	4.46235	8.10644e-06	0.00037374	7031.88	943.482	13557.3	972.475
ENSG00000005238	FAM214B	2326.12	0.982361	0.230607	4.25989	2.04526e-05	0.000804	1308.72	1685.5	2493	3817.29
ENSG00000254726	MEX3A	1539.89	0.981611	0.259493	3.7828	0.000155072	0.00420698	1260.73	867.931	2068.11	1962.8
ENSG00000151914	DST	23892.9	0.979425	0.220082	4.45028	8.57573e-06	0.000390857	26578.9	6243.71	55857.1	6891.83
ENSG00000069812	HES2	658.773	0.977518	0.278914	3.50473	0.000457077	0.0100708	503.352	399.338	900.381	832.019
ENSG00000196639	HRH1	2005.29	0.970896	0.282791	3.43327	0.000596357	0.0125834	1583.44	1125.16	2301.08	3011.46
ENSG00000181523	SGSH	1318.13	0.970463	0.245455	3.95372	7.69441e-05	0.00241617	921.088	861.635	1709.1	1780.69
ENSG00000072274	TFRC	11992	0.968582	0.236948	4.08773	4.35606e-05	0.00149116	10197.8	6133.98	23587.5	8048.8
ENSG00000145390	USP53	2578.85	0.968483	0.232926	4.15791	3.21177e-05	0.00115653	3362.58	347.172	6271.16	334.474
ENSG00000104870	FCGRT	3241.82	0.965859	0.24585	3.92865	8.5424e-05	0.00260054	1026.46	3027.42	2473.9	6439.52
ENSG00000135749	PCNXL2	536.205	0.965857	0.327215	2.95175	0.00315982	0.0459484	544.75	245.539	786.759	567.773
ENSG00000111863	ADTRP	1314.39	0.962991	0.273699	3.51843	0.00043411	0.0096582	1190.17	685.351	1837.05	1545.01
ENSG00000204397	CARD16	1039.35	0.959313	0.260269	3.68585	0.00022794	0.00578998	631.308	773.493	1382.56	1370.03
ENSG00000151612	ZNF827	1471.99	0.95381	0.241786	3.94485	7.98495e-05	0.00246852	1141.25	907.505	2304.9	1534.3
ENSG00000115109	EPB41L5	1582.82	0.950032	0.264114	3.59705	0.000321845	0.00767425	930.496	1225.9	2222.79	1952.09
ENSG00000164976	KIAA1161	739.287	0.949912	0.286131	3.31985	0.000900646	0.0171188	367.871	620.593	859.325	1109.36
ENSG00000182916	TCEAL7	493.953	0.948496	0.322654	2.93967	0.00328562	0.0473461	304.834	370.557	760.025	540.396
ENSG00000099260	PALMD	4222.51	0.948082	0.247232	3.83478	0.000125675	0.003542	5288.49	1312.24	8101.52	2187.77
ENSG00000035862	TIMP2	11452.9	0.946012	0.227589	4.15667	3.22926e-05	0.00116021	6081.63	9279.22	13598.3	16852.3
ENSG00000153071	DAB2	11859.1	0.944585	0.217267	4.34759	1.37643e-05	0.000573286	9828.07	6923.66	17436.7	13248
ENSG00000075711	DLG1	3828.83	0.942656	0.228134	4.13202	3.59583e-05	0.00127468	4307.19	1430.06	7341.5	2236.57
ENSG00000140511	HAPLN3	1211.35	0.936984	0.263681	3.55348	0.000380168	0.00873121	412.09	1126.96	956.715	2349.65
ENSG00000129680	MAP7D3	1635.05	0.931282	0.266841	3.49003	0.000482973	0.0105251	2202.52	417.327	3269.25	651.094
ENSG00000121281	ADCY7	468.043	0.929978	0.305461	3.0445	0.00233066	0.036414	357.521	296.805	771.483	446.362
ENSG00000154310	TNIK	4454.47	0.928816	0.219706	4.22754	2.36256e-05	0.000916972	4100.21	2312.38	7741.56	3663.74
ENSG00000169760	NLGN1	1674.71	0.927931	0.245624	3.77785	0.00015819	0.00427	2304.13	244.64	3891.79	258.295
ENSG00000011422	PLAUR	3580.7	0.927	0.225118	4.11783	3.82451e-05	0.00134085	2525.23	2398.73	4511.45	4887.37
ENSG00000186994	KANK3	784.978	0.925657	0.28509	3.24689	0.00116673	0.0208173	284.135	735.718	670.273	1449.78
ENSG00000064666	CNN2	9516.81	0.922731	0.277409	3.32624	0.000880249	0.0169178	6573.69	5779.61	9000.95	16713
ENSG00000152952	PLOD2	15821.4	0.922395	0.216462	4.26123	2.03301e-05	0.000802736	20705.2	3500.51	34795	4285.08
ENSG00000051128	HOMER3	2319.99	0.922206	0.235553	3.91507	9.0378e-05	0.00272021	845.82	2074.04	1798.85	4561.23
ENSG00000167123	CERCAM	1749.94	0.918581	0.267536	3.43349	0.000595866	0.0125834	754.558	1600.05	1812.22	2832.91
ENSG00000068697	LAPTM4A	5313.08	0.917664	0.217898	4.21144	2.53751e-05	0.00096661	3226.16	3966.4	6187.14	7872.64
ENSG00000166147	FBN1	16084.1	0.917465	0.220128	4.16787	3.07456e-05	0.00112078	9094.22	12770.7	19172.5	23298.9
ENSG00000178922	HYI	4439.37	0.916706	0.241492	3.79601	0.000147042	0.00400959	2450.9	3165.93	3925.2	8215.45
ENSG00000055813	CCDC85A	509.485	0.916587	0.291157	3.14808	0.00164346	0.0274806	282.254	388.545	518.459	848.683
ENSG00000176720	BOK	3711.67	0.91648	0.225504	4.06414	4.82102e-05	0.00164327	1742.45	2919.49	3120.3	7064.43
ENSG00000065717	TLE2	563.132	0.915965	0.287445	3.18657	0.00143969	0.0247772	267.2	440.711	474.538	1070.08
ENSG00000138448	ITGAV	18615.4	0.913608	0.261654	3.49166	0.000480022	0.0104751	22877.6	6795.05	31648	13140.9
ENSG00000069122	GPR116	5796.26	0.91232	0.289055	3.15621	0.00159833	0.0269806	5141.72	3082.28	6712.28	8248.77
ENSG00000198324	FAM109A	718.894	0.90905	0.269601	3.37183	0.0007467	0.0149078	375.397	565.729	698.917	1235.53
ENSG00000013563	DNASE1L1	4186.94	0.903825	0.240056	3.76506	0.000166506	0.00444164	2167.71	3556.27	4858.05	6165.75
ENSG00000172037	LAMB2	9097.74	0.903778	0.232034	3.89502	9.81915e-05	0.00288462	4962.02	7524.47	10961.2	12943.3
ENSG00000197746	PSAP	39493.7	0.899221	0.214455	4.19305	2.75226e-05	0.00103304	20424.8	32619.8	41507.3	63422.7
ENSG00000182871	COL18A1	14636.6	0.897203	0.272609	3.29118	0.000997694	0.0183779	9485.61	9295.41	12949.1	26816.3
ENSG00000168502	SOGA2	2658.24	0.896984	0.235548	3.80808	0.000140051	0.00385187	1223.1	2075.84	2077.66	5256.36
ENSG00000154133	ROBO4	12203.4	0.895047	0.267703	3.34343	0.000827492	0.0161569	10497	6865.2	14409.9	17041.5
ENSG00000177169	ULK1	552.484	0.894543	0.288856	3.09685	0.00195587	0.0314516	329.296	407.433	566.199	907.008
ENSG00000154229	PRKCA	3054.79	0.894068	0.289256	3.09092	0.00199534	0.0319255	2915.68	1571.27	3817.31	3914.89
ENSG00000153558	FBXL2	935.746	0.892916	0.262747	3.39839	0.000677829	0.0138625	800.66	553.138	1335.77	1053.41
ENSG00000171681	ATF7IP	4557.6	0.89091	0.226875	3.92688	8.60555e-05	0.00261478	4569.69	2007.48	9105.98	2547.24
ENSG00000100968	NFATC4	1469.61	0.888754	0.240575	3.69429	0.000220502	0.00562792	680.231	1227.7	1294.72	2675.79
ENSG00000144824	PHLDB2	6678.14	0.888649	0.225052	3.94863	7.85995e-05	0.00245366	7691.41	2584.91	12448.8	3987.5
ENSG00000110799	VWF	90973.5	0.886425	0.2247	3.94493	7.98221e-05	0.00246852	60923.5	62767.2	98249.5	141954
ENSG00000062716	VMP1	15042.9	0.885381	0.224423	3.94514	7.97545e-05	0.00246852	12197.1	9325.09	19770.2	18879.3
ENSG00000110811	LEPREL2	3276.25	0.881725	0.22401	3.9361	8.28157e-05	0.00254053	1610.73	2658.66	2934.12	5901.5
ENSG00000168487	BMP1	2025.29	0.881256	0.232105	3.7968	0.000146576	0.00400373	1109.26	1618.04	2091.02	3282.85
ENSG00000167657	DAPK3	3949.78	0.880199	0.221411	3.97542	7.0256e-05	0.00225498	1876.05	3243.27	3434.43	7245.35
ENSG00000095383	TBC1D2	913.043	0.879881	0.259071	3.3963	0.000683042	0.0139247	689.64	614.297	1332.91	1015.33
ENSG00000161638	ITGA5	95853	0.878314	0.209183	4.19878	2.68351e-05	0.00101199	58249.6	73220.1	107800	144142
ENSG00000120129	DUSP1	2138.66	0.878028	0.264169	3.32373	0.000888209	0.0169685	1900.51	1214.2	2754.61	2685.32
ENSG00000083444	PLOD1	14056.2	0.875309	0.216368	4.04546	5.22204e-05	0.00175373	8031.06	10717.4	13856.1	23620.3
ENSG00000159363	ATP13A2	2368.27	0.875045	0.229201	3.81781	0.000134644	0.00374842	1381.16	1827.6	2491.09	3773.25
ENSG00000120889	TNFRSF10B	12700.5	0.870514	0.214435	4.05958	4.91612e-05	0.00167211	8134.55	9362.86	14251.4	19053.1
ENSG00000164465	DCBLD1	4087.85	0.870493	0.223693	3.89146	9.96433e-05	0.00292105	3320.24	2585.81	5668.68	4776.67
ENSG00000182197	EXT1	6348.04	0.869128	0.281374	3.08888	0.00200915	0.0321142	5517.12	3564.36	7171.54	9139.12
ENSG00000196576	PLXNB2	4138.57	0.868019	0.220596	3.93489	8.32353e-05	0.0025485	2489.48	3216.29	4656.58	6191.94
ENSG00000073008	PVR	10695.5	0.867626	0.281547	3.08163	0.00205867	0.0327091	9375.53	5959.49	12065.9	15381
ENSG00000130529	TRPM4	560.12	0.865222	0.293503	2.94792	0.00319924	0.0463947	273.786	491.078	575.748	899.866
ENSG00000137522	RNF121	2081.59	0.862494	0.276034	3.1246	0.00178049	0.0291307	1836.53	1188.12	2523.55	2778.16
ENSG00000136490	LIMD2	1832.41	0.861633	0.293897	2.93175	0.00337061	0.0482224	795.956	1795.22	2075.75	2662.7
ENSG00000101160	CTSZ	6299.96	0.857589	0.222833	3.84857	0.000118809	0.00336632	4467.14	4386.43	7408.33	8937.96
ENSG00000133816	MICAL2	15489.7	0.855429	0.264484	3.23433	0.0012193	0.0215852	16573.9	7442.62	22093.2	15848.8
ENSG00000162337	LRP5	2709.7	0.853661	0.285838	2.98652	0.00282174	0.0424569	1208.05	2637.97	3108.85	3883.95
ENSG00000132613	MTSS1L	1067.69	0.851423	0.256556	3.31866	0.000904503	0.0171565	602.141	822.061	1001.59	1844.96
ENSG00000110427	KIAA1549L	3857	0.850969	0.25808	3.2973	0.000976174	0.018128	3703.17	2092.03	5208.46	4424.34
ENSG00000107201	DDX58	1611.52	0.848421	0.256848	3.30321	0.000955853	0.0178888	1728.33	577.422	3545.19	595.15
ENSG00000134247	PTGFRN	5171.65	0.847205	0.218846	3.87123	0.000108287	0.00311241	2894.98	4216.44	5425.2	8149.98
ENSG00000187800	PEAR1	3604.67	0.845685	0.250175	3.38037	0.00072387	0.0146167	3387.99	2012.88	4917.25	4100.58
ENSG00000092931	MFSD11	1319.59	0.83717	0.248186	3.37315	0.000743126	0.0149078	870.282	1015.43	1697.64	1694.99
ENSG00000168497	SDPR	9885.1	0.834591	0.214912	3.8834	0.000103005	0.00299295	12929.1	2110.02	22387.3	2113.97
ENSG00000099204	ABLIM1	5736.01	0.834252	0.27588	3.02397	0.00249484	0.0386761	3061.51	5184.2	7632.71	7065.62
ENSG00000134013	LOXL2	15214.2	0.833696	0.21237	3.92569	8.64829e-05	0.00262277	11264.7	10676	19596.4	19319.7
ENSG00000182670	TTC3	7545.51	0.831154	0.244467	3.39986	0.000674213	0.0138062	11243.1	1494.82	15524.2	1919.95
ENSG00000170525	PFKFB3	2454.07	0.830051	0.265157	3.13041	0.00174562	0.0286779	2179.94	1441.76	3020.05	3174.53
ENSG00000126458	RRAS	2040.45	0.827377	0.232845	3.55334	0.000380367	0.00873121	1066.92	1673.8	1851.37	3569.71
ENSG00000102038	SMARCA1	1399.71	0.826835	0.280475	2.94799	0.00319852	0.0463947	1194.87	803.174	2711.65	889.154
ENSG00000135083	CCNJL	730.23	0.825897	0.275441	2.99845	0.00271356	0.0412883	396.096	572.925	637.81	1314.09
ENSG00000171867	PRNP	6705.58	0.82476	0.265733	3.10372	0.00191107	0.0307934	5776.79	3989.79	7683.32	9372.42
ENSG00000125124	BBS2	1681.85	0.82435	0.236532	3.48514	0.000491873	0.0107044	1091.38	1283.46	1907.7	2444.87
ENSG00000196935	SRGAP1	1607.52	0.823031	0.269266	3.05657	0.00223883	0.0350891	1875.11	697.043	2629.53	1228.39
ENSG00000189159	HN1	13724.1	0.822229	0.215091	3.8227	0.000132	0.00369414	9490.31	10024.8	15874.6	19506.6
ENSG00000167566	NCKAP5L	2112.41	0.819087	0.231184	3.543	0.0003956	0.00899235	1195.81	1715.18	2103.44	3435.2
ENSG00000135931	ARMC9	1347.88	0.818685	0.276995	2.95559	0.00312067	0.0455037	779.02	1165.64	1772.12	1674.75
ENSG00000134590	FAM127A	3022.84	0.817476	0.225208	3.62988	0.000283554	0.00686382	1636.13	2539.04	3003.82	4912.37
ENSG00000010322	NISCH	3813.06	0.81109	0.225464	3.59743	0.000321381	0.00767425	2343.65	3096.67	4448.44	5363.49
ENSG00000137502	RAB30	1105.78	0.810775	0.256255	3.16393	0.00155652	0.0263865	1074.45	577.422	2035.64	735.605
ENSG00000186866	POFUT2	1559.12	0.807878	0.251776	3.20872	0.00133325	0.0232692	1076.33	1117.07	1642.26	2400.83
ENSG00000171992	SYNPO	3918.5	0.805412	0.268015	3.00511	0.00265489	0.0407219	3077.51	2496.76	4082.75	6016.96
ENSG00000135968	GCC2	1628.47	0.803577	0.247539	3.24627	0.00116928	0.0208173	2388.81	204.166	3739.97	180.926
ENSG00000105327	BBC3	863.87	0.801558	0.270738	2.96064	0.00307001	0.0449477	346.231	827.458	704.646	1577.15
ENSG00000105223	PLD3	4762.23	0.801519	0.237989	3.36789	0.000757466	0.0150662	2008.71	4587.89	4215.46	8236.87
ENSG00000160588	MPZL3	1289.21	0.801061	0.255074	3.1405	0.00168658	0.0280253	800.66	1063.1	1599.3	1693.8
ENSG00000140941	MAP1LC3B	4405.19	0.800093	0.234436	3.41284	0.000642898	0.0133421	4013.65	2648.76	6016.23	4942.12
ENSG00000091986	CCDC80	1516.67	0.7998	0.254893	3.13779	0.00170229	0.0282175	980.361	1227.7	2004.14	1854.49
ENSG00000182534	MXRA7	6825.93	0.797734	0.218559	3.64997	0.000262273	0.00649656	3541.34	5953.2	6612.03	11197.1
ENSG00000169756	LIMS1	6543.43	0.794889	0.222306	3.57565	0.000349361	0.00818745	9035.88	1564.07	13783.6	1790.21
ENSG00000184497	TMEM255B	966.484	0.794887	0.268444	2.96109	0.00306551	0.0449457	589.91	811.268	1198.28	1266.48
ENSG00000181104	F2R	19844.4	0.794825	0.221651	3.58593	0.000335873	0.0079258	21329.9	9845.85	32374.6	15827.4
ENSG00000117139	KDM5B	5148.14	0.793427	0.218105	3.63782	0.000274955	0.00673021	3346.59	4023.06	5801.4	7421.52
ENSG00000214548	MEG3	3451.27	0.79246	0.248156	3.19339	0.00140613	0.0242755	2439.61	2634.37	5138.76	3592.32
ENSG00000033100	CHPF2	4155.19	0.79195	0.220819	3.58642	0.00033525	0.00792283	2481.95	3347.61	4227.88	6563.31
ENSG00000099785	MARCH2	1515.62	0.791761	0.27012	2.93114	0.00337717	0.0482729	595.555	1525.4	1315.72	2625.8
ENSG00000128591	FLNC	8063.61	0.790564	0.237809	3.32436	0.000886208	0.0169685	6697.88	5210.29	9664.54	10681.7
ENSG00000165886	UBTD1	1894.2	0.789662	0.264231	2.98853	0.00280325	0.042306	731.037	1920.24	1621.26	3304.27
ENSG00000082641	NFE2L1	15968	0.789404	0.232005	3.40253	0.000667646	0.0136893	8902.28	14130.6	18367.6	22471.7
ENSG00000143067	ZNF697	2274.1	0.788254	0.249618	3.15784	0.00158945	0.0268589	1871.34	1483.13	2712.6	3029.31
ENSG00000185624	P4HB	44537.4	0.78551	0.212693	3.69317	0.000221476	0.00564375	27055	36849.8	49838.9	64405.9
ENSG00000090924	PLEKHG2	1375.08	0.783976	0.247619	3.16606	0.00154519	0.0262501	1047.16	966.866	1646.08	1840.2
ENSG00000197555	SIPA1L1	1902.14	0.783051	0.251944	3.10804	0.00188335	0.030439	1394.33	1420.17	2834.82	1959.23
ENSG00000101670	LIPG	9557.48	0.781699	0.214119	3.65077	0.000261456	0.00648638	6985.78	7027.99	11777.5	12438.6
ENSG00000142627	EPHA2	6481.1	0.780945	0.247953	3.14957	0.00163509	0.0273981	5561.34	4081.53	7675.68	8605.86
ENSG00000166741	NNMT	7159.57	0.777761	0.216148	3.59828	0.000320323	0.00766085	4181.12	5861.46	7042.64	11553
ENSG00000144810	COL8A1	15689.6	0.776818	0.230102	3.37598	0.000735544	0.0148149	13299.8	10160.6	19433.2	19864.9
ENSG00000007384	RHBDF1	1275.92	0.774928	0.244646	3.16755	0.00153731	0.0262	697.167	1084.69	1212.6	2109.21
ENSG00000173801	JUP	6716.61	0.774354	0.249289	3.10624	0.00189481	0.0305931	2922.27	6650.24	6312.22	10981.7
ENSG00000188070	C11orf95	2228.65	0.772237	0.240944	3.20505	0.00135038	0.0235166	1093.26	2062.35	2151.18	3607.8
ENSG00000168016	TRANK1	887.524	0.770571	0.258763	2.9779	0.00290235	0.0433505	505.234	748.31	881.285	1415.27
ENSG00000136068	FLNB	86164.9	0.768749	0.216217	3.55546	0.00037732	0.00871603	62841.9	62774.4	97893.3	121150
ENSG00000102316	MAGED2	10802.6	0.767978	0.21601	3.55529	0.000377556	0.00871603	5792.79	9013.89	9441.11	18962.7
ENSG00000198720	ANKRD13B	1018.89	0.767845	0.263191	2.91744	0.00352915	0.0499529	510.879	938.085	1000.64	1625.95
ENSG00000084234	APLP2	37661.8	0.766555	0.210728	3.63765	0.000275134	0.00673021	26833.9	28749.7	47090	47973.8
ENSG00000023902	PLEKHO1	4421.22	0.766547	0.224356	3.41665	0.00063396	0.0132195	2661.65	3529.29	4230.74	7263.21
ENSG00000178585	CTNNBIP1	1770.98	0.766108	0.248564	3.08213	0.00205524	0.0326871	742.327	1723.27	1486.63	3131.68
ENSG00000165102	HGSNAT	3035.81	0.765276	0.226765	3.37475	0.000738817	0.014862	2039.75	2339.37	3296.94	4467.19
ENSG00000072682	P4HA2	2283	0.761394	0.236902	3.21396	0.00130917	0.0228989	1246.62	2030.87	2362.19	3492.34
ENSG00000109079	TNFAIP1	5267.95	0.760028	0.218556	3.4775	0.000506113	0.0109844	2919.44	4542.92	5146.4	8463.03
ENSG00000155465	SLC7A7	1071.82	0.75917	0.259913	2.92086	0.00349063	0.0495396	397.978	1055.01	776.257	2058.03
ENSG00000198420	FAM115A	1071.8	0.759047	0.252692	3.00384	0.00266593	0.0407345	1278.61	426.321	2044.24	538.015
ENSG00000065308	TRAM2	14760.9	0.758993	0.250233	3.03314	0.00242019	0.0376653	11494.3	9907.01	15355.2	22287.2
ENSG00000091136	LAMB1	35300.7	0.758419	0.226269	3.35184	0.000802752	0.0157703	40308.7	16706.6	57767.6	26419.9
ENSG00000115170	ACVR1	1547	0.755879	0.254554	2.96942	0.00298358	0.0442324	1564.63	867.931	2239.02	1516.44
ENSG00000104774	MAN2B1	1465.21	0.754533	0.242583	3.11042	0.00186824	0.0302868	698.108	1340.12	1267.03	2555.57
ENSG00000178033	FAM26E	1623.47	0.752697	0.244539	3.07802	0.00208378	0.0330422	1010.47	1372.5	1898.15	2212.77
ENSG00000135596	MICAL1	1402.42	0.749794	0.242518	3.09171	0.0019901	0.0319057	1057.51	1045.12	1851.37	1655.71
ENSG00000152127	MGAT5	10232.7	0.748285	0.232893	3.21299	0.00131359	0.0229512	6477.72	8708.99	12888.9	12855.2
ENSG00000115129	TP53I3	3882.26	0.74721	0.221547	3.3727	0.00074436	0.0149078	2684.23	3013.92	4410.25	5420.62
ENSG00000102908	NFAT5	4826.77	0.747041	0.229989	3.24816	0.00116154	0.0207883	5209.46	2150.49	9598.66	2348.46
ENSG00000141424	SLC39A6	1220.09	0.746953	0.249127	2.99828	0.00271511	0.0412883	1401.86	553.138	2163.59	761.792
ENSG00000138604	GLCE	11751.2	0.74689	0.230011	3.24718	0.00116553	0.0208173	9962.62	7788.9	14335.4	14918
ENSG00000064601	CTSA	5800.7	0.745255	0.237954	3.13193	0.00173662	0.0285888	3332.48	5215.68	6704.64	7950.01
ENSG00000006756	ARSD	1211.95	0.743522	0.248903	2.98719	0.0028155	0.0424107	683.054	1063.1	1231.7	1869.96
ENSG00000171310	CHST11	2449.41	0.743314	0.228292	3.25598	0.00113001	0.0204143	1859.11	1820.41	3175.68	2942.42
ENSG00000162512	SDC3	1168.98	0.741979	0.248005	2.9918	0.0027734	0.0419746	583.324	1045.12	1007.32	2040.17
ENSG00000183853	KIRREL	3989.49	0.741959	0.222448	3.33542	0.000851702	0.0164543	2873.34	3021.12	4596.43	5467.04
ENSG00000122642	FKBP9	4904.96	0.741847	0.220902	3.35827	0.000784329	0.0154655	2849.82	4065.34	4567.79	8136.89
ENSG00000167680	SEMA6B	8506.22	0.737748	0.217892	3.38584	0.000709614	0.0143652	3428.44	8155.86	6240.61	16200
ENSG00000197324	LRP10	7476.84	0.737021	0.216378	3.40618	0.000658799	0.0135427	4312.84	6469.46	7545.83	11579.2
ENSG00000143878	RHOB	23649.5	0.736985	0.22735	3.24164	0.00118845	0.0211351	14849.4	18343.5	21576.7	39828.6
ENSG00000162736	NCSTN	4916.1	0.735183	0.219943	3.34261	0.000829954	0.0161851	3158.42	3959.21	5077.65	7469.13
ENSG00000184867	ARMCX2	3610.84	0.733866	0.223039	3.29031	0.00100077	0.0184133	2385.98	2947.37	4138.13	4971.88
ENSG00000132970	WASF3	1503.63	0.733413	0.24275	3.02126	0.00251722	0.0388719	1358.58	967.766	2091.98	1596.19
ENSG00000158716	DUSP23	3027.09	0.732701	0.228825	3.20201	0.0013647	0.0236371	1816.77	2471.58	2829.09	4990.93
ENSG00000164687	FABP5	2334.37	0.727583	0.231216	3.14676	0.00165088	0.0275469	1948.49	1628.83	3391.47	2368.7
ENSG00000134986	NREP	5013.81	0.725943	0.221433	3.27839	0.001044	0.0190767	2847	4433.19	5069.06	7706
ENSG00000091490	SEL1L3	8559.61	0.723669	0.225978	3.20239	0.00136291	0.0236371	5759.86	7097.25	10800.8	10580.6
ENSG00000196155	PLEKHG4	1597.76	0.720235	0.24266	2.96808	0.00299663	0.0443136	1120.55	1286.16	2015.59	1968.76
ENSG00000180353	HCLS1	4093.69	0.71942	0.230602	3.11975	0.00181005	0.0294932	2784.9	3378.19	5173.13	5038.54
ENSG00000082397	EPB41L3	6233.76	0.716991	0.217131	3.30211	0.000959592	0.0179034	6786.32	3093.07	11174.1	3881.57
ENSG00000173281	PPP1R3B	4117.98	0.71673	0.233638	3.06769	0.00215719	0.0340371	3151.83	2985.14	4538.19	5796.76
ENSG00000177239	MAN1B1	4442.85	0.716425	0.225648	3.17497	0.00149853	0.0255938	2168.65	4188.56	3960.53	7453.65
ENSG00000197321	SVIL	6334.63	0.714344	0.218641	3.2672	0.00108618	0.0197343	5251.8	4496.15	9039.14	6551.41
ENSG00000185567	AHNAK2	19670.4	0.71144	0.212198	3.35272	0.000800217	0.0157399	13679.9	15543.6	21726.6	27731.6
ENSG00000175746	C15orf54	1841.31	0.71067	0.236997	2.99864	0.00271186	0.0412883	2215.69	706.037	3676.95	766.553
ENSG00000173068	BNC2	2812.95	0.706928	0.226229	3.12483	0.00177908	0.0291307	2420.8	1940.93	4041.69	2848.39
ENSG00000115295	CLIP4	1849.78	0.70564	0.237772	2.96772	0.00300017	0.0443136	1783.84	1141.35	2680.14	1793.78
ENSG00000009413	REV3L	2822.55	0.705211	0.239885	2.93979	0.00328439	0.0473461	4378.7	476.688	5959.89	474.929
ENSG00000213614	HEXA	2674.56	0.704637	0.236292	2.98205	0.00286321	0.0429763	1606.96	2380.74	2964.67	3745.87
ENSG00000112837	TBX18	2469.28	0.699762	0.233041	3.00274	0.00267561	0.0408191	2892.16	1157.54	4233.61	1593.81
ENSG00000124067	SLC12A4	2401.74	0.698816	0.231211	3.02242	0.00250764	0.0387615	1580.62	1944.53	2429.98	3651.84
ENSG00000109861	CTSC	10536.5	0.698303	0.21354	3.27012	0.00107501	0.0195536	9105.51	7287.02	14444.3	11309
ENSG00000131724	IL13RA1	6486.37	0.694083	0.236374	2.93638	0.00332065	0.0477216	5869.94	4245.22	7999.36	7830.98
ENSG00000171206	TRIM8	3471.95	0.691424	0.226308	3.05524	0.0022488	0.0351694	2485.71	2807.96	4318.58	4275.56
ENSG00000110047	EHD1	5388.25	0.689751	0.219986	3.13543	0.00171605	0.0283379	3859.35	4229.03	5921.7	7542.93
ENSG00000177054	ZDHHC13	5480.9	0.689569	0.217772	3.16648	0.00154298	0.0262406	4963.9	3654.31	7797.89	5507.52
ENSG00000132274	TRIM22	4092.5	0.685269	0.233564	2.93397	0.0033466	0.047965	2774.55	3475.32	5124.44	4995.69
ENSG00000197747	S100A10	8695.78	0.684662	0.214867	3.18645	0.0014403	0.0247772	5347.77	7545.16	8906.42	12983.8
ENSG00000171603	CLSTN1	7295.47	0.682479	0.219995	3.10225	0.00192058	0.0309153	5432.44	5597.03	8101.52	10050.9
ENSG00000151348	EXT2	5805.24	0.678516	0.22038	3.07885	0.00207804	0.032984	3578.04	5114.95	6156.58	8371.38
ENSG00000123636	BAZ2B	2812.65	0.678098	0.227877	2.97572	0.00292299	0.0435182	3905.45	702.44	5976.13	666.568
ENSG00000171634	BPTF	5236.63	0.674672	0.223171	3.02312	0.00250183	0.0387467	6985.78	1830.3	9960.53	2169.92
ENSG00000118257	NRP2	15148.1	0.671143	0.225542	2.97568	0.00292337	0.0435182	10260.9	12994.7	18755.2	18581.8
ENSG00000048392	RRM2B	3660.83	0.670427	0.226287	2.96272	0.00304929	0.044812	2906.27	2793.57	4982.17	3961.32
ENSG00000142192	APP	43810.7	0.670261	0.215197	3.11464	0.00184171	0.0299175	30392.1	36721.1	52650.8	55478.7
ENSG00000049449	RCN1	14019.9	0.66835	0.220389	3.03258	0.00242469	0.0376985	11456.7	10454.7	20069.1	14099.1
ENSG00000103415	HMOX2	4670.5	0.665841	0.220561	3.01886	0.00253731	0.0390783	3053.04	3896.25	4671.86	7060.86
ENSG00000109436	TBC1D9	4052.02	0.665042	0.221326	3.00481	0.00265748	0.0407219	3609.08	2798.97	5510.18	4289.84
ENSG00000108622	ICAM2	25245.1	0.659806	0.221974	2.97245	0.00295435	0.0439216	15133.5	23176.9	27239.6	35430.5
ENSG00000178719	GRINA	3882.98	0.657987	0.224911	2.92555	0.00343849	0.048974	1947.55	3724.46	3351.37	6508.56
ENSG00000071553	ATP6AP1	6133.12	0.646987	0.219513	2.94738	0.0032048	0.0464333	3600.62	5611.42	6056.33	9264.1
ENSG00000175130	MARCKSL1	7052.73	0.646548	0.221489	2.9191	0.00351047	0.0497768	3517.82	6867.9	6107.89	11717.3
ENSG00000145730	PAM	8034.61	0.64549	0.216011	2.98823	0.00280597	0.0423071	5934.86	6414.6	8951.3	10837.7
ENSG00000124766	SOX4	10537.8	0.642406	0.214891	2.98945	0.00279481	0.0422186	7816.55	8400.49	11713.6	14220.5
ENSG00000004399	PLXND1	19639.1	0.634826	0.214282	2.96258	0.00305077	0.044812	15102.5	15737.9	24930	22785.9
ENSG00000125144	MT1G	768.881	-7.85457	2.4955	-3.14749	0.00164679	0.0275074	1960.72	843.647	0.954805	270.198
ENSG00000105737	GRIK5	20.2989	-7.27734	1.83311	-3.96993	7.18932e-05	0.00228	5.64507	75.5505	0	0
ENSG00000259554	RP11-408J6.1	13.691	-6.89079	1.95082	-3.53225	0.000412037	NA	38.5747	16.1894	0	0
ENSG00000120594	PLXDC2	29.5719	-6.71354	1.55467	-4.31831	1.57232e-05	0.000644771	70.5634	46.7693	0.954805	0
ENSG00000047365	ARAP2	10.6333	-6.67021	2.06399	-3.2317	0.00123057	NA	26.3437	16.1894	0	0
ENSG00000222343	RN7SKP139	7.13617	-6.18774	2.30108	-2.68906	0.00716543	NA	15.0535	13.4912	0	0
ENSG00000137726	FXYD6	48.1762	-5.89367	1.10997	-5.30975	1.09775e-07	9.46557e-06	57.3916	132.213	1.90961	1.1903
ENSG00000189067	LITAF	506.119	-5.80423	0.451916	-12.8436	9.34111e-38	7.45047e-34	575.798	1413.87	18.1413	16.6642
ENSG00000267886	CTD-2291D10.4	29.1017	-5.73229	1.32834	-4.31538	1.59327e-05	0.00065002	62.0958	52.1658	0.954805	1.1903
ENSG00000137573	SULF1	304.68	-5.71037	0.480617	-11.8813	1.4797e-32	3.37203e-29	325.533	867.931	8.59325	16.6642
ENSG00000213988	ZNF90	40.0762	-5.40246	1.13665	-4.75298	2.00444e-06	0.0001118	143.949	13.4912	2.86442	0
ENSG00000171004	HS6ST2	54.56	-5.39549	1.00404	-5.37376	7.71101e-08	7.06931e-06	160.885	53.0652	1.90961	2.3806
ENSG00000198300	PEG3	17.8666	-5.20306	1.55701	-3.3417	0.00083267	0.0162183	27.2845	42.2723	1.90961	0
ENSG00000255986	MT1JP	28.1773	-5.0079	1.34296	-3.729	0.000192241	0.00505211	100.67	9.89352	0.954805	1.1903
ENSG00000130413	STK33	63.9092	-4.99879	0.91552	-5.46006	4.75967e-08	4.6868e-06	219.217	28.7811	7.63844	0
ENSG00000132840	BHMT2	22.6683	-4.93541	1.326	-3.72202	0.000197638	0.00512036	22.5803	64.7576	0.954805	2.3806
ENSG00000011201	KAL1	38.3722	-4.917	1.23724	-3.97418	7.06209e-05	0.00225735	103.493	40.4735	0	9.52239
ENSG00000167785	ZNF558	32.4222	-4.66276	1.11692	-4.17466	2.98437e-05	0.0010937	78.0902	45.8699	5.72883	0
ENSG00000182983	ZNF662	22.2738	-4.6543	1.35557	-3.43346	0.000595926	0.0125834	43.2789	38.6747	0	7.1418
ENSG00000164330	EBF1	13.9092	-4.62747	1.56012	-2.96611	0.00301597	NA	30.1071	23.3847	0.954805	1.1903
ENSG00000178538	CA8	18.1851	-4.58369	1.54044	-2.97557	0.00292449	0.0435182	14.1127	55.7635	2.86442	0
ENSG00000156968	MPV17L	18.2645	-4.58007	1.35754	-3.3738	0.000741374	0.0148947	31.0479	38.6747	0.954805	2.3806
ENSG00000183850	ZNF730	42.4906	-4.541	1.03289	-4.39642	1.10052e-05	0.000483518	155.24	8.99411	5.72883	0
ENSG00000103489	XYLT1	139.602	-4.41611	0.660899	-6.68197	2.35743e-11	4.58607e-09	230.507	299.504	24.8249	3.5709
ENSG00000078596	ITM2A	140.622	-4.27525	0.573756	-7.45134	9.24002e-14	2.83455e-11	407.386	132.213	13.3673	9.52239
ENSG00000152217	SETBP1	50.1679	-4.16481	0.866724	-4.80523	1.54571e-06	8.90151e-05	104.434	84.5446	10.5029	1.1903
ENSG00000185313	SCN10A	22.4916	-4.06907	1.15136	-3.53414	0.0004091	0.00920494	39.5155	44.9705	1.90961	3.5709
ENSG00000170430	MGMT	233.05	-3.93485	0.505519	-7.7838	7.03807e-15	2.6091e-12	227.685	594.51	7.63844	102.366
ENSG00000231205	ZNF826P	37.355	-3.92549	1.00484	-3.90659	9.36082e-05	0.00278589	88.4395	48.5682	12.4125	0
ENSG00000086205	FOLH1	36.3937	-3.89029	0.917846	-4.2385	2.25016e-05	0.000879767	77.1494	59.3611	6.68364	2.3806
ENSG00000138080	EMILIN1	236.108	-3.79606	0.58158	-6.52716	6.70292e-11	1.21506e-08	280.372	596.309	53.4691	14.2836
ENSG00000174669	SLC29A2	90.8913	-3.78881	0.625821	-6.05415	1.41159e-09	1.99271e-07	100.67	238.344	11.4577	13.0933
ENSG00000182636	NDN	439.59	-3.73451	0.353843	-10.5542	4.86016e-26	4.30718e-23	381.983	1239.39	38.1922	98.7948
ENSG00000147100	SLC16A2	68.4989	-3.719	0.707726	-5.25486	1.4814e-07	1.23724e-05	105.375	149.302	13.3673	5.9515
ENSG00000156298	TSPAN7	68.7247	-3.68273	0.875426	-4.20678	2.59034e-05	0.000983837	53.6282	201.468	16.2317	3.5709
ENSG00000197647	ZNF433	28.6216	-3.62942	1.04334	-3.47865	0.000503939	0.0109521	52.6874	50.367	1.90961	9.52239
ENSG00000196172	ZNF681	42.9475	-3.60873	0.97941	-3.6846	0.000229063	0.00580925	145.831	12.5917	13.3673	0
ENSG00000086289	EPDR1	33.4849	-3.5391	0.953045	-3.71347	0.00020444	0.00526854	55.5099	67.4558	8.59325	2.3806
ENSG00000234444	ZNF736	212.907	-3.47078	0.444319	-7.81146	5.65283e-15	2.19936e-12	634.13	150.202	60.1527	7.1418
ENSG00000126878	AIF1L	646.289	-3.44343	0.296618	-11.6089	3.71166e-31	5.38258e-28	574.857	1726.87	52.5143	230.918
ENSG00000109472	CPE	209.585	-3.41336	0.428402	-7.96766	1.61701e-15	7.16515e-13	248.383	515.362	30.5538	44.0411
ENSG00000197124	ZNF682	49.5302	-3.41224	0.93179	-3.66202	0.00025023	0.00626927	165.589	14.3906	18.1413	0
ENSG00000114115	RBP1	37.3836	-3.39451	0.899559	-3.77353	0.000160954	0.00433705	54.5691	81.8464	9.54805	3.5709
ENSG00000158528	PPP1R9A	138.631	-3.38537	0.479871	-7.05475	1.72914e-12	4.30989e-10	234.271	271.622	24.8249	23.806
ENSG00000102349	KLF8	35.6919	-3.3795	0.875951	-3.85809	0.000114277	0.00325527	60.2141	70.154	7.63844	4.7612
ENSG00000155093	PTPRN2	97.5693	-3.36253	0.611271	-5.50088	3.77901e-08	3.76767e-06	63.9775	289.61	10.5029	26.1866
ENSG00000013016	EHD3	722.617	-3.31181	0.284477	-11.6418	2.52769e-31	4.03217e-28	844.88	1731.37	82.1132	232.108
ENSG00000223547	ZNF844	69.3177	-3.28261	0.668104	-4.91332	8.95482e-07	5.66854e-05	174.997	79.1481	12.4125	10.7127
ENSG00000155962	CLIC2	46.5021	-3.27369	0.913135	-3.58511	0.000336935	0.00793912	61.155	104.332	18.1413	2.3806
ENSG00000140450	ARRDC4	47.3836	-3.19688	0.755517	-4.23138	2.32263e-05	0.000905882	104.434	67.4558	10.5029	7.1418
ENSG00000087303	NID2	1340.45	-3.16022	0.256345	-12.328	6.4043e-35	2.55404e-31	2667.3	2168.48	328.453	197.59
ENSG00000184489	PTP4A3	279.143	-3.03026	0.452164	-6.70167	2.06047e-11	4.05785e-09	140.186	850.842	31.5086	94.0336
ENSG00000137474	MYO7A	162.129	-2.97279	0.550626	-5.39893	6.70377e-08	6.24467e-06	150.535	428.119	40.1018	29.7575
ENSG00000166402	TUB	281.648	-2.94526	0.367433	-8.01577	1.09453e-15	4.98857e-13	450.665	536.049	50.6047	89.2725
ENSG00000066735	KIF26A	456.97	-2.89963	0.385448	-7.52274	5.36382e-14	1.71127e-11	416.795	1198.01	91.6613	121.411
ENSG00000166770	ZNF667-AS1	49.9301	-2.86771	0.749265	-3.82737	0.000129521	0.00363113	81.8536	93.5387	17.1865	7.1418
ENSG00000213853	EMP2	925.075	-2.76102	0.26415	-10.4525	1.42771e-25	1.19867e-22	1022.7	2132.5	154.678	390.418
ENSG00000107719	PALD1	2318.94	-2.73823	0.23428	-11.6879	1.47024e-31	2.93166e-28	1879.81	5900.13	300.764	1195.06
ENSG00000187513	GJA4	146.006	-2.73039	0.455485	-5.99448	2.04143e-09	2.7431e-07	192.873	304.9	26.7345	59.515
ENSG00000241732	RP11-38P22.2	47.0957	-2.70205	0.824584	-3.27686	0.00104967	0.0191363	130.778	29.6805	26.7345	1.1903
ENSG00000099958	DERL3	40.7849	-2.67805	0.794211	-3.37196	0.000746343	0.0149078	45.1606	95.3375	9.54805	13.0933
ENSG00000198889	DCAF12L1	182.162	-2.6634	0.467579	-5.69614	1.22548e-08	1.37668e-06	566.389	81.8464	69.7008	10.7127
ENSG00000214357	NEURL1B	55.3206	-2.65836	0.686664	-3.87141	0.000108206	0.00311241	67.7409	122.32	13.3673	17.8545
ENSG00000065675	PRKCQ	44.4287	-2.65343	0.781176	-3.39671	0.000682017	0.0139247	31.0479	113.326	4.77403	28.5672
ENSG00000184060	ADAP2	34.3128	-2.63862	0.904027	-2.91874	0.00351451	0.0497899	24.462	94.4381	7.63844	10.7127
ENSG00000169860	P2RY1	99.917	-2.59447	0.6291	-4.1241	3.72185e-05	0.00131352	249.324	81.8464	64.9268	3.5709
ENSG00000196966	HIST1H3E	1713.43	-2.58771	0.240902	-10.7417	6.48094e-27	6.52613e-24	2071.74	3674.09	334.182	773.695
ENSG00000198417	MT1F	162.141	-2.58765	0.669784	-3.86341	0.000111815	0.00320803	338.704	172.687	18.1413	119.03
ENSG00000240583	AQP1	367.118	-2.57555	0.583991	-4.41026	1.03246e-05	0.000458768	158.062	1136.85	92.6161	80.9404
ENSG00000156299	TIAM1	36.2532	-2.54874	0.850648	-2.99624	0.00273335	0.0414867	60.2141	60.2605	6.68364	17.8545
ENSG00000228203	RNF144A-AS1	46.6134	-2.54159	0.755927	-3.36222	0.00077319	0.0152648	85.617	71.0534	9.54805	20.2351
ENSG00000076554	TPD52	294.301	-2.53243	0.464942	-5.44677	5.12935e-08	4.98923e-06	523.11	455.102	168.046	30.9478
ENSG00000167642	SPINT2	294.883	-2.50316	0.497408	-5.03242	4.84334e-07	3.46462e-05	145.831	873.328	59.1979	101.175
ENSG00000001561	ENPP4	307.21	-2.4855	0.384822	-6.45884	1.05511e-10	1.82947e-08	614.372	423.622	147.995	42.8508
ENSG00000178343	SHISA3	135.749	-2.45667	0.636436	-3.86005	0.000113363	0.003235	282.254	153.799	20.0509	86.8919
ENSG00000117595	IRF6	325.013	-2.45646	0.384925	-6.38165	1.75184e-10	2.91098e-08	305.775	700.641	40.1018	253.534
ENSG00000171714	ANO5	62.001	-2.42951	0.67839	-3.58129	0.000341904	0.00804063	57.3916	152	17.1865	21.4254
ENSG00000134323	MYCN	93.0864	-2.39828	0.579919	-4.13555	3.54108e-05	0.00126088	81.8536	231.149	24.8249	34.5187
ENSG00000158321	AUTS2	76.7767	-2.39412	0.583352	-4.10407	4.05947e-05	0.00140166	163.707	97.1363	29.599	16.6642
ENSG00000267383	CTC-260E6.6	82.2539	-2.39237	0.624654	-3.82991	0.000128191	0.00360018	242.738	36.8758	45.8306	3.5709
ENSG00000163629	PTPN13	226.112	-2.38227	0.390741	-6.09681	1.08206e-09	1.59825e-07	496.767	266.226	106.938	34.5187
ENSG00000100206	DMC1	49.3594	-2.3804	0.720597	-3.30338	0.000955278	0.0178888	92.2029	73.7517	21.9605	9.52239
ENSG00000269837	RP11-15H20.5	37.0381	-2.35266	0.803324	-2.92866	0.00340424	0.0485728	60.2141	63.8582	13.3673	10.7127
ENSG00000186777	ZNF732	65.0209	-2.34657	0.685048	-3.4254	0.00061389	0.0128852	190.051	36.8758	24.8249	8.3321
ENSG00000112972	HMGCS1	4280.29	-2.21596	0.259847	-8.52793	1.48983e-17	8.1951e-15	5311.07	8754.86	1487.59	1567.62
ENSG00000213971	RP11-15H20.6	44.97	-2.19648	0.728316	-3.01584	0.00256272	0.0394218	81.8536	66.5564	17.1865	14.2836
ENSG00000151882	CCL28	52.1067	-2.15016	0.679962	-3.16217	0.00156599	0.0265187	88.4395	81.8464	19.0961	19.0448
ENSG00000081665	ZNF506	137.213	-2.13331	0.488625	-4.36594	1.26579e-05	0.000534177	362.226	85.444	91.6613	9.52239
ENSG00000135119	RNFT2	170.984	-2.06526	0.427421	-4.83191	1.35227e-06	8.01911e-05	178.761	366.96	52.5143	85.7016
ENSG00000205362	MT1A	216.437	-2.03754	0.397487	-5.12606	2.95864e-07	2.32575e-05	208.868	442.51	42.9662	171.403
ENSG00000160229	ZNF66	76.6197	-2.03096	0.643594	-3.15565	0.00160142	0.0270041	202.282	40.4735	60.1527	3.5709
ENSG00000057657	PRDM1	78.6767	-2.02627	0.566717	-3.57544	0.000349633	0.00818745	144.89	109.728	36.2826	23.806
ENSG00000189337	KAZN	80.7478	-2.01399	0.563332	-3.57514	0.00035004	0.00818745	87.4987	166.391	23.8701	45.2314
ENSG00000130755	GMFG	491.875	-2.00968	0.301677	-6.66169	2.70703e-11	5.14079e-09	707.516	865.233	194.78	199.97
ENSG00000186918	ZNF395	245.499	-2.0009	0.379431	-5.27342	1.33907e-07	1.12425e-05	178.761	540.546	40.1018	222.586
ENSG00000162409	PRKAA2	168.024	-1.99809	0.441149	-4.52929	5.91818e-06	0.000286951	214.513	322.888	71.6104	63.0859
ENSG00000176194	CIDEA	70.1283	-1.98524	0.6274	-3.16424	0.00155489	0.0263865	48.924	171.787	18.1413	41.6605
ENSG00000179044	EXOC3L1	440.446	-1.95598	0.305183	-6.40919	1.46294e-10	2.47694e-08	588.969	795.079	152.769	224.967
ENSG00000128408	RIBC2	74.9362	-1.94204	0.586641	-3.31043	0.000931523	0.0175233	95.0254	134.912	21.0057	48.8023
ENSG00000227051	C14orf132	233.985	-1.92906	0.377795	-5.1061	3.28884e-07	2.51022e-05	354.699	387.646	107.893	85.7016
ENSG00000118946	PCDH17	297.615	-1.91862	0.35513	-5.40256	6.56948e-08	6.1645e-06	731.978	220.356	202.419	35.709
ENSG00000205269	TMEM170B	394.856	-1.90827	0.316951	-6.02071	1.73654e-09	2.42994e-07	672.705	581.019	190.006	135.694
ENSG00000187123	LYPD6	183.835	-1.89645	0.422578	-4.48782	7.19563e-06	0.000343667	213.572	335.48	45.8306	140.455
ENSG00000169418	NPR1	690.966	-1.8825	0.424076	-4.43905	9.03551e-06	0.000408313	489.24	1719.67	278.803	276.149
ENSG00000165152	TMEM246	83.9	-1.88248	0.615636	-3.05778	0.00222985	0.0350104	143.949	116.024	60.1527	15.4739
ENSG00000131773	KHDRBS3	317.834	-1.86767	0.351104	-5.31943	1.04094e-07	9.05462e-06	717.865	307.598	161.362	84.5113
ENSG00000198339	HIST1H4I	2848.65	-1.86327	0.239464	-7.78098	7.19662e-15	2.6091e-12	2981.54	5500.8	730.426	2181.82
ENSG00000138771	SHROOM3	972.418	-1.85872	0.375655	-4.94794	7.50024e-07	4.96447e-05	1079.15	1642.32	190.961	977.236
ENSG00000076770	MBNL3	338.327	-1.85355	0.334523	-5.54088	3.00951e-08	3.09727e-06	810.068	273.421	213.876	55.9441
ENSG00000196081	ZNF724P	156.95	-1.84663	0.523013	-3.53075	0.000414381	0.009284	473.245	25.1835	126.989	2.3806
ENSG00000232677	LINC00665	141.189	-1.83494	0.502868	-3.64894	0.000263324	0.00651248	238.034	190.675	42.0114	94.0336
ENSG00000156140	ADAMTS3	102.751	-1.80151	0.546058	-3.29912	0.000969888	0.0180322	241.797	73.7517	85.9325	9.52239
ENSG00000175183	CSRP2	206.737	-1.79238	0.410264	-4.36883	1.24914e-05	0.000529955	296.366	328.285	67.7912	134.504
ENSG00000141736	ERBB2	950.726	-1.78681	0.463806	-3.85249	0.000116923	0.00331879	782.784	1360.81	101.209	1558.1
ENSG00000126803	HSPA2	334.494	-1.78651	0.369813	-4.83084	1.35961e-06	8.03275e-05	400.8	636.783	162.317	138.075
ENSG00000147180	ZNF711	108.939	-1.78456	0.59247	-3.01206	0.00259482	0.0398772	275.668	47.6688	108.848	3.5709
ENSG00000237943	PRKCQ-AS1	106.71	-1.77847	0.520807	-3.41484	0.000638203	0.0132906	150.535	169.089	33.4182	73.7986
ENSG00000245694	CRNDE	106.224	-1.77707	0.495296	-3.58789	0.00033337	0.00789008	177.82	152.9	52.5143	41.6605
ENSG00000100234	TIMP3	155.575	-1.77596	0.471446	-3.76706	0.000165181	0.00442108	93.1437	313.894	20.0509	195.209
ENSG00000103021	CCDC113	97.0259	-1.77432	0.514832	-3.44642	0.000568074	0.0120987	147.713	152.9	45.8306	41.6605
ENSG00000067064	IDI1	3689.79	-1.76804	0.275357	-6.42091	1.35464e-10	2.32357e-08	5702.47	5681.58	2265.75	1109.36
ENSG00000180543	TSPYL5	681.888	-1.7416	0.308794	-5.64002	1.70031e-08	1.81725e-06	1041.52	1014.54	240.611	430.888
ENSG00000156509	FBXO43	84.699	-1.73342	0.548579	-3.15984	0.00157857	0.0267035	166.53	97.1363	52.5143	22.6157
ENSG00000117602	RCAN3	252.93	-1.71606	0.407487	-4.21131	2.53893e-05	0.00096661	407.386	366.06	168.046	70.2277
ENSG00000138759	FRAS1	280.884	-1.70443	0.350457	-4.86345	1.15359e-06	7.02371e-05	409.268	450.605	137.492	126.172
ENSG00000120437	ACAT2	3899.1	-1.69581	0.239317	-7.08604	1.38007e-12	3.5508e-10	4306.25	7498.39	1580.2	2211.58
ENSG00000196549	MME	835.488	-1.66417	0.353922	-4.70208	2.57523e-06	0.000139255	1626.72	810.369	795.353	109.508
ENSG00000213967	ZNF726	119.696	-1.65679	0.517369	-3.20233	0.00136321	0.0236371	267.2	108.829	56.3335	46.4217
ENSG00000139737	SLAIN1	176.254	-1.6308	0.406399	-4.01281	6.00003e-05	0.00197345	201.341	320.19	66.8364	116.649
ENSG00000156675	RAB11FIP1	197.009	-1.62064	0.492898	-3.28798	0.00100908	0.0185448	261.555	321.09	156.588	48.8023
ENSG00000121211	MND1	162.447	-1.61416	0.431134	-3.744	0.000181117	0.00478339	370.693	125.917	126.989	26.1866
ENSG00000141401	IMPA2	140.602	-1.60666	0.442578	-3.63023	0.000283164	0.00686382	159.944	255.433	55.3787	91.6531
ENSG00000124610	HIST1H1A	1117.35	-1.60644	0.317528	-5.0592	4.21021e-07	3.08079e-05	1164.77	2204.46	568.109	532.064
ENSG00000158186	MRAS	340.641	-1.60288	0.328428	-4.88046	1.05837e-06	6.51855e-05	515.583	506.368	158.498	182.116
ENSG00000170522	ELOVL6	1119.48	-1.59816	0.313047	-5.10517	3.30492e-07	2.51048e-05	2266.5	1014.54	1035.01	161.881
ENSG00000115457	IGFBP2	2716.4	-1.5953	0.293185	-5.44129	5.28974e-08	5.05281e-06	1821.48	4989.03	440.165	3614.94
ENSG00000048052	HDAC9	473.506	-1.59219	0.316565	-5.0296	4.91506e-07	3.48467e-05	906.034	541.445	245.385	201.161
ENSG00000256316	HIST1H3F	7552.21	-1.58476	0.218478	-7.25365	4.05689e-13	1.13536e-10	8408.34	13490.3	2675.36	5634.88
ENSG00000069482	GAL	170.263	-1.58325	0.521911	-3.03356	0.00241686	0.0376502	190.051	315.693	124.125	51.1829
ENSG00000116675	DNAJC6	215.866	-1.56469	0.461203	-3.39263	0.000692261	0.0140854	302.011	296.805	61.1075	203.541
ENSG00000172159	FRMD3	747.93	-1.53987	0.325918	-4.72472	2.30428e-06	0.000125454	1163.83	1046.01	565.245	216.634
ENSG00000197457	STMN3	150.544	-1.5371	0.433851	-3.54292	0.000395727	0.00899235	130.778	293.208	44.8758	133.314
ENSG00000052802	MSMO1	6149.76	-1.53332	0.216912	-7.06885	1.56218e-12	3.95553e-10	7569.1	10443.1	2664.86	3922.04
ENSG00000183873	SCN5A	829.806	-1.53274	0.27035	-5.66947	1.43239e-08	1.57582e-06	1056.57	1398.58	410.566	453.504
ENSG00000165244	ZNF367	622.496	-1.52845	0.280675	-5.44561	5.16279e-08	4.99132e-06	1296.49	593.611	434.436	165.452
ENSG00000138030	KHK	161.587	-1.52285	0.498234	-3.0565	0.00223938	0.0350891	120.428	363.362	74.4748	88.0822
ENSG00000182010	RTKN2	157.542	-1.51195	0.470272	-3.21506	0.00130419	0.022862	346.231	109.728	157.543	16.6642
ENSG00000197697	HIST1H2BE	3113.92	-1.5067	0.226678	-6.64685	2.99436e-11	5.61954e-09	3385.16	5512.49	1147.68	2410.36
ENSG00000124575	HIST1H1D	8714.3	-1.502	0.214988	-6.98641	2.82006e-12	6.816e-10	10307.9	14887	3588.16	6074.1
ENSG00000197459	HIST1H2BH	6235.77	-1.50082	0.219892	-6.82526	8.77674e-12	1.86675e-09	6148.43	11783.2	2352.64	4658.83
ENSG00000227124	ZNF717	160.187	-1.49913	0.466393	-3.21431	0.00130759	0.0228965	368.812	95.3375	162.317	14.2836
ENSG00000113161	HMGCR	6465.37	-1.49892	0.239605	-6.25582	3.95443e-10	6.37183e-08	8164.66	10909	3485.99	3301.89
ENSG00000007968	E2F2	325.787	-1.49805	0.347425	-4.31187	1.61881e-05	0.00065708	470.423	476.688	139.402	216.634
ENSG00000108551	RASD1	151.812	-1.49513	0.475215	-3.14623	0.00165391	0.0275686	210.749	214.959	50.6047	130.933
ENSG00000184635	ZNF93	144.275	-1.49229	0.453219	-3.29266	0.000992453	0.0183024	354.699	85.444	115.531	21.4254
ENSG00000102032	RENBP	138.009	-1.49032	0.472508	-3.15406	0.00161017	0.0271131	110.079	292.308	54.4239	95.2239
ENSG00000083807	SLC27A5	159.082	-1.48678	0.42482	-3.49979	0.000465628	0.0102451	135.482	306.699	47.7403	146.407
ENSG00000099864	PALM	119.635	-1.48554	0.471792	-3.14871	0.00163993	0.0274504	127.014	218.557	49.6499	83.321
ENSG00000116667	C1orf21	414.544	-1.47645	0.329532	-4.48045	7.44847e-06	0.000351532	451.606	761.801	204.328	240.44
ENSG00000106511	MEOX2	756.214	-1.47548	0.268556	-5.49411	3.92691e-08	3.89081e-06	1449.84	813.967	519.414	241.631
ENSG00000180448	HMHA1	472.481	-1.47455	0.36006	-4.0953	4.21623e-05	0.00144951	452.547	939.884	246.34	251.153
ENSG00000144476	ACKR3	439.684	-1.47096	0.313581	-4.69085	2.72067e-06	0.000145638	428.085	840.949	181.413	308.288
ENSG00000168078	PBK	2059.16	-1.46125	0.245474	-5.95277	2.6364e-09	3.44721e-07	3484.89	2597.5	1438.89	715.37
ENSG00000180190	TDRP	239.262	-1.45985	0.409696	-3.56327	0.000366269	0.00849233	375.397	311.196	95.4805	174.974
ENSG00000151692	RNF144A	891.876	-1.45106	0.312727	-4.64002	3.48376e-06	0.00018102	1055.63	1377	282.622	852.254
ENSG00000111247	RAD51AP1	739.477	-1.45059	0.31351	-4.62693	3.71135e-06	0.000189148	1752.8	363.362	785.805	55.9441
ENSG00000001630	CYP51A1	488.472	-1.43703	0.335593	-4.28206	1.8517e-05	0.000742171	462.896	958.772	235.837	296.385
ENSG00000182611	HIST1H2AJ	4334.95	-1.4247	0.246611	-5.77714	7.59826e-09	8.97833e-07	6013.89	6334.55	1851.37	3140.01
ENSG00000182022	CHST15	586.094	-1.41718	0.362155	-3.9132	9.10814e-05	0.00272595	524.992	960.57	137.492	721.321
ENSG00000137135	ARHGEF39	233.736	-1.41536	0.37603	-3.76395	0.00016725	0.00445404	238.034	432.616	105.983	158.31
ENSG00000121966	CXCR4	1258.17	-1.41527	0.271292	-5.21678	1.82063e-07	1.48937e-05	1476.19	2021.87	466.9	1067.7
ENSG00000104549	SQLE	6035.13	-1.41075	0.218407	-6.45926	1.05214e-10	1.82947e-08	8024.47	9436.62	3163.27	3516.14
ENSG00000064692	SNCAIP	499.768	-1.41027	0.292832	-4.81598	1.46478e-06	8.52781e-05	722.57	729.422	272.119	274.959
ENSG00000166394	CYB5R2	274.253	-1.40308	0.39359	-3.56484	0.000364084	0.00845984	215.454	576.522	119.351	185.687
ENSG00000171320	ESCO2	899.709	-1.40277	0.272123	-5.1549	2.53772e-07	2.03426e-05	2383.16	304.001	849.777	61.8956
ENSG00000197299	BLM	1196.19	-1.40047	0.259435	-5.39815	6.73322e-08	6.24467e-06	3029.52	491.078	1167.73	96.4142
ENSG00000198327	HIST1H4F	4426.27	-1.39425	0.234341	-5.94966	2.68707e-09	3.48489e-07	4581.92	7546.05	1542.01	4035.11
ENSG00000100526	CDKN3	972.826	-1.39323	0.276149	-5.0452	4.53049e-07	3.30002e-05	1652.13	1177.33	747.612	314.239
ENSG00000116133	DHCR24	12854.6	-1.38595	0.241692	-5.73438	9.78695e-09	1.13957e-06	12658.1	24172.6	6044.87	8542.78
ENSG00000185630	PBX1	791.278	-1.37544	0.275408	-4.9942	5.90812e-07	4.02762e-05	733.86	1499.32	328.453	603.482
ENSG00000203852	HIST2H3A	164.341	-1.3727	0.423781	-3.23917	0.00119879	0.0212952	153.358	289.61	52.5143	161.881
ENSG00000203814	HIST2H2BF	6356	-1.37232	0.235897	-5.81744	5.97558e-09	7.33249e-07	8739.52	9254.04	2883.51	4546.94
ENSG00000196374	HIST1H2BM	4895.42	-1.36892	0.220896	-6.19711	5.75102e-10	8.82118e-08	6064.69	7784.4	2248.57	3484.01
ENSG00000144354	CDCA7	1165.51	-1.36767	0.255632	-5.35017	8.78709e-08	7.83082e-06	1967.31	1430.96	681.731	582.056
ENSG00000158402	CDC25C	678.235	-1.36277	0.284168	-4.79565	1.62145e-06	9.27076e-05	820.418	1124.26	369.51	398.75
ENSG00000147408	CSGALNACT1	647.46	-1.36149	0.276421	-4.92541	8.41839e-07	5.39318e-05	726.333	1099.98	292.17	471.359
ENSG00000121413	ZSCAN18	213.695	-1.3614	0.397713	-3.42306	0.000619197	0.0129625	215.454	395.741	107.893	135.694
ENSG00000168242	HIST1H2BI	6949.01	-1.34493	0.217611	-6.18044	6.39241e-10	9.71159e-08	7918.16	11483.7	3010.5	5383.72
ENSG00000169679	BUB1	4126.86	-1.3401	0.26433	-5.06979	3.98247e-07	2.94113e-05	6368.59	5440.53	3266.39	1431.93
ENSG00000175556	LONRF3	354.511	-1.33902	0.420348	-3.1855	0.00144504	0.024813	475.127	518.06	323.679	101.175
ENSG00000196787	HIST1H2AG	10610.6	-1.33472	0.217608	-6.13359	8.59193e-10	1.28092e-07	11437.9	17823.6	4282.3	8898.68
ENSG00000079459	FDFT1	9390.22	-1.33448	0.236645	-5.63916	1.7088e-08	1.81725e-06	8896.64	17613.2	4288.98	6762.09
ENSG00000188987	HIST1H4D	7554.09	-1.33284	0.219589	-6.06971	1.28144e-09	1.84157e-07	8795.03	12223.9	3281.67	5915.79
ENSG00000229645	LINC00341	525.344	-1.32705	0.30281	-4.38245	1.17352e-05	0.000503803	544.75	940.783	258.752	357.09
ENSG00000167874	TMEM88	522.181	-1.32551	0.347479	-3.81465	0.000136376	0.00377032	412.09	1077.49	244.43	354.709
ENSG00000111110	PPM1H	191.198	-1.32277	0.412914	-3.20351	0.00135766	0.0236176	159.944	377.752	83.0681	144.026
ENSG00000197496	SLC2A10	300.804	-1.31822	0.416295	-3.16654	0.00154264	0.0262406	441.257	375.054	110.757	276.149
ENSG00000109084	TMEM97	2234.92	-1.31312	0.232908	-5.63793	1.72108e-08	1.81819e-06	2833.83	3503.2	1218.33	1384.32
ENSG00000184825	HIST1H2AH	7215.45	-1.31106	0.225356	-5.81772	5.96564e-09	7.33249e-07	8289.79	11554.7	3022.91	5994.35
ENSG00000104332	SFRP1	280.933	-1.30438	0.348081	-3.74734	0.000178723	0.004728	397.037	397.539	147.04	182.116
ENSG00000175899	A2M	733.866	-1.30379	0.28143	-4.63272	3.60886e-06	0.000185705	697.167	1254.68	249.204	734.415
ENSG00000260549	MT1L	1450.54	-1.30236	0.320323	-4.06579	4.78707e-05	0.00163519	1258.85	2332.17	368.555	1842.58
ENSG00000186480	INSIG1	6934.19	-1.29808	0.264261	-4.91213	9.00936e-07	5.68053e-05	7151.37	12530.6	3913.75	4141.05
ENSG00000109906	ZBTB16	445.735	-1.29736	0.322325	-4.025	5.69741e-05	0.0018895	304.834	919.198	156.588	402.321
ENSG00000117650	NEK2	1177.04	-1.29614	0.307559	-4.21428	2.50573e-05	0.000958546	1638.95	1689.99	942.393	436.84
ENSG00000213347	MXD3	616.968	-1.29339	0.312533	-4.13842	3.49702e-05	0.00124797	441.257	1275.36	240.611	510.638
ENSG00000256018	HIST1H3G	7516.36	-1.29283	0.215385	-6.00244	1.94374e-09	2.69622e-07	7473.14	13119.7	3083.07	6389.53
ENSG00000132196	HSD17B7	728.722	-1.28904	0.287915	-4.47715	7.56464e-06	0.000353835	712.22	1331.13	356.142	515.4
ENSG00000123080	CDKN2C	620.818	-1.28784	0.304821	-4.2249	2.39052e-05	0.000925571	583.324	1161.14	305.538	433.269
ENSG00000170312	CDK1	4499.99	-1.27212	0.222198	-5.72515	1.0334e-08	1.18596e-06	7120.32	5725.65	3098.34	2055.65
ENSG00000128917	DLL4	1382.72	-1.27192	0.304286	-4.18001	2.915e-05	0.00107889	1264.5	2646.97	760.025	859.396
ENSG00000198075	SULT1C4	315.416	-1.27166	0.376519	-3.37741	0.000731717	0.0147564	335.882	556.735	197.645	171.403
ENSG00000184357	HIST1H1B	23379.5	-1.26562	0.21335	-5.93211	2.99063e-09	3.84731e-07	29054.3	35837.9	11522.6	17103.4
ENSG00000140451	PIF1	471.935	-1.2649	0.3117	-4.05806	4.94828e-05	0.00167727	553.217	775.292	275.939	283.291
ENSG00000184445	KNTC1	3181.18	-1.26271	0.235398	-5.36416	8.13276e-08	7.32959e-06	5541.58	3523.89	2576.06	1083.17
ENSG00000130300	PLVAP	226.494	-1.2409	0.375548	-3.30424	0.000952344	0.0178727	392.333	255.433	145.13	113.078
ENSG00000186638	KIF24	755.615	-1.23739	0.267262	-4.6299	3.65846e-06	0.000187124	920.147	1177.33	400.063	524.922
ENSG00000112742	TTK	1644.94	-1.23645	0.287432	-4.30171	1.69485e-05	0.000682735	3976.96	481.185	2049.01	72.6083
ENSG00000134222	PSRC1	880.5	-1.23583	0.276424	-4.47078	7.79346e-06	0.000362453	873.105	1568.57	445.894	634.43
ENSG00000186642	PDE2A	1029.12	-1.2356	0.336403	-3.67297	0.000239748	0.00605135	973.775	1925.64	654.042	563.012
ENSG00000157214	STEAP2	405.654	-1.23391	0.329045	-3.74996	0.000176859	0.00468648	962.485	186.178	433.482	40.4702
ENSG00000137804	NUSAP1	3914.44	-1.23356	0.249812	-4.93794	7.89504e-07	5.14047e-05	6711.05	4284.79	3457.35	1204.58
ENSG00000129195	FAM64A	1455.09	-1.2272	0.241037	-5.09132	3.55576e-07	2.65054e-05	1709.52	2307.89	749.522	1053.41
ENSG00000092470	WDR76	1443.07	-1.22402	0.244467	-5.00688	5.53186e-07	3.83671e-05	2142.31	1924.74	971.992	733.224
ENSG00000184270	HIST2H2AB	3085.34	-1.22338	0.225428	-5.42694	5.73292e-08	5.44354e-06	3396.45	5000.72	1420.75	2523.43
ENSG00000110921	MVK	1359.75	-1.22225	0.277875	-4.39856	1.0897e-05	0.000481521	1023.64	2712.62	576.702	1126.02
ENSG00000171105	INSR	1133.45	-1.22091	0.259282	-4.70883	2.49147e-06	0.000135183	1067.86	2038.06	528.007	899.866
ENSG00000112773	FAM46A	314.65	-1.22047	0.35122	-3.47494	0.000510973	0.011051	557.922	339.977	192.871	167.832
ENSG00000164104	HMGB2	6977.01	-1.22044	0.264061	-4.62181	3.80411e-06	0.000192645	8558.87	10970.1	4896.24	3482.82
ENSG00000142731	PLK4	1353.51	-1.21982	0.266536	-4.57657	4.72668e-06	0.000234161	3192.29	577.422	1527.69	116.649
ENSG00000196532	HIST1H3C	7779.11	-1.21111	0.215581	-5.61789	1.93308e-08	2.01545e-06	8108.21	13067.5	3636.85	6303.83
ENSG00000186871	ERCC6L	680.193	-1.20446	0.289129	-4.1658	3.10257e-05	0.00112482	1363.29	544.143	669.318	144.026
ENSG00000124693	HIST1H3B	13140.4	-1.20167	0.213251	-5.63497	1.75086e-08	1.83748e-06	15702.7	20267.3	6674.09	9917.57
ENSG00000185130	HIST1H2BL	3309.35	-1.20128	0.224854	-5.3425	9.16726e-08	8.12423e-06	3845.24	5260.65	1761.62	2369.89
ENSG00000179750	APOBEC3B	276.708	-1.20063	0.399646	-3.00423	0.00266254	0.0407219	313.302	457.8	202.419	133.314
ENSG00000146674	IGFBP3	292.78	-1.19851	0.383958	-3.12146	0.00179958	0.0293578	336.823	420.025	105.983	308.288
ENSG00000109674	NEIL3	543.655	-1.1975	0.305979	-3.91368	9.09004e-05	0.00272565	907.916	613.398	468.809	184.496
ENSG00000092621	PHGDH	1742.34	-1.19519	0.240143	-4.977	6.45765e-07	4.34652e-05	1565.57	3129.95	751.432	1522.39
ENSG00000156802	ATAD2	2916.56	-1.19425	0.23356	-5.11324	3.16677e-07	2.42867e-05	6817.37	1409.38	3100.25	339.235
ENSG00000204514	ZNF814	185.18	-1.19389	0.400474	-2.9812	0.00287119	0.0430463	286.958	232.947	137.492	83.321
ENSG00000203813	HIST1H3H	7271.12	-1.19224	0.215758	-5.52581	3.27969e-08	3.3537e-06	7255.8	12348.9	3275.94	6203.84
ENSG00000128923	FAM63B	1300.09	-1.18972	0.285464	-4.16766	3.07736e-05	0.00112078	2492.3	1070.3	1385.42	252.343
ENSG00000198374	HIST1H2AL	5328.19	-1.1861	0.217956	-5.44191	5.27137e-08	5.05281e-06	5670.48	8746.77	2528.32	4367.21
ENSG00000198056	PRIM1	539.526	-1.18367	0.326232	-3.62832	0.000285271	0.0068949	928.615	556.735	529.917	142.836
ENSG00000175832	ETV4	1063.17	-1.18144	0.27639	-4.27453	1.91542e-05	0.000760068	1103.61	1668.41	410.566	1070.08
ENSG00000113594	LIFR	2811.4	-1.18036	0.29115	-4.05412	5.03232e-05	0.00169716	4278.03	3424.06	2659.13	884.392
ENSG00000102384	CENPI	1853.39	-1.17943	0.238925	-4.93638	7.95864e-07	5.16083e-05	2783.96	2397.83	1312.86	918.911
ENSG00000139428	MMAB	1273.29	-1.17905	0.256896	-4.58959	4.4411e-06	0.000221389	1188.29	2273.71	611.075	1020.09
ENSG00000024526	DEPDC1	2150.36	-1.17624	0.250676	-4.69228	2.70175e-06	0.000145112	5295.08	662.866	2514.96	128.552
ENSG00000184304	PRKD1	319.656	-1.17561	0.339871	-3.459	0.000542175	0.011578	498.648	394.841	248.249	136.884
ENSG00000197153	HIST1H3J	4914.73	-1.16827	0.218724	-5.3413	9.22845e-08	8.13327e-06	5074.92	8129.77	2290.58	4163.67
ENSG00000176438	SYNE3	999.333	-1.16574	0.267726	-4.35421	1.33547e-05	0.000559156	924.851	1788.03	486.951	797.501
ENSG00000223345	HIST2H2BA	362.777	-1.16551	0.366706	-3.17831	0.00148136	0.025382	657.651	366.06	207.193	220.205
ENSG00000145386	CCNA2	6312.62	-1.16092	0.221732	-5.23568	1.64378e-07	1.36571e-05	9407.52	8168.45	4495.22	3179.29
ENSG00000183598	HIST2H3D	2653.65	-1.16074	0.226942	-5.1147	3.1424e-07	2.42162e-05	2700.23	4408.01	1226.92	2279.42
ENSG00000182572	HIST1H3I	4904.87	-1.16058	0.236057	-4.91653	8.80934e-07	5.59867e-05	3642.01	9446.51	1950.67	4580.27
ENSG00000136122	BORA	888.122	-1.15208	0.274827	-4.19201	2.76493e-05	0.00103536	1503.47	963.269	781.031	304.717
ENSG00000196226	HIST1H2BB	5663.1	-1.14979	0.217522	-5.28584	1.25131e-07	1.06175e-05	7086.45	8402.29	3255.89	3907.75
ENSG00000169247	SH3TC2	387.797	-1.14977	0.367503	-3.12861	0.00175637	0.0288246	408.327	661.966	270.21	210.683
ENSG00000197409	HIST1H3D	6455.48	-1.14748	0.219243	-5.23382	1.66044e-07	1.3724e-05	6675.3	10743.5	3239.65	5163.52
ENSG00000144712	CAND2	472.378	-1.147	0.308211	-3.72149	0.000198048	0.00512036	194.755	965.068	101.209	628.478
ENSG00000152253	SPC25	587.346	-1.14154	0.293869	-3.88451	0.000102535	0.00299021	986.947	643.079	509.866	209.493
ENSG00000129810	SGOL1	581.112	-1.1344	0.298109	-3.80533	0.000141617	0.00388826	1314.36	296.805	640.674	72.6083
ENSG00000137872	SEMA6D	526.524	-1.13406	0.310104	-3.65702	0.000255161	0.00636985	604.023	777.99	230.108	493.974
ENSG00000140534	TICRR	1074.74	-1.13296	0.251684	-4.5015	6.74744e-06	0.000323847	1757.5	1240.29	771.483	529.683
ENSG00000137259	HIST1H2AB	4156.64	-1.12637	0.220712	-5.10335	3.3369e-07	2.52276e-05	4212.17	6806.74	1924.89	3682.79
ENSG00000142494	SLC47A1	288.144	-1.12602	0.346106	-3.25339	0.00114035	0.0205041	193.814	545.942	97.3901	315.429
ENSG00000065328	MCM10	2078.55	-1.12498	0.232516	-4.83829	1.30963e-06	7.80629e-05	3459.49	2328.57	1620.3	905.818
ENSG00000198924	DCLRE1A	633.66	-1.12316	0.285798	-3.92992	8.49735e-05	0.00259674	1279.55	482.084	630.171	142.836
ENSG00000181938	GINS3	1296.23	-1.12314	0.246531	-4.55577	5.21941e-06	0.000254618	1622.96	1914.85	792.488	854.635
ENSG00000121957	GPSM2	1213.72	-1.12141	0.280731	-3.99462	6.47979e-05	0.00210521	2151.71	1154.84	1231.7	316.62
ENSG00000156970	BUB1B	2912.16	-1.12092	0.242108	-4.62982	3.65991e-06	0.000187124	4891.46	3144.34	2585.61	1027.23
ENSG00000105011	ASF1B	1595.29	-1.11637	0.239526	-4.66075	3.15067e-06	0.000166975	1669.06	2603.79	814.449	1293.86
ENSG00000047634	SCML1	599.145	-1.10967	0.283961	-3.90782	9.31322e-05	0.00277691	1121.49	546.842	541.375	186.877
ENSG00000196747	HIST1H2AI	6462.57	-1.10674	0.216324	-5.11614	3.1185e-07	2.41487e-05	7045.99	10194.8	3295.99	5313.5
ENSG00000177932	ZNF354C	261.133	-1.10238	0.373375	-2.95247	0.00315239	0.0458997	648.243	102.533	261.617	32.1381
ENSG00000138376	BARD1	1122.35	-1.09529	0.249918	-4.38258	1.1728e-05	0.000503803	1887.34	1223.2	890.833	488.023
ENSG00000198366	HIST1H3A	4092.59	-1.0932	0.22365	-4.88801	1.01858e-06	6.29783e-05	3910.16	6929.06	1979.31	3551.85
ENSG00000175305	CCNE2	1052.59	-1.09131	0.271744	-4.01595	5.92058e-05	0.00195944	2028.46	843.647	1098.98	239.25
ENSG00000101868	POLA1	1942.28	-1.09052	0.256003	-4.25978	2.04629e-05	0.000804	2924.15	2392.43	1605.03	847.493
ENSG00000080839	RBL1	1607.9	-1.08942	0.264019	-4.12629	3.68666e-05	0.00130398	2684.23	1698.09	1521.96	527.303
ENSG00000167508	MVD	2123.89	-1.08609	0.270656	-4.01282	5.99985e-05	0.00197345	1556.16	4118.4	974.856	1846.15
ENSG00000028137	TNFRSF1B	2201.45	-1.0848	0.260358	-4.16658	3.092e-05	0.00112354	1805.48	4079.73	1082.75	1837.82
ENSG00000124635	HIST1H2BJ	9629.87	-1.08439	0.215951	-5.02146	5.12815e-07	3.60371e-05	10470.7	14919.4	4747.29	8382.09
ENSG00000144554	FANCD2	2023.93	-1.08047	0.233036	-4.63647	3.54403e-06	0.000183553	3032.35	2509.36	1376.83	1177.21
ENSG00000135451	TROAP	1082.8	-1.08023	0.256274	-4.21516	2.49597e-05	0.00095711	1394.33	1508.31	607.256	821.307
ENSG00000151491	EPS8	760.428	-1.08014	0.315775	-3.42059	0.000624845	0.0130636	1121.49	928.192	721.833	270.198
ENSG00000153044	CENPH	476.88	-1.07703	0.310159	-3.47251	0.00051561	0.0111149	1064.1	299.504	424.888	119.03
ENSG00000157456	CCNB2	3131.95	-1.077	0.227942	-4.72487	2.30264e-06	0.000125454	3896.04	4574.4	1989.81	2067.55
ENSG00000196678	ERI2	488.98	-1.06966	0.304448	-3.51344	0.000442338	0.00981387	863.696	474.889	460.216	157.12
ENSG00000120802	TMPO	11733	-1.06821	0.221932	-4.81323	1.48508e-06	8.6144e-05	18751.1	13359.8	9838.31	4982.59
ENSG00000160298	C21orf58	454.858	-1.06434	0.300068	-3.54697	0.000389684	0.00889304	505.234	706.937	254.933	352.329
ENSG00000158373	HIST1H2BD	9634.35	-1.06238	0.214996	-4.94139	7.75671e-07	5.11301e-05	10595.8	14775.5	4936.34	8229.73
ENSG00000005189	AC004381.6	279.774	-1.05759	0.343703	-3.07703	0.00209071	0.0330864	336.823	408.332	158.498	215.444
ENSG00000197061	HIST1H4C	9428.3	-1.05574	0.215347	-4.90251	9.46191e-07	5.91908e-05	10900.6	14034.4	5070.97	7707.19
ENSG00000124529	HIST1H4B	7169.85	-1.05373	0.217527	-4.84415	1.27156e-06	7.65431e-05	6918.04	11894.7	3550.92	6315.73
ENSG00000163762	TM4SF18	4099.56	-1.05292	0.220813	-4.76837	1.85725e-06	0.000105274	7608.62	3736.15	3607.25	1446.21
ENSG00000132436	FIGNL1	2531.46	-1.05213	0.246836	-4.26246	2.02188e-05	0.000800324	3700.35	3167.72	2090.07	1167.68
ENSG00000104147	OIP5	473.073	-1.05209	0.296027	-3.55402	0.000379392	0.00873121	641.657	636.783	315.086	298.765
ENSG00000163923	RPL39L	712.451	-1.05148	0.27067	-3.88474	0.00010244	0.00299021	840.175	1048.71	394.335	566.582
ENSG00000197903	HIST1H2BK	12402.5	-1.03688	0.217607	-4.76494	1.88914e-06	0.000106111	13742.9	18583.6	6262.57	11021
ENSG00000000460	C1orf112	1084.5	-1.03674	0.25143	-4.12336	3.73384e-05	0.00131484	1526.05	1398.58	717.059	696.325
ENSG00000162433	AK4	468.139	-1.03665	0.349799	-2.96355	0.0030411	0.044812	506.175	645.777	176.639	543.967
ENSG00000181544	FANCB	429.089	-1.0349	0.312618	-3.31043	0.000931531	0.0175233	969.071	219.456	461.171	66.6568
ENSG00000231607	DLEU2	654.529	-1.03411	0.284109	-3.63984	0.000272806	0.00669508	1408.45	435.315	600.572	173.784
ENSG00000170089	RP11-423H2.1	387.144	-1.0333	0.349544	-2.95613	0.00311531	0.0455037	67.7409	790.582	43.921	646.333
ENSG00000099194	SCD	19431.3	-1.033	0.251989	-4.09938	4.14261e-05	0.00142728	19894.2	32180.9	12638.8	13011.2
ENSG00000198814	GK	396.582	-1.02945	0.31198	-3.29974	0.000967744	0.0180134	541.927	527.055	281.668	235.679
ENSG00000146281	PM20D2	986.752	-1.02809	0.258648	-3.97487	7.04166e-05	0.00225559	1667.18	1021.73	868.873	389.228
ENSG00000076382	SPAG5	3939.21	-1.02751	0.225046	-4.5658	4.97601e-06	0.000244992	4962.96	5591.64	2622.85	2579.38
ENSG00000197846	HIST1H2BF	4253.55	-1.0231	0.220206	-4.64612	3.38237e-06	0.000178071	4699.52	6459.57	2311.58	3543.52
ENSG00000161888	SPC24	2540.58	-1.02095	0.231766	-4.40509	1.0574e-05	0.000468545	2477.25	4174.16	1333.86	2177.06
ENSG00000198558	HIST1H4L	2794.16	-1.02051	0.257788	-3.95872	7.53539e-05	0.0023709	6376.11	1630.63	2446.21	723.702
ENSG00000079616	KIF22	3132.06	-1.0182	0.226155	-4.50224	6.724e-06	0.000323847	3303.31	4928.77	1735.84	2560.33
ENSG00000100162	CENPM	704.726	-1.0182	0.278051	-3.66191	0.000250346	0.00626927	703.753	1153.04	394.335	567.773
ENSG00000005249	PRKAR2B	4605.21	-1.01748	0.26863	-3.78765	0.000152077	0.00413982	5322.36	7008.21	3529.91	2560.33
ENSG00000165304	MELK	2862.08	-1.01703	0.232371	-4.37674	1.20469e-05	0.000513831	4517.94	3232.48	2429.02	1268.86
ENSG00000112312	GMNN	1327.84	-1.01691	0.253516	-4.01122	6.04046e-05	0.00198266	2425.5	1172.83	1316.68	396.37
ENSG00000187837	HIST1H1C	18206	-1.01559	0.214753	-4.72911	2.25504e-06	0.000123616	19009.8	28839.6	10126.7	14847.8
ENSG00000125885	MCM8	1116.41	-1.01237	0.260861	-3.88086	0.000104087	0.00300854	2169.59	849.044	1179.18	267.817
ENSG00000172167	MTBP	493.183	-1.00769	0.304188	-3.31271	0.000923983	0.0174431	1157.24	223.953	516.55	74.9889
ENSG00000136982	DSCC1	462.666	-1.00133	0.298365	-3.35604	0.00079068	0.0155715	769.612	487.481	387.651	205.922
ENSG00000158270	COLEC12	636.124	-1.00055	0.27826	-3.59575	0.000323455	0.00770113	597.437	1048.71	319.86	578.485
ENSG00000164647	STEAP1	1903.83	-0.997881	0.276838	-3.60457	0.000312671	0.00751164	3033.29	2034.47	1885.74	661.806
ENSG00000147155	EBP	2146.79	-0.997161	0.251155	-3.9703	7.1783e-05	0.00228	1925.91	3703.77	1169.64	1787.83
ENSG00000168298	HIST1H1E	12866.1	-0.996213	0.214676	-4.64054	3.47503e-06	0.00018102	13527.5	20115.3	7208.78	10612.7
ENSG00000101003	GINS1	2159.86	-0.994324	0.230597	-4.31196	1.61812e-05	0.00065708	2693.64	3020.22	1356.78	1568.81
ENSG00000100297	MCM5	5545.57	-0.990758	0.222024	-4.46239	8.10503e-06	0.00037374	5620.61	8857.4	3085.93	4618.36
ENSG00000196176	HIST1H4A	1688.69	-0.990206	0.236428	-4.18819	2.81191e-05	0.00105048	1876.99	2529.14	950.031	1398.6
ENSG00000035499	DEPDC1B	1106.91	-0.989984	0.250424	-3.95324	7.71012e-05	0.00241634	1670.94	1308.64	861.234	586.818
ENSG00000135473	PAN2	536.874	-0.985462	0.292246	-3.37203	0.000746153	0.0149078	604.023	780.688	280.713	482.071
ENSG00000196331	HIST1H2BO	6518.04	-0.982048	0.222089	-4.42186	9.78554e-06	0.000436093	6600.03	10406.2	3684.59	5381.34
ENSG00000145911	N4BP3	1781.14	-0.981552	0.334204	-2.93698	0.00331423	0.0476722	1669.06	2360.95	541.375	2553.19
ENSG00000164611	PTTG1	3581.8	-0.9815	0.224704	-4.36797	1.25405e-05	0.000530625	4438.91	4957.55	2140.67	2790.06
ENSG00000097046	CDC7	847.135	-0.979985	0.282468	-3.46936	0.000521699	0.011231	1335.06	928.192	789.624	335.664
ENSG00000005448	WDR54	583.561	-0.976106	0.287418	-3.39612	0.000683492	0.0139247	397.037	1062.2	226.289	648.713
ENSG00000228716	DHFR	2006.44	-0.975728	0.23349	-4.17888	2.92943e-05	0.00108172	3924.27	1542.49	1984.09	574.915
ENSG00000123485	HJURP	2762.7	-0.975381	0.226414	-4.30795	1.64776e-05	0.000667133	3775.61	3577.86	1958.31	1739.03
ENSG00000168274	HIST1H2AE	9934.07	-0.974761	0.213777	-4.55972	5.1223e-06	0.000250647	9856.3	15600.3	5025.14	9254.58
ENSG00000186193	SAPCD2	1941.87	-0.972604	0.236229	-4.1172	3.83497e-05	0.00134157	2194.05	2900.6	1204.01	1468.83
ENSG00000094804	CDC6	2948.64	-0.965969	0.227798	-4.24046	2.23067e-05	0.00087429	4390.93	3488.81	2104.39	1810.45
ENSG00000164758	MED30	416.735	-0.965447	0.306529	-3.14961	0.00163489	0.0273981	535.341	566.629	286.442	278.53
ENSG00000162073	PAQR4	911.441	-0.965338	0.26508	-3.64169	0.000270853	0.00667404	793.133	1549.68	460.216	842.732
ENSG00000187741	FANCA	1381.57	-0.964384	0.245695	-3.92513	8.66825e-05	0.00262383	1726.45	1883.37	829.726	1086.74
ENSG00000138658	C4orf21	675.167	-0.962386	0.302576	-3.18064	0.00146949	0.0252058	1701.99	225.752	688.415	84.5113
ENSG00000100479	POLE2	663.477	-0.962207	0.274141	-3.5099	0.000448275	0.00991801	1022.7	756.404	507.002	367.803
ENSG00000184678	HIST2H2BE	8572.73	-0.961786	0.214449	-4.48492	7.29405e-06	0.000347328	9240.99	12937.1	4815.08	7297.73
ENSG00000166508	MCM7	9180.88	-0.960292	0.219006	-4.38477	1.1611e-05	0.00050331	9877	14069.5	5538.82	7238.21
ENSG00000113368	LMNB1	5943.79	-0.95851	0.220373	-4.34949	1.36456e-05	0.000569831	7816.55	7921.11	4292.8	3744.68
ENSG00000174371	EXO1	988.219	-0.956596	0.25685	-3.72433	0.000195833	0.00511282	1755.62	906.606	934.754	355.9
ENSG00000198901	PRC1	7702.74	-0.95602	0.219562	-4.35421	1.3355e-05	0.000559156	10210.1	10190.3	5664.86	4745.72
ENSG00000088325	TPX2	9207.61	-0.953529	0.222755	-4.28061	1.86378e-05	0.000745137	13268.7	11225.5	7480.9	4855.23
ENSG00000100749	VRK1	1237.28	-0.950702	0.255347	-3.72318	0.000196728	0.00512036	2449.02	857.138	1364.42	278.53
ENSG00000106537	TSPAN13	1550.65	-0.94891	0.239688	-3.95893	7.52855e-05	0.0023709	1764.09	2274.61	955.76	1208.15
ENSG00000163918	RFC4	977.346	-0.945747	0.262615	-3.60126	0.000316673	0.00758495	1393.39	1200.71	796.308	518.971
ENSG00000123473	STIL	2452.1	-0.94528	0.235435	-4.01504	5.94346e-05	0.00196294	4268.62	2283.6	2395.61	860.586
ENSG00000143401	ANP32E	3122.47	-0.944515	0.237447	-3.97778	6.95605e-05	0.00223941	5446.56	2854.73	3170.91	1017.71
ENSG00000164109	MAD2L1	3134.54	-0.944039	0.225596	-4.18463	2.85626e-05	0.00106456	4603.56	3726.26	2275.3	1933.05
ENSG00000127586	CHTF18	748.183	-0.942732	0.268167	-3.51547	0.000438984	0.00975303	707.516	1199.81	386.696	698.706
ENSG00000151725	CENPU	999.477	-0.942068	0.266611	-3.5335	0.0004101	0.00921397	2276.85	390.344	1225.97	104.746
ENSG00000076003	MCM6	3255.71	-0.939402	0.223467	-4.20377	2.62506e-05	0.000992299	4806.78	3848.58	2493.95	1873.53
ENSG00000237649	KIFC1	2779.21	-0.938955	0.233132	-4.02757	5.6357e-05	0.00187684	3004.12	4228.13	1744.43	2140.16
ENSG00000198833	UBE2J1	7999.56	-0.938478	0.278742	-3.36683	0.000760371	0.0151052	7920.98	13118.8	5875.87	5082.58
ENSG00000112984	KIF20A	6625.9	-0.938351	0.226447	-4.1438	3.41594e-05	0.00122177	7757.27	9606.6	4567.79	4571.94
ENSG00000115163	CENPA	988.798	-0.934784	0.259396	-3.60369	0.000313726	0.00752565	1206.16	1386.89	693.189	668.948
ENSG00000158406	HIST1H4H	7271.31	-0.933914	0.215693	-4.32984	1.4922e-05	0.000615078	7501.36	11037.6	3903.24	6643.06
ENSG00000188211	NCR3LG1	1816.74	-0.933478	0.239902	-3.89108	9.97978e-05	0.00292105	2421.74	2369.05	1378.74	1097.46
ENSG00000178999	AURKB	1807.44	-0.930049	0.239453	-3.88406	0.000102728	0.00299037	1976.72	2714.42	1135.26	1403.36
ENSG00000153707	PTPRD	727.939	-0.929615	0.277819	-3.34612	0.000819504	0.0160599	902.271	1009.14	538.51	461.836
ENSG00000073111	MCM2	5085.51	-0.927661	0.232603	-3.98817	6.65857e-05	0.00215451	5232.04	7970.58	3194.78	3944.65
ENSG00000121152	NCAPH	1667.72	-0.922252	0.242664	-3.80053	0.00014439	0.00395757	2323.89	2074.94	1328.13	943.907
ENSG00000152455	SUV39H2	1216.14	-0.921751	0.270201	-3.41135	0.000646411	0.0133569	1980.48	1212.41	1247.93	423.747
ENSG00000187951	ARHGAP11B	783.039	-0.91742	0.266587	-3.44135	0.000578827	0.0123113	1503.47	605.303	782.94	240.44
ENSG00000140525	FANCI	3609.09	-0.91739	0.22308	-4.11237	3.91611e-05	0.001361	5582.04	4009.57	2827.18	2017.56
ENSG00000093009	CDC45	1636.96	-0.913758	0.239409	-3.81673	0.000135232	0.00375744	1960.72	2297.09	1105.66	1184.35
ENSG00000064989	CALCRL	13999.7	-0.913034	0.280975	-3.24952	0.00115602	0.02072	23643.5	11712.1	17494.9	3148.34
ENSG00000177602	GSG2	768.423	-0.910367	0.266705	-3.41339	0.000641603	0.0133421	952.136	1036.12	487.905	597.53
ENSG00000164684	ZNF704	1152.54	-0.910285	0.255216	-3.56673	0.000361466	0.00841768	1603.2	1408.48	767.663	830.829
ENSG00000164087	POC1A	690.895	-0.909241	0.272119	-3.34133	0.000833775	0.01622	750.795	1024.43	418.205	570.153
ENSG00000163808	KIF15	1114.7	-0.909134	0.257028	-3.5371	0.000404543	0.00912769	2627.78	398.439	1309.99	122.601
ENSG00000108840	HDAC5	1746.71	-0.906162	0.288643	-3.13938	0.00169303	0.0281033	980.361	3470.83	741.884	1793.78
ENSG00000146918	NCAPG2	3168.84	-0.90176	0.233592	-3.86041	0.000113196	0.003235	4772.91	3572.46	2809.99	1520.01
ENSG00000184661	CDCA2	1919.39	-0.900329	0.238648	-3.77263	0.000161537	0.00434543	4008.94	1096.38	2210.37	361.851
ENSG00000165512	ZNF22	2592.22	-0.895526	0.227136	-3.94269	8.0574e-05	0.0024861	3544.17	3230.68	1880.01	1714.03
ENSG00000130193	THEM6	1181.83	-0.893292	0.271047	-3.2957	0.000981754	0.0181681	684.936	2244.03	464.035	1334.33
ENSG00000154839	SKA1	1592.71	-0.891308	0.245743	-3.62698	0.00028675	0.00692017	2668.24	1529.9	1566.84	605.862
ENSG00000152601	MBNL1	21332.4	-0.891287	0.250035	-3.56465	0.000364337	0.00845984	35864.1	19124.2	24180.4	6160.99
ENSG00000171408	PDE7B	1847.7	-0.889666	0.29471	-3.01878	0.00253793	0.0390783	2189.35	2319.58	853.596	2028.27
ENSG00000120539	MASTL	1117.18	-0.887801	0.25555	-3.47408	0.000512605	0.0110651	2264.62	696.144	1269.89	238.06
ENSG00000213186	TRIM59	1245.71	-0.885015	0.268142	-3.30055	0.000964972	0.0179827	2506.41	713.233	1557.29	205.922
ENSG00000106399	RPA3	844.17	-0.884518	0.2661	-3.32401	0.000887344	0.0169685	1029.29	1127.86	513.685	705.848
ENSG00000143228	NUF2	1093.79	-0.882993	0.262571	-3.36288	0.000771351	0.0152648	2684.23	287.811	1318.59	84.5113
ENSG00000122952	ZWINT	2786.71	-0.88169	0.225817	-3.90444	9.44441e-05	0.00280032	3567.69	3650.71	1947.8	1980.66
ENSG00000171241	SHCBP1	2918.41	-0.880439	0.22734	-3.87279	0.000107599	0.00310382	4566.87	3138.94	2328.77	1639.04
ENSG00000077152	UBE2T	1446.96	-0.879313	0.240592	-3.65479	0.000257394	0.00641556	1980.48	1790.73	1079.88	936.766
ENSG00000143476	DTL	2213.99	-0.878295	0.231226	-3.79843	0.000145617	0.00398436	3196.05	2596.6	1662.32	1400.98
ENSG00000051341	POLQ	1250.68	-0.877806	0.27239	-3.22261	0.00127027	0.0223165	2917.56	576.522	1252.7	255.914
ENSG00000176974	SHMT1	1187.88	-0.873977	0.284315	-3.07397	0.00211231	0.033395	1043.4	2010.18	750.477	947.478
ENSG00000131747	TOP2A	9901.17	-0.873802	0.219684	-3.97754	6.96305e-05	0.00223941	22426	3612.93	12543.3	1022.47
ENSG00000101412	E2F1	1030.97	-0.87341	0.255617	-3.41686	0.000633472	0.0132195	1020.82	1592.86	604.392	905.818
ENSG00000174442	ZWILCH	2248.79	-0.873205	0.235767	-3.70367	0.000212502	0.00545866	4227.22	1698.99	2440.48	628.478
ENSG00000105968	H2AFV	5106.22	-0.871744	0.255836	-3.40743	0.000655777	0.013498	5853	6710.5	2540.74	5320.64
ENSG00000145604	SKP2	2821.61	-0.869526	0.23336	-3.72612	0.000194449	0.00509336	3851.82	3493.31	2305.85	1635.47
ENSG00000122966	CIT	3035.74	-0.86946	0.22515	-3.8617	0.000112601	0.00322479	4180.18	3723.56	2343.09	1896.15
ENSG00000184992	BRI3BP	1472.44	-0.867992	0.262545	-3.30607	0.000946152	0.0177774	2164.89	1658.51	979.63	1086.74
ENSG00000180596	HIST1H2BC	8975.87	-0.866888	0.214324	-4.04475	5.23797e-05	0.00175538	8801.61	13612.6	4822.72	8666.57
ENSG00000112029	FBXO5	1022.54	-0.866676	0.26546	-3.26481	0.00109538	0.0198113	2388.81	417.327	1125.72	158.31
ENSG00000111331	OAS3	1735.59	-0.865131	0.260388	-3.32247	0.000892231	0.0170046	1033.99	3251.37	713.239	1943.76
ENSG00000138346	DNA2	1062.56	-0.854742	0.25561	-3.34393	0.000826015	0.0161478	1873.22	917.399	1089.43	370.183
ENSG00000142945	KIF2C	2966.33	-0.853647	0.230608	-3.70173	0.000214137	0.00549183	3461.37	4149.88	2099.62	2154.44
ENSG00000120699	EXOSC8	1661.88	-0.852824	0.23889	-3.56995	0.000357049	0.00832697	2675.77	1680.1	1538.19	753.459
ENSG00000138180	CEP55	3598.41	-0.852702	0.226735	-3.76079	0.000169376	0.00450315	8411.16	1330.23	4196.37	455.885
ENSG00000165480	SKA3	1278.98	-0.847729	0.247468	-3.42561	0.000613415	0.0128852	2703.99	700.641	1454.17	257.105
ENSG00000012048	BRCA1	1668.18	-0.847328	0.248285	-3.41272	0.000643186	0.0133421	3808.54	750.108	1814.13	299.955
ENSG00000135476	ESPL1	1510.97	-0.846856	0.23935	-3.53814	0.000402952	0.00911758	2210.99	1723.27	1214.51	895.105
ENSG00000072571	HMMR	1658.76	-0.846658	0.269987	-3.13592	0.00171313	0.0283191	4363.64	287.811	1889.56	94.0336
ENSG00000119138	KLF9	1067.54	-0.846315	0.257563	-3.28586	0.00101672	0.0186637	1513.82	1256.48	916.613	583.247
ENSG00000010292	NCAPD2	7536.61	-0.845786	0.216925	-3.89898	9.65979e-05	0.0028483	8458.2	10715.6	4959.26	6013.39
ENSG00000134057	CCNB1	8642.45	-0.844652	0.214471	-3.93831	8.20585e-05	0.00252215	10712.5	11427.9	6050.6	6378.81
ENSG00000187990	HIST1H2BG	10231.7	-0.844067	0.216636	-3.89625	9.7694e-05	0.0028753	10345.5	14967.1	5483.45	10130.6
ENSG00000124802	EEF1E1	886.247	-0.843308	0.259644	-3.24794	0.00116244	0.0207883	1475.25	851.742	828.771	389.228
ENSG00000126787	DLGAP5	4033.81	-0.841505	0.226086	-3.72206	0.000197605	0.00512036	9725.52	944.381	5214.19	251.153
ENSG00000090889	KIF4A	3243.54	-0.840596	0.228672	-3.67599	0.000236933	0.00598979	4502.89	3894.45	2697.32	1879.48
ENSG00000184348	HIST1H2AK	2000.01	-0.83897	0.257737	-3.25514	0.00113337	0.0204288	2346.47	2601.1	1083.7	1968.76
ENSG00000108064	TFAM	2593.38	-0.834409	0.253335	-3.2937	0.000988791	0.018256	5265.91	1311.34	3424.89	371.373
ENSG00000127564	PKMYT1	609.707	-0.834283	0.281096	-2.96797	0.00299776	0.0443136	710.339	824.759	375.238	528.493
ENSG00000235750	KIAA0040	2083.96	-0.834074	0.238666	-3.49473	0.000474544	0.010384	1876.05	3139.84	969.127	2350.84
ENSG00000167693	NXN	2076.91	-0.828356	0.24016	-3.44918	0.000562292	0.0119915	1073.51	3475.32	565.245	3193.57
ENSG00000166801	FAM111A	2574.99	-0.825282	0.253491	-3.25566	0.00113129	0.0204143	4437.97	2138.8	2982.81	740.366
ENSG00000136383	ALPK3	3756.88	-0.825224	0.221535	-3.72502	0.000195298	0.00510721	4138.78	5301.13	2339.27	3248.33
ENSG00000080986	NDC80	1430.66	-0.825175	0.248356	-3.32255	0.000891988	0.0170046	3214.87	536.049	1807.45	164.261
ENSG00000075218	GTSE1	1934.68	-0.824825	0.233561	-3.53152	0.000413178	0.00927006	2520.53	2427.51	1382.56	1408.12
ENSG00000106462	EZH2	1345.64	-0.824776	0.248048	-3.32506	0.000883993	0.0169489	2029.4	1457.05	1230.74	665.377
ENSG00000172795	DCP2	3620.71	-0.823178	0.231665	-3.55332	0.000380403	0.00873121	4897.1	4420.6	3086.89	2078.26
ENSG00000075131	TIPIN	668.214	-0.822823	0.274034	-3.00263	0.00267658	0.0408191	1147.83	608.002	625.397	291.623
ENSG00000124207	CSE1L	13670.4	-0.821577	0.237165	-3.46416	0.000531893	0.0113889	18679.6	16392.7	12667.4	6941.83
ENSG00000109805	NCAPG	3798.89	-0.82136	0.225912	-3.63575	0.000277173	0.00676065	8304.85	1626.13	4744.43	520.161
ENSG00000114904	NEK4	1000.08	-0.820929	0.260419	-3.15234	0.00161968	0.0271971	1414.09	1156.64	718.968	710.609
ENSG00000085840	ORC1	1081.23	-0.820503	0.261631	-3.13611	0.00171206	0.0283191	1341.65	1427.36	867.918	687.993
ENSG00000128944	KNSTRN	2606.29	-0.820298	0.240856	-3.40576	0.000659808	0.013546	3802.9	2916.79	2417.57	1287.9
ENSG00000109929	SC5D	1556.51	-0.818106	0.263047	-3.11011	0.00187018	0.0302874	2657.89	1315.84	1789.3	463.026
ENSG00000051180	RAD51	710.584	-0.817479	0.274432	-2.9788	0.00289376	0.0433055	951.195	861.635	492.679	536.825
ENSG00000134291	TMEM106C	2942.46	-0.817461	0.249414	-3.27752	0.00104723	0.0191137	2365.29	4996.23	1657.54	2750.78
ENSG00000143815	LBR	6670.89	-0.817225	0.245467	-3.32927	0.000870754	0.0167757	8366.94	8696.4	5843.41	3776.82
ENSG00000058804	NDC1	5094.33	-0.817182	0.219494	-3.72302	0.000196852	0.00512036	7002.72	6106.1	4104.71	3163.82
ENSG00000114686	MRPL3	3976.99	-0.814666	0.220852	-3.68874	0.000225369	0.0057338	6047.76	4269.5	3407.7	2183.01
ENSG00000054598	FOXC1	620.262	-0.81466	0.277354	-2.93726	0.00331129	0.0476722	699.989	858.937	397.199	524.922
ENSG00000161800	RACGAP1	3157.1	-0.814196	0.223846	-3.63731	0.000275503	0.00673021	3748.33	4236.22	2131.13	2512.72
ENSG00000162063	CCNF	3454.25	-0.812583	0.223655	-3.6332	0.000279928	0.00680702	3720.1	4955.75	2214.19	2926.95
ENSG00000149636	DSN1	1419.34	-0.811214	0.246133	-3.29584	0.000981296	0.0181681	1663.42	1943.63	1035.96	1034.37
ENSG00000111885	MAN1A1	1387.44	-0.808707	0.266366	-3.03607	0.00239682	0.0373745	1678.47	1861.78	1171.55	837.971
ENSG00000162769	FLVCR1	676.215	-0.808139	0.272759	-2.96284	0.0030482	0.044812	900.389	831.055	527.052	446.362
ENSG00000147536	GINS4	1374.01	-0.807553	0.243869	-3.31143	0.000928217	0.0175023	1638.01	1848.29	987.269	1022.47
ENSG00000138166	DUSP5	930.019	-0.804035	0.256482	-3.13486	0.00171935	0.028363	1177	1188.12	678.866	676.09
ENSG00000075702	WDR62	709.588	-0.8038	0.271507	-2.96051	0.00307128	0.0449477	809.127	983.056	492.679	553.489
ENSG00000126215	XRCC3	828.901	-0.803662	0.265728	-3.02438	0.00249146	0.0386613	797.837	1266.37	500.318	751.079
ENSG00000164754	RAD21	10844.7	-0.802445	0.235418	-3.40859	0.00065299	0.013458	14698.8	13009.1	9988.22	5682.49
ENSG00000175063	UBE2C	2674.56	-0.801042	0.227182	-3.526	0.000421892	0.00943902	3161.24	3599.44	1877.15	2060.41
ENSG00000111665	CDCA3	1235.89	-0.799089	0.245673	-3.25265	0.00114335	0.020516	1453.61	1654.92	826.861	1008.18
ENSG00000233822	HIST1H2BN	2559.63	-0.797168	0.237076	-3.3625	0.000772409	0.0152648	2482.89	3918.73	1624.12	2212.77
ENSG00000131153	GINS2	1486.81	-0.792796	0.240661	-3.29425	0.000986856	0.0182414	1885.45	1876.17	1051.24	1134.36
ENSG00000189403	HMGB1	21712.9	-0.791949	0.217169	-3.6467	0.000265633	0.00655941	26506.4	28600.4	16718.6	15026.3
ENSG00000151151	IPMK	858.152	-0.790531	0.266328	-2.96826	0.00299488	0.0443136	1501.59	713.233	926.161	291.623
ENSG00000183856	IQGAP3	3564.17	-0.790525	0.222718	-3.54945	0.000386041	0.00882921	4059.75	4841.53	2301.08	3054.31
ENSG00000138160	KIF11	3366.74	-0.786924	0.228841	-3.43874	0.000584424	0.0124138	8147.72	738.416	4370.14	210.683
ENSG00000104738	MCM4	8369.81	-0.782502	0.21993	-3.55795	0.000373754	0.00865329	10376.6	10838.8	6548.05	5715.82
ENSG00000133119	RFC3	1452.54	-0.782254	0.242913	-3.22031	0.00128052	0.0224718	2245.8	1504.71	1219.29	840.351
ENSG00000198625	MDM4	1877.61	-0.781916	0.255128	-3.0648	0.00217813	0.0342996	2989.07	1870.77	1438.89	1211.72
ENSG00000166803	KIAA0101	1741.38	-0.773217	0.236073	-3.27534	0.00105536	0.0192181	1979.54	2376.24	1199.24	1410.5
ENSG00000166451	CENPN	2077.51	-0.772703	0.231673	-3.33532	0.000852009	0.0164543	3239.33	2114.51	1840.86	1115.31
ENSG00000186185	KIF18B	1146.09	-0.772374	0.250223	-3.08675	0.00202359	0.0323126	1513.82	1383.29	837.364	849.874
ENSG00000138780	GSTCD	1251.88	-0.77228	0.246138	-3.13759	0.00170345	0.0282175	1878.87	1335.62	1050.29	742.747
ENSG00000270141	TERC	1628.4	-0.769218	0.256035	-3.00434	0.00266154	0.0407219	1215.57	2771.08	864.099	1662.85
ENSG00000166851	PLK1	2896.26	-0.767006	0.235774	-3.25313	0.0011414	0.0205041	3223.34	4048.25	2148.31	2165.15
ENSG00000145375	SPATA5	1563.48	-0.764578	0.23878	-3.20201	0.00136471	0.0236371	2680.47	1368.9	1543.92	660.616
ENSG00000116062	MSH6	4528.77	-0.763048	0.225008	-3.39121	0.00069585	0.0141328	6091.98	5399.16	3866.01	2757.92
ENSG00000146670	CDCA5	1926.76	-0.762086	0.233317	-3.26632	0.00108956	0.0197508	2158.3	2637.07	1307.13	1604.52
ENSG00000117399	CDC20	5945.74	-0.760665	0.216914	-3.50675	0.000453615	0.0100084	6745.86	8049.72	4036.92	4950.46
ENSG00000111206	FOXM1	4641.47	-0.760042	0.221483	-3.43161	0.000600009	0.0126438	5232.98	6357.03	3278.8	3697.07
ENSG00000091483	FH	5282.45	-0.758422	0.229616	-3.303	0.000956565	0.0178888	8404.58	5216.58	4342.45	3166.2
ENSG00000137807	KIF23	2799.43	-0.758058	0.228566	-3.31658	0.000911263	0.0172642	5803.14	1439.06	3425.84	529.683
ENSG00000182621	PLCB1	1156.58	-0.756505	0.254573	-2.97167	0.00296189	0.0439926	2503.59	560.333	1329.09	233.299
ENSG00000204899	MZT1	1832.48	-0.754483	0.235328	-3.2061	0.00134549	0.023457	3425.62	1322.13	2006.05	576.105
ENSG00000101447	FAM83D	2547.55	-0.750814	0.228539	-3.28528	0.00101882	0.0186807	3069.98	3311.63	1902.93	1905.67
ENSG00000172716	SLFN11	6290.79	-0.749378	0.216594	-3.45983	0.000540525	0.0115582	8641.67	7291.52	5191.28	4038.69
ENSG00000185480	PARPBP	1063.82	-0.748989	0.256053	-2.92513	0.00344309	0.0489957	2313.54	463.196	1307.13	171.403
ENSG00000119403	PHF19	4966.83	-0.747249	0.225102	-3.31961	0.000901439	0.0171188	4657.19	7541.56	3081.16	4587.41
ENSG00000160752	FDPS	13173.2	-0.746373	0.217177	-3.43671	0.000588823	0.0124906	11252.5	20701.7	7355.82	13382.5
ENSG00000138767	CNOT6L	3433.88	-0.744753	0.223083	-3.33846	0.000842455	0.0163291	4748.45	3938.52	2753.66	2294.9
ENSG00000134690	CDCA8	1954.43	-0.74384	0.232681	-3.19683	0.00138949	0.0240142	2506.41	2398.73	1481.86	1430.74
ENSG00000139354	GAS2L3	1760.36	-0.742671	0.236953	-3.13426	0.00172291	0.0283923	3308.01	1230.39	1979.31	523.732
ENSG00000038210	PI4K2B	1980.09	-0.740528	0.235481	-3.14475	0.00166229	0.0276794	2927.91	2101.02	1847.55	1043.89
ENSG00000174501	ANKRD36C	2905.06	-0.73915	0.229081	-3.22659	0.00125273	0.0220569	6345.06	1300.55	3454.49	520.161
ENSG00000114346	ECT2	3317.17	-0.732053	0.224941	-3.25441	0.00113627	0.020458	6901.1	1662.11	4072.24	633.239
ENSG00000151503	NCAPD3	3439.49	-0.731643	0.222794	-3.28394	0.00102365	0.0187478	4578.16	4071.63	2787.08	2321.08
ENSG00000132646	PCNA	7189.24	-0.728338	0.21924	-3.3221	0.000893417	0.0170069	9206.18	8821.42	5936.02	4793.34
ENSG00000184220	CMSS1	1661.1	-0.726132	0.245137	-2.96215	0.00305502	0.0448332	2215.69	1958.92	1477.08	992.71
ENSG00000184260	HIST2H2AC	5638.82	-0.724212	0.218529	-3.31403	0.000919629	0.017402	5519.94	8209.82	3510.82	5314.69
ENSG00000167325	RRM1	9253.06	-0.723368	0.214641	-3.37013	0.000751337	0.014963	11675.9	11439.6	7258.43	6638.3
ENSG00000111581	NUP107	3267.66	-0.722655	0.231436	-3.12248	0.00179332	0.0293105	4644.96	3588.65	3065.88	1771.17
ENSG00000134758	RNF138	1515.12	-0.721781	0.245865	-2.93568	0.00332817	0.0477437	2486.66	1350.02	1625.08	598.721
ENSG00000092140	G2E3	1932.33	-0.720793	0.238236	-3.02555	0.00248183	0.0385493	3976.01	950.677	2458.62	343.997
ENSG00000069275	NUCKS1	27798.7	-0.718383	0.210583	-3.4114	0.000646292	0.0133569	37250	32435.4	22271.8	19237.6
ENSG00000167900	TK1	3227.15	-0.714318	0.242103	-2.95047	0.00317288	0.0460963	2895.92	5010.62	2107.26	2894.81
ENSG00000173207	CKS1B	1959.79	-0.70471	0.235659	-2.99038	0.00278633	0.0421303	2274.97	2515.65	1316.68	1731.89
ENSG00000119969	HELLS	3530.7	-0.699114	0.226629	-3.08484	0.00203661	0.0324321	6545.46	2394.23	4191.59	991.519
ENSG00000109685	WHSC1	9978.63	-0.689412	0.213874	-3.22345	0.00126658	0.0222762	12599.8	12071.9	7659.45	7583.4
ENSG00000116830	TTF2	2479.02	-0.689373	0.23323	-2.95576	0.00311897	0.0455037	3700.35	2543.53	2089.11	1583.1
ENSG00000148773	MKI67	17097.7	-0.687946	0.216707	-3.17454	0.00150076	0.0256045	33404.7	10959.3	18616.8	5409.91
ENSG00000087586	AURKA	3512.68	-0.684672	0.232681	-2.94253	0.00325537	0.0469952	4202.76	4480.86	2943.66	2423.45
ENSG00000117593	DARS2	2987.51	-0.682743	0.227245	-3.00444	0.00266071	0.0407219	3872.52	3542.78	2539.78	1994.94
ENSG00000184897	H1FX	2655.03	-0.680268	0.227103	-2.99542	0.00274065	0.0415578	1914.62	4204.74	1239.34	3261.42
ENSG00000034063	UHRF1	2852.73	-0.661767	0.226875	-2.91688	0.00353554	0.0499991	3908.27	3160.53	2350.73	1991.37
ENSG00000106484	MEST	3651.81	-0.66042	0.22186	-2.97675	0.00291326	0.0434727	5244.27	3853.07	3272.12	2237.76
ENSG00000198911	SREBF2	5259.57	-0.660249	0.224156	-2.94548	0.00322451	0.0465919	4907.45	7725.94	3435.39	4969.5
ENSG00000143799	PARP1	9701.48	-0.643981	0.215087	-2.99405	0.00275299	0.0417052	11340	12278.8	7571.61	7615.54
ENSG00000089685	BIRC5	5988.34	-0.640081	0.216804	-2.95236	0.00315359	0.0458997	6584.98	7839.26	4272.75	5256.36
ENSG00000164032	H2AFZ	23638.9	-0.63659	0.212462	-2.99625	0.00273321	0.0414867	26737.9	30047.5	16540.1	21230.2

## Sheet: (B) Pro vSen IMR90
Gene	gene_name	baseMean	log2FoldChange	lfcSE	stat	pvalue	padj	young_rep1	young_rep2	old_rep1	old_rep2
ENSG00000261115	TMEM178B	282.764	9.60627	1.44905	6.62938	3.37107e-11	9.11603e-10	0	0.91786	769.557	360.582
ENSG00000229988	HBBP1	153.954	9.4882	1.45985	6.49941	8.06345e-11	2.08122e-09	1.12979	0	222.92	391.768
ENSG00000242221	PSG2	36.1792	8.29507	1.66704	4.97592	6.49389e-07	8.96866e-06	0	0	89.1678	55.5492
ENSG00000164400	CSF2	22.6049	8.05543	1.78347	4.51671	6.2807e-06	7.04651e-05	0	0	38.7686	51.651
ENSG00000223609	HBD	121.635	7.96865	2.12536	3.74932	0.000177313	0.00140999	2.25958	0	189.966	294.313
ENSG00000099282	TSPAN15	24.9986	7.48045	1.76059	4.24884	2.14883e-05	0.000214278	0	0	69.7835	30.2109
ENSG00000110203	FOLR3	20.3935	7.38794	1.82204	4.05477	5.01827e-05	0.000462009	0	0	52.3376	29.2364
ENSG00000180332	KCTD4	32.3389	7.35102	1.6442	4.47088	7.78967e-06	8.64367e-05	0	0.91786	36.8302	91.6074
ENSG00000009694	TENM1	81.2946	7.14584	1.52991	4.67075	3.00103e-06	3.5916e-05	1.12979	0	263.627	60.4219
ENSG00000167080	B4GALNT2	11.6639	7.00564	2.05542	3.40837	0.000653511	NA	0	0	22.292	24.3637
ENSG00000137960	GIPC2	9.96644	6.90026	2.14122	3.22259	0.00127037	NA	0	0	16.4767	23.3891
ENSG00000258667	HIF1A-AS2	9.96644	6.90026	2.14122	3.22259	0.00127037	NA	0	0	16.4767	23.3891
ENSG00000140030	GPR65	7.2971	6.61817	2.34376	2.82375	0.00474658	NA	0	0	8.72294	20.4655
ENSG00000254645	RP11-396O20.2	8.26365	6.58214	2.2601	2.91232	0.00358759	NA	0	0	14.5382	18.5164
ENSG00000243797	CTB-111H14.1	8.98523	6.35085	2.21187	2.87125	0.00408846	NA	0	0	21.3227	14.6182
ENSG00000155849	ELMO1	11.6479	6.25216	2.07039	3.01981	0.00252937	NA	0	0	33.9225	12.6691
ENSG00000231924	PSG1	471.985	6.24881	0.492238	12.6947	6.32825e-37	1.29958e-34	6.77875	5.50716	1480.96	394.691
ENSG00000214814	FER1L6	32.2589	6.22475	1.66816	3.7315	0.000190346	0.00149429	0	0.91786	94.9831	33.1346
ENSG00000185053	SGCZ	28.7324	6.17192	1.36065	4.53601	5.73272e-06	6.48824e-05	1.12979	0.91786	30.0457	82.8365
ENSG00000184616	AC004166.6	17.7803	6.1645	1.81741	3.39192	0.000694053	0.00461075	1.12979	0	31.9841	38.0073
ENSG00000255191	RP11-626H12.1	14.3337	6.1027	1.89931	3.21311	0.00131306	0.00785068	0	0.91786	19.3843	37.0328
ENSG00000235385	GS1-600G8.5	8.98124	6.09103	2.21816	2.74598	0.00603297	NA	0	0	24.2304	11.6946
ENSG00000002745	WNT16	312.655	6.00552	0.46453	12.9281	3.12253e-38	7.02321e-36	11.2979	6.42502	691.051	541.848
ENSG00000003137	CYP26B1	23.5306	6.00096	1.7444	3.44012	0.000581448	0.00397066	0	0.91786	63.9682	29.2364
ENSG00000020633	RUNX3	27.011	5.90777	1.3796	4.28223	1.8503e-05	0.000187411	1.12979	0.91786	41.6763	64.3201
ENSG00000156466	GDF6	35.3361	5.83136	1.16538	5.00383	5.6201e-07	7.85142e-06	2.25958	0.91786	39.7378	98.4292
ENSG00000110852	CLEC2B	133.461	5.78756	0.650354	8.89908	5.631e-19	3.69404e-17	4.51916	4.5893	276.226	248.509
ENSG00000162817	C1orf115	55.3379	5.77896	1.2246	4.71907	2.36923e-06	2.89414e-05	1.12979	0.91786	171.551	47.7528
ENSG00000240694	PNMA2	241.854	5.60919	0.485367	11.5566	6.83723e-31	1.04176e-28	9.03833	8.26074	543.73	406.386
ENSG00000229373	LINC00452	20.1535	5.58662	1.5103	3.69901	0.000216444	0.00167322	0	1.83572	29.0765	49.7019
ENSG00000221852	KRTAP1-5	282.864	5.58473	0.41805	13.359	1.04968e-40	2.75444e-38	14.6873	12.85	398.347	705.572
ENSG00000092421	SEMA6A	86.9901	5.56117	0.840703	6.6149	3.71793e-11	9.9968e-10	3.38937	1.83572	232.612	110.124
ENSG00000124467	PSG8	12.9116	5.41564	1.95343	2.77237	0.00556497	NA	1.12979	0	29.0765	21.44
ENSG00000170498	KISS1	365.549	5.4043	0.485337	11.1351	8.4616e-29	1.13114e-26	10.1681	4.5893	1196.98	250.458
ENSG00000163347	CLDN1	1481.49	5.3891	0.240145	22.441	1.56669e-111	3.7e-108	40.6725	42.2216	4308.16	1534.91
ENSG00000086696	HSD17B2	267.496	5.32233	0.486189	10.947	6.86485e-28	8.38577e-26	19.2065	3.67144	628.052	419.055
ENSG00000118971	CCND2	481.809	5.22479	0.341615	15.2944	8.3366e-53	3.37513e-50	18.0767	22.9465	1155.3	730.91
ENSG00000100311	PDGFB	17.9363	5.01834	1.84836	2.71503	0.00662703	0.0303591	0	0.91786	57.1837	13.6437
ENSG00000182261	NLRP10	28.204	4.84133	1.12655	4.29751	1.7273e-05	0.000176085	1.12979	3.67144	29.0765	78.9383
ENSG00000108932	SLC16A6	219.129	4.77088	0.500473	9.53273	1.53208e-21	1.19283e-19	5.64896	11.9322	643.559	215.375
ENSG00000172399	MYOZ2	16.7823	4.76015	1.55146	3.06817	0.00215374	0.0118727	1.12979	0.91786	38.7686	26.3128
ENSG00000171873	ADRA1D	19.2026	4.70919	1.50235	3.13456	0.00172112	0.00984986	1.12979	0.91786	50.3992	24.3637
ENSG00000175899	A2M	271.27	4.63311	0.993897	4.66156	3.13817e-06	3.7368e-05	21.466	7.34288	733.696	322.575
ENSG00000155926	SLA	57.3162	4.62652	0.835737	5.53586	3.09711e-08	5.42473e-07	2.25958	5.50716	126.967	94.531
ENSG00000106688	SLC1A1	226.371	4.61245	0.452212	10.1997	1.98807e-24	1.99794e-22	10.1681	15.6036	586.375	293.339
ENSG00000240476	LINC00973	21.0944	4.59078	1.33301	3.44391	0.000573361	0.00393059	0	3.67144	32.9533	47.7528
ENSG00000250337	LINC01021	126.932	4.58975	0.621949	7.37961	1.58753e-13	5.59583e-12	9.03833	3.67144	363.456	131.564
ENSG00000103888	KIAA1199	15532.4	4.5653	0.130144	35.0789	1.41375e-269	2.00329e-265	1490.19	1564.95	19744.9	39329.8
ENSG00000148677	ANKRD1	69.5492	4.49288	0.717181	6.26464	3.73697e-10	8.78158e-09	4.51916	8.26074	115.337	150.08
ENSG00000156265	MAP3K7CL	292.999	4.45942	0.391707	11.3846	4.9912e-30	7.00251e-28	18.0767	41.3037	411.917	700.699
ENSG00000128268	MGAT3	62.9521	4.45444	0.721535	6.17356	6.67694e-10	1.51866e-08	7.90854	6.42502	57.1837	180.291
ENSG00000204941	PSG5	981.007	4.45178	0.236505	18.8232	4.87306e-79	4.06184e-76	62.1385	68.8395	2459.87	1333.18
ENSG00000243137	PSG4	2893.23	4.41177	0.171702	25.6944	1.35066e-145	6.37964e-142	276.799	231.301	5698.99	5365.85
ENSG00000244694	PTCHD4	220.918	4.39074	0.462965	9.48396	2.44814e-21	1.88534e-19	9.03833	15.6036	626.113	232.917
ENSG00000048052	HDAC9	147.105	4.37861	1.07839	4.06034	4.90011e-05	0.000452861	5.64896	17.4393	337.287	228.044
ENSG00000129521	EGLN3	44.5804	4.32281	1.68019	2.57281	0.0100876	0.0427713	0	0.91786	170.582	6.82183
ENSG00000176928	GCNT4	100.15	4.29348	0.578565	7.4209	1.16327e-13	4.13484e-12	11.2979	11.0143	147.321	230.968
ENSG00000146674	IGFBP3	26712.3	4.28656	0.138408	30.9704	1.34847e-210	9.55392e-207	2618.86	2227.65	55666.9	46335.8
ENSG00000131737	KRT34	15.5062	4.2822	1.53224	2.79474	0.00519421	0.0247402	0	2.75358	31.9841	27.2873
ENSG00000167972	ABCA3	59.9941	4.17491	0.843228	4.95111	7.37925e-07	1.00639e-05	3.38937	3.67144	177.366	55.5492
ENSG00000213934	HBG1	129.893	4.17085	0.580633	7.18329	6.80557e-13	2.25843e-11	11.2979	5.50716	372.179	130.589
ENSG00000186369	LINC00643	12.1683	4.15903	1.58442	2.62495	0.00866605	NA	1.12979	1.83572	17.4459	28.2619
ENSG00000241644	INMT	141.245	4.11371	0.516645	7.96236	1.68793e-15	7.40493e-14	15.8171	10.0965	328.564	210.502
ENSG00000077943	ITGA8	126.103	4.11044	1.0973	3.74595	0.000179716	0.00142426	18.0767	5.50716	285.919	194.909
ENSG00000131620	ANO1	770.547	4.07226	0.538592	7.56094	4.00167e-14	1.4922e-12	72.3066	121.158	1209.58	1679.14
ENSG00000166592	RRAD	166.304	4.02991	0.482633	8.34985	6.83476e-17	3.56061e-15	13.5575	13.7679	434.208	203.68
ENSG00000227028	SLC8A1-AS1	101.314	4.02151	0.611401	6.57753	4.78315e-11	1.26924e-09	6.77875	10.0965	261.688	126.691
ENSG00000188906	LRRK2	54.54	4.02101	0.751	5.35421	8.59315e-08	1.40282e-06	5.64896	11.0143	42.6455	158.851
ENSG00000166396	SERPINB7	252.09	3.99297	0.846502	4.71703	2.39315e-06	2.91581e-05	20.3362	47.7287	379.932	560.364
ENSG00000163083	INHBB	126.905	3.97997	1.23077	3.23372	0.00122189	0.00739925	5.64896	21.1108	280.103	200.757
ENSG00000183775	KCTD16	182.488	3.97589	0.439062	9.05541	1.36057e-19	9.45059e-18	18.0767	28.4537	306.272	377.15
ENSG00000198910	L1CAM	109.845	3.94686	1.4161	2.78713	0.00531772	0.0251929	3.38937	16.5215	279.134	140.335
ENSG00000108370	RGS9	108.217	3.94194	0.575934	6.84442	7.67856e-12	2.22051e-10	14.6873	8.26074	243.273	166.647
ENSG00000183668	PSG9	30.2414	3.88374	1.11643	3.4787	0.000503843	0.00350915	4.51916	0.91786	80.4449	35.0837
ENSG00000129946	SHC2	65.9918	3.84305	0.738977	5.2005	1.9875e-07	3.02827e-06	7.90854	4.5893	170.582	80.8874
ENSG00000023445	BIRC3	166.341	3.79181	0.929573	4.07909	4.52127e-05	0.00042149	11.2979	28.4537	362.487	263.128
ENSG00000090530	LEPREL1	2317.92	3.77024	0.165925	22.7225	2.68217e-114	7.60127e-111	373.961	368.98	3098.58	5430.17
ENSG00000183691	NOG	190.344	3.7486	0.424079	8.83939	9.62449e-19	6.09449e-17	22.5958	36.7144	283.011	419.055
ENSG00000197506	SLC28A3	28.5347	3.74832	1.0259	3.65369	0.000258497	0.00195772	4.51916	3.67144	50.3992	55.5492
ENSG00000166863	TAC3	54.4615	3.72994	0.775782	4.80797	1.5247e-06	1.95521e-05	10.1681	4.5893	107.583	95.5056
ENSG00000117586	TNFSF4	404.609	3.66509	0.29137	12.5788	2.76138e-36	5.28768e-34	75.696	71.5931	430.332	1040.82
ENSG00000196565	HBG2	88.0091	3.63159	0.659381	5.50758	3.63796e-08	6.29425e-07	7.90854	6.42502	261.688	76.0146
ENSG00000170873	MTSS1	210.089	3.62007	0.414941	8.7243	2.67838e-18	1.64297e-16	21.466	33.9608	455.531	329.397
ENSG00000069667	RORA	644.462	3.61294	0.252466	14.3106	1.87866e-46	6.05014e-44	83.6045	99.1289	1298.75	1096.36
ENSG00000169245	CXCL10	87.361	3.61179	0.943333	3.82876	0.000128793	0.00107542	3.38937	0.91786	327.595	17.5418
ENSG00000186645	SPDYE9P	14.9228	3.61014	1.43772	2.51101	0.0120386	0.049374	3.38937	0.91786	30.0457	25.3382
ENSG00000173391	OLR1	355.718	3.58051	0.309456	11.5703	5.82446e-31	8.97093e-29	76.8258	65.1681	295.611	985.267
ENSG00000102678	FGF9	57.6638	3.56682	0.736481	4.84305	1.27858e-06	1.67136e-05	6.77875	9.1786	123.09	91.6074
ENSG00000240583	AQP1	18.7378	3.55847	1.27364	2.79393	0.00520713	0.0247684	2.25958	2.75358	41.6763	28.2619
ENSG00000212724	KRTAP2-3	29.0501	3.55658	1.05788	3.36199	0.000773827	0.00505539	10.1681	1.83572	14.5382	89.6583
ENSG00000152078	TMEM56	319.799	3.52357	0.359919	9.78992	1.24398e-22	1.04303e-20	29.3746	50.4823	768.588	430.75
ENSG00000229694	RP11-305L7.6	35.5636	3.52337	1.15413	3.05284	0.00226687	0.0123878	4.51916	0	118.244	19.4909
ENSG00000106565	TMEM176B	633.12	3.50798	0.270284	12.9789	1.61236e-38	3.80786e-36	59.8789	49.5644	1891.91	531.128
ENSG00000151320	AKAP6	51.3139	3.5	0.783509	4.46708	7.92955e-06	8.77826e-05	5.64896	8.26074	116.306	75.0401
ENSG00000219607	PPP1R3G	20.1784	3.48539	1.18459	2.94227	0.00325814	0.0168005	2.25958	5.50716	26.1688	46.7782
ENSG00000106034	CPED1	2082.58	3.43436	0.171988	19.9686	1.03389e-88	1.46503e-85	372.831	337.772	3766.37	3853.36
ENSG00000171346	KRT15	19.6877	3.39612	1.18865	2.85713	0.00427495	0.021048	2.25958	6.42502	18.4151	51.651
ENSG00000112936	C7	1191.59	3.39397	0.210033	16.1592	9.78045e-59	4.77893e-56	118.628	115.65	3465.91	1066.15
ENSG00000214944	ARHGEF28	697.125	3.36597	0.234218	14.3711	7.85583e-47	2.58877e-44	134.445	133.09	1097.15	1423.81
ENSG00000159167	STC1	3042.12	3.36062	0.169998	19.7685	5.55698e-87	6.56187e-84	459.825	563.566	5992.66	5152.43
ENSG00000107159	CA9	337.312	3.33353	1.21184	2.75081	0.00594473	0.0277277	18.0767	61.4966	914.939	354.735
ENSG00000188487	INSC	64.1559	3.32227	0.761124	4.36495	1.27153e-05	0.000134862	5.64896	5.50716	198.689	46.7782
ENSG00000125845	BMP2	324.947	3.31208	0.425637	7.78147	7.16882e-15	2.9359e-13	10.1681	17.4393	1167.9	104.276
ENSG00000150510	FAM124A	16.8387	3.30868	1.26197	2.62184	0.00874571	0.0381787	3.38937	3.67144	23.2612	37.0328
ENSG00000241749	RPSAP52	38.4317	3.29115	0.853086	3.85793	0.000114349	0.000966783	10.1681	6.42502	50.3992	86.7346
ENSG00000078018	MAP2	70.0251	3.27035	0.677683	4.82579	1.39451e-06	1.80954e-05	7.90854	11.0143	177.366	83.811
ENSG00000176485	PLA2G16	101.141	3.25264	0.55128	5.90015	3.63175e-09	7.40459e-08	16.9469	15.6036	224.858	147.157
ENSG00000106366	SERPINE1	25106.1	3.24504	0.370698	8.75388	2.06138e-18	1.27554e-16	4450.25	6295.6	36880.6	52798
ENSG00000188626	GOLGA8M	18.7175	3.2419	1.2325	2.63034	0.00852997	0.0373978	2.25958	4.5893	35.861	32.16
ENSG00000101825	MXRA5	810.19	3.23923	0.614591	5.27054	1.36023e-07	2.14877e-06	76.8258	129.418	2166.2	868.321
ENSG00000162551	ALPL	220.688	3.21918	0.379913	8.47348	2.38176e-17	1.31834e-15	40.6725	37.6323	450.685	353.76
ENSG00000111859	NEDD9	318.786	3.21558	0.330016	9.74371	1.96264e-22	1.62635e-20	71.1768	52.318	579.591	572.059
ENSG00000197632	SERPINB2	48.8536	3.18046	0.880172	3.61346	0.000302139	0.00223801	4.51916	3.67144	157.013	30.2109
ENSG00000111846	GCNT2	22.8251	3.15275	1.13988	2.76585	0.00567742	0.0266653	2.25958	5.50716	50.3992	33.1346
ENSG00000111674	ENO2	3667.17	3.14784	0.15834	19.8802	6.03408e-88	7.77299e-85	693.692	812.306	6473.39	6689.29
ENSG00000128917	DLL4	64.8392	3.13203	0.686035	4.5654	4.98532e-06	5.73393e-05	11.2979	9.1786	156.044	82.8365
ENSG00000170745	KCNS3	38.6664	3.1274	0.878522	3.55985	0.000371068	0.00268404	10.1681	4.5893	77.5372	62.371
ENSG00000246273	SBF2-AS1	280.576	3.12335	0.335948	9.29713	1.44286e-20	1.06486e-18	57.6194	57.8252	503.992	502.866
ENSG00000204634	TBC1D8	61.5338	3.11979	0.708927	4.40072	1.07891e-05	0.000116348	7.90854	11.0143	151.198	76.0146
ENSG00000171517	LPAR3	30.7375	3.11474	1.00291	3.1057	0.00189827	0.010708	11.2979	2.75358	45.5531	63.3455
ENSG00000167244	IGF2	1571.78	3.11134	0.480365	6.47703	9.35447e-11	2.37976e-09	258.722	158.79	4267.46	1602.15
ENSG00000002933	TMEM176A	758.703	3.09701	0.245905	12.5943	2.26871e-36	4.46495e-34	83.6045	73.4288	2313.52	564.262
ENSG00000136842	TMOD1	294.6	3.09399	0.340278	9.09256	9.67341e-20	6.81951e-18	45.1916	51.4002	697.835	383.971
ENSG00000152779	SLC16A12	52.8431	3.09177	0.732647	4.22	2.44308e-05	0.00024074	9.03833	13.7679	90.137	98.4292
ENSG00000183087	GAS6	15288.4	3.07554	0.128574	23.9204	1.87759e-126	6.65135e-123	3338.53	3436.47	25358.5	29020
ENSG00000123700	KCNJ2	240.83	3.07009	0.356328	8.61591	6.9388e-18	4.04621e-16	67.7875	56.9073	260.719	577.906
ENSG00000116032	GRIN3B	49.1066	3.02217	0.781384	3.86771	0.000109862	0.000938364	11.2979	6.42502	111.46	67.2437
ENSG00000117394	SLC2A1	9674.35	3.01701	0.135249	22.3071	3.15421e-110	5.58689e-107	2138.69	1977.99	18089.4	16491.3
ENSG00000167772	ANGPTL4	241.706	3.00185	0.356354	8.42378	3.64519e-17	1.96397e-15	55.3598	52.318	427.424	431.724
ENSG00000189410	SH2D5	186.773	2.97395	0.395071	7.52764	5.16659e-14	1.90653e-12	45.1916	56.9073	205.474	439.521
ENSG00000180914	OXTR	320.569	2.95997	0.743389	3.98172	6.84181e-05	0.000614459	51.9704	106.472	498.177	625.659
ENSG00000008517	IL32	711.174	2.94492	0.256056	11.5011	1.30258e-30	1.94289e-28	77.9556	98.211	2085.75	582.779
ENSG00000139874	SSTR1	159.907	2.94304	0.42362	6.94734	3.72231e-12	1.12463e-10	38.4129	44.9751	218.073	338.168
ENSG00000141576	RNF157	218.955	2.93652	0.388308	7.56235	3.95857e-14	1.48394e-12	47.4512	33.9608	503.992	290.415
ENSG00000254300	LINC01111	46.5771	2.93348	0.794783	3.69092	0.00022344	0.00171636	9.03833	7.34288	112.429	57.4983
ENSG00000183873	SCN5A	196.195	2.93139	0.400821	7.31345	2.60366e-13	8.97662e-12	36.1533	34.8787	462.316	251.433
ENSG00000130513	GDF15	1700.11	2.92996	0.188176	15.5703	1.15909e-54	5.29815e-52	215.79	178.983	5141.69	1263.99
ENSG00000148426	PROSER2	119.468	2.92072	0.509586	5.73155	9.95169e-09	1.88776e-07	22.5958	18.3572	295.611	141.309
ENSG00000117525	F3	13214.6	2.91024	0.745491	3.9038	9.46954e-05	0.000821699	4582.43	2339.63	18030.3	27906.1
ENSG00000248905	FMN1	584.382	2.90232	0.755125	3.8435	0.000121293	0.00101924	103.941	217.533	759.865	1256.19
ENSG00000234693	RP4-530I15.6	58.7365	2.89292	0.748897	3.86291	0.000112043	0.000950119	15.8171	5.50716	141.505	72.1164
ENSG00000143127	ITGA10	54.5484	2.87908	0.71748	4.01277	6.00092e-05	0.000544735	10.1681	15.6036	97.8907	94.531
ENSG00000137825	ITPKA	68.579	2.87673	0.661888	4.34626	1.3848e-05	0.000145246	10.1681	17.4393	150.228	96.4801
ENSG00000260001	TGFBR3L	25.012	2.84796	1.05841	2.69079	0.00712841	0.0323334	3.38937	9.1786	41.6763	45.8037
ENSG00000152154	TMEM178A	120.278	2.83646	0.503799	5.63014	1.80062e-08	3.28375e-07	20.3362	24.7822	286.888	149.106
ENSG00000110799	VWF	27.594	2.8151	0.984615	2.85909	0.00424856	0.0209471	6.77875	6.42502	51.3684	45.8037
ENSG00000159399	HK2	1905.22	2.8063	0.172112	16.3051	9.08458e-60	4.9511e-57	456.436	501.152	3311.81	3351.47
ENSG00000110092	CCND1	14194.8	2.79802	0.141652	19.7528	7.59355e-87	8.27697e-84	3651.49	4374.52	19546.2	29207.2
ENSG00000082438	COBLL1	87.13	2.77559	0.584188	4.75119	2.02227e-06	2.51806e-05	16.9469	33.043	119.213	179.317
ENSG00000108691	CCL2	1162.47	2.77224	0.628029	4.41419	1.01387e-05	0.000110342	240.646	438.737	1555.59	2414.93
ENSG00000143816	WNT9A	28.2489	2.7606	0.972846	2.83766	0.00454458	0.0222296	5.64896	9.1786	47.4916	50.6764
ENSG00000139132	FGD4	336.31	2.74992	0.311103	8.83927	9.63419e-19	6.09449e-17	75.696	90.8681	627.082	551.593
ENSG00000154065	ANKRD29	57.1789	2.74358	0.702086	3.90775	9.31578e-05	0.000809348	14.6873	11.0143	121.152	81.8619
ENSG00000131386	GALNT15	4440.03	2.74017	0.420633	6.5144	7.29795e-11	1.89399e-09	942.246	1341.91	7944.66	7531.3
ENSG00000120875	DUSP4	25.1683	2.73102	1.02002	2.6774	0.00741954	0.033408	6.77875	6.42502	43.6147	43.8546
ENSG00000229951	AC104695.3	27.7379	2.72861	0.981581	2.77981	0.00543899	0.0256645	10.1681	5.50716	41.6763	53.6001
ENSG00000162433	AK4	708.408	2.72393	0.960546	2.83582	0.00457087	0.0223188	89.2535	223.04	1560.44	960.903
ENSG00000169213	RAB3B	6316.38	2.72134	0.142811	19.0555	5.91315e-81	5.58596e-78	1700.34	1922.92	9298.65	12343.6
ENSG00000042062	FAM65C	395.493	2.72073	0.343164	7.92837	2.22037e-15	9.62161e-14	92.6429	45.893	1039	404.437
ENSG00000104419	NDRG1	7363.37	2.70125	0.137162	19.6939	2.43401e-86	2.46357e-83	2087.85	1969.73	12011.5	13384.4
ENSG00000076344	RGS11	48.9101	2.697	0.757219	3.56172	0.000368437	0.0026691	13.5575	9.1786	102.737	70.1674
ENSG00000166510	CCDC68	342.259	2.69423	0.312205	8.62968	6.15241e-18	3.63249e-16	107.33	81.6895	560.206	619.812
ENSG00000132170	PPARG	435.115	2.68738	0.279864	9.60248	7.80449e-22	6.24801e-20	109.59	136.761	685.235	808.874
ENSG00000127951	FGL2	1023.8	2.6866	0.207225	12.9647	1.94081e-38	4.47273e-36	202.233	213.861	2447.27	1231.83
ENSG00000155816	FMN2	657.52	2.67428	0.233486	11.4537	2.25228e-30	3.25661e-28	185.286	205.601	943.047	1296.15
ENSG00000163453	IGFBP7	7154.45	2.67342	0.149406	17.8937	1.32039e-71	9.35498e-69	2085.59	1751.28	12548.4	12232.5
ENSG00000173559	NABP1	5229.66	2.66562	0.146298	18.2205	3.54674e-74	2.79207e-71	1382.86	1557.61	8555.26	9422.89
ENSG00000177098	SCN4B	158.217	2.66363	0.437245	6.09185	1.11612e-09	2.46346e-08	50.8406	34.8787	276.226	270.924
ENSG00000203709	C1orf132	49.59	2.65863	0.765827	3.47159	0.000517395	0.00359387	7.90854	15.6036	103.706	71.1419
ENSG00000105499	PLA2G4C	162.466	2.65303	0.424005	6.25707	3.92286e-10	9.18792e-09	42.9321	37.6323	324.687	244.611
ENSG00000164849	GPR146	53.1602	2.61153	0.71438	3.65567	0.000256513	0.00194478	12.4277	15.6036	100.798	83.811
ENSG00000246985	SOCS2-AS1	51.0669	2.6087	0.714978	3.64864	0.000263633	0.00198918	14.6873	16.5215	74.6296	98.4292
ENSG00000101210	EEF1A2	73.8178	2.58055	0.602573	4.28256	1.84755e-05	0.000187411	21.466	21.1108	125.029	127.666
ENSG00000174136	RGMB	6852.71	2.57008	0.317281	8.10033	5.48106e-16	2.56325e-14	1964.71	2684.74	7995.06	14766.3
ENSG00000134198	TSPAN2	216.915	2.5681	0.378136	6.79146	1.11007e-11	3.16493e-10	47.4512	59.6609	458.439	302.109
ENSG00000177363	LRRN4CL	78.7542	2.56675	0.595008	4.31381	1.60464e-05	0.000165366	18.0767	22.0286	160.89	114.022
ENSG00000095383	TBC1D2	942.079	2.55969	0.208985	12.2482	1.71833e-34	3.16218e-32	247.424	273.522	1738.77	1508.6
ENSG00000134243	SORT1	2614.03	2.55784	0.160904	15.8966	6.68477e-57	3.15744e-54	816.839	739.795	4263.58	4635.92
ENSG00000076641	PAG1	765.728	2.55334	0.232474	10.9834	4.59485e-28	5.8133e-26	203.362	160.625	1698.07	1000.86
ENSG00000070731	ST6GALNAC2	43.917	2.53937	0.852713	2.97799	0.00290149	0.0152444	9.03833	4.5893	128.906	33.1346
ENSG00000154027	AK5	1094.98	2.53079	0.197651	12.8043	1.55058e-37	3.32906e-35	284.707	289.126	2213.69	1592.41
ENSG00000126010	GRPR	38.0186	2.53038	0.834531	3.03209	0.00242863	0.013135	9.03833	13.7679	62.999	66.2692
ENSG00000117245	KIF17	105.736	2.52425	0.523578	4.82115	1.4273e-06	1.84702e-05	22.5958	30.2894	225.827	144.233
ENSG00000127241	MASP1	3302.84	2.52052	0.170786	14.7584	2.71576e-49	1.01269e-46	1213.4	978.439	4370.19	6649.33
ENSG00000137393	RNF144B	52.5262	2.51984	0.736324	3.42219	0.000621183	0.00420352	10.1681	21.1108	89.1678	89.6583
ENSG00000113578	FGF1	187.365	2.51504	0.391345	6.42667	1.30428e-10	3.27109e-09	56.4896	74.3467	216.135	402.488
ENSG00000059804	SLC2A3	3339.71	2.51072	0.150738	16.6561	2.73228e-62	1.61318e-59	967.101	1011.48	5762.95	5617.29
ENSG00000226380	MIR29A	244.684	2.50313	0.352401	7.10307	1.22012e-12	3.91156e-11	72.3066	99.1289	285.919	521.382
ENSG00000074416	MGLL	4346.12	2.50107	0.149622	16.716	1.00282e-62	6.17821e-60	1421.28	1272.15	6953.15	7737.9
ENSG00000091622	PITPNM3	146.974	2.48367	0.45269	5.48646	4.10059e-08	7.04308e-07	37.2831	60.5788	206.443	283.593
ENSG00000050344	NFE2L3	1282.26	2.47333	0.434711	5.68959	1.27347e-08	2.37351e-07	300.524	439.655	2390.08	1998.8
ENSG00000213931	HBE1	68.6067	2.47001	0.873172	2.82877	0.00467267	0.0227297	2.25958	4.5893	253.934	13.6437
ENSG00000203392	AC105020.1	42.9273	2.46389	0.797174	3.09078	0.00199633	0.0111722	10.1681	11.0143	95.9523	54.5746
ENSG00000145390	USP53	1283.78	2.46259	0.186844	13.1799	1.14567e-39	2.84809e-37	419.153	460.766	1712.6	2542.59
ENSG00000168010	ATG16L2	280.031	2.45676	0.334389	7.34702	2.02679e-13	7.0738e-12	70.0471	84.4431	557.299	408.335
ENSG00000138675	FGF5	2482.2	2.45652	0.459731	5.34338	9.12295e-08	1.48418e-06	642.851	979.357	3800.29	4506.3
ENSG00000010278	CD9	1459.64	2.45532	0.200757	12.2303	2.14137e-34	3.84091e-32	403.335	534.195	2299.95	2601.06
ENSG00000014257	ACPP	54.3279	2.44158	0.719734	3.39234	0.000692988	0.00460583	11.2979	13.7679	129.875	62.371
ENSG00000029534	ANK1	53.1883	2.42782	0.711765	3.41098	0.000647288	0.00434618	13.5575	15.6036	108.552	75.0401
ENSG00000267365	KCNJ2-AS1	35.7205	2.4093	0.834955	2.88554	0.00390743	0.0195234	12.4277	14.6858	36.8302	78.9383
ENSG00000111186	WNT5B	677.99	2.40784	0.228962	10.5163	7.26591e-26	7.91984e-24	225.958	251.494	909.124	1325.38
ENSG00000158023	WDR66	294.147	2.39769	0.320564	7.4796	7.45469e-14	2.7155e-12	110.72	94.5396	408.04	563.288
ENSG00000171388	APLN	93.3934	2.39593	0.576909	4.15305	3.2807e-05	0.000314743	14.6873	20.1929	258.78	79.9128
ENSG00000143382	ADAMTSL4	984.967	2.39382	0.218923	10.9345	7.88167e-28	9.46468e-26	227.088	283.619	2174.92	1254.24
ENSG00000196352	CD55	996.943	2.39293	0.20373	11.7456	7.43986e-32	1.22585e-29	265.501	255.165	2186.55	1280.55
ENSG00000080709	KCNN2	69.6191	2.38814	0.688792	3.46714	0.000526022	0.00365021	12.4277	40.3858	78.5064	147.157
ENSG00000249992	TMEM158	3769.23	2.38414	0.147185	16.1982	5.19001e-59	2.72379e-56	1180.63	1223.51	6421.05	6251.72
ENSG00000078401	EDN1	58.0101	2.37987	0.688102	3.4586	0.000542985	0.00374956	13.5575	17.4393	125.029	76.0146
ENSG00000196963	PCDHB16	52.8159	2.37622	0.716332	3.31721	0.000909218	0.00576964	15.8171	12.85	112.429	70.1674
ENSG00000149948	HMGA2	4320.29	2.37504	0.443161	5.35933	8.35334e-08	1.36525e-06	1128.66	1660.41	7332.11	7159.99
ENSG00000183508	FAM46C	268.979	2.36958	0.329874	7.1833	6.80507e-13	2.25843e-11	105.071	93.6217	330.502	546.721
ENSG00000165072	MAMDC2	264.164	2.36951	0.354754	6.67932	2.4005e-11	6.59207e-10	49.7108	60.5788	693.958	252.408
ENSG00000116285	ERRFI1	6538.88	2.36882	0.13616	17.3973	8.64304e-68	5.832e-65	2344.32	2447.93	8280.98	13082.3
ENSG00000120306	CYSTM1	222.025	2.36737	0.362776	6.52571	6.76808e-11	1.76618e-09	66.6577	79.8538	361.517	380.073
ENSG00000214193	SH3D21	392.166	2.34875	0.284261	8.26266	1.42462e-16	7.20957e-15	119.758	133.09	676.512	639.303
ENSG00000224945	RP11-82L18.2	95.4397	2.34544	0.554666	4.22856	2.35187e-05	0.000232561	22.5958	40.3858	158.951	159.826
ENSG00000132640	BTBD3	1513.93	2.34148	0.182589	12.8238	1.20671e-37	2.63062e-35	484.68	556.223	2336.78	2678.05
ENSG00000105376	ICAM5	540.713	2.33419	0.25591	9.12114	7.43401e-20	5.29347e-18	152.522	180.818	1010.89	818.619
ENSG00000140563	MCTP2	224.947	2.33393	0.391791	5.95709	2.56768e-09	5.39023e-08	63.2683	115.65	230.673	490.197
ENSG00000115318	LOXL3	1140.1	2.3338	0.206442	11.3049	1.24129e-29	1.69125e-27	398.816	315.744	2077.03	1768.8
ENSG00000147027	TMEM47	3763.39	2.32547	0.164784	14.1122	3.19348e-45	1.00559e-42	1266.5	1617.27	4489.41	7680.4
ENSG00000149571	KIRREL3	401.849	2.31685	0.302609	7.65625	1.91444e-14	7.47318e-13	97.162	137.679	814.141	558.415
ENSG00000139970	RTN1	31.0651	2.31006	0.887228	2.60368	0.00922277	0.0399165	11.2979	15.6036	17.4459	79.9128
ENSG00000138829	FBN2	8335.47	2.30207	0.504451	4.56351	5.0305e-06	5.7812e-05	2181.63	3333.67	14466.5	13360.1
ENSG00000163814	CDCP1	1869.14	2.30206	0.170536	13.499	1.58517e-41	4.31959e-39	492.589	479.123	4296.53	2208.32
ENSG00000241684	ADAMTS9-AS2	33.356	2.30067	0.891026	2.58205	0.0098216	0.0419319	7.90854	13.7679	59.1221	52.6255
ENSG00000138435	CHRNA1	57.8054	2.29781	0.703351	3.26695	0.00108713	0.00671134	19.2065	11.0143	132.782	68.2183
ENSG00000143036	SLC44A3	49.8096	2.29608	0.718064	3.19759	0.00138579	0.00822649	15.8171	22.9465	59.1221	101.353
ENSG00000101680	LAMA1	1116.43	2.29502	0.208926	10.9849	4.51986e-28	5.76995e-26	320.861	404.776	1990.77	1749.31
ENSG00000138166	DUSP5	677.781	2.293	0.229057	10.0106	1.36937e-23	1.27657e-21	265.501	244.151	890.709	1310.77
ENSG00000119938	PPP1R3C	2216.56	2.28871	0.162673	14.0694	5.85563e-45	1.76541e-42	806.671	882.981	2832.05	4344.53
ENSG00000247095	MIR210HG	337.123	2.28523	0.301575	7.57766	3.51842e-14	1.32596e-12	118.628	106.472	578.622	544.772
ENSG00000260359	RP11-4F5.2	44.5245	2.28275	0.751596	3.0372	0.00238787	0.0129343	15.8171	18.3572	56.2145	87.7092
ENSG00000105339	DENND3	1390.63	2.27941	0.181055	12.5896	2.40953e-36	4.67712e-34	490.329	491.055	2167.17	2413.95
ENSG00000124762	CDKN1A	19880.2	2.27416	0.126891	17.9221	7.92488e-72	5.91029e-69	6118.95	5832.08	39927.8	27642
ENSG00000143847	PPFIA4	315.283	2.27159	0.326182	6.96419	3.30296e-12	1.00436e-10	94.9025	138.597	447.777	579.855
ENSG00000100307	CBX7	244.932	2.26861	0.348762	6.50476	7.782e-11	2.01224e-09	74.5662	67.9216	512.715	324.524
ENSG00000114480	GBE1	3688.73	2.26765	0.147237	15.4013	1.60292e-53	6.68042e-51	1391.9	1354.76	5156.23	6852.04
ENSG00000117643	MAN1C1	617.306	2.25994	0.236512	9.55531	1.23209e-21	9.75344e-20	204.492	203.765	1099.09	961.878
ENSG00000113083	LOX	19460.9	2.25536	0.148238	15.2145	2.83499e-52	1.08572e-49	6749.37	8533.34	24150.9	38409.8
ENSG00000146966	DENND2A	1816.03	2.25065	0.184001	12.2317	2.10543e-34	3.82486e-32	659.798	529.605	3298.24	2776.48
ENSG00000102554	KLF5	250.006	2.24674	0.36385	6.17491	6.61997e-10	1.50812e-08	62.1385	91.786	496.238	349.862
ENSG00000149506	ZP1	39.5876	2.2449	0.806469	2.78362	0.00537559	0.0253992	18.0767	11.9322	54.2761	74.0655
ENSG00000006453	BAIAP2L1	260.006	2.24478	0.33561	6.68866	2.25221e-11	6.20891e-10	92.6429	84.4431	446.808	416.131
ENSG00000113805	CNTN3	233.741	2.22568	0.343731	6.47504	9.47856e-11	2.40701e-09	105.071	105.554	131.813	592.524
ENSG00000259030	FPGT-TNNI3K	36.6962	2.22205	0.835977	2.65803	0.00785985	0.0350895	12.4277	11.9322	66.8759	55.5492
ENSG00000172575	RASGRP1	34.6165	2.21423	0.860396	2.57351	0.0100674	0.0426983	10.1681	17.4393	43.6147	67.2437
ENSG00000139174	PRICKLE1	658.594	2.20146	0.239645	9.18634	4.06434e-20	2.92344e-18	201.103	244.151	1187.29	1001.83
ENSG00000183049	CAMK1D	400.521	2.20062	0.283181	7.77105	7.78409e-15	3.16956e-13	131.056	155.118	659.066	656.844
ENSG00000154917	RAB6B	38.8816	2.18281	0.840977	2.59556	0.0094436	0.0406365	9.03833	22.0286	51.3684	73.091
ENSG00000168811	IL12A	147.575	2.18122	0.426505	5.11416	3.15142e-07	4.63714e-06	56.4896	68.8395	157.013	307.957
ENSG00000103269	RHBDL1	53.1289	2.17321	0.709168	3.06445	0.00218072	0.0119864	14.6873	23.8644	87.2294	86.7346
ENSG00000149090	PAMR1	2959.46	2.1656	0.15787	13.7176	7.96231e-43	2.30257e-40	871.069	759.07	6857.2	3350.49
ENSG00000128510	CPA4	2157.58	2.16323	0.171126	12.6412	1.25175e-36	2.53389e-34	773.907	918.778	3039.46	3898.19
ENSG00000205269	TMEM170B	44.3156	2.15961	0.785165	2.75052	0.00595008	0.0277435	10.1681	15.6036	97.8907	53.6001
ENSG00000259796	RP11-355I22.7	53.3158	2.15215	0.699712	3.07576	0.00209964	0.011648	23.7256	16.5215	82.3833	90.6328
ENSG00000196549	MME	2369.29	2.14934	0.417556	5.14743	2.64082e-07	3.95983e-06	612.347	866.46	4914.89	3083.47
ENSG00000050165	DKK3	18497.1	2.14447	0.129401	16.5723	1.10586e-61	6.268e-59	6567.48	7026.22	30440.1	29954.6
ENSG00000214922	HLA-F-AS1	40.2686	2.14417	0.806893	2.65732	0.00787644	0.0351304	16.9469	11.0143	72.6911	60.4219
ENSG00000172349	IL16	220.984	2.1357	0.361622	5.90588	3.50762e-09	7.17214e-08	83.6045	71.5931	394.471	334.269
ENSG00000160886	LY6K	92.9191	2.11701	0.521267	4.06128	4.88048e-05	0.000451412	40.6725	48.6466	47.4916	234.866
ENSG00000162772	ATF3	320.156	2.11081	0.334794	6.30479	2.88586e-10	6.88429e-09	141.224	89.9503	556.33	493.121
ENSG00000138356	AOX1	387.89	2.11061	0.28348	7.44535	9.66846e-14	3.48606e-12	150.262	181.736	458.439	761.121
ENSG00000186088	GSAP	169.72	2.10355	0.410661	5.12236	3.01729e-07	4.46294e-06	55.3598	73.4288	273.319	276.771
ENSG00000272695	GAS6-AS2	224.143	2.09423	0.35186	5.95188	2.65088e-09	5.54843e-08	91.5131	100.965	268.473	435.622
ENSG00000147509	RGS20	181.591	2.09325	0.407123	5.14158	2.72443e-07	4.05942e-06	74.5662	51.4002	340.195	260.204
ENSG00000101333	PLCB4	1222.74	2.09282	0.190695	10.9746	5.06035e-28	6.34559e-26	573.934	527.769	1202.8	2586.45
ENSG00000108854	SMURF2	6466.06	2.0915	0.136951	15.2718	1.17811e-52	4.63717e-50	2563.5	2711.36	9007.89	11581.5
ENSG00000166073	GPR176	3482.27	2.08922	0.14846	14.0726	5.5945e-45	1.72335e-42	1307.17	1258.39	5970.37	5393.14
ENSG00000231632	RP11-82L18.4	53.7204	2.08464	0.688803	3.02646	0.00247433	0.0133509	22.5958	19.2751	83.3525	89.6583
ENSG00000148154	UGCG	4149.28	2.08354	0.152659	13.6483	2.06509e-42	5.85246e-40	1522.96	1764.13	6258.22	7051.82
ENSG00000173262	SLC2A14	57.7811	2.08281	0.679417	3.06559	0.00217242	0.0119546	16.9469	26.6179	95.9523	91.6074
ENSG00000226318	RP11-474D14.2	38.6579	2.07693	0.801946	2.58987	0.00960134	0.0412026	14.6873	17.4393	52.3376	70.1674
ENSG00000168528	SERINC2	1371.01	2.07615	0.181654	11.4291	2.99118e-30	4.2385e-28	605.568	581.923	1637	2659.54
ENSG00000246430	LINC00968	67.1761	2.07555	0.621457	3.33982	0.000838323	0.00540729	23.7256	33.9608	83.3525	127.666
ENSG00000109738	GLRB	136.513	2.07492	0.440174	4.71385	2.43075e-06	2.95908e-05	56.4896	56.9073	185.12	247.535
ENSG00000187391	MAGI2	410.774	2.07095	0.275671	7.5124	5.80553e-14	2.12569e-12	148.003	155.118	713.342	626.633
ENSG00000082781	ITGB5	2924.01	2.06295	0.161482	12.7751	2.25817e-37	4.77585e-35	1023.59	1183.12	4932.34	4556.98
ENSG00000182700	IGIP	189.711	2.05708	0.40589	5.06808	4.01853e-07	5.79274e-06	57.6194	90.8681	301.426	308.931
ENSG00000107282	APBA1	240.589	2.05309	0.348575	5.88997	3.86258e-09	7.84138e-08	99.4216	82.6074	406.101	374.226
ENSG00000138771	SHROOM3	834.542	2.04941	0.23842	8.59581	8.26819e-18	4.80165e-16	258.722	360.719	1464.48	1254.24
ENSG00000103742	IGDCC4	314.516	2.04528	0.310313	6.59103	4.3678e-11	1.1612e-09	106.2	100.965	647.436	403.462
ENSG00000169252	ADRB2	65.8105	2.04513	0.681507	3.0009	0.00269185	0.0143308	13.5575	33.043	124.06	92.5819
ENSG00000112218	GPR63	102.914	2.04486	0.512013	3.99377	6.50305e-05	0.000587302	46.3214	34.8787	161.859	168.597
ENSG00000163071	SPATA18	393.369	2.04481	0.281083	7.27475	3.47071e-13	1.17937e-11	138.964	139.515	740.481	554.517
ENSG00000154319	FAM167A	134.1	2.0388	0.446868	4.56242	5.05674e-06	5.80664e-05	55.3598	50.4823	212.258	218.298
ENSG00000180573	HIST1H2AC	563.183	2.03815	0.241372	8.44403	3.0659e-17	1.66451e-15	254.203	245.069	662.943	1090.52
ENSG00000166473	PKD1L2	65.8941	2.03686	0.638148	3.19183	0.00141375	0.00837844	19.2065	22.9465	140.536	80.8874
ENSG00000256268	RP11-221N13.3	51.9393	2.03644	0.710179	2.8675	0.00413732	0.0204985	16.9469	29.3715	61.0606	100.378
ENSG00000122862	SRGN	281.165	2.03468	0.326802	6.22601	4.78461e-10	1.10241e-08	102.811	128.5	410.947	482.401
ENSG00000185100	ADSSL1	214.912	2.02914	0.370188	5.48137	4.22037e-08	7.24003e-07	63.2683	63.3323	497.207	235.84
ENSG00000122707	RECK	3719.72	2.02807	0.1463	13.8625	1.06922e-43	3.15644e-41	1484.55	1458.48	5920.94	6014.9
ENSG00000119950	MXI1	969.345	2.02335	0.202264	10.0035	1.47037e-23	1.36178e-21	350.235	335.937	1850.23	1340.98
ENSG00000150938	CRIM1	11031.3	2.0215	0.130564	15.4828	4.53424e-54	1.94698e-51	4662.65	4567.27	15672.2	19222.9
ENSG00000235609	AF127936.7	149.107	2.01865	0.423502	4.76656	1.874e-06	2.34997e-05	59.8789	67.9216	200.628	268
ENSG00000197930	ERO1L	3711.64	2.01316	0.153877	13.0829	4.1233e-39	1.00737e-36	1225.82	1364.86	7269.11	4986.76
ENSG00000185652	NTF3	271.187	2.01015	0.368741	5.45139	4.99789e-08	8.50181e-07	81.345	144.104	400.286	459.011
ENSG00000162105	SHANK2	430.79	2.00085	0.269143	7.43413	1.05259e-13	3.76647e-12	175.118	167.051	697.835	683.157
ENSG00000100100	PIK3IP1	628.316	1.99605	0.235796	8.46519	2.55745e-17	1.40462e-15	210.141	211.108	1301.66	790.357
ENSG00000126368	NR1D1	234.983	1.99402	0.77586	2.57008	0.0101675	0.0430584	61.0087	124.829	391.563	362.531
ENSG00000232320	AC009299.5	49.1994	1.99054	0.736943	2.70107	0.00691165	0.031461	14.6873	27.5358	68.8143	85.7601
ENSG00000183722	LHFP	1104.61	1.99053	0.195606	10.1762	2.53193e-24	2.50891e-22	388.648	413.955	2079.94	1535.89
ENSG00000164291	ARSK	639.856	1.99002	0.244212	8.14876	3.67665e-16	1.74241e-14	241.775	314.826	862.602	1140.22
ENSG00000001461	NIPAL3	2385.11	1.98956	0.167987	11.8435	2.32428e-32	3.8747e-30	904.963	1065.64	3625.83	3943.99
ENSG00000204592	HLA-E	6072.86	1.98843	0.13746	14.4656	1.99993e-47	6.91197e-45	2100.28	2062.43	12318.7	7810.02
ENSG00000128039	SRD5A3	238.966	1.98731	0.352413	5.63917	1.70875e-08	3.1283e-07	83.6045	106.472	391.563	374.226
ENSG00000164674	SYTL3	119.768	1.98138	0.471806	4.19957	2.67422e-05	0.000261697	53.1002	44.9751	186.089	194.909
ENSG00000185022	MAFF	729.03	1.9696	0.221937	8.87457	7.02014e-19	4.54225e-17	298.265	331.347	1022.52	1263.99
ENSG00000139318	DUSP6	573.748	1.96868	0.259415	7.58891	3.22605e-14	1.23216e-12	290.356	217.533	748.234	1038.87
ENSG00000173926	MARCH3	150.272	1.96793	0.460867	4.27007	1.95416e-05	0.000196525	44.0619	80.7717	231.642	244.611
ENSG00000103175	WFDC1	1114.35	1.96717	0.690084	2.85062	0.00436341	0.0214314	595.4	324.005	1702.91	1835.07
ENSG00000234745	HLA-B	8886.21	1.95843	0.134859	14.5221	8.77858e-48	3.18955e-45	3112.57	2833.43	18796	10802.8
ENSG00000104368	PLAT	12033.9	1.9541	0.146517	13.3371	1.40917e-40	3.63054e-38	4576.78	3709.99	24694.6	15154.2
ENSG00000229645	LINC00341	83.5308	1.94815	0.552766	3.52437	0.000424485	0.00302259	35.0235	38.5501	114.367	146.182
ENSG00000108840	HDAC5	912.397	1.94152	0.210442	9.22594	2.81087e-20	2.04256e-18	354.754	413.955	1395.67	1485.21
ENSG00000142871	CYR61	7869.48	1.93939	0.133893	14.4846	1.51602e-47	5.37048e-45	3520.43	3723.76	9626.25	14607.5
ENSG00000038945	MSR1	77.0657	1.93781	0.595859	3.25213	0.00114545	0.00703861	25.9852	21.1108	179.305	81.8619
ENSG00000197442	MAP3K5	1219.49	1.92825	0.194183	9.93004	3.08136e-23	2.78076e-21	456.436	527.769	2046.98	1846.77
ENSG00000154511	FAM69A	1246.98	1.91999	0.199357	9.63093	5.91933e-22	4.79296e-20	613.477	501.152	1690.31	2182.98
ENSG00000065923	SLC9A7	327.676	1.91386	0.32949	5.80856	6.30121e-09	1.24011e-07	124.277	201.929	316.933	667.564
ENSG00000257219	RP11-54A9.1	52.6415	1.90723	0.690536	2.76195	0.00574564	0.0268957	21.466	23.8644	79.4757	85.7601
ENSG00000185761	ADAMTSL5	301.15	1.90658	0.324228	5.88038	4.09324e-09	8.26228e-08	90.3833	110.143	656.159	347.913
ENSG00000166900	STX3	277.771	1.90568	0.323888	5.88375	4.01063e-09	8.10707e-08	105.071	107.39	514.653	383.971
ENSG00000172260	NEGR1	603.299	1.90021	0.240803	7.89114	2.99432e-15	1.278e-13	232.737	268.933	982.784	928.743
ENSG00000117266	CDK18	83.2277	1.89644	0.594612	3.18938	0.0014258	0.0084253	18.0767	27.5358	212.258	75.0401
ENSG00000073910	FRY	554.976	1.89565	0.262348	7.22571	4.98502e-13	1.67786e-11	197.713	267.097	897.493	857.601
ENSG00000081923	ATP8B1	1947.04	1.89523	0.181854	10.4217	1.97371e-25	2.10281e-23	799.892	1015.15	2461.81	3511.29
ENSG00000179476	C14orf28	160.894	1.89406	0.407103	4.65254	3.27874e-06	3.88785e-05	72.3066	71.5931	225.827	273.848
ENSG00000146242	TPBG	2520.85	1.89158	0.53213	3.55474	0.000378353	0.00272838	803.282	1247.37	4329.48	3703.28
ENSG00000185950	IRS2	185.616	1.88551	0.393984	4.78576	1.70342e-06	2.15705e-05	62.1385	77.1002	357.64	245.586
ENSG00000118473	SGIP1	1899.19	1.8794	0.197517	9.51513	1.81491e-21	1.40531e-19	915.131	666.366	3120.87	2894.4
ENSG00000189221	MAOA	55.7658	1.87753	0.662524	2.83391	0.00459825	0.0224293	28.2448	28.4537	51.3684	114.997
ENSG00000173918	C1QTNF1	691.889	1.8762	0.234968	7.98492	1.4061e-15	6.24592e-14	275.669	222.122	1409.24	860.525
ENSG00000164442	CITED2	2864.14	1.86696	0.155785	11.9843	4.29684e-33	7.42515e-31	1222.43	1345.58	4129.83	4758.71
ENSG00000234546	RP3-510D11.2	85.2747	1.86528	0.558501	3.3398	0.000838378	0.00540729	33.8937	28.4537	171.551	107.2
ENSG00000110328	GALNT18	269.522	1.86504	0.345025	5.40551	6.46256e-08	1.07862e-06	93.7727	134.008	440.024	410.284
ENSG00000080823	MOK	232.827	1.85776	0.348789	5.3263	1.00235e-07	1.6247e-06	133.315	113.815	168.643	515.535
ENSG00000113319	RASGRF2	551.397	1.85728	0.246213	7.5434	4.57875e-14	1.69845e-12	212.401	199.176	1086.49	707.521
ENSG00000170775	GPR37	525.429	1.85534	0.257545	7.20394	5.84967e-13	1.95495e-11	201.103	164.297	1122.35	613.964
ENSG00000079931	MOXD1	1783.68	1.85461	0.204212	9.08177	1.06826e-19	7.49365e-18	500.498	676.463	4013.52	1944.22
ENSG00000151468	CCDC3	221.63	1.85176	0.353096	5.24434	1.56841e-07	2.45032e-06	103.941	98.211	311.118	373.251
ENSG00000176171	BNIP3	4597.88	1.84547	0.150968	12.2243	2.30664e-34	4.08564e-32	1892.4	2190.01	6936.67	7372.45
ENSG00000048392	RRM2B	1749.1	1.84287	0.175294	10.513	7.52769e-26	8.14254e-24	665.447	740.713	3148.01	2442.21
ENSG00000120833	SOCS2	332.051	1.8398	0.301579	6.10056	1.05698e-09	2.35124e-08	166.079	141.35	454.562	566.212
ENSG00000136867	SLC31A2	114.647	1.82524	0.477585	3.82181	0.000132478	0.00109779	48.581	51.4002	182.212	176.393
ENSG00000215914	MMP23A	88.0374	1.82158	0.54298	3.35478	0.000794278	0.00516044	38.4129	34.8787	152.167	126.691
ENSG00000134013	LOXL2	23446.1	1.82008	0.126193	14.423	3.70886e-47	1.2513e-44	10440.4	10899.6	34306.3	38137.9
ENSG00000197646	PDCD1LG2	441.095	1.81898	0.264339	6.88124	5.93322e-12	1.74789e-10	218.05	207.436	555.36	783.535
ENSG00000123240	OPTN	2949.76	1.81664	0.154689	11.7438	7.59826e-32	1.23756e-29	1160.3	1236.36	5319.05	4083.35
ENSG00000165804	ZNF219	274.122	1.80636	0.328311	5.50198	3.7554e-08	6.47372e-07	131.056	108.307	440.993	416.131
ENSG00000163577	EIF5A2	497.876	1.80513	0.256554	7.03606	1.9775e-12	6.19938e-11	203.362	230.383	807.356	750.401
ENSG00000188290	HES4	54.0799	1.79814	0.690944	2.60244	0.0092564	0.0400132	20.3362	20.1929	109.521	66.2692
ENSG00000147852	VLDLR	1391	1.79597	0.181259	9.90832	3.83026e-23	3.39218e-21	608.957	569.991	2379.42	2005.62
ENSG00000140945	CDH13	1281.8	1.79549	0.210149	8.54387	1.29796e-17	7.38639e-16	550.208	769.167	1364.66	2443.19
ENSG00000116883	RP11-268J15.5	109.776	1.79489	0.492	3.64815	0.000264131	0.00199188	45.1916	41.3037	209.351	143.258
ENSG00000138678	AGPAT9	59.6081	1.79348	0.713732	2.51282	0.0119771	0.0492071	22.5958	10.0965	157.013	48.7273
ENSG00000115963	RND3	11504.3	1.79296	0.133361	13.4444	3.32122e-41	8.87956e-39	6007.1	5693.49	12607.6	21709
ENSG00000186399	GOLGA8R	52.1774	1.79102	0.70949	2.52437	0.0115906	0.0478412	18.0767	31.2072	72.6911	86.7346
ENSG00000177570	SAMD12	138.545	1.78627	0.464582	3.8449	0.000120602	0.00101526	50.8406	88.1146	164.767	250.458
ENSG00000120149	MSX2	188.224	1.78202	0.418524	4.25786	2.06396e-05	0.000206396	84.7343	48.6466	408.04	211.477
ENSG00000152223	EPG5	3723.02	1.77943	0.153577	11.5865	4.8221e-31	7.50869e-29	1699.21	1977.07	4652.23	6563.57
ENSG00000165685	TMEM52B	115.412	1.77717	0.47335	3.75445	0.00017372	0.00138722	70.0471	59.6609	68.8143	263.128
ENSG00000197358	BNIP3P1	273.519	1.77598	0.322451	5.50774	3.63466e-08	6.29425e-07	122.017	130.336	406.101	435.622
ENSG00000165757	KIAA1462	3672.22	1.76667	0.1537	11.4943	1.40963e-30	2.05922e-28	1664.18	1925.67	4801.49	6297.52
ENSG00000204291	COL15A1	2230.14	1.76145	0.178818	9.85051	6.81984e-23	5.82151e-21	1228.08	997.714	2727.37	3967.38
ENSG00000197852	FAM212B	274.397	1.76005	0.325197	5.41228	6.22285e-08	1.04229e-06	111.849	123.911	472.008	389.819
ENSG00000187720	THSD4	7304.02	1.75954	0.134566	13.0757	4.53464e-39	1.08908e-36	3247.02	3315.31	11618	11035.8
ENSG00000108639	SYNGR2	699.778	1.75702	0.226204	7.76742	8.00988e-15	3.25215e-13	335.548	298.304	1096.18	1069.08
ENSG00000039560	RAI14	9184.32	1.75334	0.132518	13.231	5.81389e-40	1.47112e-37	4347.44	4584.71	12340	15465.1
ENSG00000104332	SFRP1	11454.4	1.74525	0.150196	11.6198	3.26913e-31	5.14706e-29	4564.36	5564.07	19047	16642.3
ENSG00000117791	MARC2	99.7807	1.74275	0.527664	3.30277	0.000957339	0.00603206	30.5044	39.468	221.95	107.2
ENSG00000107984	DKK1	632.451	1.73644	0.23106	7.51514	5.68519e-14	2.08702e-12	299.395	325.84	830.618	1073.95
ENSG00000231312	AC007246.3	305.151	1.73565	0.313865	5.52992	3.20379e-08	5.59774e-07	134.445	113.815	577.652	394.691
ENSG00000188042	ARL4C	554.355	1.73492	0.28646	6.05642	1.39181e-09	3.02949e-08	203.362	329.512	789.91	894.634
ENSG00000156273	BACH1	1959.41	1.73447	0.164556	10.5403	5.63086e-26	6.18522e-24	930.948	950.903	2771.96	3183.84
ENSG00000134107	BHLHE40	884.617	1.73074	0.206405	8.38513	5.06677e-17	2.68899e-15	384.129	391.008	1505.19	1258.14
ENSG00000183558	HIST2H2AA3	131.72	1.7305	0.441378	3.92067	8.83034e-05	0.000771905	70.0471	70.6752	133.752	252.408
ENSG00000072163	LIMS2	492.729	1.7281	0.253062	6.82878	8.56396e-12	2.46149e-10	229.348	233.136	738.542	769.892
ENSG00000257732	RP11-818F20.5	70.0551	1.72731	0.597782	2.88954	0.00385808	0.0193245	32.7639	42.2216	71.7219	133.513
ENSG00000148082	SHC3	230.841	1.72434	0.345632	4.98895	6.07081e-07	8.42869e-06	115.239	110.143	316.933	381.048
ENSG00000162426	SLC45A1	171.407	1.72424	0.403691	4.2712	1.94427e-05	0.000195913	88.1237	68.8395	270.411	258.255
ENSG00000198517	MAFK	410.825	1.72234	0.27268	6.31634	2.67824e-10	6.41058e-09	210.141	193.668	555.36	684.132
ENSG00000165507	C10orf10	448.008	1.71942	0.291342	5.90174	3.59692e-09	7.34414e-08	151.392	216.615	847.094	576.932
ENSG00000122420	PTGFR	218.98	1.70669	0.420071	4.06285	4.84765e-05	0.000449255	67.7875	140.433	329.533	338.168
ENSG00000104856	RELB	294.567	1.70648	0.324792	5.25409	1.4876e-07	2.33436e-06	101.681	123.911	609.636	343.04
ENSG00000054277	OPN3	795.101	1.70426	0.212691	8.01287	1.12066e-15	5.02522e-14	405.595	391.926	1041.91	1340.98
ENSG00000138623	SEMA7A	527.376	1.70289	0.271778	6.26574	3.71069e-10	8.73429e-09	213.531	305.647	732.727	857.601
ENSG00000112893	MAN2A1	2314.46	1.6983	0.159739	10.6317	2.12184e-26	2.36744e-24	970.491	979.357	4275.21	3032.79
ENSG00000114023	FAM162A	1020.82	1.69811	0.203063	8.36247	6.14187e-17	3.23533e-15	431.58	496.562	1673.83	1481.31
ENSG00000132359	RAP1GAP2	401.839	1.6951	0.295557	5.73527	9.7355e-09	1.84922e-07	210.141	149.611	675.543	572.059
ENSG00000168685	IL7R	3078.09	1.69412	0.150469	11.2589	2.09323e-29	2.82486e-27	1489.06	1543.84	4281.02	4998.45
ENSG00000148926	ADM	4931.13	1.69037	0.147771	11.4391	2.66652e-30	3.81663e-28	2241.51	1946.78	9035.03	6501.2
ENSG00000099139	PCSK5	155.123	1.68889	0.442418	3.8174	0.000134863	0.00111494	103.941	64.2502	157.013	295.288
ENSG00000196711	FAM150A	188.564	1.68599	0.387203	4.35427	1.33509e-05	0.000140501	118.628	91.786	168.643	375.2
ENSG00000166347	CYB5A	844.478	1.68549	0.211399	7.97302	1.54841e-15	6.85653e-14	405.595	367.144	1379.19	1225.98
ENSG00000128294	TPST2	422.932	1.68432	0.279177	6.03315	1.6079e-09	3.47846e-08	186.416	239.561	565.053	700.699
ENSG00000119899	SLC17A5	1152.78	1.68387	0.188997	8.90952	5.12535e-19	3.37796e-17	562.636	558.059	1670.93	1819.48
ENSG00000170379	FAM115C	149.204	1.67538	0.418484	4.00344	6.24291e-05	0.000565253	74.5662	79.8538	186.089	256.306
ENSG00000136048	DRAM1	1648.48	1.67437	0.173977	9.62414	6.32338e-22	5.09104e-20	741.143	797.62	2624.64	2430.52
ENSG00000165124	SVEP1	3193.42	1.67354	0.160329	10.4381	1.6603e-25	1.78231e-23	1728.58	1487.85	4278.12	5279.12
ENSG00000139266	MARCH9	115.126	1.67241	0.479244	3.48968	0.000483599	0.00338902	54.23	46.8109	203.535	155.927
ENSG00000228288	PCAT6	79.4397	1.67212	0.568336	2.94214	0.00325955	0.0168015	41.8023	33.9608	121.152	120.844
ENSG00000085662	AKR1B1	4801.83	1.66927	0.156463	10.6688	1.42491e-26	1.60246e-24	2380.47	1955.04	8111.36	6760.43
ENSG00000137872	SEMA6D	574.243	1.66801	0.239667	6.95971	3.40962e-12	1.03236e-10	271.15	293.715	824.802	907.303
ENSG00000189056	RELN	4718.94	1.66352	0.435034	3.82388	0.000131368	0.00109242	2004.25	3180.38	5009.87	8681.26
ENSG00000272734	ADIRF-AS1	238.919	1.66164	0.356895	4.65583	3.22676e-06	3.82941e-05	105.071	152.365	269.442	428.801
ENSG00000166897	ELFN2	524.42	1.65746	0.249826	6.63446	3.25688e-11	8.82408e-10	254.203	228.547	866.478	748.452
ENSG00000240356	RPL23AP7	198.192	1.65715	0.372281	4.45135	8.53303e-06	9.38766e-05	89.2535	100.965	303.364	299.186
ENSG00000126458	RRAS	1746.11	1.65402	0.171334	9.6538	4.73688e-22	3.87986e-20	767.128	812.306	2984.21	2420.77
ENSG00000104936	DMPK	793.957	1.65356	0.212325	7.78786	6.8155e-15	2.81562e-13	395.427	408.448	1079.71	1292.25
ENSG00000088340	FER1L4	375.822	1.65143	0.308612	5.35114	8.74021e-08	1.42519e-06	116.368	160.625	828.679	397.615
ENSG00000260025	RP11-490M8.1	75.1574	1.64936	0.581293	2.8374	0.00454822	0.0222389	33.8937	43.1394	99.8292	123.767
ENSG00000223891	OSER1-AS1	64.041	1.64856	0.626669	2.63068	0.00852148	0.0373721	30.5044	29.3715	103.706	92.5819
ENSG00000170017	ALCAM	6192.99	1.64665	0.155305	10.6027	2.89474e-26	3.20457e-24	2949.88	3693.47	7250.7	10877.9
ENSG00000260552	RP11-49I11.1	61.4127	1.64481	0.645167	2.54943	0.0107899	0.0451811	24.8554	28.4537	112.429	79.9128
ENSG00000150687	PRSS23	3002.37	1.6448	0.150755	10.9104	1.02816e-27	1.22429e-25	1546.68	1608.09	3728.57	5126.12
ENSG00000169908	TM4SF1	3734.95	1.64143	0.17204	9.54098	1.41484e-21	1.11379e-19	1811.06	2439.67	3497.9	7191.18
ENSG00000132274	TRIM22	1349.43	1.64059	0.189002	8.68026	3.94863e-18	2.39112e-16	688.043	586.513	2154.57	1968.58
ENSG00000133657	ATP13A3	4895.17	1.63006	0.148935	10.9448	7.03743e-28	8.52311e-26	2274.27	2613.15	7080.12	7613.16
ENSG00000164713	BRI3	1127.09	1.62842	0.192193	8.47284	2.39478e-17	1.32039e-15	543.43	503.905	1873.49	1587.54
ENSG00000140939	NOL3	305.58	1.62765	0.306646	5.30791	1.10888e-07	1.7815e-06	150.262	146.858	467.162	458.037
ENSG00000168734	PKIG	1148.06	1.62192	0.189483	8.55968	1.1318e-17	6.46678e-16	547.949	548.88	1826	1669.4
ENSG00000221968	FADS3	1397.81	1.61913	0.179047	9.04306	1.5234e-19	1.053e-17	683.524	678.299	2144.87	2084.56
ENSG00000143369	ECM1	4162.05	1.61636	0.146702	11.0179	3.13192e-28	4.03449e-26	1757.96	1866.01	7723.68	5300.56
ENSG00000170961	HAS2	509.148	1.61623	0.577933	2.79656	0.00516496	0.0246174	199.973	344.197	637.744	854.677
ENSG00000262576	PCDHGA4	159.742	1.61564	0.41539	3.88945	0.000100472	0.000866518	80.2152	64.2502	280.103	214.4
ENSG00000186815	TPCN1	781.581	1.61422	0.217527	7.42078	1.16429e-13	4.13484e-12	331.029	357.048	1429.59	1008.66
ENSG00000162104	ADCY9	1100.56	1.61357	0.191663	8.41879	3.80409e-17	2.04181e-15	537.781	537.866	1686.43	1640.16
ENSG00000074527	NTN4	2185.95	1.61151	0.41022	3.92839	8.55155e-05	0.000749848	876.718	1249.21	3416.48	3201.39
ENSG00000185634	SHC4	128.432	1.60764	0.453622	3.54402	0.000394079	0.00282739	63.2683	55.9895	217.104	177.367
ENSG00000185567	AHNAK2	694.744	1.60611	0.22288	7.20617	5.75485e-13	1.93238e-11	336.678	346.033	1060.32	1035.94
ENSG00000164463	CREBRF	716.428	1.60486	0.220301	7.28487	3.21986e-13	1.09677e-11	368.312	356.13	1028.34	1112.93
ENSG00000120217	CD274	323.905	1.60471	0.301579	5.32104	1.03177e-07	1.66706e-06	168.339	149.611	495.269	482.401
ENSG00000170113	NIPA1	473.537	1.60228	0.258262	6.20408	5.50184e-10	1.25947e-08	216.92	229.465	784.095	663.666
ENSG00000063854	HAGH	406.378	1.60166	0.273958	5.84636	5.02436e-09	1.00416e-07	210.141	192.751	610.606	612.015
ENSG00000150630	VEGFC	1134.18	1.59996	0.199523	8.01889	1.06703e-15	4.79992e-14	527.612	634.241	1594.36	1780.5
ENSG00000104205	SGK3	104.016	1.59594	0.514358	3.10277	0.00191717	0.0107974	40.6725	61.4966	160.89	153.004
ENSG00000176438	SYNE3	140.816	1.59545	0.430862	3.70293	0.000213124	0.00165025	74.5662	69.7574	197.72	221.222
ENSG00000116678	LEPR	398.909	1.59338	0.276005	5.773	7.78737e-09	1.50747e-07	203.362	187.243	619.329	585.703
ENSG00000154447	SH3RF1	611.759	1.59269	0.231102	6.89171	5.51258e-12	1.63417e-10	345.716	352.458	613.513	1135.35
ENSG00000049860	HEXB	2737.07	1.59262	0.153489	10.3761	3.18407e-25	3.36704e-23	1338.8	1330.9	4287.81	3990.77
ENSG00000054938	CHRDL2	184.298	1.58633	0.405649	3.91059	9.20706e-05	0.000801869	110.72	72.5109	278.165	275.797
ENSG00000175155	YPEL2	147.021	1.58585	0.424976	3.73161	0.000190258	0.00149429	68.9173	79.8538	215.166	224.146
ENSG00000013588	GPRC5A	3192.49	1.58536	0.176353	8.98968	2.47949e-19	1.68915e-17	1561.37	2106.49	3215.86	5886.26
ENSG00000144583	MARCH4	270.423	1.58504	0.325828	4.86465	1.14659e-06	1.51419e-05	136.705	168.886	288.826	487.273
ENSG00000071967	CYBRD1	4693.66	1.58501	0.142866	11.0944	1.33499e-28	1.75156e-26	2249.41	2389.19	7221.62	6914.41
ENSG00000136542	GALNT5	6164.33	1.58416	0.145652	10.8763	1.49454e-27	1.75021e-25	2789.45	3173.04	9904.41	8790.41
ENSG00000177854	TMEM187	87.942	1.5841	0.53481	2.96199	0.00305661	0.0159446	46.3214	45.893	118.244	141.309
ENSG00000112378	PERP	3754.35	1.58402	0.145774	10.8662	1.66972e-27	1.93934e-25	1851.73	1795.33	5967.46	5402.89
ENSG00000112511	PHF1	1137.01	1.58112	0.190221	8.31202	9.40901e-17	4.86109e-15	571.674	549.798	1759.13	1667.45
ENSG00000104881	PPP1R13L	115.098	1.57648	0.477073	3.30449	0.0009515	0.00600301	51.9704	61.4966	179.305	167.622
ENSG00000225177	RP11-390P2.4	78.0853	1.57609	0.563361	2.79766	0.00514739	0.0245667	41.8023	45.893	86.2602	138.386
ENSG00000197321	SVIL	1418.54	1.57483	0.183856	8.56553	1.07581e-17	6.17174e-16	746.792	656.27	2191.4	2079.68
ENSG00000116016	EPAS1	18227.1	1.57132	0.33682	4.66517	3.0836e-06	3.67491e-05	10504.8	7836.69	27115.7	27451
ENSG00000184922	FMNL1	240.632	1.56347	0.34502	4.53153	5.85582e-06	6.60645e-05	140.094	114.732	321.779	385.92
ENSG00000129128	SPCS3	5782.34	1.55882	0.137337	11.3503	7.39118e-30	1.02679e-27	2893.4	2895.85	8857.66	8482.45
ENSG00000179029	TMEM107	117.509	1.55842	0.500934	3.11104	0.00186432	0.0105459	42.9321	74.3467	182.212	170.546
ENSG00000152127	MGAT5	4407.68	1.55704	0.1419	10.9728	5.16354e-28	6.36238e-26	2522.82	2695.75	4017.4	8394.74
ENSG00000142949	PTPRF	3405.4	1.55585	0.157447	9.88172	4.9966e-23	4.34367e-21	1623.51	1889.87	4923.61	5184.59
ENSG00000116117	PARD3B	696.987	1.55493	0.222678	6.98285	2.89256e-12	8.83352e-11	366.052	348.787	1017.68	1055.43
ENSG00000136158	SPRY2	318.107	1.55387	0.300555	5.16999	2.3411e-07	3.53661e-06	162.69	169.804	445.839	494.095
ENSG00000108846	ABCC3	898.907	1.55343	0.205527	7.55829	4.08408e-14	1.51893e-12	441.748	413.037	1518.76	1222.08
ENSG00000099849	RASSF7	144.032	1.55275	0.436665	3.55593	0.000376638	0.00272017	58.7491	73.4288	257.811	186.138
ENSG00000177694	NAALADL2	311.177	1.54866	0.304064	5.09319	3.52095e-07	5.11187e-06	183.026	167.051	354.733	539.899
ENSG00000162692	VCAM1	2176.45	1.54814	0.563911	2.74537	0.00604423	0.028099	1618.99	1025.25	1615.68	4445.88
ENSG00000119900	OGFRL1	1185.07	1.54552	0.188487	8.19965	2.41091e-16	1.16995e-14	546.819	556.223	2084.78	1552.45
ENSG00000138119	MYOF	12537.7	1.54419	0.130351	11.8464	2.24672e-32	3.79e-30	6608.15	7051	15979.5	20512.3
ENSG00000101955	SRPX	1181.93	1.54261	0.215952	7.14328	9.11325e-13	2.96181e-11	455.306	609.459	2189.46	1473.51
ENSG00000070404	FSTL3	1190.57	1.54245	0.188101	8.20012	2.40138e-16	1.16933e-14	624.775	590.184	1777.54	1769.78
ENSG00000134121	CHL1	543.66	1.54208	0.280821	5.49132	3.98949e-08	6.86057e-07	227.088	143.186	1329.76	474.604
ENSG00000029153	ARNTL2	857.092	1.54006	0.211068	7.29652	2.95313e-13	1.01568e-11	416.893	470.862	1245.44	1295.17
ENSG00000109323	MANBA	1251.35	1.53856	0.187717	8.19616	2.4818e-16	1.20024e-14	588.621	531.441	2337.75	1547.58
ENSG00000136153	LMO7	3330.5	1.53799	0.150393	10.2265	1.50918e-24	1.53849e-22	1833.65	2037.65	3445.56	6005.16
ENSG00000197497	ZNF665	71.1606	1.53424	0.594773	2.57954	0.0098932	0.0421361	35.0235	34.8787	115.337	99.4038
ENSG00000172403	SYNPO2	517.755	1.53314	0.283918	5.39992	6.66699e-08	1.10882e-06	333.288	220.286	694.927	822.517
ENSG00000111052	LIN7A	612.613	1.53151	0.245865	6.22907	4.69206e-10	1.08284e-08	249.684	305.647	1131.07	764.045
ENSG00000053747	LAMA3	185.149	1.53045	0.387934	3.94514	7.97545e-05	0.000705885	105.071	83.5253	280.103	271.899
ENSG00000134470	IL15RA	125.388	1.52779	0.456563	3.34629	0.000819006	0.00530408	74.5662	62.4145	160.89	203.68
ENSG00000088899	LZTS3	143.62	1.52515	0.446794	3.41354	0.000641248	0.00431457	88.1237	58.743	216.135	211.477
ENSG00000204520	MICA	472.836	1.52276	0.256542	5.93571	2.92582e-09	6.07734e-08	253.073	280.865	556.33	801.077
ENSG00000152256	PDK1	1847.28	1.52202	0.178556	8.52406	1.54054e-17	8.62826e-16	802.152	942.642	3231.36	2412.98
ENSG00000183287	CCBE1	1621.45	1.52192	0.1764	8.62766	6.26207e-18	3.68189e-16	967.101	880.228	1840.54	2797.92
ENSG00000187837	HIST1H1C	182.951	1.52162	0.39364	3.86551	0.000110857	0.000943449	126.537	95.4574	155.074	354.735
ENSG00000245532	NEAT1	5736.83	1.51986	0.142228	10.6861	1.18267e-26	1.34067e-24	2704.72	2948.17	9363.59	7930.86
ENSG00000023171	GRAMD1B	210.848	1.51615	0.364973	4.15414	3.26511e-05	0.000313459	97.162	117.486	324.687	304.059
ENSG00000128965	CHAC1	1097.2	1.51559	0.21483	7.05483	1.72817e-12	5.46612e-11	572.804	424.051	2032.44	1359.49
ENSG00000259330	LINC00984	156.373	1.51372	0.413715	3.65886	0.000253342	0.00192362	72.3066	76.1824	272.35	204.655
ENSG00000133687	TMTC1	3544.04	1.51217	0.147853	10.2275	1.49339e-24	1.53343e-22	2169.2	2123.93	3157.7	6725.35
ENSG00000162545	CAMK2N1	3524.31	1.51112	0.147088	10.2736	9.26657e-25	9.58447e-23	1851.73	1799.92	5244.42	5201.16
ENSG00000165475	CRYL1	217.616	1.50974	0.361297	4.17866	2.93229e-05	0.000284278	123.147	99.1289	333.41	314.779
ENSG00000113739	STC2	14367	1.50928	0.13337	11.3164	1.08789e-29	1.49664e-27	5976.6	6384.63	28694.6	16412.3
ENSG00000134245	WNT2B	227.987	1.50919	0.362053	4.16843	3.06703e-05	0.000296249	126.537	92.7039	389.625	303.084
ENSG00000054793	ATP9A	1306.19	1.50765	0.184362	8.17762	2.895e-16	1.38122e-14	629.294	672.791	2106.1	1816.55
ENSG00000260916	CCPG1	261.245	1.50736	0.324394	4.64669	3.37305e-06	3.993e-05	152.522	152.365	279.134	460.961
ENSG00000138439	FAM117B	306.736	1.50574	0.313591	4.80162	1.57391e-06	2.01284e-05	173.988	140.433	468.131	444.393
ENSG00000153029	MR1	182.473	1.50502	0.388138	3.87752	0.000105525	0.00090459	85.8641	104.636	269.442	269.949
ENSG00000187688	TRPV2	459.184	1.50488	0.25944	5.80049	6.612e-09	1.2923e-07	237.256	233.136	703.65	662.692
ENSG00000131941	RHPN2	103.329	1.5043	0.503207	2.98942	0.00279506	0.0147839	45.1916	50.4823	188.028	129.615
ENSG00000100997	ABHD12	1438.27	1.50181	0.178621	8.40776	4.17913e-17	2.23465e-15	724.196	766.413	2160.38	2102.1
ENSG00000138347	MYPN	323.649	1.50103	0.298627	5.02643	4.99692e-07	7.05242e-06	181.896	215.697	278.165	618.837
ENSG00000020577	SAMD4A	1744.97	1.50096	0.169086	8.8769	6.87524e-19	4.46891e-17	963.712	1028.92	2040.2	2947.03
ENSG00000072657	TRHDE	2183.51	1.50084	0.169222	8.86904	7.37769e-19	4.7519e-17	1013.42	1163.85	3541.51	3015.25
ENSG00000099204	ABLIM1	387.437	1.50046	0.303913	4.93713	7.92794e-07	1.07501e-05	157.041	225.794	639.682	527.23
ENSG00000250303	RP11-356J5.12	111.885	1.50012	0.476443	3.14859	0.0016406	0.00946938	63.2683	61.4966	140.536	182.24
ENSG00000150457	LATS2	1472.97	1.49414	0.175586	8.50945	1.74767e-17	9.74982e-16	845.084	849.938	1691.28	2505.56
ENSG00000127561	SYNGR3	167.844	1.49271	0.408144	3.65731	0.000254881	0.00193344	64.3981	63.3323	381.871	161.775
ENSG00000145555	MYO10	6973.38	1.48869	0.135666	10.9732	5.13973e-28	6.36238e-26	3644.71	3477.77	10888.2	9882.88
ENSG00000164220	F2RL2	1561.91	1.48536	0.173181	8.57693	9.74365e-18	5.63541e-16	885.756	935.299	1739.74	2686.83
ENSG00000141526	SLC16A3	5978.58	1.48532	0.138609	10.7159	8.57581e-27	9.79994e-25	3213.13	3452.99	7671.34	9576.87
ENSG00000187667	WHAMMP3	151.932	1.4834	0.426423	3.4787	0.000503857	0.00350915	68.9173	92.7039	220.012	226.095
ENSG00000125746	EML2	451.825	1.48242	0.260615	5.68818	1.28403e-08	2.38775e-07	242.905	237.726	652.282	674.386
ENSG00000189001	SBSN	116.929	1.47939	0.527697	2.80349	0.00505528	0.0242168	23.7256	40.3858	328.564	75.0401
ENSG00000117143	UAP1	2220.89	1.47678	0.174801	8.44831	2.9554e-17	1.61691e-15	1099.29	1352.01	2967.74	3464.51
ENSG00000130304	SLC27A1	391.954	1.47054	0.286445	5.13375	2.84024e-07	4.2231e-06	180.767	225.794	604.79	556.466
ENSG00000172296	SPTLC3	268.885	1.4702	0.32462	4.52897	5.92719e-06	6.67634e-05	142.354	167.968	317.903	447.317
ENSG00000159348	CYB5R1	629.021	1.46181	0.230941	6.32979	2.45488e-10	5.91592e-09	325.38	345.115	922.693	922.896
ENSG00000170425	ADORA2B	184.585	1.45903	0.38925	3.7483	0.000178037	0.00141184	118.628	91.786	227.766	300.16
ENSG00000134775	FHOD3	298.895	1.45726	0.317061	4.59614	4.3038e-06	5.00696e-05	149.132	190.915	376.056	479.477
ENSG00000147576	ADHFE1	121.685	1.45622	0.4756	3.06185	0.0021997	0.0120813	48.581	65.1681	224.858	148.131
ENSG00000107372	ZFAND5	4876.27	1.45041	0.140698	10.3087	6.4394e-25	6.75898e-23	2793.97	2715.03	6266.95	7729.13
ENSG00000148175	STOM	8330.67	1.44836	0.161328	8.97776	2.76332e-19	1.8735e-17	4501.09	3419.95	15041.3	10360.4
ENSG00000162616	DNAJB4	1075.84	1.44688	0.193597	7.47366	7.7993e-14	2.83374e-12	612.347	681.052	1139.8	1870.15
ENSG00000107738	C10orf54	457.544	1.44297	0.261226	5.52382	3.31709e-08	5.78858e-07	234.997	258.837	664.882	671.463
ENSG00000073008	PVR	2558.48	1.44165	0.158009	9.12388	7.2483e-20	5.18729e-18	1525.22	1422.68	3136.38	4149.62
ENSG00000001460	STPG1	190.481	1.44016	0.385005	3.74064	0.00018355	0.00145139	92.6429	123.911	245.211	300.16
ENSG00000121848	RNF115	1258.99	1.43972	0.183562	7.84325	4.39019e-15	1.84596e-13	695.951	712.259	1684.5	1943.25
ENSG00000096433	ITPR3	352.053	1.43615	0.30934	4.64263	3.44007e-06	4.06893e-05	153.652	213.861	552.453	488.248
ENSG00000155016	CYP2U1	488.405	1.43592	0.254661	5.63855	1.71489e-08	3.13548e-07	249.684	234.054	837.402	632.481
ENSG00000137672	TRPC6	497.978	1.43324	0.287555	4.98422	6.22116e-07	8.62562e-06	273.409	175.311	975.031	568.161
ENSG00000132429	POPDC3	335.004	1.43219	0.297808	4.8091	1.51611e-06	1.94595e-05	186.416	162.461	527.253	463.884
ENSG00000150995	ITPR1	203.062	1.43125	0.386578	3.70236	0.000213606	0.00165308	88.1237	130.336	301.426	292.364
ENSG00000232859	LYRM9	80.832	1.42861	0.554398	2.57686	0.00997024	0.0423613	45.1916	47.7287	101.768	128.64
ENSG00000003989	SLC7A2	2862.55	1.42578	0.153724	9.27495	1.77695e-20	1.30463e-18	1235.99	1241.86	5900.58	3071.77
ENSG00000116717	GADD45A	781.214	1.42214	0.214048	6.64402	3.05249e-11	8.30207e-10	401.076	390.09	1303.59	1030.1
ENSG00000005884	ITGA3	4083.72	1.42176	0.147406	9.6452	5.15104e-22	4.19484e-20	2101.41	2294.65	6086.67	5852.15
ENSG00000174028	FAM3C2	87.3192	1.42143	0.550549	2.58185	0.00982734	0.0419438	61.0087	41.3037	103.706	143.258
ENSG00000145730	PAM	6576.36	1.41832	0.138022	10.2761	9.03322e-25	9.41182e-23	3457.16	3706.32	9583.6	9558.35
ENSG00000134532	SOX5	131.383	1.4153	0.457817	3.09141	0.00199208	0.0111572	93.7727	66.0859	137.629	228.044
ENSG00000198832	SELM	2542.37	1.41244	0.163175	8.65602	4.88521e-18	2.92082e-16	1435.96	1247.37	3958.28	3527.86
ENSG00000091986	CCDC80	8532.77	1.41008	0.138894	10.1521	3.2416e-24	3.18983e-22	4976.73	5763.24	7967.92	15423.2
ENSG00000253368	TRNP1	1104.51	1.409	0.513785	2.74238	0.00609954	0.0282915	432.71	676.463	1898.69	1410.17
ENSG00000133789	SWAP70	1388.5	1.40842	0.179403	7.85058	4.14119e-15	1.74645e-13	752.441	725.109	2138.09	1938.37
ENSG00000011638	TMEM159	714.184	1.40806	0.221148	6.36704	1.92716e-10	4.70825e-09	386.389	421.298	962.431	1086.62
ENSG00000105971	CAV2	3935.98	1.40791	0.15507	9.07919	1.09381e-19	7.63514e-18	2377.08	2048.66	5351.04	5967.15
ENSG00000135686	KLHL36	1663.97	1.40682	0.171938	8.18217	2.78776e-16	1.33455e-14	908.352	972.932	2246.64	2527.97
ENSG00000162630	B3GALT2	151.367	1.40587	0.431965	3.25459	0.00113555	0.00698989	98.2918	68.8395	215.166	223.171
ENSG00000213626	LBH	5479.43	1.40427	0.142743	9.83774	7.74271e-23	6.53061e-21	3162.29	2878.41	7846.77	8030.26
ENSG00000099860	GADD45B	337.076	1.4032	0.29239	4.79906	1.59409e-06	2.03498e-05	188.675	199.176	436.147	524.306
ENSG00000137478	FCHSD2	868.349	1.40152	0.205541	6.81868	9.18787e-12	2.62484e-10	493.719	486.466	1181.47	1311.74
ENSG00000101400	SNTA1	354.235	1.40101	0.293058	4.78066	1.74718e-06	2.20459e-05	166.079	189.997	607.698	453.164
ENSG00000135926	TMBIM1	2233.91	1.39989	0.161763	8.65394	4.97504e-18	2.96203e-16	1215.66	1124.38	3566.71	3028.89
ENSG00000154589	LY96	161.33	1.39688	0.402278	3.47242	0.000515781	0.00358441	93.7727	92.7039	207.412	251.433
ENSG00000104765	BNIP3L	5259.64	1.39141	0.139516	9.9731	1.99886e-23	1.83921e-21	2935.2	3081.26	7005.49	8016.62
ENSG00000204525	HLA-C	5013.9	1.39125	0.140114	9.92942	3.10064e-23	2.78076e-21	2534.12	2428.66	8855.72	6237.1
ENSG00000087303	NID2	12401.1	1.39057	0.1408	9.87623	5.27804e-23	4.56036e-21	7665.63	6671.01	15974.6	19293.1
ENSG00000172164	SNTB1	858.847	1.38855	0.207687	6.68579	2.29689e-11	6.31978e-10	457.565	433.23	1408.27	1136.32
ENSG00000121578	B4GALT4	1448.08	1.38636	0.193832	7.15238	8.52878e-13	2.80401e-11	951.284	770.085	1725.2	2345.73
ENSG00000104324	CPQ	632.625	1.38469	0.23015	6.01647	1.78258e-09	3.83879e-08	332.159	341.444	992.476	864.423
ENSG00000173482	PTPRM	2046.28	1.38123	0.185936	7.42852	1.09821e-13	3.91979e-12	1269.89	982.11	2995.84	2937.28
ENSG00000069869	NEDD4	2173.41	1.38062	0.171243	8.06234	7.48454e-16	3.42116e-14	1074.43	1258.39	3375.78	2985.04
ENSG00000145284	SCD5	492.025	1.38032	0.255427	5.40398	6.51771e-08	1.08654e-06	280.188	247.822	761.803	678.284
ENSG00000163328	GPR155	301.424	1.37772	0.305091	4.51576	6.30907e-06	7.07274e-05	196.584	189.079	274.288	545.746
ENSG00000188112	C6orf132	221.12	1.37585	0.358526	3.83753	0.000124278	0.00104079	102.811	122.993	376.056	282.619
ENSG00000068971	PPP2R5B	565.828	1.37555	0.239315	5.74787	9.03731e-09	1.73052e-07	331.029	313.908	771.495	846.881
ENSG00000039139	DNAH5	1100.15	1.37331	0.220903	6.21682	5.07328e-10	1.16513e-08	683.524	491.055	1724.23	1501.78
ENSG00000115084	SLC35F5	1367.05	1.37127	0.180914	7.57969	3.46378e-14	1.30982e-12	760.349	819.649	1812.43	2075.78
ENSG00000178075	GRAMD1C	128.328	1.3665	0.45528	3.00145	0.00268695	0.0143136	58.7491	67.0038	233.581	153.978
ENSG00000178752	FAM132B	123.824	1.36296	0.47993	2.83991	0.00451268	0.0221262	74.5662	47.7287	222.92	150.08
ENSG00000173511	VEGFB	764.34	1.36258	0.215449	6.32439	2.5423e-10	6.1162e-09	421.412	402.023	1192.13	1041.79
ENSG00000138449	SLC40A1	301.747	1.36081	0.327685	4.15279	3.28444e-05	0.000314889	132.186	95.4574	722.065	257.28
ENSG00000065809	FAM107B	2523.75	1.36044	0.162154	8.38977	4.87085e-17	2.59473e-15	1319.6	1492.44	3691.74	3591.2
ENSG00000172059	KLF11	144.725	1.35718	0.438901	3.09223	0.00198656	0.0111307	54.23	58.743	337.287	128.64
ENSG00000151572	ANO4	1535.41	1.3569	0.192165	7.06115	1.65134e-12	5.24651e-11	928.688	733.37	2376.52	2103.07
ENSG00000186567	CEACAM19	253.826	1.35599	0.331037	4.09619	4.20008e-05	0.000394649	145.743	135.843	375.086	358.633
ENSG00000134508	CABLES1	756.389	1.35026	0.231506	5.8325	5.4603e-09	1.08517e-07	399.946	307.483	1475.15	842.983
ENSG00000171246	NPTX1	2149.14	1.34956	0.163447	8.25682	1.496e-16	7.49056e-15	837.175	787.524	5149.44	1822.4
ENSG00000164930	FZD6	2573.07	1.34869	0.155992	8.6459	5.33834e-18	3.16503e-16	1339.93	1269.4	4496.19	3186.77
ENSG00000139112	GABARAPL1	2752.76	1.34818	0.152548	8.83774	9.76739e-19	6.15129e-17	1680	1740.26	3008.44	4582.32
ENSG00000137767	SQRDL	341.559	1.34722	0.306798	4.39121	1.12721e-05	0.000121096	229.348	172.558	440.024	524.306
ENSG00000250091	DNAH10OS	148.924	1.34679	0.42709	3.1534	0.00161379	0.00934128	76.8258	103.718	178.336	236.815
ENSG00000267519	MIR24-2	187.129	1.34674	0.381209	3.53282	0.000411151	0.00294243	100.551	122.993	233.581	291.389
ENSG00000033867	SLC4A7	1820.58	1.34659	0.166659	8.07989	6.48266e-16	2.98245e-14	1062	1089.5	2334.84	2795.97
ENSG00000134769	DTNA	253.482	1.34614	0.355915	3.78219	0.000155456	0.00126598	117.498	177.147	342.133	377.15
ENSG00000147872	PLIN2	2550.92	1.33893	0.15856	8.44431	3.05834e-17	1.66451e-15	1048.45	1066.55	5681.54	2407.13
ENSG00000164535	DAGLB	444.308	1.33525	0.264371	5.05067	4.40258e-07	6.28877e-06	245.165	278.112	583.468	670.488
ENSG00000154678	PDE1C	777.094	1.33474	0.219	6.0947	1.09643e-09	2.43136e-08	447.397	535.112	817.049	1308.82
ENSG00000163827	LRRC2	566.161	1.33292	0.28322	4.70631	2.52243e-06	3.05756e-05	373.961	234.054	904.278	752.35
ENSG00000067798	NAV3	773.343	1.33248	0.221544	6.0145	1.80439e-09	3.87398e-08	438.359	536.03	827.71	1291.27
ENSG00000107331	ABCA2	864.914	1.32784	0.210334	6.31298	2.73708e-10	6.54038e-09	449.657	502.987	1330.73	1176.28
ENSG00000173611	SCAI	526.002	1.32751	0.244487	5.42978	5.64248e-08	9.51832e-07	312.952	324.005	643.559	823.492
ENSG00000213654	GPSM3	148.419	1.32712	0.425752	3.11711	0.00182632	0.0103723	77.9556	67.0038	277.196	171.52
ENSG00000153558	FBXL2	228.233	1.32664	0.345618	3.83846	0.00012381	0.00103748	127.666	132.172	327.595	325.499
ENSG00000152804	HHEX	182.728	1.32353	0.378471	3.49706	0.000470418	0.0033081	116.368	115.65	190.935	307.957
ENSG00000165914	TTC7B	563.389	1.32315	0.238823	5.5403	3.01948e-08	5.30187e-07	324.25	330.43	773.434	825.441
ENSG00000132824	SERINC3	3505.19	1.32189	0.148037	8.92945	4.28129e-19	2.84817e-17	2120.62	2019.29	4617.34	5263.53
ENSG00000154330	PGM5	336.182	1.32052	0.327299	4.03459	5.46983e-05	0.000501018	153.652	240.479	456.5	494.095
ENSG00000106780	MEGF9	729.402	1.31927	0.222141	5.93889	2.86959e-09	5.97094e-08	460.955	408.448	939.17	1109.03
ENSG00000152229	PSTPIP2	467.084	1.31926	0.257813	5.11711	3.1026e-07	4.57857e-06	255.333	245.986	757.926	609.092
ENSG00000165169	DYNLT3	896.218	1.31748	0.203082	6.48745	8.7301e-11	2.24919e-09	528.742	546.127	1140.77	1369.24
ENSG00000167397	VKORC1	616.693	1.3166	0.232017	5.67458	1.39033e-08	2.5753e-07	333.288	335.019	985.692	812.772
ENSG00000087589	CASS4	219.101	1.31581	0.349892	3.76063	0.000169487	0.00135762	143.483	136.761	224.858	371.302
ENSG00000223745	RP4-717I23.3	203.001	1.31524	0.370124	3.55351	0.00038013	0.00273841	100.551	89.9503	401.255	220.248
ENSG00000063660	GPC1	5581.41	1.31327	0.144297	9.10113	8.93979e-20	6.33384e-18	3308.03	2941.74	8375.96	7699.89
ENSG00000243927	MRPS6	574.128	1.31113	0.238198	5.50435	3.70522e-08	6.39501e-07	327.639	312.072	873.263	783.535
ENSG00000013563	DNASE1L1	980.597	1.31	0.20987	6.24193	4.32216e-10	1.00566e-08	489.2	592.02	1528.45	1312.71
ENSG00000128739	SNRPN	173.73	1.30845	0.392382	3.33463	0.000854127	0.00548714	101.681	90.8681	267.503	234.866
ENSG00000204771	CTD-3232M19.2	163.831	1.30781	0.402054	3.25282	0.00114265	0.00702443	94.9025	87.1967	251.027	222.197
ENSG00000152952	PLOD2	7054.64	1.30621	0.147539	8.85331	8.49585e-19	5.4228e-17	4141.81	5015.19	7016.15	12045.4
ENSG00000026025	VIM	91989.5	1.30423	0.129572	10.0657	7.83134e-24	7.54898e-22	53617.6	60834.8	107051	146455
ENSG00000099219	ERMP1	431.561	1.30409	0.272669	4.7827	1.72957e-06	2.18432e-05	202.233	233.136	781.188	509.688
ENSG00000172667	ZMAT3	2257.63	1.30389	0.168257	7.74938	9.23395e-15	3.71719e-13	1163.68	1340.99	3493.05	3032.79
ENSG00000101439	CST3	1979.89	1.3034	0.165369	7.88173	3.22873e-15	1.37391e-13	1097.03	1168.44	2871.78	2782.33
ENSG00000120129	DUSP1	1786.82	1.303	0.167393	7.78409	7.02178e-15	2.88402e-13	1047.32	1058.29	2418.19	2623.48
ENSG00000100321	SYNGR1	628.001	1.29884	0.230983	5.62309	1.87573e-08	3.41633e-07	335.548	346.951	1011.86	817.645
ENSG00000103449	SALL1	460.326	1.29875	0.284465	4.56558	4.98105e-06	5.73367e-05	253.073	174.393	927.539	486.299
ENSG00000115109	EPB41L5	896.603	1.29669	0.205967	6.29564	3.06131e-10	7.26612e-09	552.468	503.905	1219.27	1310.77
ENSG00000143669	LYST	432.104	1.29617	0.264343	4.90338	9.41996e-07	1.26021e-05	251.943	264.344	568.929	643.201
ENSG00000109846	CRYAB	175.23	1.29567	0.38523	3.36338	0.000769949	0.00503237	110.72	116.568	176.397	297.237
ENSG00000206341	HLA-H	969.527	1.29366	0.199514	6.48405	8.92921e-11	2.29216e-09	512.925	495.644	1685.47	1184.07
ENSG00000176531	PHLDB3	117.475	1.2914	0.469778	2.74897	0.00597834	0.0278468	64.3981	59.6609	199.658	146.182
ENSG00000112697	TMEM30A	10453.7	1.2906	0.131121	9.84276	7.36634e-23	6.25036e-21	5163.15	5205.18	19510.3	11936.2
ENSG00000138942	RNF185	1572.13	1.2895	0.173262	7.44246	9.88274e-14	3.55428e-12	867.68	859.117	2500.58	2061.17
ENSG00000136379	ABHD17C	441.475	1.28893	0.262853	4.90362	9.40872e-07	1.26013e-05	250.814	266.179	615.452	633.455
ENSG00000005448	WDR54	323.956	1.28848	0.307176	4.1946	2.73355e-05	0.000266583	167.209	210.19	458.439	459.986
ENSG00000204381	LAYN	2200.92	1.28516	0.162466	7.91033	2.56701e-15	1.10898e-13	1326.37	1225.34	3143.17	3108.8
ENSG00000163703	CRELD1	419.663	1.28155	0.272291	4.70655	2.51945e-06	3.05656e-05	230.477	201.929	745.327	500.917
ENSG00000175592	FOSL1	1238.11	1.28081	0.208547	6.1416	8.16932e-10	1.84037e-08	650.76	871.967	1542.99	1886.72
ENSG00000141682	PMAIP1	805.194	1.28066	0.212973	6.01326	1.81825e-09	3.89782e-08	451.916	414.873	1334.61	1019.38
ENSG00000112183	RBM24	190.721	1.28042	0.373787	3.42554	0.000613572	0.00415996	129.926	116.568	198.689	317.702
ENSG00000101846	STS	381.132	1.27739	0.276217	4.62459	3.75345e-06	4.41381e-05	244.035	249.658	397.378	633.455
ENSG00000177409	SAMD9L	270.954	1.27707	0.358119	3.56604	0.00036242	0.00263629	115.239	184.49	431.301	352.786
ENSG00000213949	ITGA1	5534.72	1.27642	0.376343	3.39163	0.000694773	0.00461121	3901.17	2872.9	6892.09	8472.71
ENSG00000184545	DUSP8	98.5718	1.27386	0.506532	2.51487	0.0119077	0.0489931	56.4896	55.9895	147.321	134.487
ENSG00000158828	PINK1	1322.28	1.27379	0.180309	7.06448	1.61221e-12	5.1337e-11	832.656	848.103	1485.81	2122.56
ENSG00000151693	ASAP2	1279.14	1.27288	0.188392	6.75657	1.41295e-11	4.0043e-10	690.302	781.099	1885.12	1760.03
ENSG00000198947	DMD	458.97	1.27215	0.25846	4.92205	8.5641e-07	1.15575e-05	271.15	263.426	657.128	644.175
ENSG00000171552	BCL2L1	1333.1	1.27108	0.183787	6.91607	4.64338e-12	1.38228e-10	653.019	685.641	2472.47	1521.27
ENSG00000117592	PRDX6	6311.58	1.27011	0.135717	9.35848	8.08902e-21	6.09689e-19	4175.71	4244.18	5860.85	10965.6
ENSG00000197355	UAP1L1	338.959	1.26926	0.29591	4.28933	1.79209e-05	0.000182297	177.377	160.625	634.836	382.997
ENSG00000114268	PFKFB4	432.421	1.26811	0.264682	4.79105	1.65907e-06	2.10278e-05	279.058	261.59	515.623	673.412
ENSG00000151376	ME3	171.513	1.2652	0.393178	3.21789	0.00129138	0.00775044	96.0323	95.4574	269.442	225.12
ENSG00000130517	PGPEP1	936.366	1.26373	0.20113	6.28317	3.31744e-10	7.84777e-09	558.117	533.277	1348.18	1305.89
ENSG00000222041	LINC00152	948.26	1.26276	0.202708	6.22945	4.68075e-10	1.08199e-08	592.011	536.948	1299.72	1364.37
ENSG00000204442	FAM155A	501.781	1.2621	0.252153	5.00531	5.57732e-07	7.80935e-06	323.12	290.044	643.559	750.401
ENSG00000128923	FAM63B	1198.98	1.26035	0.190469	6.61707	3.66387e-11	9.88897e-10	667.707	748.974	1683.53	1695.71
ENSG00000173548	SNX33	1566.01	1.2589	0.178633	7.0474	1.82294e-12	5.74024e-11	978.399	865.542	2209.81	2210.27
ENSG00000011422	PLAUR	985.896	1.25876	0.20123	6.25532	3.96712e-10	9.27626e-09	572.804	651.681	1219.27	1499.83
ENSG00000214063	TSPAN4	2069.4	1.25797	0.163478	7.69506	1.41426e-14	5.58219e-13	1200.97	1126.21	3221.67	2728.73
ENSG00000069712	KIAA1107	184.08	1.25748	0.388921	3.23324	0.00122395	0.00740854	102.811	140.433	185.12	307.957
ENSG00000089775	ZBTB25	255.78	1.25737	0.327788	3.83594	0.000125087	0.00104633	159.301	154.2	327.595	382.022
ENSG00000142156	COL6A1	52357.3	1.25735	0.124074	10.1339	3.90838e-24	3.81943e-22	32023.9	30830.9	70738.2	75836.3
ENSG00000109790	KLHL5	5190.8	1.25671	0.169876	7.39785	1.38408e-13	4.89801e-12	3449.25	2617.74	7433.88	7262.32
ENSG00000196968	FUT11	676.172	1.25349	0.22486	5.57453	2.48198e-08	4.44061e-07	393.167	426.805	896.524	988.19
ENSG00000134461	ANKRD16	122.651	1.25279	0.456851	2.74224	0.00610222	0.0282946	76.8258	70.6752	165.736	177.367
ENSG00000100234	TIMP3	23466.8	1.25159	0.354621	3.52937	0.000416552	0.00297058	10663	13594.4	42351.8	27258.1
ENSG00000067167	TRAM1	11331.4	1.25031	0.131159	9.5328	1.53102e-21	1.19283e-19	7106.39	6788.49	14593.5	16837.2
ENSG00000112541	PDE10A	366.181	1.25019	0.33839	3.69452	0.000220298	0.00169931	242.905	134.925	659.066	427.826
ENSG00000057019	DCBLD2	4928.53	1.24697	0.39189	3.18194	0.0014629	0.00861444	2499.1	3592.5	6321.22	7301.3
ENSG00000164828	SUN1	2964.99	1.24586	0.150952	8.25334	1.54033e-16	7.68536e-15	1709.37	1728.33	4388.61	4033.65
ENSG00000196083	IL1RAP	293.725	1.24546	0.312838	3.98118	6.85753e-05	0.000615397	158.171	176.229	451.654	388.844
ENSG00000152492	CCDC50	3028.42	1.24481	0.152113	8.18345	2.75827e-16	1.32491e-14	1891.27	1779.73	4042.6	4400.08
ENSG00000197903	HIST1H2BK	459.155	1.24355	0.257156	4.83577	1.3263e-06	1.72419e-05	285.837	293.715	549.545	707.521
ENSG00000135318	NT5E	7067.39	1.24281	0.166465	7.46588	8.27443e-14	2.99869e-12	3825.47	5101.47	8534.91	10807.7
ENSG00000145901	TNIP1	2083.92	1.24131	0.162004	7.66219	1.82782e-14	7.17458e-13	1172.72	1154.67	3329.25	2679.03
ENSG00000272316	XXbac-BPGBPG55C20.2	119.885	1.24093	0.467992	2.65161	0.00801101	0.0356185	58.7491	62.4145	223.889	134.487
ENSG00000175600	SUGCT	173.964	1.24021	0.395485	3.13592	0.00171315	0.0098231	92.6429	81.6895	328.564	192.96
ENSG00000054598	FOXC1	314.548	1.23972	0.305194	4.06207	4.86391e-05	0.000450174	202.233	173.476	437.116	445.368
ENSG00000124145	SDC4	6749.37	1.23305	0.143812	8.57402	9.99309e-18	5.75618e-16	3961.05	4571.86	8179.21	10285.4
ENSG00000206538	VGLL3	2213.25	1.23146	0.159313	7.7298	1.07714e-14	4.31162e-13	1396.42	1396.07	2689.57	3370.96
ENSG00000034053	APBA2	618.507	1.23084	0.231791	5.31012	1.09554e-07	1.76407e-06	368.312	347.869	928.508	829.339
ENSG00000236333	TRHDE-AS1	564.1	1.23081	0.25283	4.86812	1.12662e-06	1.4892e-05	296.005	377.24	796.695	786.459
ENSG00000196776	CD47	4102.32	1.22934	0.149584	8.21838	2.06272e-16	1.01842e-14	2052.83	2243.25	7341.81	4771.38
ENSG00000087074	PPP1R15A	1509.58	1.22923	0.175078	7.02105	2.20202e-12	6.79796e-11	856.382	838.006	2410.44	1933.5
ENSG00000103066	PLA2G15	530.967	1.22669	0.259156	4.7334	2.20794e-06	2.72057e-05	238.386	292.797	1012.83	579.855
ENSG00000073605	GSDMB	275.006	1.22496	0.324751	3.772	0.000161947	0.00130683	137.835	157.872	473.946	330.371
ENSG00000168394	TAP1	734.363	1.22416	0.218843	5.5938	2.22147e-08	4.00486e-07	413.504	440.573	1100.06	983.318
ENSG00000135245	HILPDA	380.017	1.22105	0.2832	4.31161	1.62068e-05	0.000166655	205.622	236.808	569.899	507.739
ENSG00000117335	CD46	4268.82	1.22073	0.143132	8.52874	1.47953e-17	8.34507e-16	2383.86	2439.67	6778.69	5473.05
ENSG00000157617	C2CD2	925.799	1.22073	0.214053	5.70295	1.1775e-08	2.21288e-07	624.775	508.494	1231.87	1338.05
ENSG00000065357	DGKA	1071.84	1.22037	0.19216	6.35082	2.14174e-10	5.18778e-09	648.5	641.584	1492.59	1504.7
ENSG00000140545	MFGE8	14193.9	1.22014	0.140482	8.68541	3.7738e-18	2.29505e-16	7565.08	8730.68	21930.4	18549.5
ENSG00000173221	GLRX	2060.66	1.21955	0.175996	6.9294	4.22633e-12	1.2688e-10	1570.41	1363.94	1426.68	3881.62
ENSG00000151718	WWC2	2165.62	1.21876	0.159919	7.62112	2.51488e-14	9.71005e-13	1423.54	1501.62	2098.35	3638.96
ENSG00000272520	CTD-2044J15.2	129.152	1.21729	0.445096	2.7349	0.00623998	0.0288767	84.7343	78.0181	159.921	193.935
ENSG00000126091	ST3GAL3	292.616	1.21354	0.309607	3.91961	8.8692e-05	0.000774824	180.767	177.147	394.471	418.08
ENSG00000130956	HABP4	465.432	1.21166	0.262823	4.61016	4.02363e-06	4.7042e-05	242.905	278.112	756.957	583.753
ENSG00000235162	C12orf75	1873.61	1.21067	0.18569	6.51981	7.03976e-11	1.8337e-09	1066.52	1375.87	2127.43	2924.61
ENSG00000173530	TNFRSF10D	3008.45	1.20998	0.150355	8.0475	8.45045e-16	3.83791e-14	1842.69	1885.28	3940.83	4364.99
ENSG00000103253	HAGHL	111.015	1.20948	0.481099	2.51399	0.0119374	0.0490726	61.0087	61.4966	185.12	136.437
ENSG00000188177	ZC3H6	302.249	1.20937	0.314613	3.84399	0.000121048	0.00101795	160.43	198.258	440.024	410.284
ENSG00000135205	CCDC146	123.595	1.20838	0.46668	2.58931	0.00961699	0.0412393	55.3598	65.1681	245.211	128.64
ENSG00000122042	UBL3	944.437	1.20817	0.203417	5.93937	2.86114e-09	5.96211e-08	525.353	578.252	1419.9	1254.24
ENSG00000154734	ADAMTS1	14406.9	1.20687	0.398552	3.02815	0.00246059	0.0132926	11238	8447.07	13190.1	24752.5
ENSG00000138613	APH1B	539.553	1.20325	0.246038	4.89051	1.00577e-06	1.33819e-05	299.395	332.265	811.233	715.317
ENSG00000188549	C15orf52	1142.77	1.20318	0.190302	6.32251	2.57357e-10	6.18092e-09	702.73	773.756	1340.42	1754.18
ENSG00000221930	FAM45B	234.838	1.20002	0.34201	3.50873	0.000450259	0.00317896	151.392	136.761	317.903	333.295
ENSG00000144935	TRPC1	413.784	1.19988	0.270597	4.4342	9.24143e-06	0.000101277	229.348	240.479	661.005	524.306
ENSG00000116005	PCYOX1	3963.86	1.1991	0.144044	8.32455	8.46479e-17	4.39363e-15	2299.13	2311.17	6051.78	5193.36
ENSG00000156171	DRAM2	924.412	1.19839	0.202904	5.90618	3.50124e-09	7.16946e-08	488.07	493.809	1647.67	1068.1
ENSG00000105738	SIPA1L3	515.358	1.19623	0.249617	4.79227	1.64909e-06	2.09199e-05	317.471	368.98	550.514	824.466
ENSG00000114853	ZBTB47	683.973	1.19532	0.223015	5.35983	8.33019e-08	1.36303e-06	412.374	436.901	905.247	981.368
ENSG00000137449	CPEB2	1078.53	1.19403	0.200316	5.96075	2.51081e-09	5.27866e-08	605.568	713.177	1487.75	1507.62
ENSG00000260578	CTD-2541J13.1	119.552	1.19373	0.45999	2.59512	0.00945575	0.040664	74.5662	78.936	144.413	180.291
ENSG00000169826	CSGALNACT2	1104.52	1.19216	0.193754	6.15295	7.6054e-10	1.7188e-08	734.364	667.284	1378.22	1638.21
ENSG00000260549	MT1L	121.049	1.19111	0.466774	2.55178	0.0107173	0.0449301	63.2683	79.8538	180.274	160.8
ENSG00000162734	PEA15	7187.83	1.19018	0.134271	8.86405	7.71611e-19	4.94739e-17	4640.05	4590.22	8700.65	10820.4
ENSG00000119280	C1orf198	1759.71	1.18984	0.169001	7.04047	1.91592e-12	6.01966e-11	1143.35	1090.42	2202.06	2603.01
ENSG00000261040	CTD-2319I12.1	121.37	1.18963	0.455398	2.61229	0.00899387	0.0390968	84.7343	80.7717	118.244	201.731
ENSG00000101290	CDS2	1270.47	1.1883	0.183212	6.48594	8.81823e-11	2.26777e-09	762.609	788.442	1763.97	1766.85
ENSG00000184319	RPL23AP82	495.145	1.188	0.251852	4.71708	2.39259e-06	2.91581e-05	325.38	300.14	629.021	726.037
ENSG00000121039	RDH10	1580.75	1.18602	0.176717	6.71143	1.92723e-11	5.36521e-10	902.703	998.632	2277.66	2144
ENSG00000197467	COL13A1	521.191	1.18601	0.26069	4.54949	5.37755e-06	6.13032e-05	275.669	354.294	744.357	710.444
ENSG00000115325	DOK1	350.031	1.18279	0.289096	4.09132	4.28916e-05	0.000401967	197.713	206.518	548.576	447.317
ENSG00000176978	DPP7	1034.11	1.18145	0.197139	5.99297	2.06044e-09	4.39045e-08	558.117	509.412	1934.55	1134.37
ENSG00000198648	STK39	1130.83	1.18068	0.188929	6.24936	4.12133e-10	9.62096e-09	725.326	767.331	1271.61	1759.06
ENSG00000102871	TRADD	271.194	1.18037	0.323435	3.64947	0.000262779	0.00198379	177.377	154.2	377.025	376.175
ENSG00000255248	RP11-166D19.1	3839.34	1.18025	0.153023	7.71289	1.23003e-14	4.86859e-13	2384.99	2795.8	4007.71	6168.88
ENSG00000163932	PRKCD	355.642	1.17891	0.290356	4.06023	4.90253e-05	0.000452861	201.103	234.054	496.238	491.171
ENSG00000109107	ALDOC	660.331	1.17871	0.238321	4.94588	7.58016e-07	1.03081e-05	363.793	457.094	888.77	931.667
ENSG00000132471	WBP2	1410.91	1.17379	0.178489	6.57626	4.8243e-11	1.27776e-09	782.945	768.249	2420.13	1672.32
ENSG00000189223	PAX8-AS1	751.342	1.17164	0.227731	5.14484	2.67756e-07	4.00222e-06	372.831	446.998	1307.47	878.067
ENSG00000130150	MOSPD2	661.336	1.16901	0.230693	5.0674	4.03287e-07	5.8075e-06	390.908	458.012	824.802	971.623
ENSG00000166165	CKB	328.837	1.16901	0.298461	3.91678	8.97379e-05	0.000782033	194.324	226.711	412.886	481.426
ENSG00000142173	COL6A2	47560.5	1.16837	0.124603	9.37675	6.8037e-21	5.15553e-19	28288.8	29591.8	67751.1	64610.5
ENSG00000178038	ALS2CL	567.741	1.16779	0.269738	4.32936	1.49545e-05	0.000155598	349.105	234.972	1072.92	613.964
ENSG00000175455	CCDC14	5037.34	1.16672	0.143707	8.11869	4.71247e-16	2.21846e-14	2886.62	3145.51	7446.48	6670.77
ENSG00000152527	PLEKHH2	387.925	1.16597	0.278625	4.18473	2.85511e-05	0.000277863	218.05	239.561	591.221	502.866
ENSG00000146122	DAAM2	351.439	1.16266	0.31202	3.72624	0.000194358	0.00152158	202.233	308.401	265.565	629.557
ENSG00000141232	TOB1	488.59	1.16186	0.251601	4.61786	3.87724e-06	4.54803e-05	301.654	305.647	665.851	681.208
ENSG00000180488	FAM73A	488.41	1.16051	0.267054	4.34561	1.38889e-05	0.000145566	263.241	341.444	675.543	673.412
ENSG00000072682	P4HA2	3347.02	1.15985	0.150081	7.72813	1.09138e-14	4.35628e-13	1954.54	2087.21	4885.81	4460.5
ENSG00000119537	KDSR	1051.87	1.15972	0.203606	5.69589	1.22733e-08	2.30043e-07	555.857	654.434	1689.34	1307.84
ENSG00000164096	C4orf3	3030.37	1.15602	0.152517	7.5796	3.46635e-14	1.30982e-12	1898.05	2069.77	3614.2	4539.44
ENSG00000074181	NOTCH3	1469.9	1.15272	0.178709	6.45024	1.1167e-10	2.82062e-09	1004.38	925.203	1736.83	2213.2
ENSG00000074964	ARHGEF10L	323.045	1.15149	0.297656	3.86853	0.000109493	0.000936344	193.194	200.093	466.193	432.699
ENSG00000168952	STXBP6	183.188	1.15107	0.411596	2.79659	0.00516445	0.0246174	85.8641	137.679	264.596	244.611
ENSG00000213625	LEPROT	2493.29	1.14985	0.160855	7.14835	8.78273e-13	2.87416e-11	1676.61	1510.8	3190.66	3595.1
ENSG00000013583	HEBP1	1092.54	1.1498	0.191615	6.00058	1.96617e-09	4.2022e-08	702.73	670.956	1462.55	1533.94
ENSG00000124831	LRRFIP1	2173.46	1.14846	0.164085	6.9992	2.5743e-12	7.92996e-11	1312.82	1455.73	2827.2	3098.08
ENSG00000270069	RP6-99M1.2	260.557	1.14799	0.333504	3.44221	0.000576975	0.00394963	152.522	195.504	295.611	398.59
ENSG00000173281	PPP1R3B	438.577	1.14525	0.265617	4.31167	1.62028e-05	0.000166655	233.867	244.151	775.372	500.917
ENSG00000130066	SAT1	1094.09	1.14524	0.192565	5.9473	2.72595e-09	5.69715e-08	608.957	629.652	1822.12	1315.64
ENSG00000124615	MOCS1	255.636	1.14413	0.328768	3.48005	0.000501325	0.00349595	155.911	171.64	328.564	366.43
ENSG00000054983	GALC	672.114	1.14292	0.226615	5.04342	4.57286e-07	6.5123e-06	422.542	381.83	1010.89	873.194
ENSG00000167702	KIFC2	202.673	1.14258	0.371784	3.07325	0.0021174	0.0117165	105.071	127.583	330.502	247.535
ENSG00000151892	GFRA1	501.252	1.1407	0.261827	4.35671	1.32034e-05	0.000139309	407.855	336.855	315.964	944.336
ENSG00000117151	CTBS	540.668	1.13983	0.243298	4.68489	2.80105e-06	3.36934e-05	312.952	317.58	857.756	674.386
ENSG00000162572	SCNN1D	138.065	1.13922	0.437727	2.60258	0.00925247	0.0400131	72.3066	81.6895	236.489	161.775
ENSG00000157985	AGAP1	796.292	1.13787	0.211689	5.37522	7.64913e-08	1.26326e-06	472.253	480.041	1205.7	1027.17
ENSG00000137309	HMGA1	11325.3	1.13744	0.131238	8.66704	4.4351e-18	2.67427e-16	7342.51	7893.6	12664.7	17400.5
ENSG00000153786	ZDHHC7	2574.24	1.13699	0.155965	7.29006	3.09806e-13	1.06038e-11	1624.64	1536.5	3684.96	3450.87
ENSG00000152582	SPEF2	126.976	1.13649	0.451432	2.51752	0.0118185	0.0486683	83.6045	72.5109	181.243	170.546
ENSG00000159200	RCAN1	1705.98	1.13605	0.168946	6.72433	1.76406e-11	4.93031e-10	1142.22	1133.56	1959.75	2588.4
ENSG00000154040	CABYR	133.092	1.13186	0.441252	2.5651	0.0103146	0.043564	77.9556	89.9503	180.274	184.189
ENSG00000137845	ADAM10	5380.39	1.12917	0.138221	8.16933	3.10118e-16	1.47462e-14	3335.14	3301.54	7682.97	7201.9
ENSG00000206503	HLA-A	9773.97	1.12876	0.143309	7.87645	3.36826e-15	1.42899e-13	6018.4	5070.26	16350.7	11656.6
ENSG00000077150	NFKB2	674.319	1.12736	0.226711	4.97267	6.60367e-07	9.08486e-06	384.129	419.462	1037.06	856.626
ENSG00000157978	LDLRAP1	463.154	1.12681	0.259461	4.34288	1.40624e-05	0.000147169	305.044	274.44	640.651	632.481
ENSG00000026508	CD44	23930.5	1.12271	0.125168	8.96965	2.9747e-19	1.9977e-17	15327.9	15581.6	30740.6	34072.1
ENSG00000132294	EFR3A	2142.91	1.12164	0.160602	6.984	2.86883e-12	8.77999e-11	1337.67	1325.39	3028.8	2879.79
ENSG00000153904	DDAH1	2050.44	1.11987	0.174302	6.42489	1.31961e-10	3.29785e-09	1249.55	1515.39	2337.75	3099.06
ENSG00000164970	FAM219A	615.318	1.11853	0.230976	4.84262	1.28141e-06	1.67351e-05	394.297	383.665	837.402	845.906
ENSG00000119655	NPC2	971.698	1.11765	0.206682	5.40759	6.3877e-08	1.06738e-06	533.261	620.473	1516.82	1216.23
ENSG00000196639	HRH1	944.804	1.11655	0.201507	5.54098	3.00787e-08	5.28803e-07	581.842	633.323	1236.72	1327.33
ENSG00000104812	GYS1	1905.48	1.11593	0.165326	6.74987	1.47979e-11	4.18372e-10	1252.94	1337.32	2114.83	2916.82
ENSG00000176771	NCKAP5	905.554	1.11523	0.236703	4.71149	2.45911e-06	2.98591e-05	601.049	412.119	1560.44	1048.61
ENSG00000006576	PHTF2	1674.18	1.11437	0.169973	6.55615	5.5216e-11	1.4543e-09	1172.72	1152.83	1712.6	2658.56
ENSG00000151229	SLC2A13	214.983	1.11231	0.357439	3.11188	0.00185903	0.0105243	133.315	117.486	346.979	262.153
ENSG00000095303	PTGS1	7385.96	1.11175	0.387938	2.86578	0.00415979	0.0205955	5505.47	3942.21	9741.58	10354.6
ENSG00000235531	RP11-383H13.1	662.874	1.11162	0.258019	4.30827	1.64536e-05	0.000168459	466.604	318.497	1038.03	828.365
ENSG00000140386	SCAPER	280.965	1.11134	0.31451	3.53355	0.000410015	0.00293578	181.896	178.983	370.24	392.742
ENSG00000197324	LRP10	4333.84	1.11025	0.14192	7.82308	5.15477e-15	2.14833e-13	2769.12	2771.94	5785.25	6009.05
ENSG00000154035	C17orf103	458.251	1.10984	0.268884	4.12758	3.66596e-05	0.000349104	290.356	232.219	769.557	540.873
ENSG00000163513	TGFBR2	4005.46	1.10903	0.143771	7.7139	1.22031e-14	4.84365e-13	2397.42	2395.61	6188.44	5040.36
ENSG00000196937	FAM3C	1103.13	1.1081	0.189939	5.83398	5.41205e-09	1.0786e-07	751.311	743.467	1247.38	1670.37
ENSG00000132535	DLG4	834.243	1.10805	0.209213	5.29626	1.18198e-07	1.88398e-06	500.498	530.523	1208.61	1097.34
ENSG00000186918	ZNF395	800.64	1.10763	0.215411	5.14197	2.71879e-07	4.05529e-06	469.993	531.441	1131.07	1070.05
ENSG00000102144	PGK1	14715.4	1.10652	0.135937	8.13991	3.95557e-16	1.86835e-14	9140.01	10419.5	17810.3	21491.7
ENSG00000175066	GK5	473.503	1.1062	0.258692	4.27613	1.90174e-05	0.000192146	283.578	251.494	809.295	549.644
ENSG00000181264	TMEM136	420.437	1.10593	0.271549	4.07268	4.64748e-05	0.000431835	288.097	248.74	564.083	580.83
ENSG00000107338	SHB	285.797	1.1055	0.312986	3.53211	0.000412258	0.00294887	187.545	177.147	384.778	393.717
ENSG00000069011	PITX1	748.565	1.10538	0.229527	4.81588	1.46554e-06	1.8896e-05	541.17	433.23	953.708	1066.15
ENSG00000011465	DCN	36926.6	1.10526	0.323749	3.41393	0.000640327	0.00431042	26856.3	20336.1	49201.2	51312.8
ENSG00000141458	NPC1	636.907	1.10295	0.243231	4.53458	5.7719e-06	6.52215e-05	423.672	329.512	1007.98	786.459
ENSG00000115295	CLIP4	1505.88	1.10159	0.176637	6.23646	4.47595e-10	1.03804e-08	902.703	964.671	2177.83	1978.33
ENSG00000123143	PKN1	1933.6	1.10097	0.169847	6.48214	9.04315e-11	2.31721e-09	1179.5	1035.35	3242.03	2277.52
ENSG00000101460	MAP1LC3A	356.963	1.10018	0.286555	3.83933	0.000123372	0.00103443	222.569	207.436	547.607	450.241
ENSG00000184702	SEPT5	225.306	1.09935	0.348354	3.15584	0.00160035	0.00929005	131.056	137.679	352.794	279.695
ENSG00000182534	MXRA7	5819.59	1.09919	0.13863	7.92892	2.21062e-15	9.60872e-14	3743	3530.09	8271.28	7734
ENSG00000088854	C20orf194	1060.95	1.09858	0.192415	5.70943	1.13358e-08	2.13885e-07	693.692	684.724	1374.35	1491.06
ENSG00000145016	KIAA0226	320.845	1.09813	0.29744	3.69195	0.00022254	0.00171194	214.66	206.518	404.163	458.037
ENSG00000149925	ALDOA	26349.4	1.09805	0.124755	8.80166	1.34807e-18	8.41504e-17	16632.8	16691.3	36527.8	35545.6
ENSG00000115226	FNDC4	252.732	1.09672	0.329324	3.33021	0.000867803	0.00555159	172.858	162.461	309.18	366.43
ENSG00000220205	VAMP2	759.872	1.09512	0.214935	5.09514	3.48485e-07	5.06985e-06	459.825	465.355	1146.58	967.725
ENSG00000132669	RIN2	865.064	1.09411	0.206232	5.30522	1.12535e-07	1.80183e-06	515.185	528.687	1329.76	1086.62
ENSG00000134996	OSTF1	424.641	1.09359	0.265046	4.12604	3.6907e-05	0.000350988	279.058	293.715	497.207	628.583
ENSG00000070371	CLTCL1	236.551	1.09358	0.345637	3.16396	0.00155638	0.00907567	173.988	142.268	283.011	346.939
ENSG00000106733	NMRK1	170.937	1.09236	0.39175	2.78842	0.00529654	0.0251262	106.2	111.061	235.519	230.968
ENSG00000166710	B2M	17516.4	1.09135	0.131403	8.30538	9.95023e-17	5.10851e-15	11256.1	10212.1	26104.8	22492.5
ENSG00000178031	ADAMTSL1	188.172	1.08563	0.419822	2.58592	0.00971188	0.0415488	99.4216	189.079	122.121	342.066
ENSG00000270055	CTD-3092A11.2	143.763	1.08466	0.422267	2.56867	0.010209	0.0432082	99.4216	94.5396	169.613	211.477
ENSG00000067141	NEO1	1524.73	1.08454	0.173876	6.23747	4.4469e-10	1.03299e-08	979.529	983.946	2048.92	2086.5
ENSG00000273033	RP11-67L2.2	149.628	1.08411	0.419837	2.58221	0.00981694	0.0419247	90.3833	81.6895	251.996	174.444
ENSG00000165312	OTUD1	157.873	1.08228	0.406921	2.65968	0.00782153	0.0349625	96.0323	98.211	235.519	201.731
ENSG00000109046	WSB1	5583.38	1.08033	0.138762	7.7855	6.94395e-15	2.86034e-13	3452.64	3263.91	8710.34	6906.61
ENSG00000006534	ALDH3B1	1071.58	1.07982	0.193376	5.58407	2.34948e-08	4.2249e-07	651.89	613.13	1731.02	1290.3
ENSG00000011478	QPCTL	194.794	1.07587	0.373816	2.87807	0.00400111	0.0199142	136.705	114.732	261.688	266.051
ENSG00000253276	CCDC71L	615.722	1.0739	0.230837	4.6522	3.28419e-06	3.89105e-05	398.816	421.298	765.68	877.092
ENSG00000164305	CASP3	1145.15	1.07341	0.187327	5.73013	1.00356e-08	1.90112e-07	802.152	827.91	1133.98	1816.55
ENSG00000149591	TAGLN	18832.7	1.07317	0.129454	8.29001	1.13236e-16	5.78119e-15	13406.1	12675.6	20646.2	28602.9
ENSG00000180537	RNF182	146.925	1.07271	0.42692	2.51267	0.011982	0.0492129	86.9939	114.732	167.674	218.298
ENSG00000010404	IDS	1376.29	1.0726	0.178864	5.99675	2.01309e-09	4.29601e-08	876.718	861.871	1954.91	1811.68
ENSG00000102781	KATNAL1	798.476	1.07253	0.211972	5.05978	4.19737e-07	6.02601e-06	510.666	553.47	993.446	1136.32
ENSG00000137103	TMEM8B	260.614	1.07219	0.336092	3.19018	0.00142186	0.00841245	145.743	186.326	364.425	345.964
ENSG00000182093	WRB	657.825	1.07044	0.225778	4.74113	2.12532e-06	2.6302e-05	427.061	410.283	919.785	874.168
ENSG00000168575	SLC20A2	735.353	1.06987	0.217861	4.91077	9.07201e-07	1.21849e-05	432.71	424.051	1223.15	861.499
ENSG00000120156	TEK	2310.04	1.06955	0.37214	2.87404	0.00405258	0.0201279	1631.42	1135.39	3643.28	2830.08
ENSG00000010818	HIVEP2	654.949	1.0694	0.23063	4.63685	3.53754e-06	4.17377e-05	397.687	457.094	865.509	899.507
ENSG00000146232	NFKBIE	164.277	1.06851	0.403687	2.64687	0.00812401	0.0360626	89.2535	88.1146	306.272	173.469
ENSG00000110628	SLC22A18	282.065	1.06633	0.313683	3.39938	0.000675395	0.00450369	184.156	193.668	347.948	402.488
ENSG00000143322	ABL2	946.552	1.06596	0.21137	5.04312	4.58003e-07	6.51597e-06	580.713	720.52	1084.55	1400.42
ENSG00000142694	EVA1B	615.772	1.06448	0.240334	4.42915	9.46062e-06	0.000103519	360.403	436.901	834.494	831.288
ENSG00000133818	RRAS2	1336.5	1.06065	0.183984	5.7649	8.17074e-09	1.57095e-07	867.68	982.11	1503.25	1992.95
ENSG00000172638	EFEMP2	5169.47	1.06055	0.140872	7.52846	5.13425e-14	1.89954e-12	3335.14	3114.3	7610.28	6618.15
ENSG00000107404	DVL1	1033.71	1.05951	0.196365	5.39563	6.82854e-08	1.13361e-06	622.515	668.202	1523.61	1320.51
ENSG00000197956	S100A6	16915.1	1.05937	0.126731	8.3592	6.31436e-17	3.31387e-15	11152.2	11143.7	21944	23420.3
ENSG00000074842	C19orf10	2129.8	1.05927	0.162266	6.52799	6.66569e-11	1.74267e-09	1492.45	1414.42	2496.7	3115.63
ENSG00000139926	FRMD6	4257.6	1.05913	0.145334	7.28755	3.15632e-13	1.07771e-11	2853.85	3154.68	4475.84	6546.03
ENSG00000179832	MROH1	270.545	1.05846	0.327199	3.23492	0.00121676	0.00738391	178.507	146.858	428.393	328.422
ENSG00000181381	DDX60L	366.319	1.05844	0.282367	3.74845	0.000177928	0.00141184	228.218	230.383	536.945	469.731
ENSG00000026559	KCNG1	301.583	1.05825	0.308946	3.42535	0.000614004	0.0041609	176.247	196.422	454.562	379.099
ENSG00000198853	RUSC2	1118.96	1.05812	0.189114	5.59513	2.2046e-08	3.97951e-07	760.349	755.399	1346.24	1613.85
ENSG00000272761	RP11-572C15.6	709.396	1.05801	0.250944	4.2161	2.4856e-05	0.00024476	429.321	643.42	542.761	1222.08
ENSG00000165410	CFL2	2722.69	1.05694	0.152748	6.91949	4.53279e-12	1.3522e-10	1850.6	1853.16	3239.12	3947.89
ENSG00000110002	VWA5A	763.155	1.05661	0.231835	4.55759	5.17434e-06	5.92727e-05	282.448	327.676	1897.72	544.772
ENSG00000121753	BAI2	417.655	1.05615	0.268151	3.93864	8.19459e-05	0.000723022	268.89	256.083	607.698	537.95
ENSG00000147224	PRPS1	1114.83	1.05514	0.189632	5.56412	2.6348e-08	4.70216e-07	740.013	772.838	1340.42	1606.05
ENSG00000153214	TMEM87B	966.159	1.05057	0.199516	5.26558	1.39746e-07	2.20023e-06	613.477	659.023	1268.7	1323.43
ENSG00000141034	GID4	392.191	1.05042	0.27908	3.76387	0.000167304	0.00134318	233.867	270.769	545.668	518.459
ENSG00000168994	PXDC1	966.57	1.05002	0.197835	5.30758	1.1109e-07	1.78273e-06	676.745	662.695	1092.31	1434.53
ENSG00000183077	AFMID	247.657	1.04911	0.336973	3.11333	0.0018499	0.0104811	184.156	155.118	289.795	361.557
ENSG00000168917	SLC35G2	221.265	1.04898	0.34856	3.00946	0.0026171	0.0139888	143.483	148.693	288.826	304.059
ENSG00000130962	PRRG1	837.899	1.0482	0.217518	4.8189	1.44351e-06	1.86458e-05	576.194	476.369	1226.06	1072.98
ENSG00000167778	SPRYD3	518.619	1.04758	0.246485	4.25008	2.13692e-05	0.00021324	334.418	359.801	654.22	726.037
ENSG00000136928	GABBR2	957.007	1.04757	0.235225	4.45348	8.44886e-06	9.30952e-05	647.37	438.737	1676.74	1065.18
ENSG00000148516	ZEB1	4509.62	1.04747	0.143014	7.32428	2.40193e-13	8.30129e-12	2956.66	2775.61	6445.28	5860.92
ENSG00000104774	MAN2B1	1117.64	1.04739	0.189777	5.51903	3.40874e-08	5.94118e-07	730.975	710.424	1546.87	1482.29
ENSG00000119729	RHOQ	2614.24	1.04721	0.157366	6.6546	2.8408e-11	7.75609e-10	1625.77	1766.88	3573.5	3490.83
ENSG00000251562	MALAT1	6700.6	1.0471	0.144065	7.26822	3.64258e-13	1.23482e-11	4071.77	4641.62	9128.07	8960.96
ENSG00000105327	BBC3	201.332	1.04576	0.368474	2.83809	0.00453849	0.022222	109.59	110.143	374.117	211.477
ENSG00000099377	HSD3B7	261.18	1.04551	0.324882	3.21812	0.00129034	0.00774753	173.988	166.133	353.764	350.837
ENSG00000171928	TVP23B	886.258	1.04491	0.204605	5.10699	3.27338e-07	4.78677e-06	613.477	578.252	1103.94	1249.37
ENSG00000181458	TMEM45A	634.007	1.04365	0.227605	4.58538	4.53165e-06	5.25478e-05	432.71	454.341	700.743	948.234
ENSG00000163171	CDC42EP3	4979.5	1.04223	0.157728	6.60777	3.90152e-11	1.04706e-09	3182.62	3979.84	5015.69	7739.85
ENSG00000115310	RTN4	17254.2	1.04201	0.126578	8.23217	1.83855e-16	9.10919e-15	12185.9	12360.8	17963.4	26506.7
ENSG00000147324	MFHAS1	594.618	1.04172	0.237467	4.3868	1.1503e-05	0.000123389	386.389	342.362	919.785	729.935
ENSG00000087086	FTL	77706	1.04144	0.300923	3.46081	0.000538562	0.00372264	54736.1	41078.8	118373	96636
ENSG00000105928	DFNA5	1292.82	1.0398	0.189321	5.49228	3.96771e-08	6.83141e-07	761.479	873.803	1885.12	1650.88
ENSG00000168216	LMBRD1	540.447	1.03909	0.244596	4.2482	2.15493e-05	0.000214584	355.884	322.169	799.603	684.132
ENSG00000126226	PCID2	1313.49	1.03887	0.180911	5.74244	9.3322e-09	1.78217e-07	880.107	916.024	1572.07	1885.75
ENSG00000178951	ZBTB7A	726.216	1.03822	0.220086	4.71734	2.38946e-06	2.91581e-05	451.916	495.644	987.63	969.674
ENSG00000101745	ANKRD12	1145.7	1.03774	0.188404	5.50805	3.62823e-08	6.29278e-07	726.456	737.042	1635.07	1484.23
ENSG00000112276	BVES	409.345	1.03704	0.275473	3.76456	0.000166843	0.00134023	263.241	223.958	669.728	480.451
ENSG00000173846	PLK3	269.004	1.03699	0.325322	3.18758	0.00143467	0.00847052	150.262	166.133	449.716	309.906
ENSG00000162409	PRKAA2	266.168	1.03666	0.327736	3.1631	0.00156099	0.00909883	161.56	195.504	338.256	369.353
ENSG00000123992	DNPEP	1089.19	1.03586	0.200191	5.17434	2.28717e-07	3.46623e-06	710.639	594.773	1761.06	1290.3
ENSG00000136193	SCRN1	4763.09	1.03534	0.141006	7.34256	2.09548e-13	7.29556e-12	3156.64	3317.15	5829.83	6748.74
ENSG00000180628	PCGF5	979.458	1.03491	0.198515	5.21323	1.8558e-07	2.83064e-06	593.14	614.966	1506.16	1203.57
ENSG00000055211	GINM1	1304.01	1.03441	0.182633	5.66387	1.47996e-08	2.72352e-07	848.473	797.62	1912.26	1657.7
ENSG00000141503	MINK1	1178.74	1.03368	0.18751	5.51271	3.5336e-08	6.13616e-07	782.945	742.549	1637	1552.45
ENSG00000135709	KIAA0513	583.432	1.03351	0.235315	4.39202	1.12302e-05	0.000120829	382.999	375.405	802.51	772.815
ENSG00000167904	TMEM68	318.897	1.03304	0.302864	3.4109	0.000647479	0.00434618	181.896	202.847	511.746	379.099
ENSG00000197496	SLC2A10	1514.97	1.03283	0.178265	5.7938	6.88106e-09	1.34119e-07	1025.85	922.449	2134.21	1977.36
ENSG00000196263	ZNF471	302.637	1.03239	0.304513	3.3903	0.000698151	0.00462713	199.973	201.929	395.44	413.208
ENSG00000170525	PFKFB3	1504.15	1.03188	0.178642	5.77627	7.63752e-09	1.48049e-07	1095.9	995.878	1714.54	2210.27
ENSG00000091436	MLTK	5091.8	1.03172	0.146784	7.02883	2.08269e-12	6.48609e-11	3726.05	3331.83	5860.85	7448.46
ENSG00000117226	GBP3	453.468	1.03135	0.270463	3.81328	0.000137134	0.00113072	271.15	344.197	562.145	636.379
ENSG00000164484	TMEM200A	608.403	1.03119	0.270058	3.81843	0.000134305	0.00111098	324.25	491.055	784.095	834.212
ENSG00000196950	SLC39A10	1538.11	1.03072	0.188144	5.47832	4.29372e-08	7.35695e-07	950.154	1178.53	1800.8	2222.94
ENSG00000157483	MYO1E	745.384	1.03	0.215665	4.77594	1.78866e-06	2.25313e-05	502.757	489.219	970.185	1019.38
ENSG00000269028	MTRNR2L12	216.892	1.02859	0.353216	2.91208	0.00359034	0.0182413	133.315	137.679	326.626	269.949
ENSG00000270504	RP11-420L9.5	240.014	1.02793	0.335394	3.06485	0.0021778	0.0119767	164.95	166.133	283.011	345.964
ENSG00000076513	ANKRD13A	4832.04	1.02722	0.143832	7.14179	9.21223e-13	2.9803e-11	3169.06	3496.13	5720.31	6942.67
ENSG00000226608	FTLP3	353.957	1.0272	0.309377	3.32021	0.00089949	0.00571816	257.592	180.818	540.822	436.597
ENSG00000244486	SCARF2	698.468	1.02175	0.2211	4.62123	3.81475e-06	4.47846e-05	475.642	521.344	741.45	1055.43
ENSG00000164187	LMBRD2	426.041	1.01843	0.266291	3.82449	0.000131044	0.00109165	274.539	299.222	544.699	585.703
ENSG00000167123	CERCAM	2073.45	1.01764	0.161711	6.29295	3.11498e-10	7.38114e-09	1342.19	1328.14	2953.2	2670.26
ENSG00000163661	PTX3	1715.86	1.01655	0.171467	5.92852	3.05672e-09	6.30476e-08	1162.56	1293.26	1818.25	2589.37
ENSG00000228232	GAPDHP1	306.346	1.01643	0.303891	3.34473	0.000823616	0.0053315	194.324	197.34	443.901	389.819
ENSG00000130584	ZBTB46	216.152	1.01592	0.35268	2.88056	0.00396968	0.0197915	140.094	139.515	305.303	279.695
ENSG00000117984	CTSD	2601.57	1.0153	0.155889	6.51298	7.36733e-11	1.9085e-09	1719.54	1612.68	3753.77	3320.28
ENSG00000127603	MACF1	7799.34	1.01489	0.133064	7.62707	2.40145e-14	9.2974e-13	5464.8	5648.51	8396.31	11687.7
ENSG00000172663	TMEM134	294.455	1.01458	0.313616	3.23511	0.00121595	0.00738221	205.622	174.393	417.732	380.073
ENSG00000224531	SMIM13	597.368	1.01291	0.23382	4.33203	1.47741e-05	0.000154046	381.869	399.269	825.771	782.561
ENSG00000153933	DGKE	264.939	1.01271	0.325481	3.11143	0.00186187	0.0105362	190.935	167.051	336.318	365.455
ENSG00000120913	PDLIM2	661.721	1.01189	0.233786	4.32825	1.50296e-05	0.00015616	494.849	413.955	801.541	936.539
ENSG00000198113	TOR4A	952.043	1.01102	0.20542	4.92171	8.579e-07	1.15665e-05	573.934	657.188	1353.99	1223.06
ENSG00000051382	PIK3CB	514.837	1.01009	0.254119	3.97488	7.04148e-05	0.000630616	307.303	365.308	716.25	670.488
ENSG00000131791	PRKAB2	975.374	1.01009	0.202066	4.99879	5.7691e-07	8.03817e-06	588.621	655.352	1429.59	1227.93
ENSG00000267280	RP11-332H18.4	162.755	1.00994	0.398253	2.53593	0.0112149	0.0465877	111.849	122.993	168.643	247.535
ENSG00000164176	EDIL3	4739.81	1.00975	0.140197	7.20235	5.91848e-13	1.97329e-11	3291.08	3281.35	5614.66	6772.12
ENSG00000109762	SNX25	505.524	1.00974	0.247657	4.07716	4.55887e-05	0.000424157	342.327	343.28	638.713	697.775
ENSG00000237441	RGL2	650.254	1.00959	0.226747	4.45248	8.48847e-06	9.34589e-05	434.97	414.873	901.37	849.805
ENSG00000084234	APLP2	8339.79	1.00907	0.133023	7.58569	3.30728e-14	1.25641e-12	5298.72	5066.59	12857.6	10136.3
ENSG00000106771	TMEM245	2238.81	1.00869	0.159291	6.33236	2.41435e-10	5.82816e-09	1491.32	1448.38	3072.41	2943.13
ENSG00000232533	AC093673.5	190.043	1.00716	0.381382	2.64081	0.00827074	0.0365325	154.781	122.075	188.028	295.288
ENSG00000126803	HSPA2	1393.7	1.00606	0.212062	4.74419	2.09339e-06	2.59521e-05	1085.73	780.181	1815.34	1893.54
ENSG00000170919	TPT1-AS1	643.346	1.00602	0.228029	4.41181	1.02508e-05	0.00011122	394.297	399.269	1008.95	770.866
ENSG00000134070	IRAK2	206.669	1.00564	0.364443	2.7594	0.00579079	0.02709	115.239	125.747	356.671	229.018
ENSG00000198046	ZNF667	182.447	1.00529	0.389607	2.58027	0.00987221	0.0421099	105.071	134.925	251.027	238.764
ENSG00000197530	MIB2	644.542	1.00475	0.234371	4.28702	1.81086e-05	0.00018402	434.97	366.226	995.384	781.586
ENSG00000198363	ASPH	17627.2	1.00365	0.131305	7.64361	2.11217e-14	8.22236e-13	13364.3	12531.5	17004.9	27607.9
ENSG00000105810	CDK6	3212.11	1.00342	0.149899	6.69396	2.17216e-11	5.9999e-10	2259.58	2151.46	3938.89	4498.51
ENSG00000177697	CD151	9044.95	1.0015	0.131506	7.61564	2.62391e-14	1.01035e-12	6116.69	6067.05	11730.4	12265.6
ENSG00000003436	TFPI	3827.87	1.00143	0.144655	6.92289	4.42526e-12	1.32291e-10	2554.46	2498.41	5221.16	5037.43
ENSG00000110422	HIPK3	1756.89	1.00137	0.16798	5.96126	2.50303e-09	5.27013e-08	1139.96	1146.41	2478.28	2262.9
ENSG00000109458	GAB1	482.248	1.00103	0.25435	3.93563	8.29803e-05	0.00073033	306.173	333.183	652.282	637.353
ENSG00000156535	CD109	1001.47	1.00019	0.207303	4.82476	1.40171e-06	1.81723e-05	568.285	675.545	1559.47	1202.59
ENSG00000171298	GAA	1144.57	0.999512	0.189809	5.26589	1.39511e-07	2.19897e-06	640.592	621.391	2144.87	1171.41
ENSG00000144468	RHBDD1	636.49	0.998341	0.227825	4.38205	1.17569e-05	0.000125448	424.801	419.462	860.663	841.034
ENSG00000105755	ETHE1	643.178	0.997533	0.225946	4.41492	1.01046e-05	0.000110056	457.565	469.944	678.451	966.75
ENSG00000083444	PLOD1	10192.2	0.997351	0.133769	7.45576	8.93495e-14	3.2298e-12	6187.87	6592.07	15602.4	12386.5
ENSG00000112297	AIM1	238.679	0.996856	0.351297	2.83765	0.00454475	0.0222296	151.392	214.779	191.905	396.64
ENSG00000204764	RANBP17	320.473	0.993557	0.303547	3.27315	0.00106355	0.00658961	227.088	190.915	451.654	412.233
ENSG00000164066	INTU	443.84	0.993019	0.273724	3.62782	0.000285827	0.00212943	250.814	313.908	662.943	547.695
ENSG00000138685	FGF2	1665.72	0.992903	0.180052	5.51453	3.49706e-08	6.08016e-07	1029.24	1212.49	2191.4	2229.76
ENSG00000100852	ARHGAP5	1634.17	0.992659	0.170962	5.80632	6.38596e-09	1.25505e-07	1067.65	1077.57	2276.69	2114.77
ENSG00000186577	C6orf1	211.395	0.990917	0.357934	2.76844	0.00563258	0.0264722	128.796	136.761	323.718	256.306
ENSG00000006327	TNFRSF12A	1877.13	0.989631	0.170873	5.79161	6.97146e-09	1.35694e-07	1223.56	1391.48	2251.49	2642
ENSG00000159346	ADIPOR1	1587.44	0.988014	0.173658	5.68942	1.2747e-08	2.37351e-07	1107.2	1039.02	2063.46	2140.1
ENSG00000197860	SGTB	597.031	0.987535	0.233843	4.22306	2.41009e-05	0.00023782	392.038	416.708	774.403	804.976
ENSG00000166923	GREM1	64996.8	0.986653	0.12257	8.04969	8.30049e-16	3.78193e-14	49463.4	51175.3	49366	109982
ENSG00000175938	ORAI3	217.179	0.986211	0.353953	2.78628	0.00533166	0.0252421	132.186	129.418	359.579	247.535
ENSG00000186951	PPARA	655.323	0.985398	0.229653	4.29082	1.78017e-05	0.000181214	466.604	412.119	871.325	871.245
ENSG00000115073	ACTR1B	961.913	0.985048	0.198102	4.97243	6.61187e-07	9.08731e-06	655.279	650.763	1241.56	1300.05
ENSG00000163697	APBB2	1177.11	0.983672	0.190033	5.17634	2.26286e-07	3.43305e-06	788.594	888.488	1323.95	1707.41
ENSG00000096696	DSP	376.642	0.983554	0.296387	3.31848	0.00090509	0.0057486	211.271	281.783	534.038	479.477
ENSG00000182372	CLN8	383.542	0.983477	0.285369	3.44634	0.00056824	0.00390114	290.356	236.808	477.823	529.179
ENSG00000148180	GSN	7310.08	0.982861	0.141199	6.96085	3.38233e-12	1.02629e-10	5207.21	4636.11	9633.03	9763.98
ENSG00000162783	IER5	808.216	0.982036	0.227014	4.32588	1.51924e-05	0.000157481	460.955	584.677	1176.63	1010.6
ENSG00000138134	STAMBPL1	1098.5	0.981979	0.191584	5.12558	2.96629e-07	4.39668e-06	745.662	808.635	1264.83	1574.87
ENSG00000178234	GALNT11	692.893	0.981439	0.22298	4.40146	1.07523e-05	0.000116217	431.58	459.848	1018.65	861.499
ENSG00000164023	SGMS2	536.742	0.980654	0.246776	3.97385	7.07187e-05	0.000631433	364.923	434.148	513.684	834.212
ENSG00000204516	MICB	207.65	0.980017	0.359028	2.72964	0.00634038	0.0292458	135.575	146.858	268.473	279.695
ENSG00000135631	RAB11FIP5	1211.35	0.979842	0.185649	5.27792	1.30661e-07	2.0733e-06	788.594	817.813	1667.05	1571.94
ENSG00000107249	GLIS3	357.597	0.979503	0.284857	3.43858	0.00058478	0.00398957	231.607	237.726	503.992	457.062
ENSG00000113742	CPEB4	536.453	0.979066	0.254895	3.84106	0.000122504	0.00102836	388.648	309.319	768.588	679.259
ENSG00000114626	ABTB1	299.213	0.97893	0.310288	3.15491	0.00160545	0.00931585	213.531	184.49	408.04	390.793
ENSG00000197872	FAM49A	423.775	0.978432	0.269714	3.62767	0.000285993	0.00212954	317.471	277.194	500.115	600.321
ENSG00000119986	AVPI1	860.95	0.977318	0.205954	4.74532	2.08179e-06	2.5831e-05	571.674	550.716	1232.84	1088.57
ENSG00000067066	SP100	1184.5	0.976382	0.193913	5.03516	4.77442e-07	6.7789e-06	736.624	854.528	1588.54	1558.3
ENSG00000162604	TM2D1	509.342	0.976381	0.252458	3.86749	0.00010996	0.000938632	301.654	339.608	785.064	611.041
ENSG00000091592	NLRP1	2189.84	0.975899	0.159915	6.10259	1.04363e-09	2.32886e-08	1557.98	1655.82	2231.13	3314.43
ENSG00000102547	CAB39L	442.419	0.974624	0.261117	3.73252	0.000189575	0.00149111	311.822	299.222	550.514	608.117
ENSG00000196586	MYO6	907.738	0.974574	0.202108	4.82205	1.42089e-06	1.8404e-05	599.919	592.938	1280.33	1157.76
ENSG00000161326	DUSP14	671.54	0.974465	0.222296	4.38365	1.16709e-05	0.000124625	494.849	501.152	655.19	1034.97
ENSG00000060642	PIGV	251.365	0.974333	0.329707	2.95515	0.00312519	0.0162212	167.209	173.476	329.533	335.244
ENSG00000114573	ATP6V1A	1903.47	0.974064	0.168196	5.79125	6.98642e-09	1.35799e-07	1383.99	1268.48	2306.73	2654.66
ENSG00000256043	CTSO	356.106	0.973541	0.287728	3.38354	0.000715575	0.00472273	218.05	238.644	530.161	437.571
ENSG00000111897	SERINC1	5747.18	0.972287	0.137772	7.05723	1.69853e-12	5.38439e-11	3927.15	4110.18	6930.86	8020.52
ENSG00000085365	SCAMP1	1385.72	0.971896	0.179953	5.40083	6.63323e-08	1.1045e-06	902.703	965.589	1846.36	1828.25
ENSG00000135404	CD63	11217.1	0.971401	0.129635	7.49333	6.71462e-14	2.45222e-12	7602.37	7741.23	14394.8	15129.8
ENSG00000179630	LACC1	250.33	0.971253	0.33038	2.9398	0.00328423	0.0169043	167.209	178.983	312.087	343.04
ENSG00000272016	RP11-215G15.5	182.314	0.970551	0.380133	2.55319	0.0106742	0.0448027	122.017	137.679	208.381	261.178
ENSG00000119979	FAM45A	916.601	0.969777	0.201523	4.81223	1.49252e-06	1.91741e-05	637.202	615.884	1178.57	1234.75
ENSG00000101608	MYL12A	6552.33	0.969594	0.137023	7.07614	1.48221e-12	4.73037e-11	4781.28	4566.35	7425.16	9436.53
ENSG00000153814	JAZF1	789.823	0.968361	0.217599	4.45021	8.57856e-06	9.43042e-05	547.949	471.78	1161.12	978.445
ENSG00000157510	AFAP1L1	228.931	0.967746	0.344008	2.81315	0.0049059	0.0236532	149.132	150.529	327.595	288.466
ENSG00000144791	LIMD1	1745.87	0.967179	0.168385	5.74386	9.25431e-09	1.76968e-07	1280.05	1245.54	1893.85	2564.03
ENSG00000146112	PPP1R18	2671.94	0.965513	0.158484	6.09216	1.11396e-09	2.46252e-08	1864.16	1670.51	3733.42	3419.68
ENSG00000110013	SIAE	649.568	0.965416	0.231741	4.16592	3.10093e-05	0.000298913	385.259	434.148	1005.08	773.79
ENSG00000107679	PLEKHA1	645.674	0.963559	0.227301	4.23913	2.24391e-05	0.000222662	432.71	462.601	805.418	881.965
ENSG00000129353	SLC44A2	2963.92	0.963118	0.150683	6.39167	1.64081e-10	4.04351e-09	1996.34	1959.63	4071.67	3828.02
ENSG00000144426	NBEAL1	424.61	0.963109	0.269481	3.57394	0.000351645	0.00256449	277.929	324.922	495.269	600.321
ENSG00000179094	PER1	185.184	0.963055	0.37628	2.55941	0.0104849	0.0441387	137.835	129.418	203.535	269.949
ENSG00000101782	RIOK3	1193.04	0.962931	0.189522	5.08083	3.75781e-07	5.43349e-06	854.122	771.002	1556.56	1590.46
ENSG00000134294	SLC38A2	22463.3	0.961192	0.143541	6.69628	2.13798e-11	5.91704e-10	14892.9	18292	22968.5	33699.8
ENSG00000143153	ATP1B1	514.956	0.960764	0.25172	3.8168	0.000135193	0.00111637	318.601	367.144	714.312	659.768
ENSG00000139323	POC1B	261.355	0.960006	0.327483	2.93147	0.00337358	0.0173139	172.858	205.601	286.888	380.073
ENSG00000116514	RNF19B	198.94	0.96	0.366633	2.61842	0.00883367	0.0385148	135.575	125.747	283.98	250.458
ENSG00000166046	TCP11L2	213.806	0.958847	0.351645	2.72675	0.00639616	0.0294464	161.56	158.79	204.504	330.371
ENSG00000042317	SPATA7	448.026	0.958648	0.26287	3.64685	0.000265479	0.00199819	290.356	328.594	567.96	605.193
ENSG00000187134	AKR1C1	1107.25	0.957112	0.224438	4.26449	2.00359e-05	0.000200927	999.865	737.959	800.572	1890.62
ENSG00000183570	PCBP3	349.077	0.95551	0.295068	3.23828	0.00120254	0.00732904	271.15	223.04	410.947	491.171
ENSG00000157557	ETS2	1665.58	0.955242	0.18688	5.11152	3.19577e-07	4.69169e-06	1095.9	864.624	2906.68	1795.11
ENSG00000072952	MRVI1	1498.43	0.95519	0.181902	5.25113	1.51173e-07	2.36698e-06	1107.2	965.589	1889	2031.93
ENSG00000058668	ATP2B4	9046.84	0.95474	0.317826	3.00397	0.00266479	0.0142169	5472.71	7340.13	10803.8	12570.7
ENSG00000117280	RAB7L1	311.376	0.953761	0.30595	3.11737	0.00182471	0.0103673	232.737	198.258	392.532	421.979
ENSG00000116954	RRAGC	670.155	0.952738	0.226912	4.19871	2.68438e-05	0.000262329	407.855	442.409	1034.15	796.205
ENSG00000109501	WFS1	1241.36	0.95255	0.190401	5.00285	5.64885e-07	7.87837e-06	836.045	721.438	1952	1455.97
ENSG00000111640	GAPDH	136724	0.952508	0.122161	7.79716	6.33161e-15	2.62336e-13	91961.6	89279.3	192456	173200
ENSG00000030582	GRN	3684.94	0.951952	0.146926	6.47914	9.2244e-11	2.35513e-09	2408.71	2250.59	5717.4	4363.05
ENSG00000131408	NR1H2	1005.86	0.951103	0.201041	4.73088	2.23547e-06	2.7497e-05	745.662	656.27	1247.38	1374.11
ENSG00000172379	ARNT2	839.395	0.950649	0.2064	4.60585	4.10783e-06	4.78683e-05	601.049	620.473	913.001	1223.06
ENSG00000107140	TESK1	456.047	0.950622	0.259675	3.66081	0.000251416	0.00191124	318.601	292.797	626.113	586.677
ENSG00000104756	KCTD9	1508.67	0.950286	0.174958	5.4315	5.58809e-08	9.43781e-07	1048.45	1117.95	1719.39	2148.88
ENSG00000113328	CCNG1	4760.96	0.949972	0.144466	6.57573	4.84138e-11	1.2799e-09	3051.57	3329.08	6564.5	6098.71
ENSG00000104763	ASAH1	1299.02	0.949898	0.181407	5.23629	1.63835e-07	2.53998e-06	876.718	883.899	1740.71	1694.74
ENSG00000141837	CACNA1A	359.473	0.948197	0.291757	3.24996	0.00115423	0.00708028	221.439	269.851	473.946	472.655
ENSG00000142798	HSPG2	8340.67	0.948168	0.155194	6.10956	9.99086e-10	2.23297e-08	4762.07	5850.44	12872.1	9878
ENSG00000013288	MAN2B2	1832.07	0.94792	0.166239	5.70216	1.18301e-08	2.22029e-07	1234.86	1217.08	2533.53	2342.81
ENSG00000112096	SOD2	10153.7	0.947461	0.132081	7.17334	7.3191e-13	2.42317e-11	5695.28	5794.45	18844.5	10280.5
ENSG00000167191	GPRC5B	902.238	0.94724	0.209028	4.53165	5.85254e-06	6.60645e-05	485.81	416.708	1927.77	778.663
ENSG00000117020	AKT3	1425.03	0.946682	0.18459	5.12858	2.91937e-07	4.33622e-06	895.924	1032.59	1926.8	1844.82
ENSG00000047634	SCML1	357.269	0.94544	0.288055	3.28215	0.00103018	0.00641416	218.05	241.397	539.853	429.775
ENSG00000099785	MARCH2	289.024	0.945052	0.309847	3.05006	0.00228796	0.0124886	201.103	206.518	349.887	398.59
ENSG00000161011	SQSTM1	9526.89	0.942254	0.140632	6.70014	2.08221e-11	5.77396e-10	6471.44	5583.34	14839.7	11213.1
ENSG00000144674	GOLGA4	3288.52	0.942178	0.152995	6.15822	7.35662e-10	1.66523e-08	2196.31	2456.19	3967	4534.57
ENSG00000011566	MAP4K3	1476.38	0.941966	0.183137	5.1435	2.6967e-07	4.02658e-06	1076.69	929.792	1973.32	1925.7
ENSG00000135919	SERPINE2	1619.97	0.94177	0.192071	4.90323	9.42713e-07	1.26021e-05	982.918	1257.47	2088.66	2150.82
ENSG00000171132	PRKCE	359.212	0.940761	0.282886	3.32559	0.000882328	0.00562673	255.333	256.083	424.516	500.917
ENSG00000137463	MGARP	292.632	0.939701	0.310505	3.02636	0.00247515	0.0133509	205.622	243.233	261.688	459.986
ENSG00000142279	WTIP	416.095	0.939501	0.267661	3.51005	0.000448029	0.00316953	280.188	293.715	538.884	551.593
ENSG00000124243	BCAS4	258.515	0.939482	0.324699	2.89339	0.00381107	0.0191364	181.896	187.243	303.364	361.557
ENSG00000197070	ARRDC1	209.519	0.939161	0.361481	2.59809	0.00937442	0.0404414	127.666	146.858	306.272	257.28
ENSG00000145349	CAMK2D	2528.98	0.937915	0.156925	5.97682	2.27536e-09	4.81941e-08	1699.21	1820.12	3206.16	3390.45
ENSG00000234456	MAGI2-AS3	1740.53	0.936319	0.168468	5.55784	2.7313e-08	4.85396e-07	1144.48	1156.5	2498.64	2162.52
ENSG00000140598	EFTUD1	523.364	0.935902	0.2443	3.83096	0.000127645	0.00106647	363.793	370.815	648.405	710.444
ENSG00000124067	SLC12A4	1379.4	0.935351	0.178569	5.23803	1.62301e-07	2.52172e-06	921.91	920.614	1936.49	1738.59
ENSG00000130158	DOCK6	561.631	0.934765	0.239324	3.90586	9.38907e-05	0.000815216	372.831	397.433	741.45	734.808
ENSG00000138834	MAPK8IP3	1819.38	0.933592	0.1732	5.39026	7.0355e-08	1.16464e-06	1248.42	1084.91	2779.71	2164.47
ENSG00000065054	SLC9A3R2	1341.65	0.933451	0.204837	4.55704	5.18793e-06	5.93325e-05	941.116	699.409	2230.16	1495.93
ENSG00000122557	HERPUD2	651.077	0.932495	0.22609	4.12443	3.71646e-05	0.000353201	439.489	454.341	858.725	851.754
ENSG00000189337	KAZN	393.015	0.931841	0.279737	3.33113	0.000864935	0.00554074	242.905	284.537	548.576	496.044
ENSG00000176697	BDNF	4155.61	0.931621	0.143833	6.47712	9.34902e-11	2.37976e-09	3241.37	3172.12	3619.05	6589.88
ENSG00000145623	OSMR	6918.04	0.931118	0.135785	6.8573	7.01722e-12	2.04176e-10	4968.82	4755.43	8563.99	9383.91
ENSG00000110315	RNF141	1195.92	0.930678	0.18884	4.9284	8.29064e-07	1.12098e-05	867.68	789.36	1539.11	1587.54
ENSG00000137962	ARHGAP29	1499.7	0.929885	0.184103	5.05089	4.39762e-07	6.28802e-06	855.252	977.521	2509.3	1656.73
ENSG00000142197	DOPEY2	448.377	0.928446	0.263018	3.52996	0.000415615	0.00296539	298.265	342.362	533.068	619.812
ENSG00000003402	CFLAR	1353.64	0.928017	0.180024	5.15495	2.53696e-07	3.81621e-06	867.68	840.76	2141.97	1564.15
ENSG00000128791	TWSG1	6770.75	0.927658	0.140204	6.61649	3.67818e-11	9.90872e-10	4734.95	4255.2	9672.77	8420.08
ENSG00000178773	CPNE7	259.265	0.927103	0.34284	2.70419	0.00684717	0.0312188	132.186	171.64	463.285	269.949
ENSG00000196187	TMEM63A	473.793	0.926726	0.254257	3.64484	0.000267562	0.00201133	329.899	320.333	628.052	616.888
ENSG00000139329	LUM	3506.04	0.92647	0.154691	5.98915	2.10938e-09	4.48798e-08	2596.26	2277.21	4486.5	4664.18
ENSG00000128591	FLNC	11395.1	0.925895	0.132386	6.99392	2.67317e-12	8.21667e-11	7975.2	8687.54	12609.5	16308.1
ENSG00000135622	SEMA4F	229.201	0.925624	0.345196	2.68145	0.00733046	0.033078	143.483	149.611	354.733	268.975
ENSG00000104870	FCGRT	1187.82	0.925482	0.186838	4.95339	7.2931e-07	9.95599e-06	747.922	728.781	1933.58	1340.98
ENSG00000144320	KIAA1715	1051.08	0.924918	0.194885	4.74598	2.07501e-06	2.57694e-05	728.715	804.963	1172.75	1497.88
ENSG00000125430	HS3ST3B1	315.777	0.92371	0.300429	3.07464	0.0021076	0.0116734	209.011	200.093	476.854	377.15
ENSG00000159884	CCDC107	253.432	0.921758	0.335251	2.74946	0.00596935	0.0278151	192.065	157.872	331.472	332.32
ENSG00000118523	CTGF	18557.6	0.92168	0.15046	6.12575	9.02595e-10	2.02691e-08	15025.1	12229.6	20088.9	26886.8
ENSG00000174804	FZD4	309.314	0.920161	0.305306	3.0139	0.00257912	0.0138118	239.516	208.354	353.764	435.622
ENSG00000152953	STK32B	416.623	0.918813	0.283865	3.2368	0.0012088	0.0073547	333.288	253.329	517.561	562.313
ENSG00000119965	C10orf88	310.29	0.917774	0.303671	3.02226	0.00250891	0.0134868	241.775	214.779	337.287	447.317
ENSG00000164761	TNFRSF11B	4097.75	0.916943	0.142621	6.42922	1.2826e-10	3.22243e-09	3329.49	3518.16	1842.48	7700.87
ENSG00000154640	BTG3	791.427	0.916146	0.219244	4.17867	2.9322e-05	0.000284278	449.657	511.248	1348.18	856.626
ENSG00000161513	FDXR	400.208	0.914793	0.27528	3.32314	0.000890112	0.00567126	238.386	256.083	662.943	443.419
ENSG00000129675	ARHGEF6	305.184	0.913129	0.305606	2.98793	0.00280878	0.0148353	194.324	209.272	445.839	371.302
ENSG00000114270	COL7A1	1874.7	0.911938	0.18177	5.01698	5.24909e-07	7.37161e-06	1293.61	1030.76	3085.01	2089.43
ENSG00000189077	TMEM120A	389.496	0.90991	0.277162	3.28295	0.00102727	0.00640596	272.28	245.069	564.083	476.553
ENSG00000142192	APP	15206.9	0.908818	0.127814	7.11045	1.15664e-12	3.71645e-11	10746.6	10458.1	19672.2	19950.9
ENSG00000102471	NDFIP2	849.081	0.904218	0.207536	4.35693	1.31899e-05	0.000139271	577.323	620.473	1071.95	1126.58
ENSG00000136854	STXBP1	1068.36	0.903571	0.192132	4.70286	2.56538e-06	3.10696e-05	717.417	718.684	1516.82	1320.51
ENSG00000235954	TTC28-AS1	245.989	0.902742	0.335231	2.6929	0.0070834	0.0321601	181.896	160.625	320.81	320.626
ENSG00000103512	NOMO1	4404.38	0.901109	0.142043	6.34394	2.23969e-10	5.41577e-09	3157.77	3066.57	5538.1	5855.08
ENSG00000158604	TMED4	1659.89	0.89982	0.170448	5.27914	1.29793e-07	2.06185e-06	1112.84	1132.64	2330.96	2063.12
ENSG00000133065	SLC41A1	974.764	0.899181	0.197256	4.55844	5.15343e-06	5.9081e-05	680.134	694.82	1235.75	1288.35
ENSG00000108799	EZH1	568.463	0.89802	0.237718	3.77766	0.000158306	0.00128403	403.335	384.583	754.05	731.885
ENSG00000169733	RFNG	676.213	0.897175	0.224854	3.99003	6.60648e-05	0.000594751	480.161	440.573	936.262	847.856
ENSG00000185650	ZFP36L1	4287.79	0.896998	0.148326	6.04749	1.47124e-09	3.18769e-08	2944.24	2598.46	6614.89	4993.58
ENSG00000077585	GPR137B	284.957	0.896448	0.313153	2.86265	0.0042011	0.0207637	212.401	195.504	346.979	384.946
ENSG00000163820	FYCO1	1656.96	0.896403	0.171272	5.23378	1.66076e-07	2.5691e-06	1246.16	1186.79	1865.74	2329.17
ENSG00000164125	FAM198B	1304.26	0.896184	0.180682	4.96002	7.04865e-07	9.64087e-06	951.284	972.932	1448.98	1843.84
ENSG00000173166	RAPH1	828.089	0.894379	0.208081	4.29822	1.72172e-05	0.000175643	601.049	648.009	852.909	1210.39
ENSG00000075391	RASAL2	662.645	0.893229	0.224294	3.9824	6.82232e-05	0.000613403	474.512	503.905	737.573	934.59
ENSG00000125629	INSIG2	405.735	0.893068	0.269662	3.31181	0.000926939	0.00586372	300.524	290.044	472.008	560.364
ENSG00000168724	DNAJC21	1141.37	0.89286	0.188363	4.74011	2.13599e-06	2.6411e-05	777.296	790.277	1556.56	1441.35
ENSG00000033327	GAB2	393.635	0.892385	0.274331	3.25295	0.00114213	0.0070243	257.592	257.001	597.037	462.91
ENSG00000129474	AJUBA	1379.47	0.891958	0.179051	4.98158	6.30676e-07	8.73576e-06	951.284	997.714	1754.28	1814.61
ENSG00000181045	SLC26A11	298.858	0.891013	0.309329	2.88047	0.00397086	0.0197915	204.492	182.654	461.346	346.939
ENSG00000008256	CYTH3	981.219	0.888713	0.196533	4.52196	6.1269e-06	6.89033e-05	724.196	716.849	1115.57	1368.26
ENSG00000123131	PRDX4	2182.45	0.888577	0.159537	5.56972	2.55155e-08	4.55933e-07	1569.28	1570.46	2644.99	2945.08
ENSG00000116260	QSOX1	43711.5	0.888105	0.316173	2.80892	0.00497076	0.0238846	36003.1	27809.3	50229.6	60803.9
ENSG00000196116	TDRD7	283.01	0.887336	0.314374	2.82255	0.00476438	0.0231203	187.545	199.176	392.532	352.786
ENSG00000181649	PHLDA2	346.443	0.886329	0.285844	3.10074	0.00193038	0.0108546	264.371	277.194	309.18	535.026
ENSG00000115461	IGFBP5	289419	0.884538	0.135346	6.5354	6.34392e-11	1.66469e-09	228721	198265	324014	406676
ENSG00000149177	PTPRJ	391.079	0.884276	0.274862	3.21717	0.00129463	0.00776666	282.448	264.344	513.684	503.841
ENSG00000012822	CALCOCO1	1602.5	0.883037	0.176317	5.00823	5.49315e-07	7.69911e-06	1057.48	1178.53	2124.52	2049.47
ENSG00000198722	UNC13B	609.167	0.882955	0.233466	3.78195	0.000155604	0.00126646	416.893	462.601	736.604	820.568
ENSG00000174307	PHLDA3	1419.76	0.882795	0.177767	4.96603	6.83379e-07	9.35601e-06	952.414	912.353	2146.81	1667.45
ENSG00000110042	DTX4	635.204	0.882519	0.251219	3.51295	0.000443169	0.00314133	490.329	358.883	923.662	767.943
ENSG00000117305	HMGCL	686.786	0.882354	0.222092	3.97292	7.09955e-05	0.000633505	466.604	483.712	928.508	868.321
ENSG00000130779	CLIP1	2699.14	0.882029	0.155456	5.67382	1.39651e-08	2.58337e-07	1865.29	2016.54	3303.09	3611.67
ENSG00000120925	RNF170	510.151	0.881325	0.247076	3.56702	0.000361058	0.00262908	354.754	350.623	691.051	644.175
ENSG00000118985	ELL2	5901.67	0.87979	0.141854	6.2021	5.57159e-10	1.27338e-08	4614.07	4243.27	6277.61	8471.73
ENSG00000164543	STK17A	1405.57	0.878936	0.176753	4.97268	6.60334e-07	9.08486e-06	1072.17	1095.92	1349.15	2105.02
ENSG00000182220	ATP6AP2	3814.21	0.878878	0.144521	6.08133	1.19192e-09	2.61853e-08	2726.19	2795.8	4587.3	5147.56
ENSG00000177239	MAN1B1	1403.32	0.878739	0.186197	4.71939	2.36549e-06	2.89206e-05	1043.93	892.16	1910.32	1766.85
ENSG00000164733	CTSB	25171.6	0.878211	0.12675	6.9287	4.24718e-12	1.27236e-10	17259.8	16169.9	37326.4	29930.3
ENSG00000181104	F2R	7918.13	0.878064	0.133107	6.59666	4.20529e-11	1.12009e-09	5471.58	5575.08	10530.5	10095.3
ENSG00000144959	NCEH1	846.824	0.877808	0.243467	3.60545	0.000311617	0.0022986	475.642	689.313	1171.78	1050.56
ENSG00000165915	SLC39A13	2148.48	0.877698	0.160585	5.46564	4.61251e-08	7.8746e-07	1470.99	1430.03	3080.17	2612.76
ENSG00000172965	MIR4435-1HG	1516.1	0.877685	0.179556	4.88809	1.0182e-06	1.35219e-05	1120.75	991.289	2018.88	1933.5
ENSG00000162852	CNST	493.594	0.877536	0.249966	3.51061	0.000447074	0.00316436	357.014	385.501	525.315	706.546
ENSG00000156113	KCNMA1	726.475	0.877113	0.229535	3.82126	0.000132769	0.00109955	508.406	656.27	584.437	1156.79
ENSG00000122515	ZMIZ2	975.165	0.874973	0.200171	4.37112	1.23609e-05	0.000131398	707.249	642.502	1322.98	1227.93
ENSG00000008710	PKD1	2579.97	0.874638	0.156882	5.57513	2.47339e-08	4.43084e-07	1859.64	1722.82	3474.64	3262.78
ENSG00000133961	NUMB	1828.16	0.874552	0.166213	5.26163	1.42783e-07	2.24305e-06	1315.08	1290.51	2305.76	2401.28
ENSG00000103226	NOMO3	2247.02	0.87429	0.159901	5.46771	4.55889e-08	7.79769e-07	1643.85	1562.2	2824.29	2957.75
ENSG00000183723	CMTM4	500.279	0.873953	0.250214	3.49283	0.000477936	0.00335431	347.976	324.922	724.973	603.244
ENSG00000174282	ZBTB4	2937.11	0.872412	0.151162	5.77139	7.86198e-09	1.51984e-07	1971.49	2002.77	4211.24	3562.94
ENSG00000171867	PRNP	3124.96	0.872353	0.150177	5.80885	6.29036e-09	1.2397e-07	2381.6	2292.81	3402.91	4422.49
ENSG00000107281	NPDC1	583.217	0.872184	0.235537	3.70296	0.000213097	0.00165025	406.725	434.148	715.281	776.714
ENSG00000124535	WRNIP1	889.464	0.871985	0.203145	4.29242	1.76734e-05	0.000180038	628.164	617.72	1176.63	1135.35
ENSG00000116786	PLEKHM2	1759.78	0.871773	0.170548	5.11159	3.19464e-07	4.69169e-06	1194.19	1087.66	2745.79	2011.46
ENSG00000111799	COL12A1	56762.9	0.871326	0.122832	7.09362	1.3065e-12	4.17902e-11	39895.2	39412.9	75604.6	72138.9
ENSG00000075420	FNDC3B	4125.22	0.870787	0.142888	6.09418	1.1e-09	2.43547e-08	2918.25	2970.19	5204.69	5407.76
ENSG00000182606	TRAK1	848.686	0.87051	0.208004	4.18507	2.85083e-05	0.000277637	587.491	640.666	1032.21	1134.37
ENSG00000138640	FAM13A	1197.76	0.870232	0.188456	4.61769	3.88043e-06	4.54803e-05	784.075	849.02	1693.22	1464.74
ENSG00000110841	PPFIBP1	1264.94	0.870194	0.182222	4.77546	1.793e-06	2.25638e-05	933.208	960.999	1379.19	1786.34
ENSG00000180398	MCFD2	4976.99	0.869608	0.139451	6.23594	4.49068e-10	1.03975e-08	3672.95	3815.54	5342.31	7077.16
ENSG00000176845	METRNL	651.01	0.868637	0.226154	3.84091	0.000122579	0.00102839	451.916	472.698	834.494	844.932
ENSG00000175395	ZNF25	541.048	0.868491	0.242581	3.5802	0.000343325	0.00251157	361.533	378.158	760.834	663.666
ENSG00000110057	UNC93B1	229.145	0.86633	0.343986	2.5185	0.0117855	0.0485607	155.911	170.722	291.734	298.211
ENSG00000225138	CTD-2228K2.7	427.728	0.866214	0.265658	3.26063	0.00111165	0.00685169	279.058	285.454	648.405	497.993
ENSG00000100284	TOM1	684.79	0.865952	0.237183	3.65099	0.00026123	0.00197526	517.444	404.776	993.446	823.492
ENSG00000120889	TNFRSF10B	3541.23	0.865867	0.148182	5.84328	5.11842e-09	1.02152e-07	2352.23	2486.48	4998.24	4327.96
ENSG00000138639	ARHGAP24	255.152	0.865862	0.329109	2.63093	0.00851513	0.0373559	171.728	190.915	327.595	330.371
ENSG00000107104	KANK1	721.132	0.86432	0.226061	3.8234	0.000131624	0.0010939	472.253	561.73	907.186	943.361
ENSG00000123989	CHPF	1558.23	0.864125	0.172956	4.9962	5.84708e-07	8.13881e-06	1164.81	1246.45	1512.95	2308.7
ENSG00000175352	NRIP3	417.71	0.863472	0.276021	3.12829	0.00175829	0.0100342	260.982	316.662	575.714	517.484
ENSG00000185262	UBALD2	281.653	0.862618	0.31349	2.75166	0.00592943	0.0276655	203.362	199.176	356.671	367.404
ENSG00000100401	RANGAP1	2717.62	0.862164	0.15282	5.64171	1.68366e-08	3.08635e-07	1933.07	1952.29	3441.68	3543.45
ENSG00000203485	INF2	1507.83	0.860317	0.174863	4.91995	8.65679e-07	1.16493e-05	1084.6	1039.02	1986.89	1920.83
ENSG00000146376	ARHGAP18	496.539	0.859742	0.254295	3.38088	0.000722542	0.00475984	366.052	451.587	347.948	820.568
ENSG00000163545	NUAK2	347.698	0.859356	0.29846	2.8793	0.00398564	0.0198442	272.28	215.697	461.346	441.47
ENSG00000159461	AMFR	1619.03	0.858867	0.174539	4.92079	8.61963e-07	1.16103e-05	1093.64	1199.64	2110.95	2071.89
ENSG00000094975	SUCO	1359.45	0.858358	0.180615	4.75241	2.01003e-06	2.50943e-05	976.14	1062.88	1498.41	1900.37
ENSG00000164331	ANKRA2	440.503	0.858064	0.267161	3.21179	0.00131912	0.0078736	273.409	312.072	662.943	513.586
ENSG00000100612	DHRS7	745.505	0.858052	0.216085	3.9709	7.16018e-05	0.00063771	537.781	510.33	988.6	945.31
ENSG00000171608	PIK3CD	527.45	0.857734	0.244456	3.50874	0.000450238	0.00317896	389.778	368.062	661.005	690.954
ENSG00000128590	DNAJB9	367.163	0.855748	0.284907	3.00361	0.002668	0.0142287	244.035	279.947	471.039	473.63
ENSG00000155903	RASA2	672.509	0.855273	0.22523	3.79734	0.000146259	0.00119866	462.085	506.659	841.279	880.016
ENSG00000167766	ZNF83	1041.01	0.854469	0.195609	4.36824	1.25251e-05	0.000132944	685.783	733.37	1489.68	1255.22
ENSG00000151276	MAGI1	495.621	0.854126	0.248582	3.43599	0.000590383	0.00402005	371.701	381.83	522.407	706.546
ENSG00000138735	PDE5A	15572.7	0.853509	0.140963	6.05485	1.40552e-09	3.05463e-08	10853.9	12941.8	16234.4	22260.6
ENSG00000134255	CEPT1	598.48	0.853362	0.240768	3.54433	0.000393605	0.00282542	379.61	447.916	831.587	734.808
ENSG00000137494	ANKRD42	274.979	0.852213	0.3234	2.63517	0.00840962	0.0370075	220.309	182.654	326.626	370.328
ENSG00000109854	HTATIP2	415.589	0.851725	0.266061	3.20124	0.00136836	0.00813668	321.99	320.333	411.917	608.117
ENSG00000226742	HSBP1L1	321.698	0.851555	0.301533	2.82409	0.00474157	0.0230254	223.699	193.668	507.869	361.557
ENSG00000143537	ADAM15	890.721	0.85135	0.202733	4.19936	2.67668e-05	0.000261757	646.241	667.284	1043.84	1205.51
ENSG00000129636	ITFG1	1655.73	0.850075	0.170242	4.99334	5.93433e-07	8.25215e-06	1195.32	1240.03	1958.78	2228.79
ENSG00000225511	LINC00475	606.745	0.84929	0.249098	3.40947	0.0006509	0.00436294	476.772	365.308	833.525	751.375
ENSG00000141753	IGFBP4	44074.4	0.849157	0.124047	6.84547	7.62244e-12	2.20879e-10	29448	27969.9	69191.3	49688.2
ENSG00000105404	RABAC1	1485.33	0.849018	0.182156	4.66095	3.14756e-06	3.74297e-05	1152.39	1005.97	1815.34	1967.61
ENSG00000068305	MEF2A	1149.63	0.848515	0.191716	4.4259	9.60419e-06	0.000105009	754.701	831.581	1609.87	1402.37
ENSG00000089327	FXYD5	1242.14	0.846904	0.185252	4.57163	4.83949e-06	5.57978e-05	919.65	858.199	1588.54	1602.15
ENSG00000066697	MSANTD3	900.88	0.846724	0.202624	4.17879	2.93064e-05	0.000284278	627.034	648.009	1188.26	1140.22
ENSG00000198121	LPAR1	6912.57	0.845107	0.14151	5.97206	2.34279e-09	4.95483e-08	5287.42	4731.57	8544.6	9086.67
ENSG00000130529	TRPM4	436.214	0.844417	0.26225	3.2199	0.00128238	0.00771276	312.952	307.483	568.929	555.492
ENSG00000150403	TMCO3	2385.29	0.843502	0.156566	5.38752	7.14369e-08	1.18117e-06	1765.86	1806.35	2684.73	3284.22
ENSG00000147592	LACTB2	316.186	0.842632	0.305096	2.76186	0.00574737	0.0268957	258.722	216.615	349.887	439.521
ENSG00000146416	AIG1	410.477	0.841968	0.272003	3.09544	0.00196523	0.0110199	270.02	301.058	566.991	503.841
ENSG00000112210	RAB23	1085.65	0.839512	0.194365	4.31926	1.56554e-05	0.000161571	821.358	742.549	1373.38	1405.3
ENSG00000112773	FAM46A	554.367	0.839106	0.259901	3.22856	0.00124417	0.00751809	271.15	340.526	1110.72	495.07
ENSG00000050820	BCAR1	1930.85	0.83909	0.16457	5.0987	3.41998e-07	4.98058e-06	1404.33	1352.93	2503.48	2462.68
ENSG00000188026	RILPL1	344.273	0.838513	0.293101	2.86083	0.00422532	0.0208471	253.073	218.451	492.361	413.208
ENSG00000187678	SPRY4	426.876	0.837758	0.26496	3.16183	0.00156783	0.00913491	299.395	316.662	539.853	551.593
ENSG00000139370	SLC15A4	493.283	0.837674	0.251875	3.32575	0.000881816	0.005626	314.082	316.662	806.387	536.001
ENSG00000144455	SUMF1	726.23	0.836498	0.216726	3.8597	0.000113528	0.000960988	537.781	540.62	846.125	980.394
ENSG00000166033	HTRA1	2586.91	0.836456	0.154379	5.41819	6.0207e-08	1.00963e-06	1959.06	2065.18	2559.7	3763.7
ENSG00000128595	CALU	25922.9	0.836175	0.124741	6.70327	2.03808e-11	5.66266e-10	19832.4	20315	26092.2	37451.8
ENSG00000169155	ZBTB43	347.652	0.836112	0.28831	2.90005	0.00373109	0.0188215	239.516	257.001	452.624	441.47
ENSG00000169032	MAP2K1	1303.33	0.836096	0.184905	4.52177	6.1325e-06	6.89116e-05	901.573	1004.14	1594.36	1713.25
ENSG00000198961	PJA2	3803.16	0.835679	0.144945	5.7655	8.14182e-09	1.56752e-07	2701.33	2789.38	4813.12	4908.79
ENSG00000153179	RASSF3	1181.22	0.835502	0.187181	4.46361	8.0592e-06	8.90787e-05	848.473	908.681	1372.41	1595.33
ENSG00000173275	ZNF449	323.179	0.83508	0.296168	2.81962	0.0048081	0.0232767	229.348	227.629	431.301	404.437
ENSG00000068383	INPP5A	431.512	0.83471	0.263213	3.17123	0.00151794	0.00888076	317.471	309.319	536.945	562.313
ENSG00000132688	NES	2976.15	0.834556	0.150277	5.55345	2.80088e-08	4.96105e-07	2192.92	2246	3429.08	4036.57
ENSG00000166971	AKTIP	343.115	0.833484	0.288932	2.88471	0.00391775	0.0195611	242.905	242.315	458.439	428.801
ENSG00000100243	CYB5R3	6949.46	0.833372	0.136689	6.09687	1.08169e-09	2.40243e-08	5317.93	5026.2	8048.36	9405.35
ENSG00000107771	CCSER2	1315.76	0.833302	0.181817	4.5832	4.57921e-06	5.3056e-05	920.78	976.603	1674.8	1690.84
ENSG00000107036	KIAA1432	2183.33	0.832492	0.159523	5.21863	1.80247e-07	2.76418e-06	1590.75	1607.17	2661.47	2873.94
ENSG00000138698	RAP1GDS1	1585.25	0.832363	0.17209	4.83678	1.31962e-06	1.71865e-05	1198.71	1170.27	1817.28	2154.72
ENSG00000112977	DAP	5114.13	0.83162	0.144235	5.76573	8.13031e-09	1.56743e-07	4142.94	3815.54	5056.4	7441.64
ENSG00000176971	FIBIN	600.158	0.831496	0.232589	3.57497	0.000350274	0.00255581	498.238	476.369	483.638	942.387
ENSG00000034152	MAP2K3	897.511	0.830268	0.201923	4.1118	3.9259e-05	0.00037161	686.913	730.617	840.31	1332.21
ENSG00000085117	CD82	1496.28	0.829721	0.177665	4.67015	3.00981e-06	3.59907e-05	1025.85	928.874	2364.89	1665.5
ENSG00000196954	CASP4	1502.92	0.829225	0.190225	4.35917	1.30555e-05	0.000138221	1179.5	952.739	1991.74	1887.7
ENSG00000166557	TMED3	1994.12	0.828705	0.162996	5.0842	3.69177e-07	5.34891e-06	1503.75	1470.41	2309.64	2692.67
ENSG00000160213	CSTB	1364.62	0.828208	0.179548	4.61275	3.97376e-06	4.64973e-05	968.231	926.121	1911.29	1652.83
ENSG00000152465	NMT2	548.46	0.826374	0.243335	3.39604	0.000683694	0.00455475	371.701	413.955	715.281	692.903
ENSG00000136830	FAM129B	8813.12	0.82605	0.135068	6.1158	9.60716e-10	2.15061e-08	6844.28	6398.4	9980.98	12028.8
ENSG00000159216	RUNX1	1523.06	0.825253	0.189576	4.35315	1.34197e-05	0.000141066	978.399	1205.15	1988.83	1919.86
ENSG00000177666	PNPLA2	1216.7	0.824941	0.184547	4.47009	7.81863e-06	8.66902e-05	921.91	903.174	1389.85	1651.86
ENSG00000081320	STK17B	814.306	0.824055	0.208267	3.95672	7.59873e-05	0.000674649	616.866	626.898	877.14	1136.32
ENSG00000225648	SBDSP1	627.122	0.823797	0.228296	3.60846	0.000308023	0.00227564	472.253	465.355	724.973	845.906
ENSG00000204580	DDR1	1140.18	0.822922	0.188859	4.35734	1.31654e-05	0.000139115	764.869	741.631	1773.66	1280.55
ENSG00000157227	MMP14	9598.51	0.822026	0.131019	6.27411	3.51637e-10	8.30449e-09	6324.57	6253.38	15171.1	10645
ENSG00000163431	LMOD1	2340.55	0.820086	0.162273	5.05373	4.33256e-07	6.20752e-06	1751.18	1570.46	3129.6	2910.97
ENSG00000187098	MITF	838.439	0.819954	0.237127	3.45787	0.000544469	0.00375614	714.028	513.084	1029.31	1097.34
ENSG00000134202	GSTM3	1170.28	0.819605	0.216801	3.78045	0.000156542	0.00127118	1006.64	739.795	1355.93	1578.77
ENSG00000188554	NBR1	3618.17	0.819158	0.145444	5.63211	1.78016e-08	3.25062e-07	2766.86	2768.27	3897.21	5040.36
ENSG00000117533	VAMP4	695.043	0.818897	0.222605	3.6787	0.000234423	0.00179362	437.229	446.998	1158.21	737.732
ENSG00000153071	DAB2	4911.08	0.818107	0.145865	5.60866	2.03895e-08	3.69935e-07	4033.35	3684.29	4754	7172.66
ENSG00000157107	FCHO2	514.079	0.817779	0.246759	3.31408	0.000919442	0.00583192	360.403	379.076	667.789	649.048
ENSG00000123739	PLA2G12A	535.521	0.817589	0.242544	3.37088	0.000749271	0.00491495	387.518	411.201	629.021	714.343
ENSG00000104219	ZDHHC2	1302.12	0.817403	0.181115	4.51317	6.38652e-06	7.15391e-05	952.414	938.053	1649.6	1668.42
ENSG00000145545	SRD5A1	409.353	0.816098	0.268833	3.0357	0.00239976	0.0129888	296.005	292.797	532.099	516.51
ENSG00000132613	MTSS1L	2441.65	0.815708	0.156345	5.21735	1.81496e-07	2.78033e-06	1677.74	1689.78	3504.68	2894.4
ENSG00000129250	KIF1C	2944.99	0.815156	0.153265	5.31862	1.04559e-07	1.68748e-06	2313.81	2167.07	3241.06	4058.01
ENSG00000101255	TRIB3	649.165	0.814618	0.235143	3.46435	0.000531524	0.00368478	456.436	376.323	1068.08	695.826
ENSG00000175602	CCDC85B	754.276	0.814482	0.238364	3.41697	0.000633232	0.00426874	457.565	613.13	1019.61	926.794
ENSG00000146278	PNRC1	994.353	0.814126	0.19713	4.1299	3.62924e-05	0.000346073	668.836	691.149	1454.79	1162.63
ENSG00000007384	RHBDF1	1122.07	0.813758	0.190548	4.27063	1.94923e-05	0.000196169	848.473	793.031	1395.67	1451.1
ENSG00000188647	PTAR1	1793.58	0.813501	0.167504	4.85662	1.19409e-06	1.56669e-05	1301.52	1370.36	2123.55	2378.87
ENSG00000088812	ATRN	2288.05	0.810961	0.158485	5.11695	3.10516e-07	4.57857e-06	1623.51	1669.59	2985.18	2873.94
ENSG00000109736	MFSD10	963.982	0.8087	0.200771	4.02797	5.62605e-05	0.000513998	737.754	671.874	1205.7	1240.6
ENSG00000139433	GLTP	822.895	0.808379	0.214017	3.77718	0.000158613	0.00128431	577.323	672.791	923.662	1117.8
ENSG00000172331	BPGM	619.923	0.808322	0.228744	3.53374	0.00040973	0.00293523	486.94	484.63	618.359	889.761
ENSG00000166912	MTMR10	530.954	0.80826	0.242317	3.33554	0.000851327	0.00547585	413.504	408.448	555.36	746.503
ENSG00000019995	ZRANB1	1824.54	0.807529	0.167568	4.8191	1.4421e-06	1.86446e-05	1364.79	1286.84	2324.18	2322.34
ENSG00000168214	RBPJ	5691.68	0.807201	0.138032	5.84792	4.97764e-09	9.9623e-08	4159.89	3986.27	7544.37	7076.18
ENSG00000089351	GRAMD1A	1114.44	0.806989	0.18954	4.25762	2.06615e-05	0.000206469	787.464	793.949	1510.04	1366.31
ENSG00000185164	NOMO2	4156.96	0.806729	0.144428	5.58568	2.32782e-08	4.19127e-07	3174.71	3005.07	4973.04	5475
ENSG00000143507	DUSP10	586.206	0.804377	0.261129	3.08038	0.0020674	0.0115153	349.105	483.712	797.664	714.343
ENSG00000124942	AHNAK	41966	0.80417	0.139411	5.76833	8.00603e-09	1.54558e-07	29278.5	35125.6	45867.1	57592.8
ENSG00000182749	PAQR7	629.364	0.803916	0.23008	3.49407	0.000475709	0.00334033	471.123	435.066	823.833	787.434
ENSG00000135046	ANXA1	4440.5	0.803814	0.151908	5.29144	1.21355e-07	1.92996e-06	3331.75	4012.88	3465.91	6951.44
ENSG00000134531	EMP1	2560.53	0.80379	0.167964	4.78549	1.7057e-06	2.15801e-05	1713.89	2052.33	3185.81	3290.07
ENSG00000065802	ASB1	1149.41	0.80349	0.187627	4.28238	1.84906e-05	0.000187411	872.199	926.121	1165	1634.31
ENSG00000185716	C16orf52	460.583	0.803433	0.257214	3.1236	0.00178655	0.0101914	343.457	325.84	589.283	583.753
ENSG00000177595	PIDD	308.453	0.802795	0.309888	2.5906	0.00958101	0.0411403	222.569	182.654	490.423	338.168
ENSG00000108861	DUSP3	1387.29	0.802688	0.183732	4.3688	1.2493e-05	0.000132703	1051.84	926.121	1860.89	1710.33
ENSG00000169184	MN1	396.132	0.802209	0.30159	2.65993	0.00781561	0.034947	223.699	321.251	579.591	459.986
ENSG00000138688	KIAA1109	3141.53	0.802039	0.149932	5.34936	8.82648e-08	1.4376e-06	2247.15	2355.23	3945.68	4018.06
ENSG00000129116	PALLD	8256.36	0.802033	0.137994	5.81208	6.17003e-09	1.21768e-07	6758.41	6232.27	8146.25	11888.5
ENSG00000162976	PQLC3	473.817	0.801301	0.254908	3.1435	0.00166942	0.00961611	328.769	346.951	637.744	581.804
ENSG00000123384	LRP1	19264.8	0.800707	0.127685	6.27095	3.58842e-10	8.46056e-09	13760.9	14501.3	24143.2	24654.1
ENSG00000135924	DNAJB2	1191.22	0.800318	0.185684	4.3101	1.63179e-05	0.000167554	884.627	869.213	1476.11	1534.91
ENSG00000138078	PREPL	1844.18	0.799727	0.165656	4.82763	1.38169e-06	1.79456e-05	1377.22	1419.93	2094.47	2485.09
ENSG00000139190	VAMP1	336.971	0.799113	0.291084	2.7453	0.00604556	0.028099	240.646	241.397	450.685	415.157
ENSG00000130684	ZNF337	491.097	0.798156	0.25414	3.14062	0.00168593	0.00969151	319.731	351.54	727.881	565.237
ENSG00000092020	PPP2R3C	692.598	0.798051	0.221111	3.60927	0.000307056	0.00226968	510.666	491.973	899.432	868.321
ENSG00000139668	WDFY2	350.945	0.798041	0.285611	2.79416	0.00520352	0.0247684	258.722	262.508	425.486	457.062
ENSG00000188157	AGRN	4793.35	0.797489	0.140236	5.68675	1.29479e-08	2.40461e-07	3454.9	3365.79	6498.59	5854.1
ENSG00000110651	CD81	6796.32	0.797295	0.136322	5.84861	4.95696e-09	9.94902e-08	4986.9	4704.03	9163.93	8330.42
ENSG00000070540	WIPI1	1472.15	0.796799	0.175525	4.53953	5.63796e-06	6.40144e-05	1048.45	1023.41	2048.92	1767.83
ENSG00000117868	ESYT2	2447.15	0.796031	0.155767	5.11039	3.21487e-07	4.71093e-06	1828	1851.32	2866.94	3242.32
ENSG00000180354	MTURN	307.412	0.795974	0.301648	2.63875	0.00832129	0.03671	229.348	228.547	370.24	401.513
ENSG00000112715	VEGFA	5207.28	0.794175	0.138609	5.7296	1.00666e-08	1.90446e-07	3721.53	3725.59	6997.73	6384.25
ENSG00000002586	CD99	5335.82	0.793765	0.145506	5.45519	4.89208e-08	8.34186e-07	4190.4	3732.94	6478.24	6941.7
ENSG00000138641	HERC3	568.278	0.792268	0.242572	3.26612	0.00109033	0.00672617	465.474	403.858	629.99	773.79
ENSG00000119801	YPEL5	1579.74	0.792231	0.171947	4.60742	4.07692e-06	4.75827e-05	1164.81	1171.19	1950.06	2032.9
ENSG00000070081	NUCB2	2384.04	0.789928	0.160097	4.93406	8.05369e-07	1.09102e-05	1685.65	1843.06	2947.38	3060.08
ENSG00000162909	CAPN2	12402.8	0.788308	0.130037	6.0622	1.34271e-09	2.93163e-08	9199.89	9740.33	13972.2	16698.9
ENSG00000111670	GNPTAB	1282.97	0.788298	0.18431	4.27702	1.89413e-05	0.000191576	915.131	999.55	1551.71	1665.5
ENSG00000067057	PFKP	5901.83	0.787459	0.14191	5.54901	2.87294e-08	5.076e-07	4646.83	4230.42	6946.37	7783.7
ENSG00000168615	ADAM9	16297.4	0.786281	0.129992	6.04869	1.46025e-09	3.16871e-08	12766.6	11988.2	18644.8	21789.9
ENSG00000175416	CLTB	786.594	0.78581	0.211605	3.71357	0.000204359	0.00159283	625.904	600.28	824.802	1095.39
ENSG00000196428	TSC22D2	846.182	0.784203	0.20606	3.80571	0.0001414	0.00116221	627.034	639.748	1016.71	1101.24
ENSG00000205476	CCDC85C	659.044	0.783946	0.235425	3.32992	0.000868716	0.00555242	421.412	507.577	925.601	781.586
ENSG00000135862	LAMC1	18150.6	0.783393	0.128641	6.08976	1.13078e-09	2.49195e-08	13940.5	13163.9	21939.2	23558.7
ENSG00000102908	NFAT5	2052.83	0.783173	0.167374	4.67918	2.88027e-06	3.45584e-05	1500.36	1715.48	2134.21	2861.27
ENSG00000131778	CHD1L	1195.22	0.783036	0.187913	4.16701	3.08627e-05	0.000297702	862.031	945.396	1397.61	1575.84
ENSG00000126524	SBDS	1921.89	0.781857	0.165251	4.73133	2.23053e-06	2.74602e-05	1468.73	1396.98	2337.75	2484.12
ENSG00000198380	GFPT1	3233.43	0.781685	0.148272	5.27196	1.34974e-07	2.13696e-06	2381.6	2428.66	3966.03	4157.42
ENSG00000143845	ETNK2	341.893	0.781379	0.293383	2.66334	0.00773682	0.0346057	256.463	223.04	484.608	403.462
ENSG00000089177	KIF16B	427.78	0.781226	0.26489	2.94925	0.00318549	0.0164859	311.822	297.387	586.375	515.535
ENSG00000143387	CTSK	400.259	0.78008	0.301859	2.58425	0.00975904	0.0417151	193.194	268.015	780.218	359.608
ENSG00000166068	SPRED1	1125.03	0.779678	0.198855	3.92083	8.82453e-05	0.000771874	756.96	899.503	1426.68	1416.99
ENSG00000161013	MGAT4B	2403.23	0.779078	0.156789	4.96897	6.73094e-07	9.24199e-06	1791.85	1743.02	3045.27	3032.79
ENSG00000155313	USP25	1109.02	0.778157	0.189978	4.09604	4.20272e-05	0.000394649	793.113	815.06	1460.61	1367.29
ENSG00000175348	TMEM9B	719.238	0.777848	0.219154	3.54933	0.000386215	0.00277801	542.3	506.659	932.385	895.608
ENSG00000182319	SGK223	533.265	0.777614	0.246061	3.16025	0.00157634	0.00917696	366.052	408.448	700.743	657.819
ENSG00000142102	ATHL1	325.994	0.776779	0.29744	2.61155	0.00901324	0.0391652	236.126	213.861	479.762	374.226
ENSG00000078808	SDF4	3521.42	0.775968	0.146214	5.30708	1.11397e-07	1.78562e-06	2583.83	2555.32	4568.88	4377.66
ENSG00000182985	CADM1	2641.08	0.775115	0.155369	4.98888	6.07318e-07	8.42869e-06	1791.85	1872.43	3856.51	3043.51
ENSG00000204386	NEU1	625.174	0.774673	0.230464	3.36137	0.000775572	0.00506445	410.114	412.119	1009.92	668.539
ENSG00000034713	GABARAPL2	1077.43	0.774368	0.191219	4.04965	5.12947e-05	0.000471671	801.022	788.442	1360.78	1359.49
ENSG00000170802	FOXN2	331.103	0.774298	0.292555	2.64668	0.00812872	0.0360626	254.203	246.904	388.655	434.648
ENSG00000126773	PCNXL4	1772.8	0.773847	0.170505	4.53855	5.66431e-06	6.4262e-05	1267.63	1392.39	2141.97	2289.21
ENSG00000143429	AC027612.6	784.068	0.77349	0.212101	3.64679	0.000265532	0.00199819	559.247	542.455	1114.6	919.972
ENSG00000151748	SAV1	902.778	0.770929	0.201602	3.82402	0.000131291	0.00109242	692.562	724.192	944.016	1250.34
ENSG00000122203	KIAA1191	2801.96	0.769768	0.153118	5.0273	4.97442e-07	7.02849e-06	2060.74	2182.67	3305.02	3659.42
ENSG00000185189	NRBP2	834.508	0.768811	0.208033	3.69561	0.000219356	0.00169296	588.621	565.402	1230.9	953.107
ENSG00000107957	SH3PXD2A	3857.39	0.768635	0.144241	5.32883	9.88464e-08	1.60441e-06	2869.67	2932.56	4643.51	4983.83
ENSG00000168936	TMEM129	679.136	0.76812	0.222188	3.45707	0.000546082	0.00376544	498.238	502.987	864.54	850.779
ENSG00000127526	SLC35E1	1267.9	0.767828	0.182453	4.20837	2.57219e-05	0.000252235	947.895	983.028	1472.24	1668.42
ENSG00000107816	LZTS2	2034.56	0.764418	0.16816	4.54577	5.47344e-06	6.22961e-05	1545.55	1362.1	2799.09	2431.49
ENSG00000141424	SLC39A6	3105.74	0.763874	0.149518	5.10893	3.23995e-07	4.74277e-06	2357.87	2298.32	3787.69	3979.07
ENSG00000173546	CSPG4	1923.91	0.76106	0.179133	4.24858	2.15127e-05	0.00021437	1223.56	1469.49	2790.37	2212.22
ENSG00000126603	GLIS2	411.208	0.760162	0.274896	2.76527	0.00568761	0.0266874	268.89	312.99	582.498	480.451
ENSG00000101335	MYL9	13518.1	0.760134	0.139891	5.43376	5.51801e-08	9.33057e-07	11170.2	9748.59	14950.1	18203.6
ENSG00000100299	ARSA	452.11	0.759864	0.26063	2.91549	0.00355134	0.0180691	329.899	301.976	656.159	520.408
ENSG00000105677	TMEM147	709.07	0.759725	0.219681	3.45831	0.000543582	0.00375185	519.704	495.644	976	844.932
ENSG00000164975	SNAPC3	1456.3	0.759506	0.175432	4.32934	1.49558e-05	0.000155598	1111.71	1139.98	1625.37	1948.12
ENSG00000204160	ZDHHC18	656.614	0.759436	0.227551	3.33742	0.000845586	0.00544533	483.551	438.737	943.047	761.121
ENSG00000198355	PIM3	510.379	0.759284	0.247411	3.06891	0.00214841	0.0118593	371.701	356.13	709.466	604.219
ENSG00000163956	LRPAP1	1840.46	0.759105	0.166223	4.5668	4.95236e-06	5.70528e-05	1309.43	1270.32	2657.59	2124.51
ENSG00000174306	ZHX3	1489.25	0.759036	0.176406	4.30279	1.68664e-05	0.00017256	1093.64	1181.29	1731.02	1951.04
ENSG00000234741	GAS5	3546.69	0.758145	0.14809	5.1195	3.06341e-07	4.52643e-06	2458.43	2593.87	4953.66	4180.8
ENSG00000134954	ETS1	1769.6	0.758119	0.170532	4.44562	8.76406e-06	9.62688e-05	1277.79	1404.33	2109.01	2287.26
ENSG00000130176	CNN1	1145.49	0.756934	0.203873	3.71278	0.000204996	0.00159516	978.399	790.277	1279.36	1533.94
ENSG00000102359	SRPX2	599.223	0.756764	0.231619	3.26728	0.00108585	0.00671018	482.421	476.369	591.221	846.881
ENSG00000090565	RAB11FIP3	782.385	0.756372	0.212552	3.55852	0.000372945	0.00269624	582.972	552.552	1045.78	948.234
ENSG00000135766	EGLN1	1359.46	0.756329	0.180659	4.18649	2.83305e-05	0.000276096	990.827	1067.47	1627.31	1752.23
ENSG00000197712	FAM114A1	4759.07	0.756184	0.140807	5.37035	7.85845e-08	1.29181e-06	3792.71	3691.63	5018.6	6533.36
ENSG00000171703	TCEA2	422.708	0.756	0.266902	2.8325	0.00461854	0.0225051	293.746	279.947	652.282	464.859
ENSG00000169926	KLF13	809.633	0.755497	0.216653	3.48713	0.000488243	0.00341312	537.781	621.391	1121.38	957.979
ENSG00000158109	TPRG1L	988.928	0.754625	0.199926	3.77453	0.000160312	0.00129511	764.869	687.477	1284.21	1219.16
ENSG00000012171	SEMA3B	1063.86	0.753989	0.192466	3.91751	8.94673e-05	0.000780155	758.09	736.124	1535.24	1225.98
ENSG00000140950	TLDC1	709.755	0.753137	0.219003	3.43894	0.000583994	0.00398613	567.155	544.291	762.772	964.801
ENSG00000133858	ZFC3H1	2096.15	0.75243	0.160635	4.68411	2.81182e-06	3.37944e-05	1659.66	1720.07	2019.84	2985.04
ENSG00000166685	COG1	726.955	0.752147	0.218244	3.44636	0.000568194	0.00390114	532.132	574.58	859.694	941.412
ENSG00000014914	MTMR11	371.333	0.752059	0.281919	2.66764	0.00763861	0.0342529	247.424	261.59	564.083	412.233
ENSG00000125503	PPP1R12C	1444.72	0.750882	0.176057	4.26499	1.9991e-05	0.000200618	1075.56	1063.8	1845.39	1794.14
ENSG00000147459	DOCK5	646.602	0.749291	0.241424	3.10363	0.00191165	0.0107749	454.176	592.938	620.298	918.997
ENSG00000197892	KIF13B	544.972	0.748791	0.240169	3.11777	0.00182226	0.0103576	415.763	432.312	602.852	728.961
ENSG00000130024	PHF10	1425.35	0.74849	0.177578	4.21499	2.49785e-05	0.000245796	1084.6	1031.67	1810.49	1774.65
ENSG00000197081	IGF2R	5157.34	0.748084	0.139206	5.37394	7.70325e-08	1.26925e-06	3814.18	3943.13	6336.73	6535.31
ENSG00000130827	PLXNA3	1679.21	0.747267	0.170389	4.38565	1.15641e-05	0.000123764	1250.68	1327.23	1945.22	2193.7
ENSG00000135698	MPHOSPH6	497.949	0.746646	0.249889	2.98791	0.00280896	0.0148353	359.274	344.197	713.342	574.983
ENSG00000134109	EDEM1	1891.68	0.745075	0.164903	4.51826	6.23486e-06	7.00063e-05	1435.96	1402.49	2343.56	2384.72
ENSG00000087095	NLK	615.258	0.743951	0.230573	3.22652	0.00125303	0.00756196	514.055	488.302	571.837	886.837
ENSG00000117620	SLC35A3	509.145	0.743355	0.255672	2.90746	0.0036438	0.0184534	346.846	419.462	629.021	641.252
ENSG00000164830	OXR1	728.43	0.743119	0.22534	3.29777	0.000974576	0.00611321	486.94	572.745	981.815	872.219
ENSG00000197948	FCHSD1	649.77	0.742864	0.225653	3.29207	0.000994545	0.00622194	483.551	481.876	828.679	804.976
ENSG00000164615	CAMLG	920.433	0.742609	0.203567	3.64799	0.000264301	0.0019921	685.783	622.309	1304.56	1069.08
ENSG00000015532	XYLT2	871.379	0.742189	0.204251	3.63372	0.000279365	0.00208677	645.111	648.927	1113.63	1077.85
ENSG00000111962	UST	576.815	0.741851	0.239568	3.09662	0.00195741	0.0109891	412.374	469.944	680.389	744.554
ENSG00000126821	SGPP1	508.682	0.741536	0.246992	3.00226	0.0026798	0.0142808	377.35	391.926	619.329	646.124
ENSG00000164327	RICTOR	940.775	0.741338	0.205476	3.6079	0.000308684	0.00227885	646.241	737.959	1234.78	1144.12
ENSG00000113163	COL4A3BP	717.986	0.740761	0.221762	3.34034	0.000836746	0.00540168	486.94	536.03	1015.74	833.237
ENSG00000104412	EMC2	689.129	0.740558	0.222912	3.3222	0.000893091	0.00568768	489.2	526.852	899.432	841.034
ENSG00000143198	MGST3	1439.6	0.740484	0.180474	4.10299	4.07837e-05	0.00038527	1007.77	1115.2	1879.31	1756.13
ENSG00000170921	TANC2	1911.73	0.740339	0.164278	4.50661	6.58703e-06	7.37269e-05	1437.09	1428.19	2387.18	2394.46
ENSG00000123349	PFDN5	4000.43	0.738911	0.14361	5.14525	2.67159e-07	4.00174e-06	2938.59	2992.22	5151.38	4919.51
ENSG00000273131	RP6-42F4.1	360.353	0.738887	0.286986	2.57464	0.0100344	0.0425712	286.967	249.658	457.47	447.317
ENSG00000144711	IQSEC1	727.598	0.737957	0.216949	3.40152	0.000670134	0.00447915	551.338	539.702	909.124	910.227
ENSG00000179912	R3HDM2	617.815	0.735843	0.229772	3.2025	0.0013624	0.00811485	469.993	459.848	765.68	775.739
ENSG00000130224	LRCH2	474.714	0.734937	0.253086	2.9039	0.0036854	0.0186308	366.052	363.473	554.391	614.939
ENSG00000103335	PIEZO1	3522.06	0.733632	0.147397	4.97724	6.44979e-07	8.91644e-06	2606.43	2749.91	4254.86	4477.07
ENSG00000198162	MAN1A2	1950.26	0.733487	0.166414	4.40761	1.04519e-05	0.000113229	1431.45	1564.03	2290.26	2515.3
ENSG00000090581	GNPTG	672.457	0.733454	0.227042	3.23047	0.00123585	0.0074742	492.589	435.983	1017.68	743.579
ENSG00000142794	NBPF3	646.053	0.733191	0.232426	3.15451	0.00160768	0.00932115	494.849	424.051	919.785	745.528
ENSG00000164211	STARD4	617.419	0.731617	0.23288	3.14161	0.00168023	0.00966266	447.397	502.069	724.004	796.205
ENSG00000166340	TPP1	2831.53	0.729861	0.153035	4.76925	1.84909e-06	2.32283e-05	1955.67	2025.72	4149.21	3195.54
ENSG00000054148	PHPT1	1123.77	0.729845	0.193217	3.77734	0.000158515	0.00128425	864.29	769.167	1527.48	1334.15
ENSG00000129657	SEC14L1	1239.43	0.729662	0.183334	3.97997	6.89236e-05	0.000618131	947.895	968.342	1429.59	1611.9
ENSG00000128606	LRRC17	4334.51	0.729129	0.170713	4.27108	1.94531e-05	0.000195913	2677.61	3439.22	6328.01	4893.2
ENSG00000137216	TMEM63B	767.708	0.728477	0.212621	3.42617	0.000612148	0.00415243	607.828	598.445	840.31	1024.25
ENSG00000106266	SNX8	550.988	0.727863	0.241295	3.01649	0.00255723	0.0137154	420.282	388.255	733.696	661.717
ENSG00000163069	SGCB	2618.46	0.727645	0.154124	4.72116	2.34502e-06	2.872e-05	1859.64	1854.08	3772.19	2987.96
ENSG00000177119	ANO6	2224.2	0.727428	0.158947	4.57655	4.72703e-06	5.45901e-05	1676.61	1703.55	2706.05	2810.59
ENSG00000125124	BBS2	664.132	0.727262	0.224342	3.24175	0.00118799	0.00725906	488.07	507.577	839.34	821.543
ENSG00000185800	DMWD	563.952	0.726532	0.23974	3.0305	0.00244147	0.0131944	441.748	402.941	713.342	697.775
ENSG00000171488	LRRC8C	761.037	0.725991	0.215813	3.36398	0.000768275	0.00502374	542.3	587.43	988.6	925.819
ENSG00000179262	RAD23A	1415.05	0.725402	0.176887	4.10093	4.11493e-05	0.000387948	1069.91	1072.98	1741.68	1775.62
ENSG00000079950	STX7	1248.98	0.725302	0.186564	3.88768	0.000101208	0.00087233	849.603	917.86	1812.43	1416.02
ENSG00000178467	P4HTM	389.798	0.725118	0.275362	2.63333	0.0084553	0.0371739	276.799	265.262	585.406	431.724
ENSG00000104365	IKBKB	1041.89	0.724712	0.193299	3.74917	0.000177418	0.00140999	762.609	759.988	1406.33	1238.65
ENSG00000072840	EVC	2072.27	0.724297	0.165584	4.37421	1.21874e-05	0.000129748	1530.87	1372.2	3065.63	2320.4
ENSG00000073792	IGF2BP2	2594.63	0.72408	0.155194	4.66564	3.0766e-06	3.66964e-05	1917.26	2015.62	3192.6	3253.04
ENSG00000155366	RHOC	2805.97	0.724019	0.15401	4.70111	2.58754e-06	3.12845e-05	2268.62	2136.78	3090.83	3727.64
ENSG00000142327	RNPEPL1	802.67	0.723949	0.211516	3.42266	0.000620108	0.00419825	623.645	578.252	1018.65	990.139
ENSG00000129925	TMEM8A	1073.16	0.723511	0.193766	3.73395	0.000188501	0.00148393	829.267	761.824	1397.61	1303.94
ENSG00000178209	PLEC	9201.48	0.723101	0.138677	5.21427	1.84542e-07	2.82088e-06	6814.9	7739.4	9955.78	12295.9
ENSG00000120725	SIL1	761.343	0.722738	0.215149	3.35924	0.00078157	0.00509657	598.789	556.223	933.354	957.005
ENSG00000241781	AL161626.1	466.207	0.72201	0.256031	2.82001	0.00480215	0.0232674	382.999	357.965	493.331	630.532
ENSG00000102780	DGKH	453.048	0.721406	0.265859	2.71349	0.00665778	0.0304423	302.784	357.965	617.39	534.052
ENSG00000102265	TIMP1	16506.2	0.721103	0.134519	5.36059	8.29509e-08	1.35886e-06	12444.7	14195.6	16630.8	22753.7
ENSG00000143158	MPC2	700.092	0.72069	0.220484	3.26868	0.00108052	0.00668098	566.025	536.03	767.619	930.692
ENSG00000181704	YIPF6	1136.69	0.720661	0.188812	3.81682	0.000135183	0.00111637	876.718	838.006	1418.93	1413.09
ENSG00000160685	ZBTB7B	464.89	0.720145	0.256076	2.81223	0.00491987	0.0237044	340.067	354.294	597.037	568.161
ENSG00000129473	BCL2L2	909.148	0.719781	0.202916	3.54719	0.000389361	0.00279779	756.96	710.424	910.093	1259.11
ENSG00000090006	LTBP4	3364.08	0.719322	0.163441	4.40111	1.07697e-05	0.000116228	2317.2	1853.16	6112.84	3173.12
ENSG00000125505	MBOAT7	1865.7	0.718398	0.16499	4.35419	1.3356e-05	0.000140501	1463.08	1505.29	1981.08	2513.36
ENSG00000130731	C16orf13	630.942	0.718223	0.233703	3.07323	0.00211757	0.0117165	444.008	513.084	780.218	786.459
ENSG00000121749	TBC1D15	796.835	0.718164	0.21231	3.38262	0.000717979	0.00473198	540.04	563.566	1212.49	871.245
ENSG00000146197	SCUBE3	630.633	0.718141	0.231904	3.09672	0.00195676	0.0109891	573.934	523.18	416.763	1008.66
ENSG00000152684	PELO	1020.49	0.71768	0.201874	3.55509	0.000377845	0.00272621	888.016	774.674	982.784	1436.48
ENSG00000081087	OSTM1	697.737	0.716834	0.226095	3.1705	0.00152176	0.00889941	575.064	498.398	824.802	892.685
ENSG00000125733	TRIP10	1167.42	0.716782	0.187026	3.83252	0.000126838	0.00106035	843.954	838.006	1637.97	1349.75
ENSG00000116191	RALGPS2	2523.5	0.715743	0.177472	4.03299	5.50723e-05	0.000503793	2268.62	1817.36	2489.91	3518.11
ENSG00000102595	UGGT2	1397.11	0.71491	0.179013	3.99362	6.50716e-05	0.000587302	1124.14	1060.13	1576.91	1827.27
ENSG00000121068	TBX2	2554.62	0.714154	0.154782	4.61393	3.95125e-06	4.62721e-05	1988.43	2077.12	2725.43	3427.48
ENSG00000175197	DDIT3	551.086	0.714035	0.245555	2.90784	0.00363936	0.0184375	411.244	352.458	838.371	602.27
ENSG00000137177	KIF13A	1511.67	0.713265	0.175823	4.05673	4.97651e-05	0.000458499	1137.7	1234.52	1695.16	1979.3
ENSG00000179364	PACS2	897.378	0.712598	0.203365	3.50404	0.000458262	0.00323064	642.851	612.213	1343.33	991.114
ENSG00000197879	MYO1C	6420.4	0.712085	0.136014	5.23538	1.64644e-07	2.54974e-06	5032.09	4883.93	7555.03	8210.56
ENSG00000205730	ITPRIPL2	966.992	0.711865	0.197616	3.60226	0.000315459	0.00232331	735.494	762.742	1129.14	1240.6
ENSG00000122884	P4HA1	6488.62	0.711454	0.14497	4.90761	9.21938e-07	1.23711e-05	4692.02	5411.7	7489.13	8361.61
ENSG00000186866	POFUT2	2052.81	0.711384	0.161681	4.39991	1.08295e-05	0.000116695	1554.59	1545.68	2578.11	2532.85
ENSG00000173209	AHSA2	1152.44	0.711143	0.187548	3.79179	0.000149563	0.00122432	854.122	865.542	1494.53	1395.55
ENSG00000159069	FBXW5	1134.77	0.710841	0.188642	3.76819	0.000164433	0.00132462	863.16	833.417	1463.52	1378.98
ENSG00000151176	PLBD2	902.736	0.710769	0.202048	3.51783	0.000435096	0.00308883	682.394	708.588	1072.92	1147.04
ENSG00000170832	USP32	1177.38	0.710142	0.186409	3.80958	0.000139201	0.00114613	895.924	932.546	1367.56	1513.47
ENSG00000205133	TRIQK	615.509	0.709976	0.239964	2.95868	0.00308956	0.0160893	401.076	476.369	889.74	694.852
ENSG00000118495	PLAGL1	1167.46	0.709109	0.187224	3.78749	0.00015218	0.00124359	850.733	873.803	1555.59	1389.7
ENSG00000082641	NFE2L1	5582.07	0.70801	0.137825	5.13703	2.79112e-07	4.15443e-06	4089.84	4171.67	7409.65	6657.13
ENSG00000169251	NMD3	1380.69	0.707878	0.178112	3.97435	7.05711e-05	0.00063091	1055.22	1043.61	1708.73	1715.2
ENSG00000151240	DIP2C	1349.68	0.707308	0.179376	3.94317	8.04119e-05	0.000710815	1013.42	1037.18	1674.8	1673.3
ENSG00000147853	AK3	1812.8	0.706832	0.167243	4.22637	2.37487e-05	0.000234671	1406.59	1340.99	2262.15	2241.46
ENSG00000105472	CLEC11A	970.856	0.706533	0.222519	3.17515	0.00149758	0.00878706	634.943	851.774	1186.32	1210.39
ENSG00000259758	CASC7	952.415	0.706198	0.202249	3.49172	0.000479913	0.00336652	665.447	731.534	1294.87	1117.8
ENSG00000101236	RNF24	1687.34	0.704939	0.173717	4.05799	4.94979e-05	0.000456334	1400.94	1269.4	1847.32	2231.71
ENSG00000185088	RPS27L	3264.03	0.704903	0.153445	4.59385	4.35141e-06	5.05406e-05	2392.9	2678.32	3814.83	4170.08
ENSG00000162614	NEXN	2024.53	0.704703	0.162838	4.32763	1.50723e-05	0.000156465	1620.12	1562.2	2271.84	2643.94
ENSG00000085063	CD59	10312.3	0.704285	0.130222	5.40832	6.36173e-08	1.06429e-06	8082.53	8279.1	11242.9	13644.6
ENSG00000172037	LAMB2	7594.03	0.704152	0.139774	5.03781	4.70898e-07	6.6927e-06	5045.65	5517.26	11571.5	8241.74
ENSG00000106617	PRKAG2	673.85	0.703646	0.224876	3.12905	0.00175374	0.0100163	545.689	500.234	787.003	862.474
ENSG00000084112	SSH1	2694.17	0.703071	0.15353	4.57938	4.66355e-06	5.39009e-05	2027.98	2103.74	3271.1	3373.88
ENSG00000142627	EPHA2	871.32	0.702874	0.20977	3.35068	0.000806121	0.00523499	604.438	683.806	1165.97	1031.07
ENSG00000165476	REEP3	1454.88	0.702323	0.180407	3.89299	9.90174e-05	0.000855535	1037.15	1155.59	1856.05	1770.75
ENSG00000196547	MAN2A2	814.466	0.702047	0.210076	3.34187	0.000832151	0.00537692	579.583	605.788	1130.11	942.387
ENSG00000213859	KCTD11	459.668	0.701557	0.256851	2.73138	0.00630696	0.0291296	342.327	351.54	583.468	561.339
ENSG00000137331	IER3	1582.53	0.700002	0.173002	4.04622	5.20519e-05	0.000478324	1231.47	1167.52	1985.92	1945.2
ENSG00000246705	H2AFJ	483.374	0.699787	0.252998	2.76597	0.0056753	0.0266641	408.984	378.158	479.762	666.59
ENSG00000068912	ERLEC1	2064.88	0.699666	0.16197	4.31972	1.56224e-05	0.000161348	1680	1631.04	2176.86	2771.61
ENSG00000176407	KCMF1	1252.79	0.699179	0.185218	3.77491	0.000160067	0.00129387	921.91	999.55	1527.48	1562.2
ENSG00000113971	NPHP3	1045.8	0.699174	0.196719	3.55418	0.000379167	0.00273285	749.052	830.663	1329.76	1273.73
ENSG00000137941	TTLL7	592.702	0.699014	0.236208	2.95931	0.00308328	0.0160625	438.359	493.809	670.697	767.943
ENSG00000102189	EEA1	1416.09	0.698761	0.176938	3.94919	7.8417e-05	0.000694915	1091.38	1127.13	1619.56	1826.3
ENSG00000081377	CDC14B	754.676	0.697744	0.216015	3.23007	0.00123761	0.00748164	584.102	539.702	993.446	901.456
ENSG00000145780	FEM1C	668.187	0.69774	0.225727	3.09108	0.00199432	0.0111653	492.589	543.373	790.88	845.906
ENSG00000033627	ATP6V0A1	520.723	0.69762	0.247598	2.81755	0.00483918	0.0233936	367.182	402.941	698.804	613.964
ENSG00000175662	TOM1L2	1016.97	0.697581	0.194187	3.59231	0.000327763	0.00240642	799.892	829.745	1079.71	1358.52
ENSG00000123091	RNF11	2078.57	0.697288	0.161103	4.32822	1.50319e-05	0.00015616	1618.99	1650.31	2350.35	2694.62
ENSG00000111145	ELK3	1576.05	0.69594	0.173279	4.01629	5.91209e-05	0.00053805	1213.4	1304.28	1697.1	2089.43
ENSG00000160408	ST6GALNAC6	1367.02	0.695638	0.178828	3.88998	0.000100252	0.000865149	1006.64	1002.3	1862.83	1596.31
ENSG00000144567	FAM134A	1348.25	0.695112	0.185806	3.74106	0.000183248	0.00144982	926.429	1045.44	1861.86	1559.27
ENSG00000166946	CCNDBP1	655.908	0.693181	0.224941	3.0816	0.00205888	0.0114724	528.742	509.412	728.85	856.626
ENSG00000182667	NTM	453.263	0.691883	0.259568	2.66551	0.00768707	0.0344049	323.12	341.444	623.205	525.281
ENSG00000178719	GRINA	2383.56	0.688947	0.157075	4.3861	1.15403e-05	0.000123602	1696.95	1691.62	3508.56	2637.12
ENSG00000164308	ERAP2	439.92	0.688758	0.262195	2.62689	0.00861683	0.0377119	345.716	392.844	391.563	629.557
ENSG00000111727	HCFC2	571.654	0.688407	0.236092	2.91584	0.00354733	0.0180617	447.397	440.573	677.482	721.164
ENSG00000113719	ERGIC1	4865.43	0.688248	0.139593	4.93038	8.20697e-07	1.11072e-05	3781.41	3801.78	5711.59	6166.93
ENSG00000072195	SPEG	1810.39	0.686935	0.167654	4.09733	4.17948e-05	0.00039351	1329.76	1397.9	2339.69	2174.21
ENSG00000215717	TMEM167B	1314.44	0.686724	0.182809	3.7565	0.000172304	0.0013794	982.918	1070.22	1538.14	1666.47
ENSG00000156671	SAMD8	1325.75	0.686279	0.180485	3.80241	0.000143297	0.00117643	989.697	1017.91	1691.28	1604.1
ENSG00000174485	DENND4A	868.077	0.685749	0.212595	3.22561	0.00125704	0.00757971	723.066	615.884	1049.66	1083.7
ENSG00000121413	ZSCAN18	504.018	0.685743	0.249514	2.74832	0.00599022	0.0278757	344.586	335.019	819.956	516.51
ENSG00000187800	PEAR1	804.36	0.685656	0.215281	3.18494	0.00144783	0.00853756	571.674	653.516	1012.83	979.419
ENSG00000071889	FAM3A	627.726	0.684525	0.229253	2.98589	0.00282756	0.0149057	451.916	461.684	881.986	715.317
ENSG00000117691	NENF	603.115	0.68452	0.234341	2.92104	0.00348861	0.0178075	467.734	424.051	816.079	704.597
ENSG00000075790	BCAP29	789.104	0.684459	0.211314	3.23906	0.00119923	0.00731516	616.866	593.855	972.123	973.572
ENSG00000050426	LETMD1	777.508	0.683121	0.214576	3.18358	0.00145467	0.00857434	540.04	576.416	1126.23	867.346
ENSG00000078098	FAP	2235.21	0.682913	0.165477	4.12694	3.67629e-05	0.000349852	1641.59	1870.6	2581.99	2846.65
ENSG00000164171	ITGA2	3396.37	0.682436	0.156555	4.35908	1.30613e-05	0.000138221	2416.62	2786.62	4225.78	4156.44
ENSG00000161714	PLCD3	1003.97	0.6823	0.196989	3.46365	0.000532895	0.00369248	762.609	708.588	1389.85	1154.84
ENSG00000130707	ASS1	1172.66	0.681875	0.187204	3.64241	0.000270096	0.00202715	876.718	918.778	1458.67	1436.48
ENSG00000167601	AXL	8117.44	0.681852	0.145831	4.67564	2.93035e-06	3.50998e-05	6081.67	7264.86	8027.04	11096.2
ENSG00000166173	LARP6	1370.71	0.680622	0.18472	3.68462	0.000229043	0.00175529	1008.9	1158.34	1556.56	1759.06
ENSG00000175573	C11orf68	885.449	0.679361	0.203469	3.33889	0.000841137	0.00542015	671.096	698.491	1072.92	1099.29
ENSG00000135506	OS9	4992.38	0.678973	0.139886	4.85377	1.21139e-06	1.58792e-05	3668.43	3508.98	7224.53	5567.58
ENSG00000067208	EVI5	793.288	0.678943	0.213374	3.18194	0.00146291	0.00861444	597.66	667.284	877.14	1031.07
ENSG00000147526	TACC1	3712.94	0.678679	0.151017	4.49407	6.98758e-06	7.79638e-05	2687.77	3000.48	4631.88	4531.64
ENSG00000111961	SASH1	1420.85	0.677718	0.179942	3.76631	0.00016568	0.00133315	1179.5	1082.16	1574.01	1847.74
ENSG00000112419	PHACTR2	1231.32	0.675969	0.190446	3.5494	0.000386111	0.00277801	999.865	871.049	1566.25	1488.13
ENSG00000111666	CHPT1	470.861	0.675852	0.260029	2.59914	0.0093457	0.0403623	390.908	335.019	575.714	581.804
ENSG00000109079	TNFAIP1	1396.95	0.675194	0.180088	3.74925	0.000177362	0.00140999	1159.17	1073.9	1530.39	1824.35
ENSG00000027847	B4GALT7	627.344	0.674583	0.228176	2.95641	0.0031124	0.0161845	512.925	499.316	666.82	830.314
ENSG00000135090	TAOK3	1202.52	0.674015	0.185014	3.64304	0.000269433	0.00202324	967.101	948.149	1337.52	1557.33
ENSG00000163872	YEATS2	1803.41	0.673991	0.167457	4.02487	5.70061e-05	0.000519471	1403.2	1496.11	1948.12	2366.2
ENSG00000104946	TBC1D17	552.268	0.673431	0.239629	2.8103	0.00494946	0.0238146	412.374	413.955	733.696	649.048
ENSG00000198843	SELT	1679.3	0.672878	0.170383	3.94921	7.84092e-05	0.000694915	1294.74	1377.71	1879.31	2165.44
ENSG00000165102	HGSNAT	2656.07	0.672832	0.1534	4.38614	1.15382e-05	0.000123602	2040.4	2060.6	3252.69	3270.58
ENSG00000034677	RNF19A	683.506	0.671515	0.231172	2.90483	0.0036745	0.0185823	495.978	604.87	738.542	894.634
ENSG00000090013	BLVRB	476.903	0.670753	0.262374	2.55648	0.0105738	0.0444471	402.206	330.43	591.221	583.753
ENSG00000089225	TBX5	712.613	0.670691	0.218584	3.06835	0.00215245	0.0118724	545.689	534.195	918.816	851.754
ENSG00000174099	MSRB3	2175.04	0.670278	0.162585	4.12264	3.74556e-05	0.000355728	1799.76	1668.67	2415.28	2816.44
ENSG00000063601	MTMR1	894.788	0.667546	0.202502	3.29649	0.000979016	0.00613319	703.86	686.559	1080.68	1108.06
ENSG00000118680	MYL12B	6458.72	0.66725	0.13627	4.89653	9.75419e-07	1.30025e-05	5294.2	5124.41	6927.95	8488.3
ENSG00000184304	PRKD1	592.429	0.667111	0.234722	2.84213	0.00448132	0.0219876	518.574	481.876	526.284	842.983
ENSG00000131100	ATP6V1E1	2284.98	0.666371	0.159761	4.17106	3.0319e-05	0.000293457	1842.69	1734.76	2700.23	2862.24
ENSG00000102218	RP2	486.026	0.666262	0.252259	2.64118	0.00826186	0.0365047	377.35	418.544	496.238	651.972
ENSG00000170266	GLB1	1526.99	0.665747	0.174101	3.82391	0.000131354	0.00109242	1170.46	1122.54	2021.78	1793.17
ENSG00000160305	DIP2A	739.415	0.66475	0.215837	3.07987	0.00207094	0.0115306	573.934	604.87	829.648	949.208
ENSG00000172890	NADSYN1	1235.38	0.663942	0.183748	3.61332	0.000302298	0.00223802	947.895	933.464	1581.76	1478.39
ENSG00000177706	FAM20C	2630.25	0.663941	0.16437	4.03931	5.36081e-05	0.000491668	2090.11	1770.55	3671.39	2988.93
ENSG00000167671	UBXN6	1834.47	0.66355	0.165868	4.00046	6.32191e-05	0.000571675	1405.46	1396.07	2332.9	2203.45
ENSG00000166833	NAV2	1106.28	0.663081	0.200773	3.30264	0.000957808	0.00603206	789.724	951.821	1297.78	1385.81
ENSG00000164692	COL1A2	195123	0.662639	0.121682	5.44567	5.161e-08	8.74778e-07	158968	158782	203650	259092
ENSG00000126214	KLC1	638.363	0.662259	0.238843	2.77278	0.00555798	0.0261563	561.506	458.012	709.466	824.466
ENSG00000105835	NAMPT	1767.54	0.662084	0.168484	3.92965	8.50704e-05	0.000746407	1197.58	1137.23	3009.41	1725.92
ENSG00000093167	LRRFIP2	1397.36	0.661944	0.178357	3.71135	0.000206157	0.00160156	1047.32	1093.17	1766.88	1682.07
ENSG00000049759	NEDD4L	525.9	0.660772	0.248458	2.65949	0.00782596	0.0349712	382.999	440.573	627.082	652.946
ENSG00000105829	BET1	704.551	0.660136	0.220356	2.99576	0.00273758	0.0145298	579.583	543.373	792.818	902.43
ENSG00000177425	PAWR	733.611	0.659448	0.216192	3.05028	0.00228627	0.0124842	569.415	590.184	850.002	924.845
ENSG00000091542	ALKBH5	1425.69	0.659382	0.180572	3.65163	0.000260576	0.00197136	1163.68	1050.95	1733.93	1754.18
ENSG00000001617	SEMA3F	893.71	0.659364	0.201834	3.26687	0.00108745	0.00671134	727.586	747.138	891.678	1208.44
ENSG00000134574	DDB2	611.856	0.658747	0.232839	2.82919	0.00466661	0.0227237	402.206	401.105	1053.54	590.575
ENSG00000176783	RUFY1	736.659	0.657184	0.216038	3.04199	0.00235022	0.0127687	585.232	567.237	881.017	913.15
ENSG00000185658	BRWD1	1144.44	0.65685	0.187902	3.49571	0.0004728	0.00332284	869.939	886.653	1445.1	1376.06
ENSG00000101928	MOSPD1	661.327	0.656579	0.225075	2.91715	0.00353243	0.0179923	482.421	496.562	913.001	753.325
ENSG00000172493	AFF1	1162.52	0.656441	0.186472	3.52032	0.000431022	0.00306298	932.078	942.642	1265.8	1509.57
ENSG00000066777	ARFGEF1	1462.17	0.655892	0.175621	3.7347	0.000187939	0.00148032	1127.53	1162.93	1746.53	1811.68
ENSG00000185122	HSF1	1015.01	0.655326	0.195985	3.34376	0.000826519	0.00534296	801.022	749.892	1296.81	1212.34
ENSG00000141756	FKBP10	11992.9	0.654328	0.129218	5.06375	4.11095e-07	5.91393e-06	9367.1	9151.98	14920.1	14532.4
ENSG00000101109	STK4	1129.8	0.654274	0.188548	3.47007	0.00052032	0.00361241	857.512	858.199	1469.33	1334.15
ENSG00000155097	ATP6V1C1	1161.78	0.654179	0.188272	3.47464	0.000511543	0.0035567	860.901	808.635	1710.67	1266.91
ENSG00000164099	PRSS12	5101.23	0.654127	0.139106	4.70236	2.57176e-06	3.11203e-05	3681.99	3584.24	7648.08	5490.6
ENSG00000197746	PSAP	15026.8	0.653209	0.127996	5.10335	3.33701e-07	4.87478e-06	11934	11577.9	18029.3	18566.1
ENSG00000129625	REEP5	2554.32	0.651038	0.157395	4.13632	3.52919e-05	0.00033744	1877.71	2020.21	3294.36	3024.99
ENSG00000231925	TAPBP	1978.75	0.651032	0.165382	3.93653	8.26679e-05	0.000728149	1426.93	1517.22	2712.83	2258.02
ENSG00000174938	SEZ6L2	560.188	0.65051	0.239604	2.71494	0.00662887	0.0303591	389.778	390.09	879.078	581.804
ENSG00000172939	OXSR1	1575.83	0.650074	0.171571	3.78896	0.000151279	0.00123694	1300.39	1320.8	1541.05	2141.08
ENSG00000137801	THBS1	49876	0.64992	0.124033	5.23989	1.60676e-07	2.50471e-06	40949.3	43642.4	44924.1	69988
ENSG00000135968	GCC2	1069.23	0.649817	0.19172	3.3894	0.000700458	0.00463808	852.992	827.91	1269.67	1326.36
ENSG00000007047	MARK4	806.143	0.649424	0.211146	3.07571	0.00210001	0.011648	630.423	584.677	1070.98	938.488
ENSG00000176678	FOXL1	1064.76	0.648198	0.1998	3.24423	0.00117769	0.00720544	755.83	877.474	1359.81	1265.94
ENSG00000070778	PTPN21	1019.31	0.646968	0.194259	3.33045	0.00086707	0.0055494	791.984	804.963	1227.03	1253.27
ENSG00000135931	ARMC9	572.887	0.646688	0.237525	2.72262	0.00647674	0.0297779	465.474	431.394	690.081	704.597
ENSG00000133872	TMEM66	2365.43	0.646422	0.157015	4.11694	3.83928e-05	0.000363897	1894.66	1859.58	2739	2968.47
ENSG00000105520	DKFZP761J1410	944.969	0.646253	0.198501	3.25566	0.0011313	0.00696675	789.724	781.099	930.447	1278.61
ENSG00000166311	SMPD1	1259.21	0.646225	0.187713	3.44262	0.000576099	0.00394554	1049.58	934.381	1487.75	1565.12
ENSG00000163512	AZI2	1608.22	0.645983	0.171108	3.7753	0.000159817	0.00129258	1255.2	1264.81	1936.49	1976.38
ENSG00000138434	SSFA2	4055.38	0.645963	0.157326	4.10589	4.02754e-05	0.000380976	2967.96	3563.13	4511.7	5178.74
ENSG00000113456	RAD1	802.443	0.645816	0.210809	3.06352	0.00218752	0.012019	613.477	656.27	940.139	999.885
ENSG00000183688	FAM101B	1112.28	0.645427	0.189835	3.39994	0.000674009	0.0045008	831.526	805.881	1566.25	1245.47
ENSG00000145246	ATP10D	971.587	0.645321	0.196577	3.28278	0.00102789	0.00640596	798.762	828.828	929.477	1329.28
ENSG00000115145	STAM2	1147.91	0.644968	0.189685	3.40021	0.000673353	0.00449854	862.031	932.546	1394.7	1402.37
ENSG00000174233	ADCY6	1570.06	0.64459	0.172886	3.7284	0.000192699	0.00151015	1267.63	1216.16	1838.6	1957.86
ENSG00000144283	PKP4	717.518	0.644115	0.217484	2.96167	0.00305975	0.0159517	597.66	585.595	730.788	956.03
ENSG00000067082	KLF6	1823.03	0.643582	0.168144	3.82756	0.000129417	0.00107937	1397.55	1509.88	2090.6	2294.08
ENSG00000102882	MAPK3	1229.79	0.643278	0.191553	3.35823	0.00078442	0.0051081	1022.46	882.063	1529.42	1485.21
ENSG00000167615	LENG8	3015.44	0.643032	0.15038	4.27604	1.90247e-05	0.000192146	2310.42	2382.76	3713.06	3655.52
ENSG00000177879	AP3S1	2105.79	0.64101	0.16099	3.98169	6.84274e-05	0.000614459	1625.77	1587.9	2733.19	2476.32
ENSG00000111843	TMEM14C	1949.49	0.64096	0.164284	3.90154	9.55833e-05	0.000828896	1440.48	1377.71	2861.12	2118.66
ENSG00000183726	TMEM50A	1517.09	0.640532	0.173555	3.69066	0.000223671	0.00171691	1214.53	1208.82	1732.96	1912.06
ENSG00000131069	ACSS2	639.682	0.640155	0.234243	2.73287	0.0062785	0.0290076	577.323	495.644	608.667	877.092
ENSG00000115756	HPCAL1	550.777	0.639959	0.239564	2.67135	0.00755463	0.0339192	433.84	459.848	598.975	710.444
ENSG00000149600	COMMD7	786.31	0.639689	0.211372	3.02637	0.00247507	0.0133509	642.851	619.555	883.924	998.91
ENSG00000230551	CTB-89H12.4	610.584	0.638614	0.230223	2.7739	0.00553893	0.026084	485.81	497.48	681.358	777.688
ENSG00000163297	ANTXR2	2753.58	0.63812	0.176366	3.61817	0.000296694	0.00220112	1799.76	2270.79	3876.86	3066.9
ENSG00000085719	CPNE3	2167.57	0.637984	0.169871	3.75569	0.000172865	0.00138234	1589.62	1866.01	2508.33	2706.32
ENSG00000113140	SPARC	49196.6	0.637884	0.126347	5.04869	4.44857e-07	6.34167e-06	42079.1	39801.2	48632.3	66274
ENSG00000112902	SEMA5A	1741.98	0.637178	0.175216	3.63653	0.000276335	0.0020701	1117.36	1234.52	2903.77	1712.28
ENSG00000111450	STX2	1110.54	0.636348	0.189002	3.36688	0.000760242	0.00497505	901.573	901.339	1208.61	1430.63
ENSG00000165030	NFIL3	1539.56	0.636043	0.178102	3.57122	0.000355327	0.00258868	1060.87	1162.01	2275.72	1659.65
ENSG00000064601	CTSA	3792.68	0.636027	0.145031	4.38546	1.15739e-05	0.000123775	2853.85	2926.14	4964.32	4426.39
ENSG00000080371	RAB21	863.49	0.63487	0.205179	3.09422	0.00197332	0.0110609	649.63	662.695	1138.83	1002.81
ENSG00000240972	MIF	1709.66	0.634643	0.169111	3.75282	0.000174853	0.00139509	1300.39	1339.16	2167.17	2031.93
ENSG00000162923	WDR26	3551.63	0.633734	0.146079	4.33829	1.43593e-05	0.000150053	2946.5	2905.94	3675.26	4678.8
ENSG00000175274	TP53I11	2246.16	0.633556	0.168856	3.75204	0.000175399	0.00139865	1585.1	1839.39	2949.32	2610.81
ENSG00000164307	ERAP1	1098.17	0.633213	0.189999	3.33271	0.000860036	0.00551435	851.863	850.856	1377.25	1312.71
ENSG00000161904	LEMD2	920.305	0.632853	0.201355	3.14297	0.00167243	0.00962562	711.768	679.216	1230.9	1059.33
ENSG00000052802	MSMO1	763.376	0.632714	0.21408	2.9555	0.00312159	0.0162124	649.63	614.966	774.403	1014.5
ENSG00000153317	ASAP1	2943.64	0.63089	0.153991	4.09692	4.18686e-05	0.000393904	2458.43	2268.03	3334.1	3714
ENSG00000083857	FAT1	15076.1	0.630447	0.127485	4.94526	7.60438e-07	1.03312e-05	12110.2	11973.5	17391.6	18829.2
ENSG00000180801	ARSJ	1832.55	0.630261	0.168864	3.73236	0.000189693	0.00149111	1530.87	1411.67	2077.03	2310.65
ENSG00000099968	BCL2L13	1309.26	0.630176	0.186028	3.38753	0.000705253	0.00466547	1133.18	1012.4	1384.04	1707.41
ENSG00000127947	PTPN12	1817.15	0.629986	0.167733	3.75588	0.000172735	0.00138208	1409.98	1510.8	2061.52	2286.29
ENSG00000068323	TFE3	2200.15	0.628991	0.166741	3.77227	0.000161767	0.00130612	1903.7	1681.52	2374.58	2840.8
ENSG00000102181	CD99L2	1466.64	0.627249	0.175363	3.57686	0.000347748	0.00254131	1137.7	1159.26	1799.83	1769.78
ENSG00000126934	MAP2K2	2296.75	0.627238	0.157726	3.97677	6.98588e-05	0.000626122	1830.26	1830.21	2677.94	2848.6
ENSG00000131378	RFTN1	1661.11	0.626306	0.190519	3.28736	0.00101133	0.00631577	1358.01	1053.7	2433.7	1799.01
ENSG00000114120	SLC25A36	1912.27	0.626058	0.165585	3.78089	0.000156272	0.00126971	1447.26	1525.48	2398.81	2277.52
ENSG00000143774	GUK1	1931.33	0.626048	0.165368	3.78578	0.000153227	0.00125143	1626.9	1542.92	2044.08	2511.41
ENSG00000149311	ATM	1468.99	0.624189	0.18123	3.44418	0.000572786	0.00392855	1118.49	1283.17	1588.54	1885.75
ENSG00000083799	CYLD	866.511	0.62164	0.20436	3.04189	0.00235098	0.0127687	709.509	694.82	963.4	1098.31
ENSG00000163754	GYG1	1306.04	0.621472	0.188526	3.29648	0.00097906	0.00613319	953.544	1102.35	1592.42	1575.84
ENSG00000119711	ALDH6A1	525.983	0.620296	0.245269	2.52904	0.0114376	0.0473752	448.527	413.037	564.083	678.284
ENSG00000049323	LTBP1	15529.1	0.619959	0.127476	4.86335	1.15418e-06	1.52279e-05	11625.6	11749.5	21196.7	17544.8
ENSG00000166548	TK2	548.644	0.619558	0.241293	2.56766	0.0102387	0.0432954	405.595	428.641	731.758	628.583
ENSG00000157538	DSCR3	1055.74	0.618759	0.192834	3.20876	0.00133308	0.00794686	851.863	815.06	1274.52	1281.53
ENSG00000116209	TMEM59	3029.5	0.618706	0.151419	4.08605	4.3877e-05	0.000410388	2474.24	2336.87	3594.82	3712.05
ENSG00000110330	BIRC2	1517.48	0.618301	0.17678	3.49757	0.000469516	0.00330339	1167.07	1285	1714.54	1903.29
ENSG00000009413	REV3L	1740.99	0.617334	0.168595	3.66163	0.000250614	0.00190617	1254.07	1210.66	2700.23	1799.01
ENSG00000197226	TBC1D9B	2645.38	0.616194	0.154045	4.00009	6.33192e-05	0.000572215	2211	2146.87	2797.16	3426.51
ENSG00000107263	RAPGEF1	1381.35	0.614699	0.181173	3.39289	0.000691592	0.00459871	1113.97	1014.24	1786.26	1610.93
ENSG00000203879	GDI1	2979.72	0.614131	0.150203	4.08867	4.33856e-05	0.000406328	2374.82	2420.4	3418.42	3705.23
ENSG00000173402	DAG1	1969.57	0.613794	0.16309	3.76353	0.000167529	0.00134421	1621.25	1600.75	2141	2515.3
ENSG00000144749	LRIG1	2330.05	0.612175	0.158617	3.85946	0.000113637	0.000961332	1835.91	1734.76	3061.75	2687.8
ENSG00000168679	SLC16A4	863.866	0.61178	0.203898	3.00043	0.002696	0.0143456	730.975	737.959	812.202	1174.33
ENSG00000110719	TCIRG1	836.668	0.611724	0.207634	2.94616	0.00321744	0.0166209	643.981	678.299	1015.74	1008.66
ENSG00000165322	ARHGAP12	806.138	0.611189	0.210768	2.89982	0.00373381	0.0188285	619.126	664.531	958.554	982.343
ENSG00000059122	FLYWCH1	863.248	0.610761	0.206068	2.96388	0.00303791	0.0158553	623.645	641.584	1257.07	930.692
ENSG00000137501	SYTL2	2916.52	0.610124	0.159391	3.82785	0.00012927	0.00107877	2653.88	2363.49	2590.71	4058.01
ENSG00000134333	LDHA	27873.4	0.609698	0.127195	4.79342	1.63961e-06	2.08558e-05	22842.1	24917.1	25512.7	38221.7
ENSG00000174738	NR1D2	1009.89	0.609142	0.230943	2.63763	0.00834886	0.0368087	672.226	966.507	1144.64	1256.19
ENSG00000196535	MYO18A	926.717	0.609115	0.207079	2.94146	0.00326673	0.0168265	694.822	811.388	1039	1161.66
ENSG00000070087	PFN2	4769.86	0.608984	0.139831	4.35514	1.32984e-05	0.000140207	4003.98	4128.53	4454.51	6492.43
ENSG00000168140	VASN	2191.7	0.608437	0.162256	3.74986	0.00017693	0.00140927	1544.42	1633.79	3267.22	2321.37
ENSG00000158092	NCK1	684.427	0.608333	0.221303	2.74887	0.00598009	0.0278468	546.819	540.62	819.956	830.314
ENSG00000269378	ITGB1P1	2661.42	0.607001	0.154241	3.93542	8.3051e-05	0.000730498	2149.99	2288.22	2729.31	3478.16
ENSG00000131446	MGAT1	2989.89	0.606793	0.154138	3.9367	8.26096e-05	0.000728149	2510.4	2296.49	3456.22	3696.46
ENSG00000198561	CTNND1	6364.41	0.606793	0.135802	4.46824	7.88676e-06	8.73771e-05	5140.55	5326.34	6857.2	8133.57
ENSG00000112208	BAG2	1465.02	0.606599	0.177459	3.41825	0.000630262	0.00425277	1266.5	1184.96	1477.08	1931.55
ENSG00000110218	PANX1	1102.58	0.606216	0.193205	3.13768	0.00170291	0.00977722	831.526	918.778	1329.76	1330.26
ENSG00000154358	OBSCN	936.323	0.605936	0.201416	3.00837	0.0026265	0.0140296	681.264	718.684	1311.35	1033.99
ENSG00000111669	TPI1	15812.9	0.605089	0.127607	4.74183	2.11795e-06	2.62336e-05	12624.3	13086.8	17731.8	19808.6
ENSG00000128829	EIF2AK4	2928.77	0.603249	0.151913	3.97102	7.15659e-05	0.00063771	2440.35	2328.61	3267.22	3678.91
ENSG00000166471	TMEM41B	670.88	0.603241	0.226279	2.66591	0.00767801	0.0343752	499.368	553.47	837.402	793.281
ENSG00000101493	ZNF516	1167.69	0.602276	0.186971	3.22122	0.00127648	0.00768381	946.765	913.271	1395.67	1415.04
ENSG00000198467	TPM2	24052	0.601488	0.129113	4.65862	3.18339e-06	3.78111e-05	21203.9	19955.2	22238.6	32810.1
ENSG00000241878	PISD	747.153	0.601437	0.215999	2.78444	0.00536199	0.0253603	582.972	548.88	1017.68	839.085
ENSG00000173442	EHBP1L1	877.887	0.601024	0.204805	2.93462	0.00333957	0.0171642	699.341	759.988	917.847	1134.37
ENSG00000104805	NUCB1	4216.25	0.600572	0.142535	4.2135	2.51443e-05	0.000246912	3200.7	3117.05	5892.83	4654.43
ENSG00000085998	POMGNT1	1182.36	0.600333	0.185627	3.23408	0.00122034	0.007393	961.452	964.671	1322.98	1480.34
ENSG00000115241	PPM1G	1171.38	-0.600028	0.186666	-3.21444	0.00130698	0.00782088	1442.74	1413.5	877.14	952.132
ENSG00000128951	DUT	748.192	-0.600159	0.221507	-2.70944	0.00673969	0.0307771	825.877	944.478	648.405	574.008
ENSG00000067334	DNTTIP2	759.484	-0.600371	0.216228	-2.77657	0.00549366	0.0258966	961.452	883.899	578.622	613.964
ENSG00000242265	PEG10	1386.78	-0.600433	0.183779	-3.26715	0.00108635	0.00671035	1409.98	1515.39	1733.93	887.812
ENSG00000011198	ABHD5	860.51	-0.602709	0.205517	-2.93265	0.00336079	0.017267	1007.77	1005.97	780.218	648.074
ENSG00000141076	CIRH1A	714.704	-0.602776	0.218711	-2.75604	0.00585063	0.0273428	865.42	838.924	598.006	556.466
ENSG00000189266	PNRC2	1065.66	-0.602823	0.192205	-3.13635	0.00171064	0.00981537	1269.89	1317.13	819.956	855.652
ENSG00000232119	MCTS1	623.52	-0.603226	0.231545	-2.60522	0.00918143	0.0397741	804.411	737.959	431.301	520.408
ENSG00000135148	TRAFD1	1423.18	-0.603348	0.18702	-3.22612	0.00125483	0.00756956	1879.97	1606.25	1039	1167.51
ENSG00000168268	NT5DC2	2883.72	-0.604003	0.153917	-3.92421	8.70143e-05	0.000761577	3702.33	3471.35	1929.71	2431.49
ENSG00000143294	PRCC	605.737	-0.604068	0.233574	-2.58619	0.00970426	0.0415311	761.479	701.245	477.823	482.401
ENSG00000183207	RUVBL2	990.08	-0.60465	0.196062	-3.08397	0.0020426	0.0113996	1202.1	1225.34	724.004	808.874
ENSG00000159164	SV2A	723.205	-0.60555	0.218488	-2.77155	0.00557902	0.0262466	857.512	815.06	687.174	533.077
ENSG00000115233	PSMD14	1125.42	-0.60604	0.189695	-3.1948	0.00139926	0.00829948	1424.67	1360.27	780.218	936.539
ENSG00000127616	SMARCA4	2069.25	-0.60615	0.162106	-3.73923	0.000184586	0.00145796	2555.59	2463.54	1601.14	1656.73
ENSG00000172531	PPP1CA	1540.17	-0.606411	0.182165	-3.3289	0.000871882	0.00557014	2030.23	1758.62	1102	1269.83
ENSG00000100461	RBM23	748.486	-0.606469	0.215125	-2.81915	0.00481517	0.0233029	906.093	885.735	617.39	584.728
ENSG00000136522	MRPL47	612.546	-0.60762	0.230705	-2.63375	0.00844469	0.0371388	754.701	735.206	468.131	492.146
ENSG00000059573	ALDH18A1	2240.47	-0.607934	0.165192	-3.68016	0.000233088	0.00178436	2965.7	2671.89	1394.7	1929.6
ENSG00000129255	MPDU1	637.426	-0.608277	0.227232	-2.6769	0.00743072	0.033437	804.411	784.77	423.547	536.975
ENSG00000196419	XRCC6	5667.11	-0.608775	0.137632	-4.4232	9.72505e-06	0.000106248	7043.12	6886.7	4098.81	4639.82
ENSG00000111642	CHD4	4713.26	-0.609076	0.140247	-4.34288	1.40626e-05	0.000147169	5677.2	5675.13	3788.66	3712.05
ENSG00000119285	HEATR1	1007.97	-0.6097	0.195298	-3.1219	0.00179688	0.0102299	1208.88	1245.54	768.588	808.874
ENSG00000168246	UBTD2	630.65	-0.61119	0.228464	-2.67522	0.00746809	0.0335839	771.647	748.974	504.961	497.019
ENSG00000172009	THOP1	551.321	-0.611528	0.239957	-2.54849	0.0108192	0.0452769	659.798	692.066	406.101	447.317
ENSG00000013297	CLDN11	5265.07	-0.61163	0.141271	-4.32949	1.49456e-05	0.000155598	5949.48	6309.37	4906.17	3895.26
ENSG00000109814	UGDH	1736.62	-0.612663	0.167848	-3.6501	0.000262138	0.00198107	2203.09	2208.37	1020.58	1514.45
ENSG00000182872	RBM10	810.428	-0.612684	0.209777	-2.92064	0.00349317	0.0178179	956.933	991.289	660.036	633.455
ENSG00000085511	MAP3K4	592.964	-0.613196	0.233877	-2.62187	0.00874491	0.0381787	698.211	687.477	544.699	441.47
ENSG00000112739	PRPF4B	1657.15	-0.613381	0.169926	-3.60971	0.000306543	0.00226707	2017.81	2032.14	1243.5	1335.13
ENSG00000182636	NDN	717.413	-0.613576	0.218604	-2.80679	0.00500373	0.0240105	840.565	858.199	625.144	545.746
ENSG00000065548	ZC3H15	1242.18	-0.615016	0.18432	-3.33668	0.00084787	0.00545609	1573.8	1508.04	856.786	1030.1
ENSG00000198053	SIRPA	1308.03	-0.615031	0.18249	-3.37021	0.000751109	0.00492058	1626.9	1525.48	1052.57	1027.17
ENSG00000159210	SNF8	981.111	-0.616045	0.197838	-3.11389	0.00184639	0.0104654	1282.31	1227.18	547.607	867.346
ENSG00000132507	EIF5A	6356.97	-0.616896	0.135581	-4.55001	5.36435e-06	6.1202e-05	7922.1	8215.76	3783.82	5506.19
ENSG00000157216	SSBP3	1108.24	-0.618694	0.197008	-3.14046	0.00168685	0.00969286	1426.93	1236.36	905.247	864.423
ENSG00000158470	B4GALT5	1018.42	-0.619175	0.197456	-3.13576	0.00171409	0.0098231	1160.3	1254.71	886.832	771.841
ENSG00000137692	DCUN1D5	555.768	-0.619208	0.239464	-2.58581	0.00971493	0.0415488	710.639	678.299	368.302	465.833
ENSG00000013016	EHD3	995.297	-0.6198	0.197857	-3.13257	0.00173281	0.00990475	1260.85	1173.94	746.296	800.103
ENSG00000121390	PSPC1	586.55	-0.61994	0.235444	-2.63306	0.00846182	0.0371911	699.341	662.695	554.391	429.775
ENSG00000125870	SNRPB2	984.263	-0.619968	0.196401	-3.15664	0.00159601	0.00926862	1210.01	1209.74	720.127	797.179
ENSG00000135108	FBXO21	998.726	-0.620599	0.201691	-3.07698	0.00209112	0.0116155	1252.94	1094.09	900.401	747.477
ENSG00000124228	DDX27	782.404	-0.62142	0.213508	-2.91053	0.00360821	0.0183124	963.712	894.913	675.543	595.448
ENSG00000011485	PPP5C	852.826	-0.622963	0.209376	-2.97533	0.00292674	0.01536	1099.29	994.96	628.052	689.004
ENSG00000196411	EPHB4	1117.8	-0.623251	0.192131	-3.24389	0.00117909	0.0072109	1398.68	1277.66	933.354	861.499
ENSG00000167553	TUBA1C	10329.4	-0.623445	0.130073	-4.79303	1.64279e-06	2.08587e-05	13060.4	13416.4	5755.2	9085.7
ENSG00000172819	RARG	680.875	-0.624054	0.222625	-2.80317	0.00506035	0.0242329	820.228	873.803	468.131	561.339
ENSG00000183098	GPC6	2124.75	-0.624201	0.172118	-3.62659	0.000287192	0.00213623	2356.74	2771.02	1721.33	1649.91
ENSG00000100023	PPIL2	716.181	-0.624514	0.219826	-2.84095	0.004498	0.0220618	920.78	860.035	492.361	591.55
ENSG00000255717	SNHG1	916.253	-0.625231	0.203052	-3.07917	0.00207576	0.0115483	1071.04	991.289	967.277	635.404
ENSG00000105559	PLEKHA4	627.566	-0.625506	0.229181	-2.72931	0.00634665	0.0292652	788.594	753.563	462.316	505.79
ENSG00000086061	DNAJA1	3283.38	-0.625953	0.148025	-4.2287	2.35044e-05	0.000232561	3922.64	3982.59	2684.73	2543.57
ENSG00000061794	MRPS35	721.95	-0.626236	0.218898	-2.86086	0.00422497	0.0208471	891.405	837.088	604.79	554.517
ENSG00000108883	EFTUD2	1512.07	-0.626523	0.174252	-3.59551	0.000323758	0.00237949	1816.7	1866.93	1168.87	1195.77
ENSG00000135069	PSAT1	2685.79	-0.627218	0.166547	-3.766	0.000165882	0.00133403	3519.3	2953.67	2178.8	2091.38
ENSG00000138297	TIMM23	786.816	-0.62757	0.21653	-2.8983	0.00375194	0.018893	1032.63	915.106	556.33	643.201
ENSG00000135316	SYNCRIP	3317.52	-0.628044	0.147701	-4.25215	2.11733e-05	0.000211434	4045.78	4156.07	2374.58	2693.65
ENSG00000130726	TRIM28	3249.35	-0.628048	0.148217	-4.23736	2.2616e-05	0.000224104	3855.98	3809.12	2906.68	2425.65
ENSG00000116001	TIA1	2102.02	-0.628204	0.161627	-3.88676	0.000101592	0.000875109	2465.2	2535.13	1817.28	1590.46
ENSG00000143436	MRPL9	641.353	-0.629629	0.226939	-2.77444	0.00552966	0.026049	775.037	771.92	521.438	497.019
ENSG00000164904	ALDH7A1	1211.77	-0.629828	0.184587	-3.41209	0.000644676	0.00433557	1495.84	1542	799.603	1009.63
ENSG00000007392	LUC7L	704.435	-0.630909	0.220752	-2.858	0.00426316	0.0209972	877.848	824.238	567.96	547.695
ENSG00000111615	KRR1	859.138	-0.631022	0.206973	-3.04881	0.00229753	0.0125263	995.346	1055.54	733.696	651.972
ENSG00000120948	TARDBP	2520.78	-0.631164	0.155046	-4.07081	4.68499e-05	0.000435035	3137.43	3105.12	1791.11	2049.47
ENSG00000143977	SNRPG	622.285	-0.631206	0.230457	-2.73894	0.00616379	0.0285521	794.243	747.138	440.993	506.764
ENSG00000235655	H3F3AP4	2051.96	-0.632293	0.162222	-3.89771	9.71055e-05	0.000840169	2552.2	2476.39	1544.93	1634.31
ENSG00000177565	TBL1XR1	2466.02	-0.632624	0.160499	-3.94161	8.09366e-05	0.000714561	2878.71	3203.33	1801.77	1980.28
ENSG00000168938	PPIC	752.092	-0.63313	0.2142	-2.95578	0.00311877	0.0162117	973.88	963.753	407.07	663.666
ENSG00000021776	AQR	1014.03	-0.633551	0.195246	-3.24488	0.00117499	0.00719204	1268.76	1224.43	751.142	811.797
ENSG00000140105	WARS	5244.38	-0.634555	0.145725	-4.35448	1.33384e-05	0.000140501	6542.62	5758.65	4812.15	3864.08
ENSG00000122882	ECD	598.02	-0.634862	0.232489	-2.73072	0.00631958	0.0291722	741.143	733.37	437.116	480.451
ENSG00000158941	CCAR2	1289.74	-0.635163	0.185386	-3.42616	0.000612169	0.00415243	1644.98	1491.52	1010.89	1011.58
ENSG00000204138	PHACTR4	601.074	-0.635426	0.232085	-2.7379	0.00618333	0.0286239	733.234	755.399	429.362	486.299
ENSG00000139718	SETD1B	641.011	-0.635684	0.226892	-2.80171	0.00508326	0.0243262	795.373	780.181	476.854	511.637
ENSG00000163104	SMARCAD1	1002.29	-0.636632	0.195772	-3.2519	0.00114637	0.00704121	1197.58	1220.75	818.987	771.841
ENSG00000164091	WDR82	2191.76	-0.63739	0.159698	-3.99122	6.57342e-05	0.000592151	2704.72	2648.03	1688.37	1725.92
ENSG00000116161	CACYBP	951.455	-0.638561	0.201121	-3.175	0.00149836	0.00878796	1115.1	1213.41	727.881	749.426
ENSG00000010810	FYN	705.924	-0.63931	0.229867	-2.78122	0.00541544	0.0255704	956.933	800.374	488.485	577.906
ENSG00000095319	NUP188	1125.92	-0.639579	0.18869	-3.38957	0.000700024	0.00463737	1376.09	1387.8	847.094	892.685
ENSG00000110583	NAA40	481.199	-0.639698	0.253826	-2.52022	0.0117281	0.0483664	564.896	606.705	377.994	375.2
ENSG00000011304	PTBP1	3293.44	-0.640313	0.148035	-4.32541	1.52251e-05	0.000157704	4051.43	3956.89	2599.44	2565.98
ENSG00000100296	THOC5	721.265	-0.640475	0.217982	-2.93821	0.00330115	0.0169852	889.146	863.706	570.868	561.339
ENSG00000155660	PDIA4	3905.66	-0.640681	0.143723	-4.45774	8.28266e-06	9.13349e-05	4932.67	5010.6	2352.29	3327.1
ENSG00000031003	FAM13B	650.206	-0.641565	0.227083	-2.82525	0.00472439	0.0229498	806.671	756.317	541.791	496.044
ENSG00000001167	NFYA	690.037	-0.641907	0.2209	-2.90587	0.00366231	0.018534	846.214	855.446	507.869	550.619
ENSG00000112855	HARS2	656.674	-0.642133	0.226431	-2.83589	0.00456986	0.0223188	822.488	768.249	528.222	507.739
ENSG00000155438	NIFK	556.382	-0.642179	0.243011	-2.64259	0.00822749	0.036396	710.639	630.57	457.47	426.851
ENSG00000105618	PRPF31	827.018	-0.643592	0.209557	-3.07121	0.00213193	0.0117822	1019.07	949.067	721.096	618.837
ENSG00000137492	PRKRIR	843.282	-0.643816	0.206626	-3.11584	0.0018342	0.0104077	1021.33	1043.61	645.497	662.692
ENSG00000166224	SGPL1	814.802	-0.643953	0.209238	-3.07762	0.00208664	0.0115997	978.399	1010.56	633.867	636.379
ENSG00000134900	TPP2	1217.47	-0.645397	0.187981	-3.4333	0.000596278	0.00405629	1383.99	1497.95	1089.4	898.532
ENSG00000211460	TSN	1166.47	-0.646697	0.186772	-3.4625	0.000535186	0.00370292	1450.65	1436.45	845.156	933.616
ENSG00000159199	ATP5G1	587.149	-0.64715	0.236032	-2.74178	0.00611063	0.0283244	756.96	701.245	416.763	473.63
ENSG00000108829	LRRC59	3351.66	-0.648019	0.147372	-4.39715	1.0968e-05	0.000118098	4268.35	4251.53	2059.58	2827.16
ENSG00000139350	NEDD1	467.626	-0.648449	0.257936	-2.51399	0.0119374	0.0490726	538.91	591.102	383.809	356.684
ENSG00000242485	MRPL20	654.382	-0.64912	0.226295	-2.86847	0.00412466	0.020443	822.488	776.51	507.869	510.662
ENSG00000066926	FECH	544.593	-0.649528	0.248741	-2.61126	0.00902087	0.0391863	717.417	606.705	432.27	421.979
ENSG00000101146	RAE1	556.788	-0.649563	0.238735	-2.72085	0.00651139	0.0298984	681.264	702.163	396.409	447.317
ENSG00000099385	BCL7C	610.009	-0.6498	0.234336	-2.77294	0.00555525	0.0261521	790.854	713.177	451.654	484.35
ENSG00000140937	CDH11	4048.67	-0.649867	0.143312	-4.53464	5.77008e-06	6.52215e-05	4985.77	5139.1	2776.8	3292.99
ENSG00000066044	ELAVL1	1319.13	-0.64993	0.180489	-3.60095	0.000317058	0.00233334	1631.42	1610.84	995.384	1038.87
ENSG00000100462	PRMT5	1027.74	-0.651492	0.194033	-3.35764	0.000786101	0.00511435	1263.11	1251.04	795.726	801.077
ENSG00000066136	NFYC	450.552	-0.65322	0.25955	-2.51674	0.0118447	0.0487621	534.391	533.277	403.194	331.346
ENSG00000157657	ZNF618	803.893	-0.653455	0.210326	-3.10686	0.00189085	0.0106704	1011.16	972.932	595.098	636.379
ENSG00000189079	ARID2	538.601	-0.654181	0.249423	-2.62278	0.00872153	0.0381315	602.179	706.752	433.239	412.233
ENSG00000103356	EARS2	516.625	-0.654532	0.246261	-2.65788	0.00786338	0.0350942	643.981	615.884	407.07	399.564
ENSG00000179918	SEPHS2	607.56	-0.654572	0.231565	-2.82673	0.00470253	0.0228514	750.181	731.534	478.792	469.731
ENSG00000234127	TRIM26	489.624	-0.654722	0.256615	-2.55138	0.0107297	0.0449555	636.072	548.88	399.317	374.226
ENSG00000172775	FAM192A	1061.12	-0.656886	0.192238	-3.41705	0.000633041	0.00426874	1309.43	1288.68	821.895	824.466
ENSG00000162458	FBLIM1	2675.71	-0.657123	0.177192	-3.70853	0.000208464	0.00161771	3640.19	2851.79	2155.53	2055.32
ENSG00000105202	FBL	1278.24	-0.657564	0.182055	-3.61189	0.000303971	0.00224923	1609.95	1586.06	883.924	1033.02
ENSG00000159176	CSRP1	8987.61	-0.659062	0.134951	-4.8837	1.04115e-06	1.38009e-05	11520.5	10709.6	6606.17	7114.19
ENSG00000105821	DNAJC2	516.337	-0.659249	0.245871	-2.68127	0.00733425	0.033078	639.462	625.063	400.286	400.539
ENSG00000125484	GTF3C4	806.702	-0.659455	0.209896	-3.14182	0.00167901	0.00965957	971.62	962.835	690.081	602.27
ENSG00000102226	USP11	958.693	-0.659657	0.198501	-3.32319	0.000889933	0.00567126	1162.56	1142.74	810.264	719.215
ENSG00000064666	CNN2	7502.85	-0.659758	0.140394	-4.69933	2.61022e-06	3.15318e-05	9741.06	8731.6	5649.56	5889.19
ENSG00000173914	RBM4B	445.435	-0.659911	0.259856	-2.53952	0.0111004	0.0462489	553.598	551.634	322.749	353.76
ENSG00000115761	NOL10	514.218	-0.660078	0.246182	-2.68126	0.00733459	0.033078	624.775	635.159	398.347	398.59
ENSG00000180581	SRP9P1	456.119	-0.660078	0.261198	-2.52712	0.0115002	0.0475789	593.14	529.605	344.071	357.659
ENSG00000148468	FAM171A1	583.557	-0.66167	0.236177	-2.80159	0.0050852	0.0243272	701.6	765.495	393.501	473.63
ENSG00000115884	SDC1	750.106	-0.662525	0.223316	-2.96676	0.00300956	0.0157363	871.069	1049.11	450.685	629.557
ENSG00000132313	MRPL35	580.1	-0.662893	0.235843	-2.81074	0.0049427	0.023798	737.754	704.916	415.793	461.935
ENSG00000196510	ANAPC7	535.961	-0.665479	0.242388	-2.74551	0.00604171	0.028099	655.279	685.641	373.148	429.775
ENSG00000128191	DGCR8	618.588	-0.665565	0.23048	-2.88773	0.00388034	0.0194222	734.364	750.809	529.192	459.986
ENSG00000033050	ABCF2	1191.53	-0.665964	0.18859	-3.53129	0.000413545	0.00295508	1530.87	1407.08	896.524	931.667
ENSG00000112159	MDN1	819.764	-0.666267	0.212317	-3.13807	0.00170065	0.00976824	953.544	1060.13	631.928	633.455
ENSG00000140577	CRTC3	865.215	-0.666977	0.206119	-3.23588	0.00121267	0.00736856	1054.1	993.125	786.034	627.608
ENSG00000144580	RQCD1	964.078	-0.66704	0.197908	-3.37045	0.000750447	0.00491852	1181.76	1208.82	706.558	759.172
ENSG00000108312	UBTF	1287.93	-0.667675	0.182787	-3.65274	0.000259454	0.00196392	1597.52	1513.55	1072.92	967.725
ENSG00000157350	ST3GAL2	575.427	-0.669645	0.236774	-2.82821	0.00468091	0.0227542	752.441	714.095	356.671	478.502
ENSG00000197785	ATAD3A	446.997	-0.669954	0.263146	-2.54594	0.0108984	0.0455548	597.66	536.03	285.919	368.379
ENSG00000177383	MAGEF1	492.724	-0.670719	0.253805	-2.64266	0.00822574	0.036396	655.279	586.513	328.564	400.539
ENSG00000063244	U2AF2	2194.02	-0.671087	0.15959	-4.20508	2.60991e-05	0.000255757	2729.58	2686.58	1651.54	1708.38
ENSG00000153560	UBP1	1477.83	-0.673742	0.175198	-3.84561	0.000120252	0.00101307	1824.61	1891.71	1007.01	1187.97
ENSG00000169715	MT1E	539.888	-0.674452	0.243902	-2.76526	0.00568778	0.0266874	625.904	582.841	595.098	355.71
ENSG00000147010	SH3KBP1	984.723	-0.674567	0.197738	-3.41142	0.000646265	0.00434214	1257.46	1191.38	714.312	775.739
ENSG00000119403	PHF19	685.203	-0.675248	0.22314	-3.02612	0.00247713	0.0133565	893.665	837.088	453.593	556.466
ENSG00000087470	DNM1L	1330.58	-0.675561	0.180073	-3.7516	0.000175709	0.00140033	1656.27	1726.49	848.063	1091.49
ENSG00000168924	LETM1	572.057	-0.676791	0.237571	-2.84879	0.00438859	0.0215401	689.173	739.795	407.07	452.19
ENSG00000117228	GBP1	1054.56	-0.678884	0.196453	-3.45571	0.000548846	0.00378266	1306.04	1169.35	995.384	747.477
ENSG00000164134	NAA15	1193.69	-0.678999	0.186736	-3.63615	0.000276746	0.0020701	1442.74	1531.91	862.602	937.514
ENSG00000125445	MRPS7	542.151	-0.679134	0.242651	-2.79881	0.00512914	0.0245043	701.6	655.352	380.902	430.75
ENSG00000134824	FADS2	1998.33	-0.679202	0.162936	-4.16852	3.06582e-05	0.000296249	2608.69	2581.02	1089.4	1714.23
ENSG00000122417	ODF2L	489.831	-0.681351	0.250881	-2.71584	0.00661088	0.0302963	604.438	647.091	304.334	403.462
ENSG00000188229	TUBB4B	4218.71	-0.681353	0.142396	-4.78492	1.71055e-06	2.16222e-05	5495.3	5520.01	2204	3655.52
ENSG00000115541	HSPE1	457.472	-0.681387	0.257581	-2.64533	0.00816121	0.0361728	562.636	599.363	295.611	372.277
ENSG00000108821	COL1A1	149629	-0.681585	0.126871	-5.37227	7.77531e-08	1.27963e-06	200028	186819	84657.1	127012
ENSG00000136699	SMPD4	979.38	-0.68207	0.200951	-3.39421	0.000688268	0.00458091	1286.83	1162.93	692.02	775.739
ENSG00000066117	SMARCD1	918.333	-0.682083	0.201174	-3.39052	0.000697606	0.00462568	1117.36	1139.98	714.312	701.674
ENSG00000100632	ERH	1702.96	-0.682145	0.169065	-4.0348	5.46494e-05	0.000500894	2112.71	2078.04	1316.19	1304.92
ENSG00000179981	TSHZ1	475.387	-0.68244	0.260914	-2.61558	0.00890771	0.0388018	655.279	560.812	290.765	394.691
ENSG00000065183	WDR3	641.92	-0.682604	0.233452	-2.92396	0.00345607	0.0176605	851.863	736.124	481.7	497.993
ENSG00000100216	TOMM22	1036.48	-0.684112	0.194271	-3.52144	0.000429213	0.00305318	1313.95	1258.39	767.619	805.95
ENSG00000122965	RBM19	448.662	-0.685258	0.260452	-2.63104	0.00851245	0.0373557	537.781	574.58	335.349	346.939
ENSG00000007923	DNAJC11	875.825	-0.685429	0.204011	-3.35976	0.000780096	0.00509164	1109.45	1092.25	604.79	696.801
ENSG00000105894	PTN	2680.51	-0.687056	0.154757	-4.43959	9.01321e-06	9.89289e-05	3295.6	3094.11	2397.84	1934.48
ENSG00000166181	API5	2210.07	-0.687254	0.160524	-4.28132	1.85789e-05	0.000188045	2792.84	2650.78	1706.79	1689.86
ENSG00000188641	DPYD	484.297	-0.68859	0.253451	-2.71685	0.0065906	0.0302229	581.842	636.995	334.379	383.971
ENSG00000125450	NUP85	460.084	-0.690045	0.262684	-2.6269	0.00861656	0.0377119	519.704	594.773	386.717	339.142
ENSG00000082458	DLG3	477.445	-0.690612	0.254193	-2.71688	0.00659007	0.0302229	563.766	574.58	428.393	343.04
ENSG00000124541	RRP36	607.593	-0.692194	0.234928	-2.94641	0.00321486	0.0166136	812.32	733.37	391.563	493.121
ENSG00000164163	ABCE1	1561.28	-0.69479	0.17606	-3.94633	7.93571e-05	0.000702806	1821.22	1977.07	1290.99	1155.81
ENSG00000149257	SERPINH1	14036.5	-0.695092	0.13702	-5.07291	3.91769e-07	5.65312e-06	19266.3	17424.7	7382.51	12072.7
ENSG00000218336	TENM3	1042.03	-0.695728	0.203498	-3.41884	0.00062889	0.00424553	1233.73	1516.3	511.746	906.328
ENSG00000074410	CA12	894.56	-0.696502	0.24667	-2.82361	0.00474854	0.0230513	838.305	1219.84	920.755	599.346
ENSG00000174547	MRPL11	446.355	-0.696579	0.259838	-2.68082	0.00734418	0.0331024	560.376	554.387	323.718	346.939
ENSG00000143390	RFX5	634.108	-0.697346	0.227817	-3.06099	0.00220607	0.0121022	786.335	816.895	429.362	503.841
ENSG00000128708	HAT1	577.176	-0.697451	0.23599	-2.95543	0.00312234	0.0162124	706.12	727.863	431.301	443.419
ENSG00000180263	FGD6	428.143	-0.697753	0.263812	-2.64488	0.00817196	0.0361978	541.17	542.455	287.857	341.091
ENSG00000182004	SNRPE	835.904	-0.69862	0.206831	-3.37774	0.000730852	0.00480565	1062	1069.31	536.945	675.361
ENSG00000119705	SLIRP	526.449	-0.698845	0.243454	-2.87054	0.00409766	0.0203234	665.447	681.052	331.472	427.826
ENSG00000163468	CCT3	3714.57	-0.700037	0.145423	-4.8138	1.48086e-06	1.90415e-05	4777.89	4682.92	2404.62	2992.83
ENSG00000159131	GART	1133.64	-0.700148	0.188481	-3.71469	0.00020345	0.00158836	1441.61	1418.09	779.249	895.608
ENSG00000184557	SOCS3	1118.98	-0.700968	0.19599	-3.57654	0.000348174	0.0025431	1490.19	1305.2	811.233	869.296
ENSG00000110090	CPT1A	1014.28	-0.701925	0.197684	-3.55075	0.000384136	0.00276586	1275.53	1163.85	883.924	733.834
ENSG00000165868	HSPA12A	662.719	-0.702021	0.235389	-2.98239	0.00286012	0.0150549	749.052	912.353	475.885	513.586
ENSG00000136875	PRPF4	576.962	-0.705281	0.236842	-2.97785	0.00290278	0.0152455	725.326	686.559	467.162	428.801
ENSG00000160201	U2AF1	1272.42	-0.707002	0.183953	-3.84339	0.000121345	0.00101924	1643.85	1546.59	911.062	988.19
ENSG00000170522	ELOVL6	542.21	-0.707794	0.24058	-2.94203	0.00326069	0.0168015	692.562	716.849	307.241	452.19
ENSG00000121281	ADCY7	621.988	-0.70913	0.239008	-2.96697	0.00300748	0.0157312	869.939	736.124	368.302	513.586
ENSG00000082516	GEMIN5	462.611	-0.709494	0.259089	-2.73842	0.00617355	0.028588	544.559	599.363	358.61	347.913
ENSG00000164818	HEATR2	380.257	-0.710765	0.280078	-2.53774	0.011157	0.0464576	442.878	488.302	309.18	280.669
ENSG00000213281	NRAS	1671.96	-0.712704	0.169791	-4.19753	2.69843e-05	0.000263338	2067.52	2098.23	1248.35	1273.73
ENSG00000111716	LDHB	6388.92	-0.714245	0.136697	-5.22503	1.74129e-07	2.68197e-06	8313	8030.36	4086.21	5126.12
ENSG00000079246	XRCC5	6099.52	-0.71454	0.136802	-5.22317	1.75885e-07	2.70606e-06	7720.99	7473.22	4561.13	4642.74
ENSG00000227057	WDR46	721.906	-0.715961	0.218008	-3.2841	0.00102308	0.00638638	886.886	878.392	592.191	530.153
ENSG00000005156	LIG3	449.249	-0.718227	0.2588	-2.77522	0.0055164	0.0259951	568.285	594.773	266.534	367.404
ENSG00000067533	RRP15	360.74	-0.718891	0.28374	-2.53362	0.011289	0.0468147	436.099	444.244	299.488	263.128
ENSG00000204560	DHX16	640.272	-0.718928	0.23673	-3.03691	0.00239015	0.0129417	829.267	687.477	598.975	445.368
ENSG00000196230	TUBB	30952.6	-0.719218	0.124814	-5.76233	8.29585e-09	1.59285e-07	40195.7	39509.3	19056.7	25048.8
ENSG00000102900	NUP93	712.716	-0.71941	0.223837	-3.21399	0.00130906	0.00783002	829.267	938.971	548.576	534.052
ENSG00000198900	TOP1	2783.48	-0.721084	0.152333	-4.73359	2.20579e-06	2.72028e-05	3424.4	3470.43	2157.47	2081.63
ENSG00000108468	CBX1	1668.9	-0.721743	0.171425	-4.21026	2.55075e-05	0.000250306	2026.85	2161.56	1210.55	1276.66
ENSG00000117751	PPP1R8	769.861	-0.721989	0.213283	-3.38512	0.000711473	0.00469784	949.025	937.135	629.021	564.262
ENSG00000111684	LPCAT3	416.376	-0.722478	0.271982	-2.65635	0.00789925	0.0351792	527.612	460.766	387.686	289.44
ENSG00000168439	STIP1	2332.8	-0.722659	0.157533	-4.58734	4.48935e-06	5.21e-05	2984.91	2953.67	1555.59	1837.02
ENSG00000115053	NCL	8216.59	-0.723189	0.132651	-5.45184	4.98526e-08	8.49053e-07	10363.6	10180.9	6076.01	6245.87
ENSG00000091490	SEL1L3	1292.08	-0.724293	0.183714	-3.9425	8.06355e-05	0.000712347	1770.38	1690.7	562.145	1145.09
ENSG00000173621	LRFN4	391.043	-0.724855	0.27782	-2.60908	0.00907855	0.0394006	453.046	505.741	319.841	285.542
ENSG00000168542	COL3A1	59889.3	-0.726604	0.14681	-4.94929	7.44854e-07	1.01486e-05	86084.4	71032.3	31959.9	50480.5
ENSG00000144867	SRPRB	693.989	-0.728752	0.220766	-3.30102	0.000963341	0.00606152	867.68	904.092	458.439	545.746
ENSG00000183856	IQGAP3	360.62	-0.72887	0.281572	-2.58857	0.00963747	0.0413076	468.863	507.577	139.567	326.473
ENSG00000124702	KLHDC3	907.188	-0.72902	0.210543	-3.46257	0.000535042	0.00370292	1223.56	1044.52	672.635	688.03
ENSG00000148187	MRRF	344.82	-0.729324	0.288648	-2.52669	0.0115143	0.0476126	430.45	424.051	268.473	256.306
ENSG00000138363	ATIC	1118.78	-0.729628	0.189409	-3.85212	0.000117098	0.000988256	1423.54	1391.48	804.449	855.652
ENSG00000077312	SNRPA	789.628	-0.73055	0.21955	-3.32749	0.000876307	0.00559337	1084.6	930.71	520.469	622.735
ENSG00000117859	OSBPL9	1333.77	-0.731005	0.180123	-4.05836	4.94182e-05	0.000455896	1678.87	1651.23	1001.2	1003.78
ENSG00000176102	CSTF3	616.184	-0.731569	0.233535	-3.13258	0.00173275	0.00990475	730.975	810.47	459.408	463.884
ENSG00000197457	STMN3	374.974	-0.732881	0.292324	-2.50708	0.0121733	0.0498686	402.206	501.152	333.41	263.128
ENSG00000100941	PNN	1541.33	-0.73383	0.174158	-4.21359	2.51344e-05	0.000246912	1868.67	1944.95	1215.4	1136.32
ENSG00000148688	RPP30	370.38	-0.734246	0.282032	-2.60341	0.00923003	0.0399358	446.268	420.38	366.363	248.509
ENSG00000186340	THBS2	2117.1	-0.735055	0.192765	-3.81322	0.000137171	0.00113072	2298	3116.13	1406.33	1647.96
ENSG00000129071	MBD4	664.061	-0.737025	0.224557	-3.28213	0.00103025	0.00641416	855.252	826.074	464.254	510.662
ENSG00000162694	EXTL2	940.096	-0.737798	0.202484	-3.64374	0.000268708	0.00201887	1152.39	1289.59	560.206	758.197
ENSG00000109686	SH3D19	576.472	-0.737811	0.243723	-3.02725	0.00246786	0.0133268	686.913	837.088	299.488	482.401
ENSG00000163378	EOGT	732.171	-0.738253	0.218033	-3.38597	0.000709272	0.00468549	937.727	881.146	566.991	542.822
ENSG00000134748	PRPF38A	665.002	-0.739798	0.22426	-3.29883	0.00097087	0.00609266	840.565	824.238	496.238	498.968
ENSG00000061918	GUCY1B3	363.009	-0.740159	0.280805	-2.63585	0.00839276	0.0369563	477.902	497.48	158.951	317.702
ENSG00000124571	XPO5	731.912	-0.740163	0.216935	-3.41192	0.000645072	0.00433618	904.963	920.614	557.299	544.772
ENSG00000155090	KLF10	674.646	-0.740375	0.223796	-3.30826	0.000938774	0.00593064	806.671	807.717	617.39	466.808
ENSG00000083099	LYRM2	566.49	-0.741887	0.237656	-3.12168	0.00179822	0.0102333	709.509	701.245	435.178	420.03
ENSG00000120253	NUP43	531.087	-0.743885	0.244647	-3.04064	0.00236073	0.0128167	642.851	687.477	397.378	396.64
ENSG00000161021	MAML1	765.348	-0.744348	0.216829	-3.43288	0.000597201	0.00405867	999.865	904.092	591.221	566.212
ENSG00000137337	MDC1	496.478	-0.744433	0.249555	-2.98304	0.00285397	0.0150281	621.385	627.816	362.487	374.226
ENSG00000146918	NCAPG2	692.842	-0.744943	0.221911	-3.35694	0.000788096	0.00512497	874.458	972.932	334.379	589.601
ENSG00000116127	ALMS1	424.25	-0.745007	0.265592	-2.80508	0.00503036	0.0241219	541.17	524.098	313.057	318.677
ENSG00000152795	HNRNPDL	4506.12	-0.745923	0.142369	-5.23935	1.61143e-07	2.50922e-06	5578.91	5263.01	4047.44	3135.12
ENSG00000005175	RPAP3	494.51	-0.746164	0.250803	-2.9751	0.00292891	0.0153657	602.179	632.406	377.025	366.43
ENSG00000151806	GUF1	518.087	-0.746808	0.247086	-3.02246	0.00250729	0.0134832	622.515	662.695	408.04	379.099
ENSG00000135269	TES	1056.62	-0.74744	0.196462	-3.80451	0.000142084	0.00116715	1448.39	1326.31	581.529	870.27
ENSG00000100523	DDHD1	548.038	-0.74761	0.257752	-2.9005	0.00372572	0.0188011	760.349	588.348	445.839	397.615
ENSG00000143368	SF3B4	823.024	-0.747662	0.208775	-3.58119	0.000342027	0.00250466	1013.42	1046.36	620.298	612.015
ENSG00000102309	PIN4	342.418	-0.748169	0.290093	-2.57906	0.00990684	0.0421815	415.763	418.544	292.703	242.662
ENSG00000184867	ARMCX2	1461.67	-0.748639	0.175678	-4.26142	2.03132e-05	0.000203563	1847.21	1831.13	1070.01	1098.31
ENSG00000129351	ILF3	3854.35	-0.749234	0.144245	-5.19418	2.05621e-07	3.1296e-06	4823.08	4821.52	2909.58	2863.22
ENSG00000067596	DHX8	903.895	-0.7502	0.202048	-3.71298	0.000204836	0.00159479	1141.09	1139.06	654.22	681.208
ENSG00000075618	FSCN1	5454.77	-0.751198	0.153097	-4.90669	9.26244e-07	1.24171e-05	7543.62	6373.62	3683.02	4218.81
ENSG00000105323	HNRNPUL1	3785.27	-0.751468	0.144724	-5.19244	2.0756e-07	3.15571e-06	4721.4	4658.14	3004.57	2756.99
ENSG00000188636	LDOC1L	1229.81	-0.753802	0.184408	-4.08769	4.35682e-05	0.000407769	1528.61	1501.62	1004.11	884.888
ENSG00000169813	HNRNPF	2482.14	-0.753881	0.156462	-4.81829	1.44796e-06	1.86864e-05	2993.95	3084.93	2084.78	1764.9
ENSG00000175334	BANF1	1081.15	-0.754181	0.194165	-3.88423	0.000102655	0.00088266	1458.56	1347.42	657.128	861.499
ENSG00000094916	CBX5	2669.87	-0.754769	0.158312	-4.7676	1.86435e-06	2.33993e-05	3199.57	3548.45	1925.83	2005.62
ENSG00000183386	FHL3	545.966	-0.754772	0.244342	-3.08899	0.00200836	0.0112318	726.456	651.681	394.471	411.259
ENSG00000106355	LSM5	335.919	-0.755091	0.290551	-2.59882	0.00935436	0.0403751	439.489	444.244	185.12	274.822
ENSG00000182944	EWSR1	3501.82	-0.75545	0.149373	-5.05747	4.24866e-07	6.09347e-06	4581.3	4252.45	2542.25	2631.28
ENSG00000124422	USP22	4221.29	-0.756583	0.144426	-5.23854	1.61848e-07	2.51744e-06	5516.77	5207.94	2949.32	3211.13
ENSG00000108604	SMARCD2	906.158	-0.757962	0.205226	-3.6933	0.00022136	0.00170564	1188.54	1079.4	687.174	669.514
ENSG00000132591	ERAL1	568.693	-0.759314	0.238136	-3.18857	0.00142977	0.00844511	691.432	722.356	447.777	413.208
ENSG00000139579	NABP2	499.212	-0.759995	0.250073	-3.03909	0.0023729	0.012868	642.851	607.623	377.994	368.379
ENSG00000213190	MLLT11	854.558	-0.760485	0.208497	-3.64746	0.00026485	0.00199517	1169.33	1084.91	462.316	701.674
ENSG00000203667	COX20	717.39	-0.76209	0.22198	-3.43314	0.000596623	0.0040567	1006.64	925.203	317.903	619.812
ENSG00000015479	MATR3	5674.85	-0.762337	0.137363	-5.54981	2.85974e-08	5.059e-07	7180.95	7073.03	4249.04	4196.4
ENSG00000150779	TIMM8B	402.207	-0.762843	0.273451	-2.78969	0.00527584	0.0250364	533.261	484.63	288.826	302.109
ENSG00000145604	SKP2	677.691	-0.764132	0.22338	-3.42077	0.000624444	0.00422068	874.458	835.253	496.238	504.815
ENSG00000148229	POLE3	614.481	-0.764215	0.230685	-3.3128	0.000923655	0.00585166	768.258	783.852	447.777	458.037
ENSG00000148308	GTF3C5	604.36	-0.764297	0.236151	-3.23648	0.00121016	0.00735962	784.075	695.738	510.776	426.851
ENSG00000167693	NXN	2211.7	-0.766089	0.162041	-4.72776	2.27012e-06	2.7899e-05	2905.82	2696.67	1585.64	1658.68
ENSG00000165389	SPTSSA	1019.55	-0.766455	0.198968	-3.85216	0.000117079	0.000988256	1354.62	1216.16	749.203	758.197
ENSG00000187605	TET3	306.78	-0.766473	0.304416	-2.51785	0.0118074	0.0486368	404.465	372.651	220.012	229.993
ENSG00000177302	TOP3A	326.496	-0.770698	0.297921	-2.58692	0.00968387	0.0414563	384.129	418.544	273.319	229.993
ENSG00000256269	HMBS	401.687	-0.772104	0.273799	-2.81996	0.0048029	0.0232674	551.338	500.234	234.55	320.626
ENSG00000108578	BLMH	534.684	-0.772835	0.24289	-3.18183	0.00146346	0.00861444	669.966	671.874	406.101	390.793
ENSG00000136824	SMC2	657.4	-0.77326	0.224673	-3.44172	0.000578032	0.00395305	845.084	879.31	380.902	524.306
ENSG00000163939	PBRM1	1542.38	-0.773796	0.176677	-4.37972	1.18831e-05	0.000126699	1855.12	2025.72	1159.18	1129.5
ENSG00000180543	TSPYL5	593.118	-0.773959	0.234338	-3.30274	0.000957444	0.00603206	797.633	759.07	341.164	474.604
ENSG00000029363	BCLAF1	2773.4	-0.774004	0.152187	-5.08587	3.65936e-07	5.30738e-06	3597.26	3617.29	1705.82	2173.24
ENSG00000135372	NAT10	749.456	-0.775592	0.215178	-3.60442	0.000312846	0.00230647	938.856	948.149	561.176	549.644
ENSG00000135521	LTV1	426.804	-0.77633	0.269894	-2.87642	0.00402212	0.0199977	567.155	492.891	341.164	306.008
ENSG00000166226	CCT2	2719.12	-0.777317	0.152961	-5.08179	3.73891e-07	5.41168e-06	3434.57	3503.47	1896.75	2041.68
ENSG00000158545	ZC3H18	623.542	-0.778552	0.22955	-3.39164	0.000694748	0.00461121	780.686	791.195	465.223	457.062
ENSG00000105676	ARMC6	325.616	-0.778953	0.299051	-2.60475	0.00919403	0.0398043	444.008	392.844	217.104	248.509
ENSG00000166482	MFAP4	5392.24	-0.779136	0.163965	-4.75185	2.01565e-06	2.51423e-05	7247.61	5596.19	5130.06	3595.1
ENSG00000157870	FAM213B	373.081	-0.779255	0.279524	-2.78779	0.00530689	0.0251669	472.253	469.026	277.196	273.848
ENSG00000111581	NUP107	682.119	-0.779631	0.227632	-3.42496	0.000614898	0.00416496	810.06	927.039	483.638	507.739
ENSG00000160785	SLC25A44	394.206	-0.779676	0.275566	-2.82936	0.00466411	0.0227193	514.055	469.026	310.149	283.593
ENSG00000106333	PCOLCE	5310.03	-0.779945	0.138205	-5.64338	1.6674e-08	3.0605e-07	6873.65	6920.66	3320.53	4125.26
ENSG00000091656	ZFHX4	1094	-0.780402	0.211323	-3.69293	0.000221688	0.00170724	1197.58	1524.57	876.171	777.688
ENSG00000088247	KHSRP	2137.76	-0.780926	0.160674	-4.86031	1.172e-06	1.54056e-05	2651.62	2609.48	1792.08	1497.88
ENSG00000164949	GEM	687.76	-0.782441	0.222739	-3.51282	0.000443377	0.00314133	815.709	809.553	676.512	449.266
ENSG00000150753	CCT5	3371.27	-0.782531	0.147809	-5.2942	1.19541e-07	1.90325e-06	4257.05	4441.52	2212.72	2573.78
ENSG00000112769	LAMA4	8710.1	-0.782558	0.142131	-5.50591	3.67269e-08	6.34659e-07	12333.9	11088.7	4074.58	7343.21
ENSG00000188976	NOC2L	1237.69	-0.783477	0.184543	-4.24549	2.18119e-05	0.000216743	1588.49	1524.57	937.231	900.481
ENSG00000135446	CDK4	1858.73	-0.785858	0.166339	-4.72445	2.3074e-06	2.82836e-05	2220.04	2243.25	1729.08	1242.55
ENSG00000189091	SF3B3	2559.89	-0.786992	0.155126	-5.07323	3.9111e-07	5.64937e-06	3301.25	3204.25	1841.51	1892.57
ENSG00000138442	WDR12	473.501	-0.788636	0.25464	-3.09707	0.00195445	0.0109812	589.751	592.938	373.148	338.168
ENSG00000258890	CEP95	335.666	-0.789044	0.295124	-2.6736	0.0075042	0.0337249	405.595	369.898	356.671	210.502
ENSG00000163319	MRPS18C	319.801	-0.789198	0.297949	-2.64877	0.00807844	0.0358732	399.946	418.544	221.95	238.764
ENSG00000064490	RFXANK	504.215	-0.789646	0.25055	-3.15165	0.00162349	0.00938592	649.63	594.773	419.67	352.786
ENSG00000092201	SUPT16H	2385.95	-0.789786	0.156986	-5.03095	4.8806e-07	6.92273e-06	2973.61	2992.22	1872.52	1705.46
ENSG00000065268	WDR18	410.251	-0.789827	0.271804	-2.90587	0.00366233	0.018534	534.391	482.794	334.379	289.44
ENSG00000124207	CSE1L	2017.13	-0.791192	0.164339	-4.8144	1.47643e-06	1.90018e-05	2485.54	2651.7	1443.16	1488.13
ENSG00000178695	KCTD12	340.498	-0.791736	0.296082	-2.67405	0.00749421	0.0336907	481.291	413.037	198.689	268.975
ENSG00000168077	SCARA3	2347.98	-0.792563	0.159974	-4.95431	7.25876e-07	9.91867e-06	2935.2	3213.43	1415.05	1828.25
ENSG00000072756	TRNT1	411.296	-0.794217	0.269734	-2.94445	0.00323531	0.016701	547.949	514.002	271.38	311.855
ENSG00000165821	SALL2	392.47	-0.794298	0.275215	-2.8861	0.00390051	0.0195025	508.406	474.534	306.272	280.669
ENSG00000181222	POLR2A	2836.2	-0.794852	0.151886	-5.23321	1.66596e-07	2.57433e-06	3651.49	3588.83	2005.31	2099.17
ENSG00000160688	FLAD1	301.487	-0.795606	0.306287	-2.59758	0.00938828	0.0404682	367.182	377.24	251.996	209.528
ENSG00000127863	TNFRSF19	3892.58	-0.796663	0.151143	-5.27092	1.35739e-07	2.14668e-06	5041.13	4422.25	3467.85	2639.07
ENSG00000103494	RPGRIP1L	307.476	-0.796697	0.304939	-2.61264	0.00898462	0.0390767	376.22	424.969	192.874	235.84
ENSG00000145022	TCTA	360.602	-0.797659	0.285383	-2.79504	0.00518925	0.0247248	507.276	465.355	168.643	301.135
ENSG00000142230	SAE1	2069.12	-0.797764	0.162399	-4.91237	8.99829e-07	1.20973e-05	2684.38	2578.27	1496.47	1517.37
ENSG00000130830	MPP1	604.046	-0.798208	0.234352	-3.40602	0.000659178	0.00441008	795.373	730.617	452.624	437.571
ENSG00000172716	SLFN11	1051.22	-0.798485	0.199162	-4.00922	6.09196e-05	0.000552291	1278.92	1485.1	621.267	819.594
ENSG00000170540	ARL6IP1	1772.49	-0.799335	0.168231	-4.75142	2.01994e-06	2.51737e-05	2234.73	2357.98	1154.34	1342.93
ENSG00000159335	PTMS	3162.98	-0.799468	0.148766	-5.37398	7.70156e-08	1.26925e-06	4095.49	4203.8	1890.94	2461.7
ENSG00000103550	KNOP1	316.871	-0.799946	0.299902	-2.66736	0.00764499	0.0342707	399.946	383.665	263.627	220.248
ENSG00000178033	FAM26E	414.176	-0.800945	0.273852	-2.92474	0.00344743	0.0176291	481.291	552.552	331.472	291.389
ENSG00000136717	BIN1	812.659	-0.801533	0.229815	-3.48773	0.000487134	0.00340705	1139.96	874.721	666.82	569.135
ENSG00000114686	MRPL3	1426.18	-0.80264	0.176776	-4.54043	5.61406e-06	6.3794e-05	1825.74	1850.41	961.462	1067.13
ENSG00000213694	S1PR3	1825.62	-0.804	0.187744	-4.28242	1.84872e-05	0.000187411	2674.22	2145.96	1037.06	1445.25
ENSG00000130826	DKC1	854.542	-0.804554	0.207059	-3.88563	0.000102064	0.000878111	1050.71	1105.1	650.343	612.015
ENSG00000041357	PSMA4	1781.75	-0.804584	0.170742	-4.71227	2.44972e-06	2.97706e-05	2403.07	2211.12	1165.97	1346.82
ENSG00000129484	PARP2	286.09	-0.804891	0.314517	-2.55914	0.0104933	0.0441478	344.586	380.912	212.258	206.604
ENSG00000113300	CNOT6	814.516	-0.80557	0.209234	-3.85008	0.000118077	0.000995925	1041.67	1031.67	591.221	593.499
ENSG00000196628	TCF4	1302.7	-0.806895	0.187606	-4.301	1.70029e-05	0.000173832	1752.31	1541.09	978.907	938.488
ENSG00000117318	ID3	587.291	-0.809498	0.252351	-3.20783	0.00133742	0.0079694	883.497	702.163	275.257	488.248
ENSG00000104824	HNRNPL	1993.35	-0.809706	0.163006	-4.96735	6.78753e-07	9.30167e-06	2572.53	2544.31	1385.98	1470.59
ENSG00000122783	C7orf49	383.399	-0.81231	0.277954	-2.92247	0.0034727	0.0177327	502.757	467.191	288.826	274.822
ENSG00000033011	ALG1	384.418	-0.813127	0.277077	-2.93466	0.00333917	0.0171642	491.459	469.026	308.21	268.975
ENSG00000124193	SRSF6	2524.11	-0.813528	0.156012	-5.21452	1.84297e-07	2.82018e-06	3294.47	3159.27	1799.83	1842.87
ENSG00000148843	PDCD11	866.354	-0.814584	0.20513	-3.97105	7.15556e-05	0.00063771	1104.94	1092.25	646.467	621.761
ENSG00000132382	MYBBP1A	605.991	-0.814673	0.233572	-3.48788	0.000486858	0.0034068	790.854	735.206	468.131	429.775
ENSG00000066135	KDM4A	857.714	-0.814883	0.205876	-3.95812	7.5542e-05	0.000671116	1078.95	1088.58	652.282	611.041
ENSG00000106477	CEP41	342.445	-0.815276	0.292535	-2.78693	0.00532092	0.0251997	413.504	463.519	243.273	249.484
ENSG00000148840	PPRC1	685.404	-0.815671	0.22238	-3.66791	0.000244538	0.00186296	889.146	857.281	499.146	496.044
ENSG00000143033	MTF2	311.642	-0.816346	0.302265	-2.70076	0.00691807	0.0314801	380.74	396.516	252.965	216.349
ENSG00000125945	ZNF436	362.012	-0.816371	0.283178	-2.88289	0.00394043	0.0196675	456.436	474.534	251.027	266.051
ENSG00000131844	MCCC2	560.661	-0.816673	0.240624	-3.39399	0.000688832	0.00458251	682.394	735.206	426.455	398.59
ENSG00000175054	ATR	505.533	-0.816897	0.252473	-3.23557	0.00121398	0.00737338	610.087	696.656	341.164	374.226
ENSG00000161036	LRWD1	266.462	-0.817143	0.322758	-2.53175	0.0113494	0.0470375	336.678	324.005	221.95	183.215
ENSG00000189180	ZNF33A	402.407	-0.81854	0.2719	-3.01045	0.00260861	0.0139487	499.368	521.344	301.426	287.491
ENSG00000164611	PTTG1	749.842	-0.819098	0.214762	-3.81399	0.000136742	0.0011285	1008.9	999.55	390.594	600.321
ENSG00000136261	BZW2	1169.84	-0.819235	0.188424	-4.34783	1.37492e-05	0.000144316	1517.31	1423.6	914.939	823.492
ENSG00000143466	IKBKE	317.088	-0.821074	0.306705	-2.67708	0.00742678	0.03343	363.793	432.312	251.027	221.222
ENSG00000099194	SCD	1826.78	-0.82196	0.166122	-4.94792	7.5009e-07	1.02102e-05	2464.07	2469.04	886.832	1487.16
ENSG00000177613	CSTF2T	432.901	-0.824178	0.265082	-3.10915	0.00187628	0.0106009	577.323	534.195	304.334	315.753
ENSG00000121957	GPSM2	340.167	-0.825143	0.291294	-2.83268	0.00461596	0.0225002	428.191	474.534	193.843	264.102
ENSG00000172534	HCFC1	1152.83	-0.82723	0.187454	-4.41299	1.01955e-05	0.000110875	1503.75	1518.14	717.219	872.219
ENSG00000053372	MRTO4	579.465	-0.827475	0.236718	-3.49561	0.000472983	0.00332284	752.441	713.177	442.931	409.31
ENSG00000005194	CIAPIN1	528.704	-0.828613	0.244546	-3.38837	0.000703084	0.00465329	688.043	659.023	389.625	378.124
ENSG00000048991	R3HDM1	713.219	-0.828817	0.219031	-3.78402	0.000154313	0.00125739	975.01	948.149	354.733	574.983
ENSG00000168411	RFWD3	525.013	-0.830921	0.24564	-3.38268	0.000717823	0.00473198	659.798	714.095	332.441	393.717
ENSG00000130204	TOMM40	613.336	-0.832011	0.232567	-3.57751	0.000346883	0.00253629	795.373	740.713	493.331	423.928
ENSG00000136937	NCBP1	1152.4	-0.832047	0.187705	-4.43273	9.30485e-06	0.000101893	1518.44	1498.87	725.942	866.372
ENSG00000120699	EXOSC8	405.857	-0.832688	0.27072	-3.07583	0.00209917	0.011648	509.536	525.934	298.518	289.44
ENSG00000198464	ZNF480	310.708	-0.833454	0.301654	-2.76295	0.0057282	0.0268415	407.855	394.68	213.227	227.069
ENSG00000143878	RHOB	1470.82	-0.83396	0.175659	-4.74762	2.05825e-06	2.55837e-05	1856.25	1868.76	1124.29	1033.99
ENSG00000113569	NUP155	597.797	-0.834243	0.233318	-3.57556	0.000349478	0.00255132	755.83	763.66	448.747	422.953
ENSG00000240184	PCDHGC3	730.311	-0.836683	0.216354	-3.8672	0.000110092	0.000938632	982.918	994.96	353.764	589.601
ENSG00000013503	POLR3B	310.013	-0.836793	0.302738	-2.76409	0.00570823	0.0267656	421.412	392.844	191.905	233.891
ENSG00000134909	ARHGAP32	282.569	-0.837124	0.313856	-2.66723	0.00764798	0.0342732	367.182	360.719	197.72	204.655
ENSG00000051825	MPHOSPH9	377.486	-0.837913	0.278046	-3.01358	0.00258186	0.0138213	494.849	489.219	246.181	279.695
ENSG00000136518	ACTL6A	704.711	-0.83936	0.220774	-3.8019	0.000143588	0.00117814	882.367	933.464	494.3	508.713
ENSG00000108064	TFAM	438.513	-0.840978	0.262669	-3.20167	0.00136634	0.00813147	551.338	550.716	349.887	302.109
ENSG00000144381	HSPD1	4950.63	-0.841826	0.144399	-5.82988	5.54671e-09	1.1008e-07	6091.83	6723.32	3394.19	3593.15
ENSG00000131795	RBM8A	1149.54	-0.842627	0.188005	-4.48195	7.39653e-06	8.2439e-05	1466.47	1462.15	858.725	810.823
ENSG00000165271	NOL6	822.369	-0.845183	0.209214	-4.03981	5.34956e-05	0.000490953	1024.72	1048.2	649.374	567.186
ENSG00000115875	SRSF7	1446.82	-0.845289	0.177197	-4.77034	1.83919e-06	2.31245e-05	1926.29	1843.06	953.708	1064.2
ENSG00000077097	TOP2B	3254.77	-0.845492	0.14814	-5.70741	1.14711e-08	2.16151e-07	4232.2	4326.79	2024.69	2435.39
ENSG00000140350	ANP32A	1494.7	-0.846249	0.174984	-4.83615	1.32381e-06	1.72253e-05	1916.13	1983.5	979.877	1099.29
ENSG00000136527	TRA2B	2307.37	-0.846687	0.157926	-5.36129	8.26277e-08	1.35513e-06	3091.11	3079.42	1268.7	1790.24
ENSG00000142657	PGD	4239.87	-0.84768	0.162046	-5.2311	1.68507e-07	2.5982e-06	6220.63	5160.21	2242.76	3335.87
ENSG00000143748	NVL	315.786	-0.848926	0.304587	-2.78714	0.00531754	0.0251929	433.84	374.487	230.673	224.146
ENSG00000119333	WDR34	328.07	-0.848983	0.295935	-2.86882	0.00412009	0.0204274	407.855	435.983	234.55	233.891
ENSG00000183520	UTP11L	641.96	-0.849009	0.22717	-3.73733	0.000185983	0.00146818	842.824	828.828	426.455	469.731
ENSG00000143819	EPHX1	583.336	-0.849288	0.246293	-3.44829	0.000564151	0.00388248	839.435	694.82	361.517	437.571
ENSG00000068489	PRR11	678.686	-0.84983	0.226725	-3.74828	0.000178049	0.00141184	852.992	990.371	329.533	541.848
ENSG00000078053	AMPH	245.445	-0.852295	0.332164	-2.56589	0.0102912	0.0434782	321.99	353.376	103.706	202.706
ENSG00000055044	NOP58	870.236	-0.852591	0.204835	-4.16234	3.15005e-05	0.000303029	1135.44	1117.95	599.944	627.608
ENSG00000253729	PRKDC	4463.61	-0.852791	0.143182	-5.95597	2.58528e-09	5.41913e-08	5643.31	6019.33	2922.18	3269.6
ENSG00000149582	TMEM25	280.883	-0.853278	0.317963	-2.68358	0.00728385	0.032912	327.639	343.28	277.196	175.418
ENSG00000092969	TGFB2	1065.87	-0.853928	0.197622	-4.32102	1.5531e-05	0.000160521	1512.79	1363.02	546.637	841.034
ENSG00000163214	DHX57	544.683	-0.854566	0.241752	-3.53489	0.000407945	0.00292392	685.783	688.395	431.301	373.251
ENSG00000115946	PNO1	341.191	-0.856164	0.290471	-2.9475	0.00320352	0.0165611	440.619	430.476	254.904	238.764
ENSG00000105926	MPP6	245.364	-0.857536	0.332614	-2.57817	0.00993251	0.0422454	324.25	328.594	142.475	186.138
ENSG00000108264	TADA2A	277.116	-0.858059	0.31795	-2.69872	0.00696057	0.031643	340.067	350.623	232.612	185.164
ENSG00000143013	LMO4	1549.94	-0.859724	0.17607	-4.88285	1.04562e-06	1.38471e-05	1928.55	2103.74	1049.66	1117.8
ENSG00000107949	BCCIP	851.328	-0.860722	0.208934	-4.11958	3.79565e-05	0.000360243	1164.81	1072.06	539.853	628.583
ENSG00000111845	PAK1IP1	288.808	-0.861487	0.315031	-2.73461	0.0062455	0.0288921	384.129	337.772	239.396	193.935
ENSG00000136159	NUDT15	299.774	-0.862146	0.306013	-2.81735	0.00484216	0.0233936	405.595	391.008	176.397	226.095
ENSG00000182158	CREB3L2	4111.36	-0.864398	0.146911	-5.88381	4.00922e-09	8.10707e-08	5137.16	5637.5	2676	2994.78
ENSG00000183527	PSMG1	367.425	-0.864698	0.281904	-3.06735	0.00215965	0.0118982	490.329	468.109	245.211	266.051
ENSG00000138035	PNPT1	408.91	-0.865454	0.272795	-3.17254	0.00151113	0.00884821	492.589	540.62	324.687	277.746
ENSG00000165733	BMS1	1028.08	-0.865762	0.196707	-4.40127	1.07618e-05	0.000116228	1290.22	1411.67	658.097	752.35
ENSG00000147274	RBMX	3768.54	-0.865954	0.145766	-5.94071	2.83793e-09	5.92245e-08	4583.56	4676.5	3373.84	2440.26
ENSG00000180917	CMTR2	470.06	-0.865999	0.258767	-3.34664	0.000817977	0.00530226	577.323	651.681	311.118	340.117
ENSG00000091732	ZC3HC1	262.29	-0.866322	0.32453	-2.66947	0.0075971	0.0340991	352.495	334.101	171.551	191.011
ENSG00000101224	CDC25B	1449.58	-0.866694	0.177143	-4.89261	9.95067e-07	1.3252e-05	1806.54	1871.52	1128.17	992.088
ENSG00000005249	PRKAR2B	667.462	-0.867462	0.247163	-3.50967	0.000448656	0.00317238	967.101	723.274	521.438	458.037
ENSG00000166526	ZNF3	574.398	-0.870514	0.236922	-3.67426	0.000238539	0.00182216	753.571	731.534	406.101	406.386
ENSG00000104889	RNASEH2A	253.881	-0.871993	0.330493	-2.63846	0.00832833	0.0367297	318.601	364.39	138.598	193.935
ENSG00000146731	CCT6A	3250.24	-0.872434	0.148384	-5.87956	4.11361e-09	8.29158e-08	4344.05	4292.83	1938.43	2425.65
ENSG00000141030	COPS3	820.413	-0.873016	0.208925	-4.1786	2.93306e-05	0.000284278	1066.52	1052.79	584.437	577.906
ENSG00000164649	CDCA7L	466.775	-0.874607	0.259467	-3.37078	0.000749556	0.00491495	558.117	609.459	390.594	308.931
ENSG00000125247	TMTC4	364.53	-0.875661	0.288752	-3.03257	0.00242483	0.0131194	411.244	362.555	497.207	187.113
ENSG00000100592	DAAM1	284.116	-0.876051	0.311997	-2.80788	0.00498686	0.0239538	380.74	390.09	144.413	221.222
ENSG00000165272	AQP3	300.493	-0.876117	0.314601	-2.78485	0.00535528	0.0253436	314.082	343.28	383.809	160.8
ENSG00000198042	MAK16	411.434	-0.876276	0.272799	-3.21216	0.00131739	0.00786662	559.247	495.644	305.303	285.542
ENSG00000186260	MKL2	356.185	-0.876385	0.286319	-3.06087	0.00220693	0.0121023	471.123	441.491	265.565	246.56
ENSG00000187210	GCNT1	265.297	-0.876923	0.332552	-2.63695	0.00836558	0.036871	314.082	403.858	139.567	203.68
ENSG00000068024	HDAC4	547.425	-0.877912	0.241919	-3.62896	0.000284568	0.0021234	737.754	695.738	361.517	394.691
ENSG00000211455	STK38L	421.533	-0.87833	0.271108	-3.23978	0.00119623	0.00730316	593.14	520.427	262.657	309.906
ENSG00000247077	PGAM5	291.21	-0.878432	0.318934	-2.75427	0.0058823	0.0274727	419.153	343.28	191.905	210.502
ENSG00000175792	RUVBL1	756.294	-0.878673	0.214598	-4.09451	4.23058e-05	0.000397002	1003.25	986.699	485.577	549.644
ENSG00000138413	IDH1	1619.75	-0.87907	0.171858	-5.1151	3.13573e-07	4.61885e-06	2220.04	2162.48	845.156	1251.32
ENSG00000062822	POLD1	225.969	-0.879797	0.34686	-2.53646	0.011198	0.0465732	282.448	289.126	180.274	152.029
ENSG00000177082	WDR73	274.29	-0.882411	0.328962	-2.68241	0.00730933	0.0330061	377.35	300.14	242.304	177.367
ENSG00000156709	AIFM1	485.387	-0.882648	0.253733	-3.47864	0.00050396	0.00350915	679.005	631.488	258.78	372.277
[truncated: 879 more rows]

## Sheet: (C) Ctrl v HMGB1-KD IMR90
Gene	gene_name	baseMean	log2FoldChange	padj	CTRL_rep1	CTRL_rep2	HMGB1_rep1	HMGB1_rep2
ENSG00000008735	MAPK8IP2	231.631	5.48383	4.85196e-35	10.6012	10.1946	480.98	424.747
ENSG00000171951	SCG2	10353.3	4.79036	3.89699e-189	598.966	813.018	21437.2	18564.1
ENSG00000197632	SERPINB2	3840.49	4.49895	3.51891e-184	98.5909	423.925	4011.42	10828
ENSG00000198417	MT1F	103.633	4.41573	2.83872e-13	3.18035	14.4423	203.658	193.25
ENSG00000205595	AREGB	704.616	4.31542	0.00357671	6.3607	201.343	992.293	1618.47
ENSG00000115602	IL1RL1	302	4.19615	1.11308e-31	7.42082	47.5747	376.985	776.019
ENSG00000128564	VGF	65.2262	4.17092	2.55555e-09	4.24047	7.64594	90.9963	158.022
ENSG00000108932	SLC16A6	3630.69	4.12558	1.18529e-15	54.066	719.567	3539.11	10210
ENSG00000164061	BSN	126.721	4.03025	1.42429e-15	6.3607	20.3892	213.408	266.725
ENSG00000109321	AREG	1859.26	4.00647	0.00154372	30.7434	548.808	2742.89	4114.61
ENSG00000129159	KCNC1	95.4175	3.98024	1.37747e-12	11.6613	11.8937	210.158	147.957
ENSG00000172137	CALB2	39.0267	3.91015	1.77887e-05	7.42082	3.39819	61.7475	83.5404
ENSG00000168993	CPLX1	23.3394	3.85078	NA	6.3607	1.6991	38.9984	46.2995
ENSG00000102003	SYP	80.0797	3.83548	2.93543e-10	7.42082	12.7432	159.244	140.911
ENSG00000168243	GNG4	117.875	3.7935	7.20168e-14	9.54106	20.3892	223.158	218.413
ENSG00000005108	THSD7A	35.8565	3.78034	3.61529e-05	6.3607	4.24774	70.4138	62.4036
ENSG00000173376	NDNF	169.73	3.77286	5.39195e-18	5.30059	34.8315	193.909	444.878
ENSG00000144834	TAGLN3	41.7169	3.73131	1.08026e-05	6.3607	5.94684	93.1629	61.3971
ENSG00000166670	MMP10	907.956	3.72383	5.73584e-58	49.8255	181.803	1351.94	2048.25
ENSG00000005001	PRSS22	14.9348	3.69962	NA	7.42082	0.849548	30.3321	21.1367
ENSG00000166603	MC4R	31.1236	3.59468	0.000610016	1.06012	8.49548	59.5809	55.3581
ENSG00000162670	BRINP3	13.6383	3.57165	NA	0	5.09729	30.3321	19.1237
ENSG00000188760	TMEM198	380.749	3.51607	3.31997e-35	56.1862	65.4152	743.136	658.258
ENSG00000109511	ANXA10	135.485	3.29888	1.33927e-13	15.9018	30.5837	230.741	264.712
ENSG00000149295	DRD2	20.6441	3.24156	NA	0	8.49548	22.7491	51.332
ENSG00000166257	SCN3B	74.4689	3.21727	8.10743e-08	10.6012	16.991	135.411	134.872
ENSG00000124882	EREG	1411.36	3.17783	1.58909e-46	40.2845	478.296	1302.11	3824.74
ENSG00000149968	MMP3	6037.5	3.16278	8.7416e-98	121.913	1940.37	3860.84	18226.9
ENSG00000172020	GAP43	22.0878	3.13405	NA	11.6613	2.54865	51.9979	22.1432
ENSG00000171450	CDK5R2	19.3009	3.11873	NA	8.48094	2.54865	38.9984	27.1758
ENSG00000113532	ST8SIA4	44.4425	3.08483	0.000136206	6.3607	11.8937	92.0796	67.4362
ENSG00000159708	LRRC36	37.8217	3.07442	0.000356398	4.24047	10.1946	56.331	80.5208
ENSG00000011347	SYT7	256.746	3.04538	2.62789e-16	65.7273	53.5215	622.891	284.842
ENSG00000153495	TEX29	100.537	3.01719	1.16033e-08	64.6672	11.0441	231.824	94.612
ENSG00000104722	NEFM	296.239	3.00802	8.34466e-21	51.9458	65.4152	393.234	674.362
ENSG00000137033	IL33	862.584	2.98817	2.45232e-32	29.6833	331.324	842.799	2246.53
ENSG00000205364	MT1M	16.6846	2.9574	NA	2.12023	5.09729	30.3321	29.1888
ENSG00000089199	CHGB	65.2851	2.95694	2.84535e-06	9.54106	17.8405	102.912	130.846
ENSG00000123595	RAB9A	980.371	2.91444	3.05997e-52	243.827	223.431	1759.26	1694.96
ENSG00000147509	RGS20	459.245	2.90611	5.28043e-28	90.11	121.485	864.465	760.922
ENSG00000243742	RPLP0P2	619.524	2.8598	8.59387e-05	144.176	161.414	1440.77	731.733
ENSG00000104381	GDAP1	498.491	2.8458	1.78994e-22	172.799	95.999	766.969	958.198
ENSG00000151789	ZNF385D	31.9951	2.7929	0.00356493	4.24047	11.0441	56.331	56.3646
ENSG00000060718	COL11A1	233.409	2.76142	1.05923e-15	162.198	31.4333	542.728	197.276
ENSG00000125966	MMP24	172.49	2.7383	5.84994e-12	62.5469	36.5306	284.905	305.979
ENSG00000187957	DNER	47.2898	2.64592	0.0012761	2.12023	23.7874	59.5809	103.671
ENSG00000125848	FLRT3	872.517	2.64255	7.97107e-41	171.739	271.855	1303.2	1743.28
ENSG00000269951	RP11-797A18.6	22.2304	2.6417	NA	3.18035	8.49548	38.9984	38.2474
ENSG00000006283	CACNA1G	23.4444	2.63306	NA	11.6613	4.24774	33.582	44.2865
ENSG00000105855	ITGB8	3439.5	2.6251	3.16427e-59	1165.07	892.875	7006.71	4693.36
ENSG00000185862	EVI2B	124.875	2.61371	7.57547e-08	11.6613	54.3711	179.826	253.641
ENSG00000118785	SPP1	43.6712	2.60108	0.00101475	12.7214	12.7432	88.8297	60.3906
ENSG00000197457	STMN3	2087.27	2.56482	1.71666e-58	848.094	509.729	3948.59	3042.68
ENSG00000135114	OASL	481.329	2.55054	4.48989e-20	104.952	168.211	901.297	750.857
ENSG00000135744	AGT	750.832	2.51771	6.19256e-26	331.817	183.502	1702.93	785.078
ENSG00000214814	FER1L6	421.169	2.51393	1.02167e-21	65.7273	161.414	597.976	859.56
ENSG00000163288	GABRB1	521.846	2.51273	0.00176236	75.2683	232.776	934.879	844.462
ENSG00000171873	ADRA1D	50.6225	2.4971	0.000738444	29.6833	10.1946	93.1629	69.4492
ENSG00000229894	GK3P	36.3002	2.49568	0.00700652	5.30059	16.1414	70.4138	53.345
ENSG00000080573	COL5A3	1937.95	2.48129	1.46079e-50	903.22	474.048	4023.34	2351.21
ENSG00000127585	FBXL16	53.3386	2.4382	0.000552715	13.7815	18.6901	95.3294	85.5534
ENSG00000198797	BRINP2	48.0354	2.42462	0.00526739	9.54106	20.3892	115.912	46.2995
ENSG00000114771	AADAC	60.3703	2.40553	0.000445432	5.30059	29.7342	72.5804	133.866
ENSG00000171860	C3AR1	99.067	2.39821	2.10649e-06	25.4428	35.681	170.076	165.068
ENSG00000110435	PDHX	1015.88	2.37821	2.08928e-36	268.21	350.014	1519.85	1925.45
ENSG00000137869	CYP19A1	23.02	2.36312	NA	4.24047	8.49548	25.9989	53.345
ENSG00000187193	MT1X	605.719	2.33416	3.26889e-23	142.056	237.024	973.877	1069.92
ENSG00000196611	MMP1	27835.9	2.32898	2.60403e-05	3180.35	14607.1	37829.5	55726.4
ENSG00000137491	SLCO2B1	55.606	2.3259	0.000946261	10.6012	20.3892	59.5809	131.853
ENSG00000260918	RP11-731J8.2	208.305	2.30327	2.80375e-10	54.066	82.4062	372.651	324.096
ENSG00000081087	OSTM1	3111.01	2.28917	1.29566e-54	874.597	1136.7	4761.06	5671.69
ENSG00000072041	SLC6A15	3232.39	2.28754	0.00823591	244.887	2072.05	4061.25	6551.38
ENSG00000146374	RSPO3	98.8614	2.27452	9.02173e-06	13.7815	46.7252	124.578	210.361
ENSG00000154736	ADAMTS5	2545.76	2.25129	0.00033501	343.478	1374.57	3738.43	4726.57
ENSG00000179399	GPC5	39.2212	2.24964	0.00722939	12.7214	14.4423	69.3305	60.3906
ENSG00000057657	PRDM1	1681.91	2.22425	1.30072e-05	270.33	858.893	2516.48	3081.93
ENSG00000170961	HAS2	1355.76	2.22395	3.87733e-37	363.62	537.764	2064.75	2456.89
ENSG00000169908	TM4SF1	12995.9	2.2116	1.47721e-39	3000.13	5779.48	21140.4	22063.7
ENSG00000164251	F2RL1	1846.18	2.20787	4.75346e-31	594.726	714.47	3383.11	2692.42
ENSG00000164620	RELL2	301.37	2.19629	1.1074e-13	87.9897	119.786	486.397	511.307
ENSG00000109158	GABRA4	99.0494	2.18713	1.28712e-05	42.4047	33.1324	178.743	141.918
ENSG00000141441	GAREM	2471.11	2.14394	2.95119e-44	508.856	1123.1	3210.87	5041.61
ENSG00000144339	TMEFF2	825.43	2.12653	9.16486e-15	146.296	439.217	1258.78	1457.43
ENSG00000188064	WNT7B	142.914	2.12286	3.373e-07	76.3284	44.1765	258.906	192.243
ENSG00000124171	PARD6B	108.062	2.12116	7.42647e-05	16.9619	60.3179	165.743	189.224
ENSG00000136842	TMOD1	481.746	2.11724	4.01507e-15	175.979	190.299	917.546	643.16
ENSG00000110002	VWA5A	2894.84	2.10431	4.07182e-29	421.927	1603.95	3744.93	5808.57
ENSG00000144891	AGTR1	173.367	2.10271	3.15375e-08	64.6672	67.1143	298.988	262.699
ENSG00000163888	CAMK2N2	62.148	2.08531	0.00130942	15.9018	28.0351	89.913	114.742
ENSG00000154639	CXADR	229.999	2.08332	2.99845e-10	98.5909	84.1053	405.15	332.148
ENSG00000147883	CDKN2B	3035.28	2.07571	8.08565e-45	1084.5	1201.26	4794.64	5060.73
ENSG00000122877	EGR2	263.921	2.03564	4.7659e-11	100.711	105.344	427.899	421.728
ENSG00000211772	TRBC2	55.4511	2.02785	0.00407688	26.5029	20.3892	110.495	64.4167
ENSG00000087494	PTHLH	124.231	2.02748	1.62883e-05	65.7273	39.9288	180.909	210.361
ENSG00000272520	CTD-2044J15.2	217.293	2.02697	4.17973e-09	79.5088	90.9017	372.651	326.109
ENSG00000177822	AC108142.1	68.4852	1.99963	0.00202651	53.0059	17.8405	110.495	92.5989
ENSG00000174672	BRSK2	52.2073	1.99802	0.00523346	22.2625	20.3892	86.6631	79.5143
ENSG00000196208	GREB1	75.463	1.97228	0.000983529	43.4648	24.6369	116.995	116.755
ENSG00000163734	CXCL3	3143.27	1.97023	6.33902e-25	298.953	2085.64	3175.12	7013.36
ENSG00000168389	MFSD2A	572.267	1.96662	4.68255e-18	167.499	268.457	825.466	1027.65
ENSG00000204954	C12orf73	214.878	1.95921	2.12269e-08	64.6672	102.795	334.736	357.311
ENSG00000175471	MCTP1	373.248	1.94725	1.0381e-11	51.9458	225.98	428.983	786.085
ENSG00000137266	SLC22A23	743.509	1.94719	2.33685e-20	240.647	344.067	1134.2	1255.12
ENSG00000177272	KCNA3	159.879	1.94333	1.18204e-05	98.5909	52.672	356.402	131.853
ENSG00000118777	ABCG2	367.533	1.93676	3.07521e-12	107.072	166.511	451.732	744.818
ENSG00000138623	SEMA7A	911.71	1.92505	2.64952e-23	474.933	339.819	1558.85	1273.24
ENSG00000189320	FAM180A	152.78	1.90304	2.50333e-05	147.356	36.5306	248.073	179.159
ENSG00000161048	NAPEPLD	199.182	1.90099	9.28284e-08	86.9296	84.1053	335.82	289.875
ENSG00000138646	HERC5	261.977	1.88093	1.73012e-09	66.7874	135.078	334.736	511.307
ENSG00000102174	PHEX	73.6002	1.8763	0.00197688	33.9238	28.8846	100.746	130.846
ENSG00000125744	RTN2	649.079	1.87374	5.98494e-18	349.839	248.918	1130.95	866.605
ENSG00000099822	HCN2	174.298	1.85852	1.83254e-06	96.4707	64.5657	265.406	270.751
ENSG00000134321	RSAD2	64.9444	1.8152	0.00483243	34.9839	25.4865	99.6626	99.6445
ENSG00000101670	LIPG	323.212	1.8148	4.74696e-06	43.4648	240.422	432.232	576.73
ENSG00000163735	CXCL5	5537.3	1.8148	0.0018376	194.001	4760.87	3324.61	13869.7
ENSG00000186417	GLDN	68.8672	1.81206	0.00379479	25.4428	31.4333	87.7464	130.846
ENSG00000010270	STARD3NL	1587.58	1.80792	1.16936e-26	742.082	694.931	2606.39	2306.92
ENSG00000181634	TNFSF15	1498.38	1.79444	1.18318e-23	426.167	822.363	2105.91	2639.07
ENSG00000008300	CELSR3	308.565	1.79414	6.50515e-10	111.312	149.521	427.899	545.529
ENSG00000072274	TFRC	13145.1	1.79357	3.48108e-39	4957.11	6433.63	20052.8	21136.7
ENSG00000107731	UNC5B	1921.76	1.79164	2.27099e-28	931.843	835.956	3166.45	2752.81
ENSG00000157680	DGKI	650.593	1.79093	3.83213e-14	252.308	293.944	821.133	1234.99
ENSG00000261578	RP11-21L23.2	228.984	1.7625	7.90014e-07	93.2903	114.689	402.984	304.973
ENSG00000006432	MAP3K9	172.352	1.75492	5.47918e-06	118.733	62.017	289.238	219.419
ENSG00000145703	IQGAP2	62.1759	1.75303	0.00770666	24.3827	30.5837	92.0796	101.658
ENSG00000168300	PCMTD1	1389.55	1.75078	1.0133e-21	598.966	635.462	1914.17	2409.59
ENSG00000110799	VWF	70.9929	1.74362	0.00502249	42.4047	28.8846	132.161	80.5208
ENSG00000185634	SHC4	333.359	1.74128	1.75809e-09	102.831	185.202	477.731	567.672
ENSG00000128917	DLL4	743.421	1.73125	1.08316e-13	177.04	464.703	1020.46	1311.48
ENSG00000188916	FAM196A	105.736	1.73008	0.00384321	40.2845	57.7693	224.241	100.651
ENSG00000109819	PPARGC1A	92.5744	1.72829	0.00186585	25.4428	56.0702	140.828	147.957
ENSG00000114405	C3orf14	414.171	1.72308	4.26079e-11	185.521	199.644	671.639	599.88
ENSG00000178146	RP1-232L22__B.1	501.323	1.70882	5.12031e-10	128.274	313.483	716.054	847.482
ENSG00000139505	MTMR6	1806.61	1.70533	3.55889e-25	669.994	946.397	2609.64	3000.41
ENSG00000135218	CD36	330.832	1.70231	1.14979e-07	84.8094	208.989	480.98	548.548
ENSG00000104321	TRPA1	39185.7	1.69826	2.65504e-33	14289.3	21125.7	58851.8	62476.1
ENSG00000103647	CORO2B	2299.79	1.69045	6.62167e-19	1095.1	1121.4	4097	2885.67
ENSG00000204767	FAM196B	297.128	1.68765	4.74286e-08	126.154	152.919	490.73	418.708
ENSG00000133107	TRPC4	84.2168	1.68723	0.00769541	66.7874	27.1855	103.996	138.898
ENSG00000137393	RNF144B	256.161	1.68608	1.0379e-07	109.192	128.282	384.568	402.604
ENSG00000196549	MME	5210.33	1.67434	4.10278e-33	2709.66	2394.03	8333.74	7403.89
ENSG00000155970	MICU3	682.146	1.67302	4.34751e-14	283.051	335.572	899.13	1210.83
ENSG00000132612	VPS4A	1857.68	1.67005	2.01764e-24	869.296	905.619	2899.97	2755.83
ENSG00000177614	PGBD5	258.512	1.66885	1.64941e-07	110.252	132.53	399.734	391.533
ENSG00000095303	PTGS1	6360.62	1.66574	7.093e-27	3433.72	2925	11124.3	7959.48
ENSG00000164823	OSGIN2	2164.69	1.66529	1.28262e-25	501.436	1346.53	2495.9	4314.91
ENSG00000059804	SLC2A3	5766.06	1.6638	1.44631e-33	2676.8	2812.85	8704.23	8870.38
ENSG00000177380	PPFIA3	119.489	1.659	0.0003543	63.607	55.2206	196.075	163.055
ENSG00000125845	BMP2	5363.75	1.64812	0.00106083	1414.2	2842.59	4884.55	12313.6
ENSG00000106025	TSPAN12	481.703	1.64697	6.2962e-11	112.372	284.599	482.064	1047.78
ENSG00000139324	TMTC3	1545.79	1.64596	1.5976e-20	693.317	755.249	2101.58	2633.03
ENSG00000072832	CRMP1	642.35	1.62848	1.38774e-11	637.131	187.75	1295.61	448.904
ENSG00000136521	NDUFB5	1240.4	1.62785	7.26372e-19	579.884	629.515	1958.59	1793.6
ENSG00000019991	HGF	24559.9	1.62642	2.66992e-29	7438.84	15001.3	33661	42138.6
ENSG00000095209	TMEM38B	884.322	1.62379	1.46503e-16	294.713	506.331	1158.04	1578.21
ENSG00000047648	ARHGAP6	1720.63	1.62362	5.42522e-21	460.091	1081.48	2178.49	3162.46
ENSG00000123610	TNFAIP6	1786.02	1.61734	1.00628e-19	517.337	1114.61	2407.07	3105.08
ENSG00000196449	YRDC	957.35	1.59547	9.87446e-17	400.724	509.729	1321.61	1597.33
ENSG00000072506	HSD17B10	1736.69	1.58979	8.51299e-22	835.372	886.929	2636.73	2587.74
ENSG00000148680	HTR7	273.027	1.58928	7.38997e-07	44.5249	180.104	225.324	642.154
ENSG00000130513	GDF15	18603.8	1.58803	1.00178e-30	5022.84	11937	23172.6	34282.7
ENSG00000196932	TMEM26	161.577	1.58794	6.58153e-05	72.088	84.1053	226.407	263.706
ENSG00000182199	SHMT2	3682.37	1.58711	6.55695e-28	2037.55	1745.82	5699.18	5246.94
ENSG00000170498	KISS1	136.349	1.58654	0.000305282	43.4648	83.2557	184.159	234.517
ENSG00000141682	PMAIP1	2144.33	1.57083	7.25787e-23	829.012	1190.22	2792.72	3765.36
ENSG00000164171	ITGA2	26544.2	1.56909	7.11303e-25	6115.82	18485.3	32265.8	49309.9
ENSG00000236453	AC003092.1	172.455	1.56554	7.13493e-05	28.6232	119.786	154.91	386.5
ENSG00000120437	ACAT2	1774	1.56136	2.15473e-21	1129.02	796.876	2906.46	2263.64
ENSG00000140323	DISP2	185.888	1.54538	4.16182e-05	115.553	84.1053	275.155	268.738
ENSG00000157224	CLDN12	1166.94	1.5425	1.52228e-16	531.119	615.073	1558.85	1962.7
ENSG00000119917	IFIT3	2741.63	1.5395	9.34385e-23	1249.88	1501.15	4108.92	4106.56
ENSG00000050393	MCUR1	908.09	1.53917	3.03569e-15	407.085	491.889	1273.95	1459.44
ENSG00000106537	TSPAN13	767.478	1.53103	1.08353e-13	290.472	445.163	996.626	1337.65
ENSG00000164647	STEAP1	157.517	1.52765	0.000318279	51.9458	101.946	228.574	247.602
ENSG00000123892	RAB38	252.044	1.52452	2.39211e-06	104.952	140.175	328.237	434.812
ENSG00000172331	BPGM	1944.36	1.52394	2.32417e-20	1084.5	954.892	2839.3	2898.75
ENSG00000135047	CTSL	11843.9	1.52286	7.16505e-31	5299.53	6496.5	16492	19087.5
ENSG00000080819	CPOX	872.194	1.52171	1.67141e-14	403.905	476.597	1269.61	1338.66
ENSG00000173262	SLC2A14	104.099	1.52098	0.00257339	55.1261	52.672	150.577	158.022
ENSG00000185386	MAPK11	639.042	1.52097	4.26026e-12	447.37	278.652	1041.04	789.104
ENSG00000139266	2009-03-01	359.717	1.52028	4.93725e-08	151.597	207.29	525.395	554.587
ENSG00000176490	DIRAS1	616.059	1.51205	1.35155e-11	453.73	262.51	1046.46	701.538
ENSG00000113369	ARRDC3	3207.01	1.50991	5.31405e-24	1302.88	1829.08	4180.41	5515.68
ENSG00000146858	ZC3HAV1L	178.935	1.50276	7.96703e-05	69.9677	106.194	242.657	296.921
ENSG00000153094	BCL2L11	804.351	1.50151	1.3553e-11	538.54	371.253	1444.02	863.586
ENSG00000179115	FARSA	1816.4	1.49639	9.93745e-20	807.809	1029.65	2584.73	2843.39
ENSG00000171223	JUNB	5095.7	1.49583	6.67408e-22	2476.43	2830.7	8026.09	7049.6
ENSG00000165661	QSOX2	2234.72	1.49095	1.08436e-19	885.198	1347.38	3137.21	3569.09
ENSG00000198814	GK	8717.46	1.49092	3.93481e-26	2763.73	5681.78	11139.5	15284.9
ENSG00000164220	F2RL2	5460.21	1.49045	2.7464e-24	3606.52	2508.72	8235.16	7490.45
ENSG00000154262	ABCA6	107.524	1.47723	0.00496274	28.6232	78.1585	145.161	178.152
ENSG00000143320	CRABP2	137.633	1.47692	0.00147931	151.597	41.6279	269.739	87.5664
ENSG00000173801	JUP	16638	1.4758	7.26701e-18	5997.08	10907.4	24799.7	24847.7
ENSG00000079263	SP140	143.093	1.47293	0.000654081	56.1862	83.2557	172.243	260.686
ENSG00000162595	DIRAS3	212.254	1.46653	0.000107095	122.974	111.291	380.234	234.517
ENSG00000230204	FTH1P5	120.683	1.46145	0.00188607	75.2683	58.6188	178.743	170.1
ENSG00000250979	RP11-656G20.1	557.406	1.4601	1.49833e-09	238.526	336.421	823.3	831.378
ENSG00000181744	C3orf58	649.062	1.45233	1.5366e-10	261.849	378.049	776.718	1179.63
ENSG00000174405	LIG4	732.29	1.44833	8.56655e-11	300.013	421.376	859.048	1348.72
ENSG00000119541	VPS4B	1712.18	1.44646	5.77634e-18	865.056	936.202	2369.15	2678.32
ENSG00000138594	TMOD3	4331.04	1.44385	1.22173e-23	2121.29	2408.47	5945.09	6849.3
ENSG00000125740	FOSB	162.746	1.44058	0.00158053	68.9076	85.8044	157.077	339.194
ENSG00000231672	DIRC3	100.68	1.43826	0.00569587	67.8475	48.4243	164.66	121.788
ENSG00000198794	SCAMP5	154.948	1.43771	0.000691541	90.11	82.4062	261.073	186.204
ENSG00000122420	PTGFR	179.461	1.43707	0.000318692	60.4267	122.335	250.24	284.842
ENSG00000080493	SLC4A4	2545.58	1.43265	1.44595e-20	954.106	1586.11	3162.12	4479.98
ENSG00000159399	HK2	3969.44	1.43083	8.59991e-14	1777.82	2162.1	4382.99	7554.87
ENSG00000261705	RP11-61A14.2	113.46	1.42923	0.00344804	51.9458	64.5657	144.077	193.25
ENSG00000197355	UAP1L1	1277.9	1.42387	3.6595e-15	823.711	628.666	1896.84	1762.4
ENSG00000136052	SLC41A2	216.956	1.41668	6.21971e-05	119.793	119.786	343.403	284.842
ENSG00000093134	VNN3	240.013	1.41335	0.000305568	24.3827	227.679	218.824	489.164
ENSG00000187134	AKR1C1	7355.44	1.41326	4.45396e-25	3301.21	4403.21	10109.3	11608.1
ENSG00000183160	TMEM119	1519.37	1.41214	7.50575e-14	1060.12	733.16	2648.64	1635.58
ENSG00000152661	GJA1	25860.6	1.39948	1.98936e-27	12539.1	15005.6	35431.1	40466.7
ENSG00000177283	FZD8	1321.4	1.39829	8.34082e-11	287.292	1071.28	1556.69	2370.33
ENSG00000125148	MT2A	53571.9	1.39708	7.00344e-16	17399.7	38310.4	72749.4	85828.2
ENSG00000073756	PTGS2	14251.6	1.39605	1.42953e-20	1980.3	12133.3	12377.7	30515.4
ENSG00000169715	MT1E	5978.54	1.39151	1.85839e-15	2072.53	4173.83	8229.75	9438.05
ENSG00000229644	NAMPTL	2036.53	1.38718	1.11843e-17	498.255	1498.6	2137.33	4011.95
ENSG00000124813	RUNX2	375.256	1.38174	6.39241e-07	233.226	192.847	525.395	549.555
ENSG00000151632	AKR1C2	1196.67	1.38134	4.513e-14	603.207	686.435	1610.85	1886.2
ENSG00000106772	PRUNE2	1271.86	1.37413	6.73712e-14	1207.47	499.534	2052.83	1327.59
ENSG00000162493	PDPN	331.301	1.3739	5.99114e-05	261.849	149.521	652.14	261.693
ENSG00000108984	MAP2K6	286.158	1.36994	1.34119e-05	220.504	133.379	491.813	298.934
ENSG00000105835	NAMPT	27883.6	1.36521	3.50618e-26	7236.36	20367.9	29287.8	54642.4
ENSG00000171724	VAT1L	2724.63	1.35961	7.47928e-19	2492.34	1118.01	4473.98	2814.2
ENSG00000120594	PLXDC2	794.176	1.35868	2.80375e-10	622.289	368.704	1371.44	814.267
ENSG00000187608	ISG15	2983.66	1.35849	5.8238e-15	1491.59	1824.83	4636.48	3981.75
ENSG00000182504	CEP97	535.236	1.3583	9.67419e-09	205.663	346.616	644.557	944.107
ENSG00000158050	DUSP2	125.243	1.3546	0.00351703	54.066	79.008	163.577	204.322
ENSG00000099810	MTAP	1290.3	1.35401	2.12987e-13	543.84	837.655	1764.68	2015.03
ENSG00000185875	THNSL1	216.799	1.35259	0.000113308	99.651	132.53	282.738	352.279
ENSG00000143878	RHOB	6316.4	1.34853	9.66615e-16	3622.42	3629.27	10372.5	7641.43
ENSG00000054356	PTPRN	1035.17	1.34604	1.06352e-10	425.107	695.78	1480.86	1538.95
ENSG00000137331	IER3	17789.3	1.34357	6.91329e-24	5137.33	13013.4	20049.5	32957.2
ENSG00000186687	LYRM7	438.937	1.33779	1.65081e-07	219.444	265.059	610.975	660.271
ENSG00000004139	SARM1	910.075	1.33685	4.15181e-11	512.037	526.72	1387.69	1213.85
ENSG00000175352	NRIP3	1274.3	1.33586	1.08316e-13	639.251	758.647	1695.35	2003.96
ENSG00000152049	KCNE4	1001.19	1.33429	2.73861e-12	506.736	598.932	1368.19	1530.9
ENSG00000198720	ANKRD13B	477.723	1.33372	1.26532e-07	295.773	263.36	752.886	598.874
ENSG00000115008	IL1A	1218.95	1.33141	1.36953e-12	205.663	1015.21	1083.29	2571.63
ENSG00000120149	MSX2	716.366	1.33088	4.4526e-08	250.188	521.623	981.46	1112.19
ENSG00000188042	ARL4C	1853.71	1.32927	6.28754e-15	1319.85	940.45	3027.79	2126.76
ENSG00000134265	NAPG	681.201	1.32461	1.83094e-09	332.877	423.925	969.544	998.458
ENSG00000138669	PRKG2	371.578	1.3244	5.43192e-05	83.7493	316.882	449.565	636.115
ENSG00000018408	WWTR1	5906.68	1.3226	1.05905e-18	2749.94	3785.59	8430.16	8661.02
ENSG00000148798	INA	1070.37	1.32122	3.63859e-12	582.004	618.471	1435.36	1645.64
ENSG00000164112	TMEM155	105.973	1.31793	0.00983298	58.3065	62.017	150.577	152.99
ENSG00000188522	FAM83G	1337.97	1.31572	9.69941e-14	633.95	833.407	1766.84	2117.7
ENSG00000154310	TNIK	1487.6	1.31076	2.57315e-13	967.887	810.469	2358.32	1813.73
ENSG00000102218	RP2	467.666	1.30927	1.71271e-07	242.767	284.599	661.89	681.407
ENSG00000272841	RP3-428L16.2	298.078	1.30597	0.00091948	84.8094	252.316	449.565	405.624
ENSG00000119922	IFIT2	1333.91	1.30308	1.72644e-13	776.006	765.443	1897.92	1896.27
ENSG00000104643	MTMR9	1410.08	1.30247	8.74091e-14	837.493	800.275	2011.67	1990.88
ENSG00000145391	SETD7	4248.16	1.30114	1.12555e-17	1930.47	2778.87	5862.76	6420.53
ENSG00000108523	RNF167	1779.2	1.30113	5.17008e-15	973.188	1060.24	2534.9	2548.48
ENSG00000172927	MYEOV	198.62	1.29749	0.00057265	90.11	131.68	283.822	288.868
ENSG00000137819	PAQR5	790.618	1.29387	1.59163e-08	174.919	666.046	859.048	1462.46
ENSG00000104866	PPP1R37	1322.27	1.29111	5.82616e-13	814.17	750.151	1983.5	1741.26
ENSG00000247626	MARS2	536.453	1.28933	5.97714e-08	215.204	358.509	638.057	934.042
ENSG00000154678	PDE1C	869.788	1.28096	3.3509e-10	396.484	574.295	1180.79	1327.59
ENSG00000151572	ANO4	390.617	1.27797	2.10703e-06	261.849	212.387	584.976	503.255
ENSG00000270696	RP11-342K6.1	135.079	1.27576	0.00552061	68.9076	86.6539	202.575	182.178
ENSG00000135862	LAMC1	34346.3	1.27574	3.5169e-23	21667.7	19307.7	49920.1	46489.7
ENSG00000136999	NOV	442.581	1.27482	5.25425e-05	174.919	329.625	690.055	575.724
ENSG00000096433	ITPR3	1145.8	1.2739	1.27464e-10	690.136	674.541	1799.34	1419.18
ENSG00000128578	STRIP2	376.646	1.26965	1.20276e-05	178.1	252.316	556.811	519.359
ENSG00000113638	TTC33	242.859	1.26867	0.000153842	130.394	146.972	320.654	373.415
ENSG00000143630	HCN3	208.126	1.26862	0.000443915	132.515	116.388	295.738	287.862
ENSG00000179750	APOBEC3B	595.293	1.2665	4.27086e-08	233.226	419.677	753.969	974.302
ENSG00000168917	SLC35G2	708.61	1.26573	7.47653e-09	293.653	469.8	817.883	1253.11
ENSG00000047634	SCML1	1225.86	1.26565	4.29066e-12	535.359	807.071	1490.61	2070.39
ENSG00000136158	SPRY2	2001.93	1.26134	1.91723e-13	618.048	1544.48	2348.57	3496.62
ENSG00000226564	FTH1P20	816.873	1.26054	6.90743e-09	449.49	509.729	1240.37	1067.91
ENSG00000128203	ASPHD2	120.068	1.26021	0.00932803	77.3886	66.2648	162.493	174.126
ENSG00000146006	LRRTM2	168.748	1.25942	0.00195953	75.2683	108.742	196.075	294.908
ENSG00000213190	MLLT11	4169.33	1.25858	3.13845e-17	2588.81	2419.51	6284.16	5384.83
ENSG00000115935	WIPF1	843.973	1.25853	5.59034e-10	522.638	482.543	1184.04	1186.68
ENSG00000123689	G0S2	537.654	1.25563	0.000925012	86.9296	553.906	625.058	884.723
ENSG00000110328	GALNT18	264.371	1.25433	9.83211e-05	189.761	140.175	395.401	332.148
ENSG00000173114	LRRN3	679.553	1.24962	1.69474e-06	208.843	459.606	575.227	1474.54
ENSG00000183876	ARSI	572.242	1.24671	1.93986e-06	403.905	314.333	987.96	582.769
ENSG00000091844	RGS17	1706.83	1.2459	5.35584e-13	738.902	1130.75	1996.5	2961.15
ENSG00000089225	TBX5	634.919	1.24509	2.83458e-08	388.003	373.801	928.379	849.495
ENSG00000142634	EFHD2	2946.31	1.24195	1.40163e-13	1424.8	1980.3	4231.33	4148.84
ENSG00000152749	GPR180	499.756	1.23538	1.43351e-06	302.133	287.147	633.724	776.019
ENSG00000155189	AGPAT5	1226.03	1.23457	3.53891e-10	499.315	886.079	1632.52	1886.2
ENSG00000198513	ATL1	694.5	1.23377	2.46563e-08	456.911	398.438	1068.12	854.527
ENSG00000166900	STX3	1581.81	1.23181	4.71921e-13	903.22	964.237	2171.99	2287.8
ENSG00000078246	TULP3	1168.2	1.2312	2.30391e-10	628.65	750.151	1713.76	1580.22
ENSG00000198689	SLC9A6	817.619	1.23058	1.82144e-09	441.009	511.428	1094.12	1223.92
ENSG00000225921	NOL7	1503.53	1.23038	1.03913e-12	750.563	970.184	1940.17	2353.22
ENSG00000135919	SERPINE2	5800.02	1.22871	4.05178e-11	1677.11	4869.61	7209.29	9444.09
ENSG00000113319	RASGRF2	3614.97	1.22744	7.59235e-14	1108.88	2886.77	4268.16	6196.08
ENSG00000118402	ELOVL4	425.346	1.22703	2.89848e-06	203.543	277.802	527.562	692.479
ENSG00000106853	PTGR1	5244.18	1.22648	7.67942e-16	3020.27	3127.19	6693.64	8135.62
ENSG00000134532	SOX5	364.672	1.22366	0.000151718	249.128	191.998	425.733	591.828
ENSG00000138613	APH1B	725.582	1.22191	4.40131e-08	409.205	458.756	1082.21	952.159
ENSG00000088826	SMOX	3992.74	1.21926	3.1897e-12	1065.42	3388	4587.73	6929.82
ENSG00000111424	VDR	1020.49	1.21926	2.09863e-07	698.617	543.711	1225.2	1614.44
ENSG00000163013	FBXO41	534.749	1.21494	3.65395e-07	348.779	307.537	753.969	728.713
ENSG00000085382	HACE1	1445.69	1.21476	8.7388e-11	747.383	903.919	1728.93	2402.54
ENSG00000196460	RFX8	150.777	1.21314	0.00506444	45.585	118.937	166.827	271.758
ENSG00000126709	IFI6	3155.5	1.21187	8.17979e-11	1837.18	2001.54	5048.13	3735.16
ENSG00000107443	CCNJ	1084.1	1.2082	2.30623e-10	538.54	705.125	1345.45	1747.3
ENSG00000065413	ANKRD44	190.943	1.20773	0.00146918	111.312	118.087	268.656	265.719
ENSG00000111911	HINT3	501.615	1.20681	8.89522e-07	267.15	318.581	646.724	774.006
ENSG00000138162	TACC2	1807.9	1.20604	1.75809e-09	1026.19	1168.13	2864.22	2173.06
ENSG00000136546	SCN7A	154.694	1.20485	0.0064572	225.805	43.327	261.073	88.5729
ENSG00000143786	CNIH3	348.802	1.2032	2.52437e-05	256.548	190.299	528.645	419.715
ENSG00000165434	PGM2L1	940.008	1.19628	6.74861e-07	520.518	623.569	1519.85	1096.09
ENSG00000065621	GSTO2	170.56	1.19371	0.00541497	73.1481	127.432	249.157	232.504
ENSG00000057757	PITHD1	989.212	1.18904	1.24786e-09	560.802	631.214	1390.94	1373.89
ENSG00000077585	GPR137B	848.606	1.18696	7.34859e-09	558.682	502.083	1257.7	1075.96
ENSG00000136867	SLC31A2	341.541	1.18506	4.08414e-05	190.821	215.785	445.232	514.327
ENSG00000175348	TMEM9B	1082.97	1.18485	1.36388e-09	715.579	624.418	1441.86	1550.03
ENSG00000057252	SOAT1	2237.54	1.18057	4.02197e-13	1414.2	1361.83	3283.45	2890.7
ENSG00000001626	CFTR	520.1	1.18048	5.46683e-06	274.57	326.227	596.892	882.71
ENSG00000121281	ADCY7	1307.67	1.17897	2.05216e-10	656.213	893.725	1788.51	1892.24
ENSG00000112972	HMGCS1	5484.74	1.17871	1.08537e-16	4138.7	3000.6	8334.83	6464.82
ENSG00000249992	TMEM158	18742.3	1.17745	2.24322e-12	7856.53	14201.9	26008.7	26902
ENSG00000150540	HNMT	633.49	1.17461	1.6765e-07	319.095	426.473	821.133	967.256
ENSG00000163686	ABHD6	360.393	1.17438	4.77623e-05	200.362	237.024	521.062	483.125
ENSG00000100522	GNPNAT1	1812.47	1.17212	1.57113e-12	949.865	1198.71	2361.57	2739.72
ENSG00000070961	ATP2B1	6487.92	1.16785	2.19715e-13	2778.57	4442.29	6925.47	11805.4
ENSG00000141756	FKBP10	19054.7	1.16591	2.4005e-16	12769.1	11396.7	29071.1	22981.6
ENSG00000231290	APCDD1L-AS1	178.604	1.16452	0.0052444	98.5909	109.592	198.242	307.992
ENSG00000183762	KREMEN1	3708.44	1.16254	4.90227e-12	2446.75	2257.25	5825.93	4303.84
ENSG00000088448	ANKRD10	4347.27	1.15864	1.52086e-14	2259.11	2962.38	5934.26	6233.32
ENSG00000033867	SLC4A7	3712.9	1.15567	1.53642e-13	1584.88	2608.11	4099.17	6559.43
ENSG00000135776	ABCB10	408.629	1.15518	3.42429e-05	240.647	251.466	497.23	645.173
ENSG00000139354	GAS2L3	630.58	1.15134	3.89696e-07	319.095	434.119	833.049	936.055
ENSG00000151743	AMN1	245.258	1.14947	0.000814094	144.176	152.919	305.488	378.448
ENSG00000105971	CAV2	1942.29	1.14931	4.26449e-12	1415.26	1099.32	2735.31	2519.3
ENSG00000084070	SMAP2	3952.66	1.14902	4.03498e-15	2014.22	2696.47	5100.13	5999.81
ENSG00000006625	GGCT	612.432	1.14511	1.0794e-06	388.003	370.403	786.468	904.853
ENSG00000150681	RGS18	245.83	1.14483	0.00480325	64.6672	229.378	309.821	379.454
ENSG00000184792	OSBP2	162.135	1.14282	0.00711954	124.034	88.353	217.741	218.413
ENSG00000114251	WNT5A	20965	1.14256	2.79125e-18	8848.8	15345.4	24667.6	34998.4
ENSG00000204991	SPIRE2	241.91	1.14189	0.000868091	156.897	149.521	354.236	306.986
ENSG00000146409	SLC18B1	1450.11	1.14101	8.58377e-11	631.83	1061.09	1774.43	2333.09
ENSG00000250657	RP11-1E6.1	274.231	1.14014	0.000807076	60.4267	221.732	205.825	608.939
ENSG00000232187	FTH1P7	432.761	1.13967	3.16391e-05	254.428	285.448	645.64	545.529
ENSG00000147224	PRPS1	2572.95	1.13887	1.33534e-12	1660.14	1598.85	3767.68	3265.12
ENSG00000198074	AKR1B10	769.992	1.13723	1.1206e-07	447.37	505.481	1084.37	1042.74
ENSG00000180875	GREM2	465.895	1.13507	0.000112691	129.334	417.128	548.144	768.974
ENSG00000204899	MZT1	362.907	1.13243	7.05782e-05	181.28	247.219	433.316	589.815
ENSG00000141429	GALNT1	2994.26	1.13185	1.49302e-13	1771.46	1915.73	3922.59	4367.25
ENSG00000272327	RP11-1002K11.1	1818.46	1.12952	4.20951e-07	426.167	1744.12	2052.83	3050.73
ENSG00000225138	CTD-2228K2.7	551.128	1.12893	2.43651e-05	253.368	369.554	558.977	1022.61
ENSG00000123496	IL13RA2	304.082	1.12439	0.00271614	45.585	326.227	298.988	545.529
ENSG00000004478	FKBP4	5173.49	1.12431	7.89554e-15	2291.97	3825.52	6421.74	8154.75
ENSG00000166557	TMED3	3766.02	1.12398	1.93098e-13	2688.46	2232.61	5672.1	4470.92
ENSG00000082996	RNF13	1601.28	1.12393	3.1945e-10	941.384	1019.46	1995.42	2448.84
ENSG00000164105	SAP30	341.641	1.12292	0.000116834	210.963	214.936	448.482	492.184
ENSG00000130958	SLC35D2	646.386	1.12166	6.51409e-07	466.452	375.5	899.13	844.462
ENSG00000196821	C6orf106	6713.65	1.12085	8.11755e-15	4111.14	4227.35	8639.23	9876.89
ENSG00000065833	ME1	4285.43	1.11839	7.97776e-14	2880.34	2584.33	5716.52	5960.55
ENSG00000139410	SDSL	319.414	1.11762	0.000207895	199.302	204.741	453.898	419.715
ENSG00000273290	CTC-297N7.8	165.044	1.11624	0.00732191	78.4487	119.786	212.325	249.615
ENSG00000197852	FAM212B	534.872	1.11529	3.57345e-06	359.38	327.076	747.47	705.564
ENSG00000183605	SFXN4	303.432	1.11487	0.000425593	181.28	191.148	367.235	474.066
ENSG00000134531	EMP1	11618.6	1.11379	5.90277e-16	7208.8	7484.52	16411.8	15369.4
ENSG00000151229	SLC2A13	262.918	1.11076	0.000745518	113.433	197.095	317.404	423.741
ENSG00000110218	PANX1	3355.7	1.11066	2.83872e-13	2158.4	2124.72	4779.47	4360.2
ENSG00000169398	PTK2	4373.49	1.10626	1.74315e-13	2698	2849.39	6224.58	5722.01
ENSG00000178860	MSC	3388.85	1.10469	2.05352e-12	1650.6	2467.94	4442.57	4994.3
ENSG00000243444	PALM2	235.416	1.10428	0.00295571	103.892	183.502	327.153	327.116
ENSG00000118985	ELL2	9086.95	1.10066	7.27954e-16	5595.3	5854.24	12102.5	12795.8
ENSG00000127564	PKMYT1	283.808	1.0991	0.00173075	92.2302	248.068	352.069	442.865
ENSG00000156711	MAPK13	599.735	1.09806	2.82777e-06	248.067	464.703	727.97	958.198
ENSG00000049130	KITLG	6320.1	1.09622	9.69478e-15	3075.4	4489.01	7532.11	10183.9
ENSG00000169429	IL8	35685.2	1.08954	3.36862e-12	5384.34	36332.6	28806.8	72217.1
ENSG00000185745	IFIT1	3139.11	1.0893	1.29869e-11	1787.36	2164.65	4399.24	4205.2
ENSG00000109738	GLRB	303.872	1.08819	0.000529113	188.701	192.847	376.985	456.956
ENSG00000143344	RGL1	1483.77	1.08443	5.94286e-10	826.892	1010.96	1884.92	2212.31
ENSG00000248092	NNT-AS1	334.453	1.08364	0.000264217	223.685	207.29	439.815	467.021
ENSG00000112175	BMP5	281.552	1.0832	0.000752412	111.312	222.582	329.32	462.995
ENSG00000138463	DIRC2	965.092	1.08111	4.70774e-08	631.83	609.126	1284.78	1334.63
ENSG00000108506	INTS2	617.694	1.08082	2.39839e-06	348.779	418.827	783.218	919.95
ENSG00000172840	PDP2	507.057	1.07962	1.27978e-05	270.33	352.563	628.308	777.026
ENSG00000138780	GSTCD	418.433	1.07924	0.000123214	213.084	308.386	579.56	572.704
ENSG00000223361	FTH1P10	3307.32	1.07753	7.27388e-13	2093.73	2142.56	4456.65	4536.34
ENSG00000064393	HIPK2	20217.6	1.07753	6.1556e-15	12958.9	12831.6	25941.5	29138.5
ENSG00000237264	FTH1P11	301.243	1.07616	0.000745052	199.302	186.051	373.735	445.884
ENSG00000089057	SLC23A2	2837.26	1.07407	2.82849e-12	1767.22	1858.81	3806.68	3916.33
ENSG00000163577	EIF5A2	712.801	1.07327	8.89522e-07	419.806	475.747	908.88	1046.77
ENSG00000109466	KLHL2	432.449	1.0729	5.82945e-05	201.422	326.227	544.894	657.251
ENSG00000131979	GCH1	366.753	1.07278	0.000196922	131.455	287.997	366.152	681.407
ENSG00000122641	INHBA	6282.67	1.07223	1.72644e-13	2140.38	5262.1	6923.3	10804.9
ENSG00000101003	GINS1	351.994	1.0686	0.000217444	175.979	256.564	441.982	533.45
ENSG00000136100	VPS36	1645.73	1.06817	6.04672e-10	1003.93	1083.17	2112.41	2383.42
ENSG00000121039	RDH10	5018.46	1.06808	1.75809e-09	3273.64	3088.96	5858.43	7852.79
ENSG00000139921	TMX1	1883.27	1.06621	6.50515e-10	1085.56	1260.73	2290.07	2896.74
ENSG00000137872	SEMA6D	2227.59	1.0623	3.81797e-11	908.521	1738.18	2501.31	3762.34
ENSG00000204116	CHIC1	532.435	1.06117	2.30726e-05	328.636	344.917	649.973	806.215
ENSG00000175040	CHST2	552.494	1.05672	1.26638e-05	231.106	436.668	656.473	885.729
ENSG00000110395	CBL	1893.88	1.05662	2.35698e-10	1077.08	1318.5	2491.57	2688.39
ENSG00000255737	AGAP2-AS1	559.617	1.05615	2.83428e-05	393.304	355.111	857.965	632.088
ENSG00000102743	SLC25A15	378.968	1.05553	0.000285384	153.717	308.386	467.981	585.789
ENSG00000175806	MSRA	538.474	1.05309	4.14385e-05	271.39	406.084	736.637	739.785
ENSG00000123643	SLC36A1	1743.73	1.05268	8.12289e-10	1305	1042.4	2379.99	2247.54
ENSG00000145012	LPP	3858.18	1.05234	4.35537e-12	2371.48	2614.06	5348.2	5098.98
ENSG00000174799	CEP135	454.492	1.05076	5.69764e-05	212.023	336.421	515.646	753.876
ENSG00000168461	RAB31	2045.44	1.04585	1.2559e-09	1306.06	1322.75	2542.48	3010.47
ENSG00000102531	FNDC3A	8739.98	1.04487	3.29026e-11	4287.11	6704.64	11732	12236.1
ENSG00000100612	DHRS7	2537.37	1.03984	4.14987e-11	1631.52	1682.11	3445.94	3389.93
ENSG00000156136	DCK	409.445	1.03912	0.000173407	226.865	295.643	554.644	560.626
ENSG00000184557	SOCS3	4622.16	1.03714	1.03855e-09	2152.04	3659	6157.42	6520.17
ENSG00000017483	SLC38A5	557.872	1.0368	0.000482033	361.5	382.297	924.046	563.646
ENSG00000100564	PIGH	432.197	1.03617	0.000117963	272.45	293.094	606.642	556.6
ENSG00000137133	HINT2	316.468	1.03197	0.000979607	208.843	202.193	387.818	467.021
ENSG00000228794	LINC01128	649.633	1.03186	1.11124e-05	342.418	483.393	869.881	902.84
ENSG00000186106	ANKRD46	406.616	1.03019	0.00043093	247.007	265.909	459.315	654.232
ENSG00000164603	C7orf60	612.442	1.02741	9.38354e-06	438.889	383.146	826.55	801.182
ENSG00000180667	YOD1	1019.81	1.02581	5.31723e-07	593.666	694.081	1199.2	1592.3
ENSG00000136868	SLC31A1	8022.35	1.02576	1.93098e-13	4063.43	6001.21	10016.1	12008.7
ENSG00000170425	ADORA2B	1509.49	1.02245	6.03587e-09	492.955	1288.76	1515.52	2740.73
ENSG00000118596	SLC16A7	212.074	1.02109	0.00727103	84.8094	163.963	207.992	391.533
ENSG00000110046	ATG2A	1898.43	1.01945	2.06381e-09	1078.14	1365.22	2514.31	2636.05
ENSG00000204520	MICA	1966.91	1.01818	2.96444e-09	1359.07	1286.22	2833.88	2388.45
ENSG00000133028	SCO1	932.581	1.01527	3.94367e-07	567.163	642.259	1201.37	1319.54
ENSG00000100292	HMOX1	2130.62	1.01393	7.44253e-09	1742.83	1260.73	3297.53	2221.37
ENSG00000158850	B4GALT3	1127.48	1.0047	4.03373e-07	720.88	779.036	1597.85	1412.13
ENSG00000164733	CTSB	78061.9	1.00345	1.46368e-13	53451.1	51769.8	110677	96349.2
ENSG00000121900	TMEM54	610.624	0.999471	2.94895e-05	467.512	381.447	912.129	681.407
ENSG00000167994	RAB3IL1	332.401	0.996649	0.00105773	263.969	203.042	497.23	365.363
ENSG00000186088	GSAP	269.626	0.996603	0.00348291	168.559	180.104	314.154	415.689
ENSG00000132613	MTSS1L	3790.96	0.996056	1.96731e-10	2864.44	2389.78	5588.69	4320.95
ENSG00000184992	BRI3BP	422.17	0.995372	0.000343121	179.16	350.014	511.312	648.193
ENSG00000145685	LHFPL2	7897.44	0.99516	9.4829e-13	5477.63	5199.24	10887.1	10025.8
ENSG00000176623	RMDN1	875.627	0.994585	3.38604e-06	601.087	564.95	1084.37	1252.1
ENSG00000072609	CHFR	1375.08	0.994184	8.54318e-08	1037.85	868.238	2016	1578.21
ENSG00000037042	TUBG2	376.546	0.992536	0.000546292	258.669	251.466	534.062	461.988
ENSG00000259863	SH3RF3-AS1	247.355	0.99103	0.00481235	130.394	179.255	275.155	404.617
ENSG00000198604	BAZ1A	2734.26	0.985807	6.09788e-10	1594.42	1936.12	3302.95	4103.54
ENSG00000114867	EIF4G1	16748.8	0.984388	1.59135e-13	10400.8	11703.4	21721	23169.9
ENSG00000136960	ENPP2	285.527	0.983248	0.00255538	217.324	176.706	372.651	375.428
ENSG00000174130	TLR6	398.329	0.980875	0.000478163	267.15	264.21	498.313	563.646
ENSG00000145777	TSLP	3283.46	0.980296	2.78539e-10	2029.06	2330.31	4412.24	4362.22
ENSG00000169826	CSGALNACT2	5073.97	0.976994	6.25105e-11	2359.82	3922.36	5510.69	8503
ENSG00000114529	C3orf52	478.922	0.97695	0.000184703	346.658	305.837	610.975	652.219
ENSG00000084444	KIAA1467	710.179	0.976131	2.05874e-05	582.004	421.376	929.462	907.872
ENSG00000255399	TBX5-AS1	1268.16	0.974851	1.19142e-07	875.657	846.15	1706.18	1644.64
ENSG00000187678	SPRY4	4012.88	0.974066	5.33568e-11	1799.02	3191.75	4447.99	6612.77
ENSG00000114796	KLHL24	1096.97	0.972637	4.19049e-07	726.18	744.204	1414.78	1502.72
ENSG00000186469	GNG2	6202.08	0.971656	1.92759e-11	3882.15	4397.26	8321.83	8207.08
ENSG00000109680	TBC1D19	792.79	0.970747	8.44033e-06	630.77	482.543	1044.29	1013.56
ENSG00000124875	CXCL6	506.197	0.970595	0.000176189	244.887	406.084	638.057	735.759
ENSG00000139719	VPS33A	558.422	0.969689	8.09743e-05	312.735	419.677	732.303	768.974
ENSG00000166398	KIAA0355	827.473	0.964838	4.5366e-06	554.441	567.498	1119.04	1068.91
ENSG00000069956	MAPK6	7384.46	0.963511	1.93668e-10	4830.95	4986.85	8911.14	10808.9
ENSG00000139329	LUM	4457.97	0.962701	4.36655e-09	3976.5	2524.86	5840.01	5490.51
ENSG00000078124	ACER3	569.05	0.96255	9.44232e-05	415.566	364.456	717.137	779.039
ENSG00000188419	CHM	1272.35	0.961993	2.78216e-07	792.968	888.628	1558.85	1848.96
ENSG00000006451	RALA	3221.97	0.961261	6.51827e-10	2020.58	2247.06	3969.17	4651.08
ENSG00000139637	C12orf10	1154.46	0.95485	8.30469e-07	715.579	834.257	1550.19	1517.82
ENSG00000169258	GPRIN1	1981.22	0.954788	1.24541e-07	1197.93	1463.77	2742.89	2520.3
ENSG00000169251	NMD3	1901.06	0.954499	3.35703e-07	1270.02	1265.83	2223.99	2844.4
ENSG00000141127	PRPSAP2	869.641	0.953298	5.15175e-06	552.321	620.17	1166.7	1139.37
ENSG00000171310	CHST11	414.282	0.952695	0.00103262	357.26	248.068	653.223	398.578
ENSG00000114631	PODXL2	561.194	0.952406	8.51469e-05	398.604	376.35	771.302	698.518
ENSG00000139405	RITA1	621.65	0.952316	4.66891e-05	388.003	446.862	824.383	827.351
ENSG00000170899	GSTA4	951.205	0.950423	2.26954e-05	832.192	564.1	1518.77	889.755
ENSG00000206527	PTPLB	831.584	0.949323	6.28457e-06	518.397	589.587	1036.71	1181.64
ENSG00000133805	AMPD3	4822.91	0.947797	1.35983e-08	2505.06	3857.8	6392.49	6536.28
ENSG00000137692	DCUN1D5	1671.79	0.944344	8.35733e-08	1074.96	1163.88	2052.83	2395.49
ENSG00000188786	MTF1	1738.7	0.942107	1.52726e-07	1030.43	1247.14	2016	2661.21
ENSG00000176907	C8orf4	1047.32	0.940997	0.000328665	203.543	1177.47	1023.71	1784.54
ENSG00000003137	CYP26B1	908.136	0.940089	7.32462e-05	199.302	807.071	599.059	2027.11
ENSG00000009844	VTA1	1974.17	0.938212	1.84311e-08	1296.52	1379.67	2524.06	2696.44
ENSG00000164114	MAP9	605.408	0.938034	6.69452e-05	373.161	440.066	781.051	827.351
ENSG00000227036	LINC00511	465.488	0.937993	0.000509991	308.494	331.324	656.473	565.659
ENSG00000163738	MTHFD2L	232.557	0.936554	0.00924262	107.072	190.299	266.489	366.37
ENSG00000086619	ERO1LB	285.952	0.935881	0.00822208	126.154	219.183	259.989	538.483
ENSG00000136051	KIAA1033	2337.81	0.934882	6.01114e-08	1462.96	1640.48	2732.06	3515.74
ENSG00000170142	UBE2E1	3204.28	0.934468	1.01889e-09	2028	2287.83	4051.5	4449.78
ENSG00000172466	ZNF24	3142.72	0.933618	1.2559e-09	1726.93	2384.68	3742.76	4716.51
ENSG00000122378	FAM213A	882.734	0.933312	8.6912e-06	468.572	693.231	1104.95	1264.18
ENSG00000112139	MDGA1	339.193	0.932571	0.00201811	328.636	186.901	479.897	361.337
ENSG00000198805	PNP	1136.2	0.930618	4.24424e-06	441.009	1013.51	1296.7	1793.6
ENSG00000106443	PHF14	1413.62	0.930235	2.28439e-07	852.334	1038.15	1770.09	1993.9
ENSG00000137216	TMEM63B	2383.35	0.926805	3.68896e-08	1613.5	1682.96	3302.95	2933.98
ENSG00000198768	APCDD1L	1247.62	0.924853	2.7398e-05	861.875	821.513	1387.69	1919.42
ENSG00000081320	STK17B	1504.15	0.923246	1.14848e-06	1232.92	925.158	1910.92	1947.6
ENSG00000049759	NEDD4L	1333.44	0.922852	9.54979e-07	1080.26	847.849	1940.17	1465.48
ENSG00000139289	PHLDA1	31458.8	0.921105	1.28598e-11	15368.5	25693.7	37642.1	47130.9
ENSG00000180758	GPR157	369.274	0.919022	0.00192713	235.346	259.962	432.232	549.555
ENSG00000085117	CD82	5941.77	0.91886	4.2542e-09	3143.25	4771.06	7643.69	8209.1
ENSG00000185483	ROR1	1153.52	0.918542	1.23855e-05	1327.27	554.755	1567.52	1164.53
ENSG00000072133	RPS6KA6	256.679	0.917709	0.00980835	144.176	188.6	276.239	417.702
ENSG00000135052	GOLM1	4304.73	0.91753	1.34428e-09	3075.4	2958.13	5936.42	5248.95
ENSG00000171621	SPSB1	2141.57	0.917263	1.72904e-07	1444.94	1530.04	2998.54	2592.77
ENSG00000120885	CLU	9281.6	0.914235	3.77947e-11	9815.63	4843.28	13763.2	8704.3
ENSG00000137693	YAP1	6810.36	0.911574	1.17224e-10	4213.97	5023.38	8657.65	9346.45
ENSG00000219507	FTH1P8	551.009	0.908532	0.000206623	325.456	412.881	670.556	795.143
ENSG00000117280	RAB7L1	1225.76	0.907851	1.25486e-06	948.805	803.673	1663.93	1486.62
ENSG00000136444	RSAD1	1226.5	0.907838	9.87999e-06	779.186	915.813	1721.35	1489.64
ENSG00000166479	TMX3	3120.45	0.904039	3.03698e-08	1979.24	2230.06	3663.68	4608.81
ENSG00000155330	C16orf87	1206.61	0.903587	1.55271e-06	657.273	941.3	1434.27	1793.6
ENSG00000260852	FBXL19-AS1	296.662	0.901866	0.00589066	168.559	232.776	386.734	398.578
ENSG00000166908	PIP4K2C	1249.11	0.899452	1.50237e-06	948.805	835.106	1700.76	1511.78
ENSG00000146072	TNFRSF21	3728.12	0.898083	3.66554e-07	2036.49	3025.24	4999.38	4851.38
ENSG00000115365	LANCL1	1998.91	0.897845	2.34637e-07	1614.56	1270.07	2569.56	2541.44
ENSG00000170802	FOXN2	496.567	0.897431	0.00377564	338.177	327.076	503.729	817.286
ENSG00000086589	RBM22	1298.62	0.897309	1.16798e-06	768.585	980.379	1579.44	1866.07
ENSG00000105520	DKFZP761J1410	2385.58	0.89476	5.98577e-08	1668.62	1685.5	3240.12	2948.07
ENSG00000153714	LURAP1L	1238.65	0.893917	2.72999e-06	708.158	938.751	1424.53	1883.18
ENSG00000140474	ULK3	829.714	0.890507	5.44232e-05	499.315	639.71	1103.87	1075.96
ENSG00000059378	PARP12	689.376	0.890376	8.08536e-05	434.648	511.428	876.381	935.048
ENSG00000102265	TIMP1	53600.8	0.889316	4.49189e-08	38028.5	38261.1	78873.2	59240.2
ENSG00000008282	SYPL1	2803.42	0.889283	3.27481e-08	1666.5	2097.53	3272.62	4177.02
ENSG00000157193	LRP8	833.217	0.888682	3.10323e-05	378.462	711.072	948.961	1294.37
ENSG00000115267	IFIH1	415.903	0.888659	0.00131696	341.358	265.909	561.144	495.203
ENSG00000149485	FADS1	5736.36	0.888263	2.47355e-08	3380.71	4486.47	7636.11	7442.14
ENSG00000074370	ATP2A3	412.806	0.886819	0.00195052	182.34	338.97	406.233	723.681
ENSG00000116133	DHCR24	5481.2	0.88679	2.38965e-08	4812.93	3393.1	8251.41	5467.36
ENSG00000117408	IPO13	1589.63	0.884473	5.3743e-07	1118.42	1121.4	2102.66	2016.04
ENSG00000106803	SEC61B	2765	0.880145	2.70256e-08	1867.93	1998.14	3598.69	3595.25
ENSG00000096968	JAK2	1019.11	0.8801	1.11387e-05	613.808	765.443	1203.53	1493.66
ENSG00000163814	CDCP1	9261.88	0.879398	2.30386e-09	4301.96	7973.01	10896.8	13875.8
ENSG00000205413	SAMD9	1054.15	0.878991	1.29814e-05	692.257	756.948	1256.62	1510.77
ENSG00000113300	CNOT6	1700.05	0.877424	9.51944e-07	1099.34	1270.07	2259.74	2171.04
ENSG00000214160	ALG3	1783.17	0.875457	8.67118e-07	1016.65	1415.35	2261.91	2438.77
ENSG00000167996	FTH1	276549	0.874885	1.80701e-11	183894	201085	349859	371356
ENSG00000076641	PAG1	1355.31	0.874627	4.38651e-05	814.17	982.927	1415.86	2208.28
ENSG00000091651	ORC6	537.341	0.87439	0.00108461	228.985	485.942	641.307	793.13
ENSG00000108846	ABCC3	740.514	0.873529	0.000372293	469.632	527.57	797.301	1167.55
ENSG00000144366	GULP1	875.552	0.87308	0.000168746	695.437	561.551	1032.37	1212.84
ENSG00000004864	SLC25A13	2368.26	0.872067	7.93096e-08	1512.79	1767.06	2998.54	3194.66
ENSG00000136810	TXN	17602.4	0.871522	1.77758e-10	12255	12445	21982.1	23727.5
ENSG00000117594	HSD11B1	1828.25	0.870758	4.58001e-07	763.284	1619.24	1982.42	2948.07
ENSG00000166575	TMEM135	686.505	0.868346	0.000129729	435.708	514.826	864.465	931.022
ENSG00000105649	RAB3A	450.998	0.867238	0.00132015	269.27	350.863	570.893	612.965
ENSG00000117500	TMED5	1942.76	0.864674	2.86311e-07	1175.67	1486.71	2365.9	2742.74
ENSG00000143507	DUSP10	2166.63	0.863164	4.18344e-07	1553.07	1547.03	2959.55	2606.86
ENSG00000059377	TBXAS1	2152.59	0.860173	2.28299e-06	1221.26	1749.22	2817.64	2822.25
ENSG00000011021	CLCN6	1285.38	0.858771	6.03161e-06	991.21	880.982	1777.68	1491.65
ENSG00000070614	NDST1	7474.39	0.858547	1.22667e-09	6067.05	4916.34	9938.09	8976.06
ENSG00000170113	NIPA1	563.421	0.85702	0.000507654	322.276	439.217	646.724	845.469
ENSG00000133110	POSTN	35852.8	0.855927	5.22945e-09	38460	19289	55526.2	30135.9
ENSG00000122557	HERPUD2	892.392	0.85585	5.36332e-05	611.688	655.851	1194.87	1107.16
ENSG00000068024	HDAC4	822.012	0.855659	0.000130452	459.031	671.143	1049.71	1108.17
ENSG00000130340	SNX9	5862.29	0.855481	2.95577e-09	3630.9	4484.77	7275.37	8058.12
ENSG00000162729	IGSF8	768.465	0.853776	0.000129068	582.004	535.215	1064.87	891.768
ENSG00000107854	TNKS2	4233.6	0.852606	2.21109e-08	3056.32	2967.47	5255.04	5655.58
ENSG00000105518	TMEM205	1246.86	0.852003	1.00832e-05	751.623	978.68	1591.35	1665.77
ENSG00000083937	CHMP2B	1037.53	0.851488	2.90099e-05	735.721	751.85	1410.44	1252.1
ENSG00000100036	SLC35E4	384.139	0.851101	0.00420562	286.232	261.661	458.231	530.431
ENSG00000151176	PLBD2	3125.68	0.850949	1.03753e-07	2561.24	2075.45	4404.65	3461.39
ENSG00000231991	ANXA2P2	1037.02	0.850201	1.80946e-05	822.651	696.63	1374.69	1254.11
ENSG00000117410	ATP6V0B	5116.92	0.850117	7.96588e-09	2961.97	4063.39	6253.83	7188.5
ENSG00000166508	MCM7	3771.55	0.848958	2.28439e-07	1760.85	3316.64	4444.74	5563.99
ENSG00000168818	STX18	1002.8	0.848267	2.29393e-05	718.76	716.169	1301.03	1275.25
ENSG00000095794	CREM	1096.73	0.846438	1.46455e-05	655.153	857.194	1334.61	1539.96
ENSG00000169372	CRADD	327.769	0.845247	0.00747078	248.067	223.431	399.734	439.845
ENSG00000187837	HIST1H1C	469.616	0.843462	0.00248103	286.232	373.801	632.641	585.789
ENSG00000128585	MKLN1	2445.44	0.842444	1.00019e-06	1668.62	1756.87	2856.63	3499.64
ENSG00000133794	ARNTL	690.644	0.841805	0.000228235	429.348	525.87	818.967	988.393
ENSG00000164889	SLC4A2	5677.97	0.83879	2.098e-08	3731.61	4309.76	7407.53	7262.98
ENSG00000069667	RORA	453.84	0.838495	0.00180385	280.931	349.164	548.144	637.121
ENSG00000137507	LRRC32	1475.57	0.837999	3.07826e-05	1352.71	919.211	2256.49	1373.89
ENSG00000166250	CLMP	7451.09	0.837749	3.83744e-07	4914.7	5727.66	10324.8	8837.16
ENSG00000013561	RNF14	1943.45	0.836521	9.24372e-07	1421.62	1372.87	2443.9	2535.4
ENSG00000171033	PKIA	489.714	0.835417	0.00143874	377.402	340.669	664.056	576.73
ENSG00000090316	MAEA	1875.45	0.833444	1.3886e-06	1400.42	1330.39	2515.4	2255.59
ENSG00000165029	ABCA1	3562.09	0.833389	2.11369e-07	2065.11	2887.61	4480.48	4815.15
ENSG00000177426	TGIF1	3287.07	0.833333	1.26657e-06	1835.06	2738.09	4226.99	4348.12
ENSG00000038427	VCAN	13024.3	0.831995	1.25624e-07	9859.09	9276.22	18653.2	14308.6
ENSG00000099256	PRTFDC1	524.821	0.831537	0.0019415	363.62	394.19	735.553	605.919
ENSG00000102007	PLP2	2571.59	0.829047	6.64492e-06	1554.13	2080.54	3460.03	3191.64
ENSG00000181274	FRAT2	372.851	0.828824	0.00529077	267.15	272.705	502.646	448.904
ENSG00000138593	SECISBP2L	4322.13	0.828739	3.85282e-08	2757.37	3279.26	5142.37	6109.52
ENSG00000154027	AK5	1823.64	0.828118	5.83151e-06	1000.75	1524.94	2272.74	2496.15
ENSG00000118503	TNFAIP3	7065.93	0.82801	2.31782e-08	3581.08	6059.83	8341.33	10281.5
ENSG00000112893	MAN2A1	3922.2	0.827694	4.3572e-08	2379.96	3059.22	4648.39	5601.23
ENSG00000101333	PLCB4	847.943	0.827289	0.000131505	544.9	637.161	985.793	1223.92
ENSG00000176697	BDNF	5449.99	0.827028	2.58514e-08	3317.11	4212.91	6300.41	7969.55
ENSG00000106624	AEBP1	671.307	0.824525	0.000765114	907.46	290.546	1059.46	427.767
ENSG00000109084	TMEM97	919.641	0.824019	8.87004e-05	643.491	682.187	1216.53	1136.35
ENSG00000111252	SH2B3	3554.86	0.821606	9.12831e-08	2172.18	2803.51	4359.16	4884.59
ENSG00000137563	GGH	1239.67	0.820011	1.47693e-05	719.82	995.671	1465.69	1777.5
ENSG00000161011	SQSTM1	85255.8	0.818927	2.74667e-09	57153	63209.8	100642	120018
ENSG00000138069	RAB1A	6496.63	0.818272	1.26405e-08	4354.96	4867.91	7941.59	8822.06
ENSG00000197442	MAP3K5	3920.43	0.818199	7.85792e-08	2510.36	2992.96	4665.73	5512.66
ENSG00000127334	DYRK2	1262.66	0.817978	1.43354e-05	994.39	870.787	1645.52	1539.96
ENSG00000169710	FASN	7836.01	0.817542	2.92885e-08	5341.93	5928.15	10311.8	9762.14
ENSG00000107372	ZFAND5	13544.1	0.813932	2.74667e-09	9496.53	9988.99	17020.6	17670.3
ENSG00000105255	FSD1	432.719	0.812659	0.00408088	332.877	308.386	604.475	485.138
ENSG00000119655	NPC2	3530.05	0.811948	1.50522e-07	3124.17	2283.59	4900.8	3811.65
ENSG00000137547	MRPL15	2848.61	0.811939	5.118e-07	1853.09	2207.98	3634.44	3698.93
ENSG00000204525	HLA-C	10766.4	0.811812	9.86655e-09	7819.43	7876.16	14216	13154.1
ENSG00000117984	CTSD	10917.5	0.811681	5.68606e-09	7596.8	8057.97	13432.8	14582.3
ENSG00000113595	TRIM23	463.579	0.811659	0.00386801	288.352	350.863	500.48	714.622
ENSG00000149582	TMEM25	428.236	0.811268	0.00716431	425.107	255.714	673.806	358.318
ENSG00000139291	TMEM19	604.229	0.810224	0.000785802	389.063	463.004	720.387	844.462
ENSG00000143537	ADAM15	2280.03	0.809925	1.70167e-06	1654.84	1675.31	3046.21	2743.75
ENSG00000172346	CSDC2	717.698	0.8092	0.000395135	935.024	332.173	1054.04	549.555
ENSG00000162618	ELTD1	491.413	0.807791	0.0023707	275.631	395.04	534.062	760.922
ENSG00000187498	COL4A1	52648.4	0.806824	2.71138e-09	34593.7	39889.7	62310.8	73799.3
ENSG00000106546	AHR	2759.4	0.806664	4.25924e-07	1192.63	2470.49	2823.05	4551.44
ENSG00000116747	TROVE2	987.327	0.806592	8.68092e-05	615.928	764.594	1138.54	1430.25
ENSG00000189184	PCDH18	14755.8	0.802961	4.44077e-09	8699.32	11931.1	17542.8	20849.9
ENSG00000153936	HS2ST1	1872.43	0.80195	3.03494e-06	1274.26	1418.75	2352.9	2443.81
ENSG00000166938	DIS3L	469.66	0.801903	0.00264722	315.915	357.66	586.059	619.004
ENSG00000133816	MICAL2	12691.3	0.801621	5.59858e-09	9405.36	9170.03	16198.4	15991.4
ENSG00000155903	RASA2	549.211	0.800273	0.00340998	427.227	373.801	621.808	774.006
ENSG00000099204	ABLIM1	388.845	0.798702	0.00607352	311.675	267.608	493.98	482.118
[truncated: 1,254 more rows]
