# Supplementary material for: HMGB1 coordinates SASP‐related chromatin folding and RNA homeostasis on the path to senescence
Source: Mol Syst Biol. 2021 Jun 24;17(6):e9760. doi: 10.15252/msb.20209760 (PMC8224457; doi:10.15252/msb.20209760)
Supplement: Supplementary file 6 — Dataset EV4 [file MSB-17-e9760-s009.xlsx]

## Sheet: Description
	Dataset EV4		Full list of proteins (A) co-immunoprecipitating with HMGB1 (significant ones in bold); (B) recovered by whole-cell proteomics comparing proliferating to senescent IMR90.

## Sheet: Summary
Experiment	Groups	Category	Raw files	MS	MS/MS	Identified MS/MS	Identified Peptide Sequences	Identified Proteins
IgG_contr_01	IgG_control	C	20171010_Q2_UC_ColID_415_ProjID_808_Papantonis_Sample_7	4424	14251	1274	920	148
IgG_contr_02	IgG_control	C	20171010_Q2_UC_ColID_415_ProjID_808_Papantonis_Sample_8	4323	14525	1309	915	127
IgG_contr_03	IgG_control	C	20171010_Q2_UC_ColID_415_ProjID_808_Papantonis_Sample_9	4518	14032	1074	769	140
HMGB2_RNAse_01	HMGB2_RNAse	B	20171124_Q2_UC_ColID_483_ProjID_904_Papantonis_sample_4	2577	18378	5523	3603	330
HMGB2_RNAse_02	HMGB2_RNAse	B	20171124_Q2_UC_ColID_483_ProjID_904_Papantonis_sample_5	2597	18421	5637	3637	345
HMGB2_RNAse_03	HMGB2_RNAse	B	20171124_Q2_UC_ColID_483_ProjID_904_Papantonis_sample_6	2501	18656	5786	3795	401

## Sheet: (A) HMGB1 coIP
Majority protein IDs	Protein names	Gene names	Mol weight kDa	log2 LFQ HMGB2_RNAse_01	log2 LFQ HMGB2_RNAse_02	log2 LFQ HMGB2_RNAse_03	log2 LFQ IgG_contr_01.1	log2 LFQ IgG_contr_02.1	log2 LFQ IgG_contr_03.1	p-val HMGB2_RNAse vs IgG_control	Difference HMGB2_RNAse vs IgG_control	Adjust p-val (IHW).1	Sign p-val: 0.05 Diff: 1 HMGB2_RNAse vs IgG_control	Sign count HMGB2_RNAse vs IgG_control	log10 Mean iBAQ IgG_control	log10 Mean iBAQ HMGB2_RNAse	log10 Mean iBAQ HMGB2	% Seq coverage HMGB2_01	% Seq coverage HMGB2_02	% Seq coverage HMGB2_03	% Seq coverage HMGB2_RNAse_01	% Seq coverage HMGB2_RNAse_02	% Seq coverage HMGB2_RNAse_03	% Seq coverage IgG_contr_01	% Seq coverage IgG_contr_02	% Seq coverage IgG_contr_03	Peptides HMGB2_01	Peptides HMGB2_02	Peptides HMGB2_03	Peptides HMGB2_RNAse_01	Peptides HMGB2_RNAse_02	Peptides HMGB2_RNAse_03	Peptides IgG_contr_01	Peptides IgG_contr_02	Peptides IgG_contr_03
P06748	Nucleophosmin	NPM1	32.575	25.89201	25.47831	25.7904	21.07241	21.58839	23.01206	0.019	3.82929	0.071			5.72	7.81	8.71	57.5	55.4	55.4	50.3	57.5	55.1	9.5	12.2	12.2	17	21	19	17	17	18	1	2	2
P21333;Q5HY54	Filamin-A	FLNA	280.74	27.03831	26.52633	26.77844	24.49966	24.35111	22.89182	0.023	2.86683	0.073			5.11	6.99	8.08	43.8	48.7	48.7	32.7	30.4	32	5.1	8.9	2.6	94	108	100	61	54	57	9	12	4
E9PMS6		LMO7	145.42	25.46164	25.47692	25.68024	22.78871	22.65746		0	2.81652	0.006	+		5.01	6.94	8.2	51.4	52.8	55.1	35.2	29.6	37.9	6.4	5	0	60	58	65	35	31	37	6	5	0
Q05682;E7EX44	Caldesmon	CALD1	93.23	24.38561	24.14996	24.62918	21.59085	21.84345		0.001	2.6711	0.028	+		5.2	7.03	8.09	35.7	32.5	34.8	22.3	24.8	26	6.7	6.6	0	29	27	29	17	17	19	3	4	0
F5H6E2;O00159	Unconventional myosin-Ic	MYO1C	118.99	26.39339	26.55364	26.45892	23.58451	24.02521		0.044	2.66379	0.115			5.26	7.31	8.42	58.7	62.2	59.2	40.6	45.8	42.8	4.6	5.5	2	67	71	70	35	44	42	4	5	1
Q0ZGT2;H7BXY5	Nexilin	NEXN	80.657	26.25818	25.68779	26.41658	23.87652	24.36913	22.738	0.022	2.45963	0.071			5.67	7.53	8.72	53.6	53.3	54.4	48.6	42.8	48.4	10.2	11.6	5.9	53	52	54	36	33	36	6	7	2
Q9NYF8;E9PK91;E9PK09;E9PQN2;E9PKI6;A0A1W2PQ43	Bcl-2-associated transcription factor 1	BCLAF1	106.12	25.76671	25.74927	26.01548	23.28093	23.5399	23.4139	0	2.43224	0.003	+		5.79	7.31	6.25	1.3	4	7.3	37.9	31.2	40.1	9	9.6	4.2	1	3	5	32	31	37	6	6	3
A0A0R4J2E8;A8MXP9;P43243;D6REM6;D6R991	Matrin-3	MATR3	94.622	24.67525	23.72858	24.08221		22.68998	22.35735	0.015	1.63835	0.071			5.31	6.8	6.3	7.2	4.7	9	24.9	22.6	15.7	1.1	6.5	7.3	3	2	4	13	12	11	1	3	3
P09429;Q5T7C4;B2RPK0	High mobility group protein B1;Putative high mobility group protein B1-like 1	HMGB1	24.893	27.5403	28.61091	28.71924					14.1451	0.001		+		9	9.38	49.3	48.8	54.9	52.1	52.6	52.1	0	0	0	20	19	21	22	23	23	0	0	0
Q5SSJ5;B0QZK4;X6RGJ2;Q5SWC8	Heterochromatin protein 1-binding protein 3	HP1BP3	61.206	26.02933	26.58878	26.3061					13.154	0.001		+	5.25	7.7	8.3	43.2	41.6	33.6	40.7	41.2	39.6	2.4	2.4	4	28	27	25	25	25	25	1	1	1
Q09666	Neuroblast differentiation-associated protein AHNAK	AHNAK	629.09	25.30302	25.89601	26.7474					12.9911	0.001		+	3.81	6.48	5.97	2.8	4.3	4.1	10.1	16.1	27.1	0.5	0.2	0	12	13	12	38	52	80	2	1	0
P07305	Histone H1.0;Histone H1.0, N-terminally processed	H1F0	20.863	25.40931	25.97369	25.95542					12.8897	0.001		+	5.1	8.29	8.56	35.1	28.9	28.9	41.2	40.2	35.6	0	0	6.7	11	8	8	12	13	12	0	0	1
P10515;H0YDD4;E9PEJ4	Dihydrolipoyllysine-residue acetyltransferase component of pyruvate dehydrogenase complex, mitochondrial;Acetyltransferase component of pyruvate dehydrogenase complex	DLAT	68.996	25.44906	24.89426	26.806					12.8582	0.001		+		7.44	6.55	1.4	3.9	2.6	18.5	22.1	23.8	0	0	0	1	3	2	13	13	17	0	0	0
O76021;J3QSV6	Ribosomal L1 domain-containing protein 1	RSL1D1	54.972	25.26871	25.40532	25.5137					12.698	0.001		+	5.25	7.4	8.32	58.4	59.8	53.7	49.2	43.3	38.2	0	0	5.7	30	30	27	22	20	18	0	0	1
E9PDF6;O43795	Unconventional myosin-Ib	MYO1B	128.48	25.10829	25.42108	25.25213					12.6302	0.001		+	4.4	6.85	8.06	43.9	48.1	51.9	33.1	27.2	29.4	1.4	1.4	0	46	49	56	30	23	23	1	1	0
P38159;H3BT71;H0Y6E7;H3BUY5	RNA-binding motif protein, X chromosome;RNA-binding motif protein, X chromosome, N-terminally processed	RBMX	42.331	24.47822	24.89125	24.80169					12.3619	0.001		+	5.01	7.18	6.7	13	3.3	5.9	46.3	41.2	43.2	0	8.4	5.4	4	1	2	21	17	18	0	2	1
P62995;H7BXF3	Transformer-2 protein homolog beta	TRA2B	33.665	24.8041	24.66612	24.27647					12.2911	0.001		+		7.48	7	11.8	11.8	8.3	37.5	34.4	33	0	0	0	3	3	2	16	14	13	0	0	0
Q13242;S4R3G0	Serine/arginine-rich splicing factor 9	SRSF9	25.542	24.63611	24.34021	24.53623					12.2521	0.001		+	4.75	7.36	7.29	27.6	24.9	25.3	64.3	60.6	57	0	6.8	6.8	6	5	5	17	16	13	0	1	1
M0QXL5;M0R2Q4;P22087;M0R0P1;M0R299;M0R2U2;M0R1H0;M0R2B0	rRNA 2-O-methyltransferase fibrillarin	FBL	26.639	24.38364	24.12778	24.07847					12.0983	0.001		+	5.05	7.24	8.02	50	52.5	41.4	58.6	45.9	40.6	0	0	7.8	10	9	8	10	9	9	0	0	1
P50479	PDZ and LIM domain protein 4	PDLIM4	35.398	24.48965	23.80705	24.01546					12.052	0.001		+		7.09	8.27	52.7	57	53.3	32.4	28.8	30	0	0	0	13	14	15	9	7	7	0	0	0
Q9Y2D5;C9JVY5	A-kinase anchor protein 2	AKAP2	94.659	24.29831	23.90536	23.98616					12.0316	0.001		+	4.4	6.75	7.87	40.4	33.4	34.3	23.4	11.8	24.4	0	2.2	0	25	20	22	11	7	14	0	1	0
Q9H7B2;Q5VXN0	Ribosome production factor 2 homolog	RPF2	35.582	23.78855	24.34252	24.02386					12.0258	0.001		+	4.99	7.34	7.69	31	32.4	27.1	35.6	36.9	35.6	0	0	5.6	10	10	8	9	11	9	0	0	1
O00567	Nucleolar protein 56	NOP56	66.049	23.96781	24.06209	24.05142					12.0136	0.001		+		6.88	7.8	42.1	33.2	33	35	36.2	27.8	0	0	0	21	18	17	16	17	15	0	0	0
Q92522	Histone H1x	H1FX	22.487	23.93445	24.22199	23.85472					12.0019	0.001		+		7.4	8.01	47.9	43.7	40.4	43.7	42.7	39.4	0	0	0	11	10	10	9	10	9	0	0	0
P17844;J3KTA4	Probable ATP-dependent RNA helicase DDX5	DDX5	69.147	24.0792	23.89477	23.98919					11.9939	0.001		+	4.65	6.88	7.44	17.8	19.9	27.5	27.2	19.1	25.2	0	0	4.1	12	13	16	17	13	18	0	0	1
P09874	Poly [ADP-ribose] polymerase 1	PARP1	113.08	24.09063	23.99023	23.78087					11.977	0.001		+	4.42	6.63		0	0	0	25	18.8	16.2	0	0	1.5	0	0	0	19	17	13	0	0	1
A0A0A0MS51;A0A0A0MT01;P06396	Gelsolin	GSN	82.525	23.70208	23.86976	24.2143					11.9644	0.001		+		6.64	7.93	23.7	23	25.5	15.1	13.8	12.2	0	0	0	17	15	17	8	8	7	0	0	0
C9JAB2;Q16629;A0A0B4J1Z1	Serine/arginine-rich splicing factor 7	SRSF7	26.928	24.06365	23.63578	23.52922					11.8714	0.001		+		7.31	7.3	16.2	20	7.2	30.2	32.8	35.3	0	0	0	2	3	1	6	8	7	0	0	0
A0A0D9SFB3;A0A0D9SG12;A0A0D9SF53;O00571;O15523	ATP-dependent RNA helicase DDX3X;ATP-dependent RNA helicase DDX3Y	DDX3X;DDX3Y	70.839	23.58095	23.70862	23.89883					11.8647	0.001		+	5.39	6.73	6.75	8	8.3	10.9	25.9	19.5	16.9	5.3	7.8	5.6	5	5	7	15	13	12	2	3	2
Q9NR12;D6RH06;D6RF83	PDZ and LIM domain protein 7	PDLIM7	49.844	23.88735	23.69126	23.58944					11.8613	0.001		+	4.42	6.7	7.91	46	47.5	42.2	21.9	21.9	24.1	2.6	0	0	17	17	15	7	9	10	1	0	0
Q13823	Nucleolar GTP-binding protein 2	GNL2	83.654	23.24541	23.86665	23.92949					11.8403	0.001		+		6.82	7.47	10.4	11.4	16.1	15.5	20.7	20	0	0	0	6	6	10	10	11	12	0	0	0
J3QRS3;P19105;O14950	Myosin regulatory light chain 12A;Myosin regulatory light chain 12B	MYL12A;MYL12B	20.457	23.75348	23.85719	23.34272					11.8256	0.001		+	5.71	7.16	8.16	42.9	42.9	54.2	44.6	27.1	37.3	5.6	0	0	8	8	8	5	4	6	1	0	0
Q9P266	Junctional protein associated with coronary artery disease	KIAA1462	148.35	23.58566	23.5484	23.77746					11.8186	0.001		+	4.29	6.26	7.5	32.7	26.6	28.2	15.1	11.5	14.2	0.9	0.9	0	34	25	30	14	12	14	1	1	0
Q5TEC6	Histone H3	HIST2H3PS2	15.43	24.75364	23.72057	22.12868					11.7671	0.001		+		7.44	7.76	21.3	21.3	21.3	23.5	23.5	28.7	14	11.8	14	5	4	4	6	5	6	3	2	3
J3KTL2;Q07955	Serine/arginine-rich splicing factor 1	SRSF1	28.329	23.68646	23.32498	23.47358					11.7475	0.001		+		7.06	7.23	19	34	25.7	46.6	40.3	43.1	0	0	0	5	6	6	9	8	8	0	0	0
Q14257;H0YL43	Reticulocalbin-2	RCN2	36.876	23.25098	23.68678	23.24165					11.6966	0.001		+	5.4	7.11	6.68	8.8	8.8	12.6	26.5	34.7	22.1	0	0	3.8	2	2	3	6	7	6	0	0	1
O00151	PDZ and LIM domain protein 1	PDLIM1	36.071	23.67853	22.98671	23.33783					11.6672	0.001		+	4.58	6.96	8.04	42.9	50.5	45.6	39.5	30.1	43.8	4.6	0	0	7	12	10	7	6	8	1	0	0
O14974;F8VZN8;H0YHI8;H0YIS4	Protein phosphatase 1 regulatory subunit 12A	PPP1R12A	115.28	23.34989	23.23739	23.40665					11.6657	0.001		+	4.43	6.28	7.51	24.9	21.5	22.5	13	14.6	15.8	1.8	1.8	0	27	21	23	13	14	15	1	2	0
Q14978;A0A0A0MRM9	Nucleolar and coiled-body phosphoprotein 1	NOLC1	73.602	23.08318	23.11242	23.48579					11.6136	0.001		+		6.61		0	0	0	15.6	12.6	15.6	0	0	0	0	0	0	12	10	12	0	0	0
B7Z6D5;Q96GQ7	Probable ATP-dependent RNA helicase DDX27	DDX27	86.604	23.18844	23.18142	23.26657					11.6061	0.001		+		6.56	6.52	6.7	6.5	4.6	15.7	13.6	16.5	0	0	0	6	6	4	12	11	12	0	0	0
Q9BVP2	Guanine nucleotide-binding protein-like 3	GNL3	61.992	23.03567	23.36506	23.1763					11.5962	0.001		+		6.72	7.22	20.4	32.4	19.9	20.4	23.3	23.9	0	0	0	9	12	9	11	10	9	0	0	0
P62937;F8WE65;C9J5S7	Peptidyl-prolyl cis-trans isomerase A;Peptidyl-prolyl cis-trans isomerase A, N-terminally processed;Peptidyl-prolyl cis-trans isomerase	PPIA	18.012	24.03027	23.059	22.41375					11.5838	0.001		+	5.2	7.1	7.26	40	17	12.7	40	36.4	23.6	19.4	10.9	10.9	5	3	2	5	4	4	2	1	1
D3DTX6;Q96SB3	Neurabin-2	PPP1R9B	89.333	23.05952	22.85175	23.57969					11.5818	0.001		+	4.83	6.55	7.98	30.5	32.8	41.1	12.6	16.9	23.3	3.2	2.7	0	21	23	26	9	9	15	2	2	0
G3V529;Q9GZR7;A0A1W2PRR2;F5GYL3;A0A087WXU8	ATP-dependent RNA helicase DDX24	DDX24	91.48	23.0686	23.21838	23.10374					11.5651	0.001		+		6.51	6.78	12.4	11.6	12.4	20	18.6	22.1	0	0	0	7	7	7	10	10	10	0	0	0
Q14315	Filamin-C	FLNC	291.02	23.78925	22.31827	23.20984					11.5529	0.001		+	4.03	5.84	7.11	14.3	14.7	16.5	9	4.8	4.6	0	0.9	0	31	32	38	20	10	11	0	1	0
O75683	Surfeit locus protein 6	SURF6	41.45	22.91583	22.76345	22.80918					11.4147	0.001		+		6.89	7.42	18.6	18.6	13	13.6	24.4	24.4	0	0	0	7	6	5	5	7	5	0	0	0
Q9Y2X3	Nucleolar protein 58	NOP58	59.578	22.85337	23.02268	22.41279					11.3815	0.001		+	4.53	6.53	7.5	30.2	27.2	27.4	25.1	22.7	21.7	2.8	2.8	0	12	10	10	9	8	8	1	1	0
Q9NUQ6;B8ZZZ7	SPATS2-like protein	SPATS2L	61.728	22.67698	22.74548	22.72144					11.3573	0.001		+		6.49	7.5	21.9	21.1	17.4	14.7	14.7	17.7	0	0	0	11	11	8	8	8	9	0	0	0
P49411	Elongation factor Tu, mitochondrial	TUFM	49.541	22.31786	22.70803	23.07218					11.3497	0.001		+		6.44	7.15	14.6	17.3	22.8	16.2	18.1	17	0	0	0	6	7	9	7	7	8	0	0	0
P56182	Ribosomal RNA processing protein 1 homolog A	RRP1	52.839	22.68352	22.5092	22.4995					11.282	0.001		+		6.58	6.65	4.8	2.6	4.6	18	11.3	13	0	0	0	3	1	2	8	5	6	0	0	0
P24844	Myosin regulatory light polypeptide 9	MYL9	19.827	22.82293	22.31047	22.44612					11.2633	0.001		+	5.92	6.91	7.61	55.8	55.8	55.8	34.3	27.9	38.4	5.8	5.8	0	8	8	7	4	4	5	1	1	0
Q8WTT2	Nucleolar complex protein 3 homolog	NOC3L	92.547	22.51749	22.40445	22.58068					11.2504	0.001		+	5.11	6.49	6.86	5.1	6	7.4	8.6	16.5	14.4	0	0	2.2	4	5	5	5	12	9	0	0	1
Q15424	Scaffold attachment factor B1	SAFB	102.64	22.76792	22.10268	22.51708					11.2313	0.001		+		6.35		0	0	0	11.7	9	12.1	0	0	0	0	0	0	5	5	6	0	0	0
Q13247	Serine/arginine-rich splicing factor 6	SRSF6	39.586	22.382	22.49656	22.48052					11.2265	0.001		+		6.7	7.52	10.5	17.4	14.5	12.5	9	11	0	0	0	4	7	5	4	3	4	0	0	0
E9PKP7;P17480	Nucleolar transcription factor 1	UBTF	87.435	22.74427	22.27011	22.13596					11.1917	0.001		+		6.28	6.07	2.4	0	2.4	14.4	10.6	7.4	0	0	0	1	0	1	10	6	4	0	0	0
A0A0A0MQZ6;O95478	Ribosome biogenesis protein NSA2 homolog	NSA2	22.653	22.51893	22.07858	22.49663					11.1824	0.001		+		7.05	7.42	26.5	22.8	28	18.5	37.6	29.1	0	0	0	5	4	5	4	8	6	0	0	0
A0A0A6YYI3;A0A0B4J1V8;Q9NQ55;A8MV53;H7C446	Suppressor of SWI4 1 homolog	PPAN-P2RY11;PPAN	58.199	22.45889	22.25549	22.37467					11.1815	0.001		+		6.61	6.85	9.6	12.1	9.4	17.5	12.5	18.8	0	0	0	5	6	5	6	6	7	0	0	0
Q9NZM5	Glioma tumor suppressor candidate region gene 2 protein	GLTSCR2	54.389	22.0464	22.30903	22.68074					11.1727	0.001		+	5.41	6.66	7.26	24.5	14.9	17.2	16.9	10.5	19.2	0	0	4.6	8	4	5	4	2	6	0	0	1
Q12906	Interleukin enhancer-binding factor 3	ILF3	95.337	22.60404	22.24362	22.00881					11.1427	0.001		+		6.31	6.91	15	11.4	11.4	16.6	10.1	7.8	0	0	0	8	7	7	11	6	6	0	0	0
P12236	ADP/ATP translocase 3;ADP/ATP translocase 3, N-terminally processed	SLC25A6	32.866	22.43275	22.14877	22.14787					11.1216	0.001		+		6.47	7.26	10.1	15.8	16.1	9.7	12.4	6.7	0	0	0	3	5	5	3	4	2	0	0	0
Q7Z406;M0QY43	Myosin-14	MYH14	227.87	22.31819	22.03002	22.37385					11.1203	0.001		+		5.79	6.7	5.8	5.5	5.8	3.5	4.5	3.5	1.3	1.3	1.3	14	13	14	8	10	9	3	3	2
E9PGC8;P78559	Microtubule-associated protein 1A;MAP1A heavy chain;MAP1 light chain LC2	MAP1A	331.25	21.08414	22.50722	23.11261					11.1173	0.001		+	4.68	5.92	5.98	1.4	1.4	1.3	1.8	4.6	7.3	0.4	0	0	4	4	3	5	10	14	1	0	0
P08621;M0QYR1	U1 small nuclear ribonucleoprotein 70 kDa	SNRNP70	51.556	21.93643	22.19794	22.5603					11.1158	0.001		+		6.65	6.82	5.5	5.5	6.2	6.4	10.3	10.3	0	0	0	3	3	3	3	5	5	0	0	0
Q5QPL9;Q9UKM9;Q5QPM1;Q5QPM2;Q5QPM0	RNA-binding protein Raly	RALY	24.665	21.9705	22.10053	22.37462					11.0743	0.001		+	4.58	6.69	6.66	10.5	21.1	13.1	29.1	45.6	37.6	0	4.6	0	2	4	2	5	9	7	0	1	0
B5MCF9;O00541;B3KXD6	Pescadillo homolog	PES1	66.077	21.91743	22.15771	22.25043					11.0543	0.001		+		6.35	6.53	4.9	3.3	1.8	7	8.4	6.7	0	0	0	4	3	1	5	6	5	0	0	0
O60832;C9IYT0	H/ACA ribonucleoprotein complex subunit 4	DKC1	57.673	22.34465	21.87095	22.09491					11.0518	0.001		+	5.08	6.21	6.96	14.4	13.8	20.2	12.6	6.6	12.6	0	0	4.5	7	7	6	4	2	4	0	0	1
P56537;B7ZBH1	Eukaryotic translation initiation factor 6	EIF6	26.599	22.72313	21.75796	21.80684					11.048	0.001		+	5.69	6.8	7.41	21.2	21.2	21.2	21.6	21.2	21.2	13.9	0	0	3	3	3	4	3	3	1	0	0
P14625	Endoplasmin	HSP90B1	92.468	21.82594	22.03765	22.3953					11.0431	0.001		+	4.52	6.23	6.36	6.5	0	4.6	5.4	7.8	9.3	2.4	6.2	2.4	4	0	3	3	5	8	1	2	1
Q8TDD1	ATP-dependent RNA helicase DDX54	DDX54	98.594	21.99838	22.15589	22.03557					11.0316	0.001		+		6.15	6.35	2.5	3.4	1.2	10	10.3	8.4	0	0	0	2	3	1	8	8	7	0	0	0
P50402;Q5HY57	Emerin	EMD	28.994	21.8198	22.28328	22.07104					11.029	0.001		+	5.03	6.78	6.95	11.4	11.4	18.5	24.4	28	28	0	0	7.1	2	2	3	4	6	6	0	0	1
P11182;Q5VVL7	Lipoamide acyltransferase component of branched-chain alpha-keto acid dehydrogenase complex, mitochondrial	DBT	53.486	21.56337	21.89988	22.69863					11.027	0.001		+		6.41	5.94	5.4	5.4	2.9	10.8	14.1	20.7	0	0	0	2	2	1	4	6	9	0	0	0
A0A1W2PQ51;Q92841	Probable ATP-dependent RNA helicase DDX17	DDX17	80.457	22.12947	22.17158	21.78121					11.0137	0.001		+		6.16	6.77	8.2	10.8	12	12	10.5	8.2	0	0	0	6	8	9	8	7	6	0	0	0
A0A0A0MRV0;Q9P2E9;A0A087WVV2;F8W7S5	Ribosome-binding protein 1	RRBP1	152.45	20.28704	22.79388	22.95537					11.006	0.001		+	3.67	5.92	6.76	11.1	13.6	11.6	2.1	7.4	10.7	1.1	0	0	13	16	13	3	9	13	1	0	0
P31431	Syndecan-4	SDC4	21.641	22.09146	22.11191	21.8212					11.0041	0.001		+		6.81		0	0	0	11.1	15.7	11.1	0	0	0	0	0	0	2	3	2	0	0	0
P13010	X-ray repair cross-complementing protein 5	XRCC5	82.704	21.69867	22.37812	21.87496					10.992	0.001		+		6.23	6.19	1.2	1.2	0	2.3	10.1	3.3	0	0	0	1	1	0	2	6	3	0	0	0
E7EU96;P68400;Q8NEV1	Casein kinase II subunit alpha;Casein kinase II subunit alpha 3	CSNK2A1;CSNK2A3	45.31	22.17133	21.74086	21.71708					10.9382	0.001		+		6.39		0	0	0	19.7	15.1	14.5	0	0	0	0	0	0	4	3	3	0	0	0
Q14137;A0A075B729	Ribosome biogenesis protein BOP1	BOP1	83.629	22.23163	21.95195	21.4227					10.9344	0.001		+	4.89	6.22	6.4	2.7	2.3	2.5	5.8	6	7.2	0	0	3.2	2	2	2	4	5	4	0	0	1
Q14684	Ribosomal RNA processing protein 1 homolog B	RRP1B	84.427	21.92767	21.5434	22.0282					10.9165	0.001		+	4.47	6.11	7.05	12	15.8	11.3	4.6	8	8	0	0	2.6	5	7	6	2	4	4	0	0	1
P98160	Basement membrane-specific heparan sulfate proteoglycan core protein;Endorepellin;LG3 peptide	HSPG2	468.83	22.58256	21.22335	21.68966					10.9159	0.001		+	4.07	5.4		0	0	0	3.3	1.1	1.9	0	1.6	0.8	0	0	0	12	4	6	0	4	2
P51114;B4DXZ6;E9PFF5;E7EU85	Fragile X mental retardation syndrome-related protein 1	FXR1	69.72	22.06868	21.95237	21.26419					10.8809	0.001		+		6.27	6.81	7.4	2.6	9	21.4	17.1	8.4	0	0	0	4	2	3	8	6	4	0	0	0
B1AHC9;P12956	X-ray repair cross-complementing protein 6	XRCC6	64.283	21.59582	22.07607	21.57487					10.8745	0.001		+		6.24		0	0	0	16.3	14.7	11.1	0	0	0	0	0	0	8	7	6	0	0	0
Q9H6F5	Coiled-coil domain-containing protein 86	CCDC86	40.235	21.66453	20.98378	22.59798					10.8744	0.001		+		6.56	6.52	5.6	5.6	2.2	7.5	4.2	23.9	0	0	0	2	2	1	3	2	7	0	0	0
Q5QJE6;J3KP30	Deoxynucleotidyltransferase terminal-interacting protein 2	DNTTIP2	84.468	21.89264	21.52846	21.72313					10.8574	0.001		+	5.28	6.17	6.45	9	9.5	4.9	11.8	11	14.8	0	0	4.2	4	4	2	5	5	6	0	0	2
Q15746	Myosin light chain kinase, smooth muscle;Myosin light chain kinase, smooth muscle, deglutamylated form	MYLK	210.71	21.35901	21.94657	21.71146					10.8362	0.001		+	3.68	5.75	6.75	9.6	8	9.5	4.4	2.8	2.6	0.7	0.7	0	15	13	14	6	4	4	1	1	0
Q5BKZ1	DBIRD complex subunit ZNF326	ZNF326	65.653	22.00295	21.5015	21.45111					10.8259	0.001		+	5.19	6.2		0	0	0	4.3	8.4	10.5	0	2.7	2.7	0	0	0	2	4	5	0	1	1
O43852;H0Y875	Calumenin	CALU	37.106	21.64518	21.55501	21.55665					10.7928	0.001		+		6.45		0	0	0	10.5	9.5	15.9	0	0	0	0	0	0	3	4	6	0	0	0
J3QR07;Q96MU7	YTH domain-containing protein 1	YTHDC1	85.586	21.3463	21.5696	21.75695					10.7788	0.001		+		6.24	5.76	0	0	1.6	8	6.5	8.8	0	0	0	0	0	1	6	5	7	0	0	0
B1AK87;B1AK88		CAPZB	29.295	22.36394	21.1359	20.87837					10.7297	0.001		+		6.33	8.05	36.5	33.5	44.2	16.9	12.7	9.6	0	0	0	10	9	11	4	3	2	0	0	0
O43166;F5GYF8	Signal-induced proliferation-associated 1-like protein 1	SIPA1L1	200.03	21.06283	21.47917	21.74304					10.7142	0.001		+		5.62	7.13	12.7	8.5	17	2.9	1.4	2	0	0	0	16	14	24	4	2	3	0	0	0
Q9NW13	RNA-binding protein 28	RBM28	85.737	20.87147	21.71066	21.65045					10.7054	0.001		+		6.04	7.25	22.9	19.4	14.4	4.1	6.6	8.2	0	0	0	15	13	9	2	4	5	0	0	0
E7ESK6;E9PBI9;P34741;E5RJB8;E5RHU3	Syndecan;Syndecan-2	SDC2	18.388	21.01808	21.54708	21.4802					10.6742	0.001		+		6.53		0	0	0	19.4	13.9	19.4	0	0	0	0	0	0	3	2	3	0	0	0
Q9Y3C1;D6RIC3;A0A0C4DGU5;A0A087X2G6	Nucleolar protein 16	NOP16	21.188	21.4443	21.29704	21.26768					10.6682	0.001		+		6.59	7.09	22.5	39.3	30.3	23	34.8	30.9	0	0	0	3	6	5	4	6	6	0	0	0
Q15293	Reticulocalbin-1	RCN1	38.89	21.28274	21.49799	21.22276					10.6672	0.001		+		6.38	6.41	5.7	3.9	8.2	9.7	13	9.7	0	0	0	1	1	2	2	3	2	0	0	0
Q14692	Ribosome biogenesis protein BMS1 homolog	BMS1	145.81	21.65508	20.90316	21.41292					10.6619	0.001		+		5.85	5.97	2	1.5	0.7	3.2	5.1	9	0	0	0	3	2	1	2	4	7	0	0	0
Q07666	KH domain-containing, RNA-binding, signal transduction-associated protein 1	KHDRBS1	48.227	21.02614	21.3517	21.54858					10.6544	0.001		+	5.49	6.52	6.92	3.2	3.2	5.2	3.2	7.7	9.9	3.2	0	0	1	1	2	1	2	3	1	0	0
Q9NVP1	ATP-dependent RNA helicase DDX18	DDX18	75.406	20.88807	21.46727	21.35057					10.6177	0.001		+		5.86	6.85	11.5	12.5	5.7	6.4	7.9	2.7	0	0	0	6	6	3	3	5	3	0	0	0
G3XAG1;Q96ME7	Zinc finger protein 512	ZNF512	64.594	21.27623	21.26511	21.12918					10.6118	0.001		+	5.22	6.14	6.66	4.8	4.8	4.8	11.5	7.1	9.7	0	0	7.1	2	2	2	4	3	3	0	0	2
A0A087X1B7;Q9Y3Y2;X6R700	Chromatin target of PRMT1 protein	CHTOP	8.5199	20.41803	21.51634	21.67219					10.6011	0.001		+	5.53	7.04	7.29	38.2	51.3	30.3	30.3	51.3	60.5	17.1	17.1	17.1	2	3	2	2	3	4	1	1	1
O75494;Q5JRI1	Serine/arginine-rich splicing factor 10	SRSF10	31.3	21.711	21.37023	20.51451					10.5993	0.001		+		6.56	6.63	14.9	14.9	6.1	14.9	14.9	18.3	0	0	0	2	2	1	2	2	3	0	0	0
X6RAL5;O00422;H7BZW6	Histone deacetylase complex subunit SAP18	SAP18	19.526	21.29642	21.39692	20.8842					10.5963	0.001		+		6.43	6.26	4.7	4.7	0	29.7	30.8	30.8	0	0	0	1	1	0	4	4	4	0	0	0
B5MDF5;P62826;J3KQE5;F5H018	GTP-binding nuclear protein Ran	RAN	26.224	20.78987	21.17036	21.39634					10.5594	0.001		+		6.54	7.12	9	17.2	12.4	17.2	12.4	18.5	0	0	0	2	4	3	4	3	4	0	0	0
Q9Y3B9	RRP15-like protein	RRP15	31.484	20.99099	21.1717	21.13921					10.5503	0.001		+		6.33	6.7	4.3	16	17	18.1	25.5	11	0	0	0	1	4	5	5	7	3	0	0	0
Q9Y3T9	Nucleolar complex protein 2 homolog	NOC2L	84.918	20.94592	21.27912	21.01801					10.5405	0.001		+		6.1	6.17	1.3	0	3.6	5.2	4.5	2.9	0	0	0	1	0	2	3	4	2	0	0	0
Q7Z7K6	Centromere protein V	CENPV	29.946	21.35976	20.66484	21.06197					10.5144	0.001		+	4.85	6.22	7.18	21.8	21.8	21.8	11.6	11.6	11.6	6.9	6.9	6.9	4	4	4	2	2	2	1	1	1
Q9Y5B9	FACT complex subunit SPT16	SUPT16H	119.91	20.83715	20.93142	21.27674					10.5076	0.001		+		5.76	5.77	1.1	0	0	1.8	4.8	5.5	0	0	0	1	0	0	2	3	5	0	0	0
O00566	U3 small nucleolar ribonucleoprotein protein MPP10	MPHOSPH10	78.863	20.92825	20.94163	21.09976					10.4949	0.001		+	5.49	5.99	6.41	11.6	6.8	1.6	7.5	3.2	9	0	0	5.7	5	3	1	4	2	4	0	0	2
Q13185;C9JMM0;B8ZZ43;S4R2Y4	Chromobox protein homolog 3	CBX3	20.811	21.48208	20.838	20.56876					10.4815	0.001		+	5.87	6.58	6.09	0	0	6	19.7	13.7	19.7	0	0	12	0	0	1	4	2	4	0	0	1
Q7Z2W4;C9J6P4	Zinc finger CCCH-type antiviral protein 1	ZC3HAV1	101.43	20.87117	20.84636	21.08304					10.4668	0.001		+	4.06	5.59	6.56	10.8	8.5	8.8	4.8	4.5	5.8	0	0	3	6	4	6	3	3	4	0	0	1
Q9NQZ2	Something about silencing protein 10	UTP3	54.557	20.95886	20.58389	21.19238					10.4559	0.001		+		6.28	6.43	4.6	3.5	2.7	10	8.4	10	0	0	0	2	2	1	3	2	3	0	0	0
A0A087X0K9;G5E9E7;G3V1L9;Q07157	Tight junction protein ZO-1	TJP1	187.85	20.5804	20.7175	21.23696					10.4225	0.001		+		5.35	6.73	11.5	7.5	11.2	2.6	3.8	4.9	0	0	0	11	9	10	2	3	4	0	0	0
Q49A26;K7EMM8	Putative oxidoreductase GLYR1	GLYR1	60.556	20.61549	20.81621	20.7021					10.3556	0.001		+		5.84	6.9	13.7	16.5	6.9	4.5	4.5	4.5	0	0	0	5	7	3	2	2	2	0	0	0
E7ENL6;P12111	Collagen alpha-3(VI) chain	COL6A3	278.11	20.06737	20.65901	21.36046					10.3478	0.001		+	4.3	5.35	5.68	1.4	2.1	1.3	3.5	1.6	4.6	0.8	0.8	0	4	5	3	7	5	9	1	1	0
Q86V48	Leucine zipper protein 1	LUZP1	120.27	20.91561	19.85555	21.24296					10.3357	0.001		+	4.39	5.48	6.98	14.8	20.1	16.4	4	2.2	7.1	0	1.2	0	13	18	13	3	2	6	0	1	0
A0A0G2JHC2;Q6NYC8	Phostensin	PPP1R18	68.041	21.01413	20.65517	20.18592					10.3092	0.001		+	4.43	5.79	7.29	24	14.4	20.9	7.2	8	4.4	0	2.6	0	11	5	8	2	3	2	0	1	0
A0A1B0GV68;C9JME2;Q9Y4F1;M0QYB0	FERM, RhoGEF and pleckstrin domain-containing protein 1	FARP1	88.1	20.35638	20.8966	20.60069					10.3089	0.001		+		5.76	6.68	3.4	5.1	5.1	5.1	3.2	3.2	0	0	0	2	3	3	3	2	2	0	0	0
O15213	WD repeat-containing protein 46	WDR46	68.07	20.7275	20.4995	20.49863					10.2876	0.001		+	4.55	5.91	6.61	9.2	8	5.6	10.5	4.8	9.5	0	0	3.3	4	3	3	4	2	4	0	0	1
P42696;A2A2V2	RNA-binding protein 34	RBM34	48.564	21.28856	19.67067	20.72376					10.2805	0.001		+		5.82	7.36	37.7	33.5	30.9	9.3	12.3	9.3	0	0	0	12	12	10	2	3	2	0	0	0
A0A0A0MRM8;E7EW20;Q9UM54;A0A0D9SGC1	Unconventional myosin-VI	MYO6	145.01	21.37968	19.54234	20.73463					10.2761	0.001		+	4.2	5.56	7.03	12.4	11.2	19.2	7.2	2.2	5.4	1.4	0	0	12	11	17	5	2	4	1	0	0
Q09028;E9PNS2;E9PIC4;E9PNS6	Histone-binding protein RBBP4	RBBP4	47.655	20.72009	20.31761	20.5721					10.2683	0.001		+		6.16	6.07	3.3	3.3	6.4	9.6	9.6	11.3	0	0	0	1	1	1	2	2	3	0	0	0
P67809;H0Y449	Nuclease-sensitive element-binding protein 1	YBX1	35.924	20.89149	20.08654	20.59332					10.2619	0.001		+		6.18	7.95	53.1	50.3	45.7	11.1	11.1	11.1	0	0	0	12	12	11	2	2	2	0	0	0
Q13595	Transformer-2 protein homolog alpha	TRA2A	32.688	20.84261	20.18374	20.51326					10.2566	0.001		+		6.12		3.5	3.5	0	15.6	18.1	14.2	0	0	0	1	1	0	6	6	6	0	0	0
F8VVM2;Q00325	Phosphate carrier protein, mitochondrial	SLC25A3	36.161	20.14818	20.56132	20.66761					10.2295	0.001		+		6.04	6.77	7.7	5.2	5.2	5.2	5.2	5.2	0	0	0	3	2	2	2	2	2	0	0	0
Q9NWT8	Aurora kinase A-interacting protein	AURKAIP1	22.354	20.4244	20.23292	20.4207					10.1797	0.001		+		6.41		0	0	0	7	7	7	0	0	0	0	0	0	2	2	2	0	0	0
P46087	Probable 28S rRNA (cytosine(4447)-C(5))-methyltransferase	NOP2	89.301	19.99148	20.50969	20.26304					10.1274	0.001		+		5.84	7.62	28	31.9	25.9	4.7	6	4.2	0	0	0	21	24	20	3	4	3	0	0	0
A0A087WUZ3;Q01082	Spectrin beta chain, non-erythrocytic 1	SPTBN1	274.83	20.07953	20.32235	20.26888					10.1118	0.001		+		5.22	6.97	14.9	14.8	15	2.4	2.4	3.7	0	0	0	27	27	28	3	3	5	0	0	0
Q99575;E5RK39	Ribonucleases P/MRP protein subunit POP1	POP1	114.71	20.37931	20.1614	19.85609					10.0661	0.001		+		5.48	5.97	2.8	0	0	4	3.7	2.9	0	0	0	2	0	0	3	3	2	0	0	0
E9PIE3;Q969G5	Protein kinase C delta-binding protein	PRKCDBP	31.088	19.20739	20.71666	20.20884					10.0221	0.001		+		6.17		0	0	0	7.5	7.5	12.6	0	0	0	0	0	0	2	2	3	0	0	0
Q96HS1	Serine/threonine-protein phosphatase PGAM5, mitochondrial	PGAM5	32.004	20.39163	19.6502	19.99811					10.0067	0.001		+		5.86		0	0	0	5.9	10	10	0	0	0	0	0	0	1	2	2	0	0	0
H7C0C1;P48047;H7C086	ATP synthase subunit O, mitochondrial	ATP5O	26.799	19.64769	19.75367	20.54519					9.99109	0.001		+	4.82	6.04	6.78	3.7	8.3	8.3	9.1	14.9	9.1	5.8	0	0	1	2	2	2	3	2	1	0	0
A0A0C4DGA7;O94929;A0A0A0MRD5	Actin-binding LIM protein 3	ABLIM3	74.167	20.17743	19.87557	19.81436					9.97789	0.001		+		5.37	6.55	6.3	3.5	9.5	7.8	3.4	3.4	0	0	0	4	2	6	4	2	2	0	0	0
F8WAN1;Q69YQ0;C9J8U1	Cytospin-A	SPECC1L-ADORA2A;SPECC1L	101.51	20.45393	19.33604	19.88658					9.94609	0.001		+	4.26	5.5	6.89	16.8	16.8	12.1	6.3	5.2	3.3	0	2	0	13	12	9	4	3	2	0	1	0
Q14151	Scaffold attachment factor B2	SAFB2	107.47	19.2713	19.81381	19.75703					9.80702	0.001		+		5.49		0	0	0	6.7	2.2	5.6	0	0	0	0	0	0	4	2	3	0	0	0
Q9Y3A2	Probable U3 small nucleolar RNA-associated protein 11	UTP11L	30.446	20.22081	20.40676						6.77126	0.001		+		6.21	6.58	4	0	7.9	12.6	7.9	2.8	0	0	0	1	0	2	3	2	1	0	0	0
P19338	Nucleolin	NCL	76.613	29.43915	28.94952	29.02849			22.02384		3.55761	0.001		+	4.61	8.28	9.64	53	53.9	55.2	44.8	46.9	47.3	2.8	3.1	5.9	81	78	83	45	46	45	1	1	2
Q8N3V7	Synaptopodin	SYNPO	99.462	24.60077	24.11736	24.31174		21.19713			3.14616	0.001		+	4.63	6.73	7.88	30.9	27.2	30.7	17.5	18.3	16.9	0	4.7	0	22	18	21	10	11	11	0	2	0
O95425	Supervillin	SVIL	247.74	24.44114	24.13571	24.48407		21.8079			2.54574	0.001		+	4.24	6.31	7.67	30.6	31.9	33.6	17.1	12.6	17.6	0.8	1.9	0	53	55	60	28	20	27	1	2	0
P52907	F-actin-capping protein subunit alpha-1	CAPZA1	32.922	23.89698	23.41751	23.66666		21.48689			2.17349	0.001		+	5.04	7.1	8.19	60.1	55.6	30.4	41.3	17.1	17.1	3.5	8.4	0	11	11	8	8	5	5	1	2	0
Q8WX93	Palladin	PALLD	150.56	23.94905	23.56628	23.98737	21.77752				2.05671	0.001		+	4.73	6.45	7.63	25.7	26.2	26.4	11.8	9.5	11.1	2.3	0	0	23	24	24	12	9	11	2	0	0
Q9NR30	Nucleolar RNA helicase 2	DDX21	87.343	24.44493	23.94485	24.24554			22.19499		2.01678	0.001		+	4.92	6.85	7.67	34.2	35.5	38.1	34.7	30.8	34.2	0	0	6	23	21	24	20	20	21	0	0	2
A0A087WVC1;Q9BQ39	ATP-dependent RNA helicase DDX50	DDX50	82.226	23.24563	22.77844	23.011			22.42714		0.58455	0			5.08	6.44	6.88	17.8	18.2	12.3	17.7	24.2	17.7	0	0	5.9	10	10	7	11	14	11	0	0	2
Q9UHB6;F8VQE1;F8VS07;F8VRN8	LIM domain and actin-binding protein 1	LIMA1	85.225	25.59195	25.70583	25.72281	21.0438	22.52707		0.119	3.88809	0.205			5.04	7.13	8.26	55.7	54.8	62.5	41.4	46.8	49.4	2.4	8.3	0	39	37	45	23	26	28	2	4	0
P0DP25;P0DP24;P0DP23;H0Y7A7;E7ETZ0;E7EMB3;G3V361;Q96HY3		CALM2;CALM1	16.837	25.69014	25.36172	25.48539	21.98839	24.08448	21.78149	0.057	2.8943	0.131			5.92	7.93	8.82	45.6	71.1	71.1	46.3	46.3	46.3	20.1	35.6	20.1	9	11	10	10	9	9	2	4	2
P35580	Myosin-10	MYH10	229	26.43757	26.53524	26.41992	23.03091	24.39382		0.154	2.75188	0.231			5.01	7.03	8.21	56.5	58.1	57.8	42.1	44.7	40.4	6.3	9.2	1.3	134	136	136	80	85	78	10	14	2
Q16643;D6R9W4	Drebrin	DBN1	71.428	26.29141	26.34037	26.28613	23.514	24.09071		0.072	2.50361	0.154			5.74	7.66	8.88	44.7	47.6	51.5	40.1	38.5	43.3	9.2	12.6	0	39	41	44	31	32	31	4	7	0
Q6ZN40;H0YKX5		TPM1	37.452	24.35441	25.04606	24.66985	21.35912	25.3865		0.631	1.3173	0.7			5.79	7.25	8.41	44.2	55.2	65.6	33.1	33.4	42.6	10.4	26.7	4.3	20	23	27	10	10	12	3	8	1
P35579	Myosin-9	MYH9	226.53	29.54692	29.54773	29.53794	28.31359	29.06528	27.53868	0.107	1.23835	0.188			6.53	8.05	9.13	74.5	75.6	78.6	73.1	68.4	66.4	27.4	36.4	21.5	224	225	234	175	166	166	52	71	34
Q15149	Plectin	PLEC	531.78	26.4276	26.22442	26.61316	25.22148	25.90378	24.47574	0.089	1.22139	0.174			5.14	6.55	7.65	35.7	39.5	39.4	26.7	22	29.3	5.5	7.9	3.5	156	170	172	93	83	109	20	27	12
Q9NYL9;H0YKU1;H0YNJ8	Tropomodulin-3	TMOD3	39.594	23.55051	23.06756	23.09339	21.61589	22.49824		0.197	1.18009	0.273			5.2	6.82	7.93	44	49.4	45.5	32.7	21	27.3	8.8	13.6	5.7	11	12	12	7	4	7	2	3	1
P02545;Q3BDU5;Q5TCI8	Prelamin-A/C;Lamin-A/C	LMNA	74.139	23.67379	23.75134	23.91123	23.02019	22.2401		0.199	1.14864	0.273			5.09	6.73	7.23	19	24.5	21.8	32.7	26.4	34.6	10.2	9.6	4.8	11	14	14	18	14	20	5	4	2
P84103;A0A087X2D0	Serine/arginine-rich splicing factor 3	SRSF3	19.329	25.097	24.66036	24.58095		23.0467	24.48388	0.384	1.01415	0.464			6.09	7.76	8.19	38.4	38.4	38.4	43.3	38.4	38.4	12.8	15.9	15.9	7	7	6	8	7	7	1	2	2
Q9UQ35	Serine/arginine repetitive matrix protein 2	SRRM2	299.61	24.53005	24.39388	24.64746	23.49668	23.17687	24.25133	0.103	0.88217	0.185			5.21	6.32	5.25	0.5	0.4	1.2	8.8	10	9.7	4.2	4.2	6.5	1	1	2	19	21	20	6	6	10
P08238	Heat shock protein HSP 90-beta	HSP90AB1	83.263	22.33653	21.77362		23.12984	20.66006	20.27685	0.523	0.69949	0.596			5.28	5.54	5.87	2.1	1.9	5.7	3.6	6.4	1.7	13	4.6	4.7	1	1	3	2	4	1	6	2	2
Q9Y2W1	Thyroid hormone receptor-associated protein 3	THRAP3	108.66	25.15182	25.40536	25.65949	24.90821	25.19205	24.05532	0.171	0.68703	0.248			5.97	7.09	5.76	2	4.9	1.3	28.1	28.1	31.2	7.9	9.6	7.7	1	3	1	23	23	24	7	7	6
Q9BZE4	Nucleolar GTP-binding protein 1	GTPBP4	73.964	24.04619	24.23637	23.94503			23.83846		0.237403				5.63	6.91	7.25	25.2	24.1	16.9	25.4	29.7	26.2	0	0	5.2	16	14	12	17	20	18	0	0	2
H3BTN5;P14618;H3BQ34;B4DNK4;H3BR70	Pyruvate kinase;Pyruvate kinase PKM	PKM	53.045		22.40445	22.46024	22.71024	22.87463	21.97215	0.785	-0.08666	0.837			5.53	6.27	6.67	16.1	14	9.7	5.6	15.9	13.4	8.7	14.4	6	5	4	3	2	5	5	3	4	2
Q9BXY0	Protein MAK16 homolog	MAK16	35.368	23.36333	23.44114	23.26571		21.6587	25.23158	0.969	-0.08841	0.969			6.18	6.99	6.68	15.3	6.7	6.7	20	19.3	19.3	0	6	11.3	4	2	2	5	5	5	0	2	3
Q07065	Cytoskeleton-associated protein 4	CKAP4	66.022	22.65432	22.60023	23.25609	22.67092	23.17265	22.98416	0.703	-0.1057	0.76			5.39	6.48	6.58	5.1	5.1	15.3	22.6	20.1	33.1	12.6	17.6	15	3	3	8	11	9	16	4	6	5
Q8IY81	pre-rRNA processing protein FTSJ3	FTSJ3	96.557	25.65472	25.27665	25.3667			25.60592		-0.17323				5.79	7.3	7.46	23.8	19.4	20.3	28.5	28.2	26.1	0	2.1	7	16	14	14	23	19	19	0	1	4
Q8TDN6	Ribosome biogenesis protein BRX1 homolog	BRIX1	41.401	25.00028	25.09672	25.18321		23.35528	27.22159	0.936	-0.19503	0.948			6.49	7.46	7.78	28	28	25.8	28	29.5	30.9	0	8.8	8.8	7	7	6	7	8	9	0	1	1
H3BV80;H3BMM9;H3BTC0;Q15287;H3BMS0;H3BPG5	RNA-binding protein with serine-rich domain 1	RNPS1	24.561	22.73329	22.0474	21.95084			22.46911		-0.225267				5.9	6.83		0	0	0	19.9	31.3	18.5	0	0	28.9	0	0	0	5	5	4	0	0	4
P02751;H0Y7Z1	Fibronectin;Anastellin;Ugl-Y1;Ugl-Y2;Ugl-Y3	FN1	262.62	28.18735	27.12031	27.44632	28.03769	27.94592	27.47962	0.557	-0.23642	0.626			6.36	7.42	6.64	4.7	6.7	6.5	30	25.1	24.2	20.8	19.6	12.4	8	12	11	57	46	45	39	31	20
Q15050	Ribosome biogenesis regulatory protein homolog	RRS1	41.193	25.09631	24.90908	25.1928			25.39021		-0.324147				6.26	7.48	7.86	44.9	37.3	37.8	54.2	57.3	54	0	6.3	21.6	18	14	13	20	18	19	0	1	5
P25705;K7EK77;K7ERX7;K7EJP1	ATP synthase subunit alpha, mitochondrial	ATP5A1	59.75	23.0011	22.95909	23.25308	23.99473		23.29334	0.337	-0.57295	0.419			5.42	6.58	7.27	21.7	25	23	25.7	17.5	25.3	11.9	2.7	8.5	10	12	11	11	8	12	6	1	3
A0A0C4DFX3;Q9Y6C2	EMILIN-1	EMILIN1	106.69	22.64399	21.84717	21.62738	23.31396	22.62024	22.01342	0.281	-0.60969	0.361			5.21	5.95		0	0	0	9.2	3.9	4.9	3.4	9	2.9	0	0	0	7	3	4	5	6	2
P67936	Tropomyosin alpha-4 chain	TPM4	28.521	22.97965	23.29039	23.50252	23.70651	24.18767		0.149	-0.68957	0.228			5.87	6.95	8.13	62.1	62.1	62.1	48.8	52.4	54.4	12.5	26.6	5.6	22	21	21	12	13	13	4	7	1
Q14766	Latent-transforming growth factor beta-binding protein 1	LTBP1	186.79	22.45232	23.15775		24.934	22.88649	22.71194	0.445	-0.70577	0.515			5.39	5.38		0	0	0	4.4	1.4	1.3	7.1	3	3.8	0	0	0	5	2	2	9	4	4
Q03701	CCAAT/enhancer-binding protein zeta	CEBPZ	120.97	22.56932	22.68985	22.43822			23.28658		-0.720783				5.15	6.28	6.17	0.7	2.2	3.6	7.8	5.4	6.9	0	0	4.5	1	2	3	6	4	5	0	0	3
A0A087WTA8;P08123	Collagen alpha-2(I) chain	COL1A2	129.15	22.03892		22.14954	23.80528	22.79545	21.86967	0.322	-0.72924	0.407			5.16	5.64		0	0	0	3.8	0	2.6	8.7	4.7	2.9	0	0	0	3	0	2	7	4	2
A0A087WWU8;D6R904		TPM3	26.42	22.43563	22.5336	22.52614	23.23162				-0.733163				5.34	6.61	7.9	64.3	63	69.6	43.6	49.8	50.2	26.9	26	11	21	21	22	9	11	12	6	6	2
P60660;F8W1R7;G3V1V0;J3KND3;G8JLA2;B7Z6Z4;F8VPF3;G3V1Y7	Myosin light polypeptide 6	MYL6	16.93	24.97889	25.08995	25.03486	26.04206	26.30959	25.06636	0.177	-0.77144	0.252			6.69	7.77	8.87	70.2	88.1	70.2	70.2	67.5	70.2	41.1	61.6	43	12	13	13	12	10	12	6	6	4
P09382	Galectin-1	LGALS1	14.716	23.12964	23.04133	23.02039	24.59035	23.65535	23.48738	0.131	-0.84724	0.212			6.32	7.1	7.91	29.6	40.7	40.7	48.1	40.7	54.1	22.2	28.1	28.1	4	5	5	5	5	6	2	2	2
Q6NZI2	Polymerase I and transcript release factor	PTRF	43.476	22.61018	22.40125	23.01356	23.59412	23.80223	23.56872	0.02	-0.98003	0.071			5.76	6.93	7.39	11.8	13.6	15.4	11.5	16.2	18.2	13.6	7.4	9	4	5	6	4	6	8	4	3	3
Q9Y625;A0A087WT82	Glypican-6;Secreted glypican-6	GPC6	62.735	22.85358	22.6723	22.49236			23.70883		-1.03608				5.55	6.57		0	0	0	10.5	10.5	13.2	0	0	8.8	0	0	0	3	3	4	0	0	2
H7C2Q8;Q99848	Probable rRNA-processing protein EBP2	EBNA1BP2	40.684	24.71853	24.17379	24.38205			25.48613		-1.06134				5.88	7.31	7.73	36.6	36.6	39.1	46.3	39.6	28.5	0	5.3	17.2	14	13	14	20	15	14	0	1	4
P50454;E9PKH2	Serpin H1	SERPINH1	46.44	23.18766	23.55063	23.09896			24.47754		-1.19846				5.67	6.85	7.23	20.3	12.2	19.1	14.6	12	17.9	6.7	3.6	8.9	6	4	6	4	3	6	2	1	2
A0A087WY61;Q14980;H0YFY6	Nuclear mitotic apparatus protein 1	NUMA1	236.16	22.48422	21.03879	21.87541		22.00364	24.05192	0.427	-1.22831	0.507			4.69	5.7	5.42	0	1	0.9	6.5	3.9	4.9	0.9	2	3.7	0	2	1	9	4	7	1	2	4
P07355;H0YMD0;H0YMU9;H0YN42;H0YKS4;H0YM50;A6NMY6;H0YMM1;H0YNP5	Annexin A2;Annexin;Putative annexin A2-like protein	ANXA2;ANXA2P2	38.604	24.03213	23.57196	23.72338	25.73014	24.96018	24.42008	0.067	-1.26098	0.146			6.23	6.8	7.7	48.7	54.3	55.5	41	30.4	30.4	30.7	27.7	27.7	15	17	17	11	7	8	8	7	7
P27105	Erythrocyte band 7 integral membrane protein	STOM	31.73		20.78053	20.98461	23.22422	21.78955	22.01839	0.075	-1.46148	0.156			5.62	5.9	6.23	4.2	3.5	7.3	4.2	11.8	8.3	15.6	10.8	9.7	1	1	3	1	3	2	5	3	2
Q9H307	Pinin	PNN	81.613	22.87736	22.21077	23.30897			24.35151		-1.55248				5.8	6.34		0	0	0	11.9	3.5	14.4	0	0	7.9	0	0	0	8	2	10	0	0	3
P10809	60 kDa heat shock protein, mitochondrial	HSPD1	61.054	23.99869	24.23455	24.72785	25.52031	25.2821	25.90003	0.012	-1.24712	0.066	+		6.3	6.74	6.69	11.3	11.2	7	27.6	33.5	32.3	20.1	24.3	24.3	5	6	4	12	16	18	5	7	7
P08670;B0YJC4	Vimentin	VIM	53.651	29.43018	28.92496	29.30372	30.38319	30.84319	30.21118	0.007	-1.25957	0.054	+		7.79	8.22	9.06	87.6	87.3	88.4	86.3	84.5	86.9	74.2	89.7	70.4	63	60	69	57	50	58	41	61	33
P02452	Collagen alpha-1(I) chain	COL1A1	138.94	22.332	21.43766	21.6402	23.78307	23.21979		0.03	-1.69814	0.084	+		5.11	5.75		0	0	0	4.5	4.8	6.1	7.1	5.1	0.8	0	0	0	5	6	6	7	5	1
Q96PK6	RNA-binding protein 14	RBM14	69.491	21.56407	21.87987	22.22941	24.27987	24.35803	23.24834	0.014	-2.07096	0.07	+		5.92	6.18	6.37	3.1	3	1.6	6.3	7.8	9.3	6	10.5	4.5	2	2	1	4	5	6	4	6	3
P84090;G3V279	Enhancer of rudimentary homolog	ERH	12.259	21.70624	22.99864	21.60937	24.644	25.69112	23.94306	0.018	-2.65464	0.071	+		6.81	7.1	6.49	0	0	15.4	33.7	22.1	22.1	15.4	15.4	15.4	0	0	1	5	3	3	2	1	2
P06576;H0YH81;F8W079	ATP synthase subunit beta, mitochondrial;ATP synthase subunit beta	ATP5B	56.559		21.01883	20.84475	27.48815	26.44955	25.5134	0.009	-5.55191	0.057	+		6.63	6.07	5.82	6.2	0	7.4	3	15.3	13	37.4	32.9	27.8	2	0	2	1	5	4	11	10	8

## Sheet: (B) Whole cell
T: id	T: Protein IDs	T: Majority protein IDs	T: Protein names	T: Gene names	Pro_1	Pro_2	Pro_3	Sen_1	Sen_2	Sen_3	Pro Mean	Sen Mean	-log10 p.value	q.value	log2 difference
5503	Q9NU22	Q9NU22	Midasin	MDN1	33.8947	34.1211	33.8532	27.0644	26.0791	27.1451	33.9563	26.7629	4.46728	0	-7.19348
1024	P06454	P06454	Prothymosin alpha;Prothymosin alpha, N-terminally processed;Thymosin alpha-1	PTMA	32.6353	32.0496	32.9787	25.5512	25.3133	26.3473	32.5545	25.7372	4.09923	0	-6.81726
2876	Q14566	Q14566	DNA replication licensing factor MCM6	MCM6	31.4	31.8306	31.9553	26.1611	26.5371	25.4854	31.7286	26.0612	4.06683	0	-5.66739
3960	Q8N543	Q8N543	Prolyl 3-hydroxylase OGFOD1	OGFOD1	31.9222	31.5979	32.1133	27.0951	25.4408	26.8067	31.8778	26.4475	3.28507	0	-5.43025
1084	P08243	P08243	Asparagine synthetase [glutamine-hydrolyzing]	ASNS	31.496	30.6969	32.778	26.1131	26.1614	26.8634	31.657	26.3793	2.89554	0	-5.2777
633	O75376	O75376	Nuclear receptor corepressor 1	NCOR1	31.7654	31.5431	31.1978	26.1065	27.0866	25.7759	31.5021	26.323	3.57747	0	-5.17914
1007	P05204	P05204	Non-histone chromosomal protein HMG-17	HMGN2	31.9659	32.3739	32.4221	26.9697	27.167	27.1009	32.254	27.0792	5.30878	0	-5.1748
1660	P33992	P33992	DNA replication licensing factor MCM5	MCM5	31.2026	32.4473	32.157	25.1507	27.4303	27.9529	31.9357	26.8446	2.25124	0.00110345	-5.09105
2470	Q01469;A8MUU1;REV__Q99880;REV__Q8N257	Q01469	Fatty acid-binding protein, epidermal	FABP5	31.3915	31.6502	31.7259	26.4629	26.4245	26.64	31.5892	26.5091	5.71494	0	-5.08002
1659	P33991;Q9UJA3	P33991	DNA replication licensing factor MCM4	MCM4	31.5349	31.4564	31.5541	25.7785	25.9866	27.6557	31.5151	26.4736	2.97372	0	-5.0415
1807	P42677	P42677	40S ribosomal protein S27	RPS27	31.837	31.5311	31.3313	26.8894	26.0968	26.683	31.5665	26.5564	4.24617	0	-5.01009
1301	P16403	P16403	Histone H1.2	HIST1H1C	34.2317	34.9614	34.315	31.1911	26.9195	30.4541	34.5027	29.5216	1.6895	0.0032103	-4.98112
1299	P16401	P16401	Histone H1.5	HIST1H1B	33.2147	33.117	33.3367	28.9401	27.4485	28.4554	33.2228	28.2813	3.43128	0	-4.94151
3098	Q16666	Q16666	Gamma-interferon-inducible protein 16	IFI16	31.1859	31.6066	31.5623	26.7913	26.5177	26.4125	31.4516	26.5738	5.00826	0	-4.87776
5330	Q9HB71	Q9HB71	Calcyclin-binding protein	CACYBP	32.0113	31.6301	31.9048	26.5831	27.013	27.9937	31.8488	27.1966	3.37276	0	-4.65219
1653	P33316	P33316	Deoxyuridine 5-triphosphate nucleotidohydrolase, mitochondrial	DUT	29.9863	30.6048	30.4437	25.1172	26.3202	25.9374	30.3449	25.7916	3.46769	0	-4.55332
1025	P06493	P06493	Cyclin-dependent kinase 1	CDK1	30.1027	30.2089	31.3733	25.2935	26.3284	26.6155	30.5616	26.0791	2.84507	0.00223256	-4.4825
1403	P20962	P20962	Parathymosin	PTMS	29.4628	30.4472	31.654	25.9468	26.0823	26.1018	30.5213	26.0436	2.66974	0.00162712	-4.4777
1309	P16989	P16989	Y-box-binding protein 3	YBX3	30.7082	30.4743	30.7822	25.505	27.6378	25.4617	30.6549	26.2015	2.45004	0.0012	-4.45339
574	O60869	O60869	Endothelial differentiation-related factor 1	EDF1	31.4624	31.3166	31.2339	26.3955	26.1283	28.1396	31.3376	26.8878	2.66307	0.00157377	-4.44981
1470	P23921	P23921	Ribonucleoside-diphosphate reductase large subunit	RRM1	30.8087	30.4509	30.9668	27.4939	25.8457	25.6071	30.7421	26.3156	2.71121	0.00174545	-4.42654
330	O15067	O15067	Phosphoribosylformylglycinamidine synthase	PFAS	31.1352	31.003	30.7913	26.4058	27.4317	26.1993	30.9765	26.6789	3.39672	0	-4.29756
956	P02795;P80297;P13640;CON__P67983;Q8N339;P04732;P80294;P04731	P02795;P80297;P13640	Metallothionein-2;Metallothionein-1X;Metallothionein-1G	MT2A;MT1X;MT1G	31.4832	31.4336	31.1442	27.7559	27.0666	26.5331	31.3537	27.1185	3.48111	0	-4.23517
1483	P24821	P24821	Tenascin	TNC	31.7906	31.879	32.664	28.9009	27.523	27.4143	32.1112	27.946	2.77846	0.00165517	-4.16516
3875	Q8IYB3	Q8IYB3	Serine/arginine repetitive matrix protein 1	SRRM1	29.4761	29.4763	29.5291	25.5018	25.6147	24.9276	29.4938	25.348	4.38287	0	-4.14582
1490	P25205	P25205	DNA replication licensing factor MCM3	MCM3	29.7714	31.7643	31.6591	25.9576	28.7352	26.3709	31.0649	27.0212	1.69704	0.00257931	-4.04371
4206	Q8WUJ3	Q8WUJ3	Cell migration-inducing and hyaluronan-binding protein	CEMIP	31.5903	31.8587	31.7124	26.7085	27.9709	28.4935	31.7204	27.7243	2.7637	0.0015	-3.99616
5287	Q9H910	Q9H910	Hematological and neurological expressed 1-like protein	HN1L	29.797	29.5724	29.9071	25.6037	26.4012	25.3062	29.7588	25.7704	3.51283	0	-3.98845
6308	Q9Y6E2	Q9Y6E2	Basic leucine zipper and W2 domain-containing protein 2	BZW2	30.1477	30.2201	30.4142	26.1242	27.118	25.7673	30.2607	26.3365	3.16907	0.00266667	-3.92417
173	O00193	O00193	Small acidic protein	SMAP	29.865	29.7249	30.7836	26.312	26.7317	25.6747	30.1245	26.2395	2.99568	0.002	-3.88501
1308	P16949;Q9H169	P16949	Stathmin	STMN1	32.1194	32.3194	32.2725	25.4578	30.611	29.0876	32.2371	28.3855	1.18376	0.00625	-3.8516
1509	P26358	P26358	DNA (cytosine-5)-methyltransferase 1	DNMT1	30.553	29.0938	30.5298	25.3658	26.1713	27.1182	30.0589	26.2185	2.27059	0.00146875	-3.84041
999	P05114	P05114	Non-histone chromosomal protein HMG-14	HMGN1	29.9441	29.8108	30.1116	26.1695	26.0822	26.1118	29.9555	26.1212	5.72763	0	-3.83431
3552	Q6ZSZ5	Q6ZSZ5	Rho guanine nucleotide exchange factor 18	ARHGEF18	29.4806	29.6815	29.6263	25.7657	25.7575	25.8075	29.5961	25.7769	6.38352	0	-3.81919
1940	P49736	P49736	DNA replication licensing factor MCM2	MCM2	29.666	30.2066	30.8411	26.8374	26.6124	25.9616	30.2379	26.4705	3.03179	0.00188235	-3.76744
5050	Q9BZK7	Q9BZK7	F-box-like/WD repeat-containing protein TBL1XR1	TBL1XR1	29.7507	30.2408	30.7227	27.0125	26.6743	25.9084	30.2381	26.5317	2.99953	0.00177778	-3.70631
2155	P56159	P56159	GDNF family receptor alpha-1	GFRA1	30.4406	30.1758	29.8046	27.108	26.3671	25.828	30.1403	26.4343	3.06334	0.00184615	-3.70598
3896	Q8IZH2	Q8IZH2	5-3 exoribonuclease 1	XRN1	29.5507	29.9939	29.0146	26.217	25.8923	25.3355	29.5197	25.8149	3.19613	0.00234146	-3.7048
5729	Q9P258	Q9P258	Protein RCC2	RCC2	30.5355	30.3187	30.9459	27.0904	27.5611	26.0922	30.6	26.9146	2.84338	0.00143284	-3.68544
819	O95347	O95347	Structural maintenance of chromosomes protein 2	SMC2	29.8124	29.5629	29.9086	26.3569	25.5263	26.3981	29.7613	26.0938	3.57813	0	-3.66748
1795	P42166	P42166	Lamina-associated polypeptide 2, isoform alpha;Thymopoietin;Thymopentin	TMPO	31.656	31.7917	31.2132	27.4728	27.9552	28.3076	31.5536	27.9119	3.58701	0	-3.64176
2959	Q15113	Q15113	Procollagen C-endopeptidase enhancer 1	PCOLCE	29.6354	30.1061	29.8301	24.8083	27.4589	26.3877	29.8572	26.2183	2.01635	0.00264	-3.6389
3792	Q8IUE6	Q8IUE6	Histone H2A type 2-B	HIST2H2AB	30.6384	29.3805	30.5984	25.2377	27.3091	27.1795	30.2058	26.5754	2.00309	0.00319608	-3.63035
2889	Q14683	Q14683	Structural maintenance of chromosomes protein 1A	SMC1A	31.3631	31.5913	30.7674	28.5106	27.714	26.6202	31.2406	27.6149	2.42087	0.000872727	-3.62565
3758	Q86WX3	Q86WX3	Active regulator of SIRT1	RPS19BP1	30.4935	31.367	30.5943	30.1715	25.5807	25.8742	30.8183	27.2088	1.12474	0.00805284	-3.60947
5154	Q9H1E3	Q9H1E3	Nuclear ubiquitous casein and cyclin-dependent kinase substrate 1	NUCKS1	29.7175	29.942	29.487	25.7104	26.2086	26.4151	29.7155	26.1114	3.89207	0	-3.60414
2371	P78330	P78330	Phosphoserine phosphatase	PSPH	29.9415	29.6642	30.2529	27.2189	25.5376	26.3629	29.9529	26.3731	2.64998	0.00109091	-3.57976
1087	P08473	P08473	Neprilysin	MME	29.3925	29.1044	28.7339	24.8515	25.9081	25.8192	29.0769	25.5263	3.10002	0.00181132	-3.55063
4909	Q9BTT0	Q9BTT0	Acidic leucine-rich nuclear phosphoprotein 32 family member E	ANP32E	29.8887	29.0028	29.3587	25.2659	26.6923	25.6623	29.4167	25.8735	2.68912	0.00111628	-3.54322
1514	P26583	P26583	High mobility group protein B2	HMGB2	30.5558	31.6872	31.297	27.6263	26.5905	28.7969	31.18	27.6712	2.08927	0.00223404	-3.50877
2253	P61956;Q6EEV6	P61956	Small ubiquitin-related modifier 2	SUMO2	31.6227	31.3149	31.2699	25.0218	28.6708	30.0136	31.4025	27.9021	1.1006	0.0087191	-3.50045
1750	P39059	P39059	Collagen alpha-1(XV) chain;Restin;Restin-2;Restin-3;Restin-4	COL15A1	29.9014	30.6606	31.334	26.8907	26.199	28.3307	30.632	27.1402	2.01285	0.00307547	-3.49184
1661	P33993	P33993	DNA replication licensing factor MCM7	MCM7	30.6325	31.5705	31.3144	28.7961	26.9898	27.2712	31.1725	27.6857	2.29059	0.00127891	-3.48679
1912	P49321	P49321	Nuclear autoantigenic sperm protein	NASP	32.2354	32.2516	32.3061	28.1225	30.3801	27.8379	32.2644	28.7801	1.90872	0.00302834	-3.48422
2736	Q13442	Q13442	28 kDa heat- and acid-stable phosphoprotein	PDAP1	30.443	31.0716	30.7228	26.4024	26.7711	28.6648	30.7458	27.2794	2.05917	0.00260099	-3.46642
3722	Q86UV5	Q86UV5	Ubiquitin carboxyl-terminal hydrolase 48	USP48	29.8138	30.2462	30.0404	26.6145	26.0215	27.1043	30.0334	26.5801	3.29113	0.00213333	-3.45329
5324	Q9HAV4	Q9HAV4	Exportin-5	XPO5	29.7336	29.5752	30.1467	25.3011	26.9383	26.8608	29.8185	26.3667	2.45433	0.000857143	-3.45178
4998	Q9BXJ9	Q9BXJ9	N-alpha-acetyltransferase 15, NatA auxiliary subunit	NAA15	32.1286	31.6298	31.6594	28.5326	27.0305	29.5074	31.8059	28.3568	2.02202	0.00301852	-3.44908
1624	P31350	P31350	Ribonucleoside-diphosphate reductase subunit M2	RRM2	28.9473	29.0464	29.8609	25.1707	25.7637	26.6314	29.2849	25.8553	2.58299	0.000914286	-3.42961
1399	P20839	P20839	Inosine-5-monophosphate dehydrogenase 1	IMPDH1	29.0366	29.0769	29.5767	27.2203	25.7458	24.5329	29.2301	25.833	1.88658	0.00284411	-3.39707
5523	Q9NUU7;Q9UHL0	Q9NUU7	ATP-dependent RNA helicase DDX19A	DDX19A	30.2492	30.403	30.9729	26.2192	26.2446	28.9918	30.5417	27.1518	1.6365	0.00280965	-3.38988
2496	Q02539	Q02539	Histone H1.1	HIST1H1A	29.3764	29.6004	29.2966	26.0703	26.3238	25.7985	29.4245	26.0642	4.34497	0	-3.36026
5612	Q9NXG2	Q9NXG2	THUMP domain-containing protein 1	THUMPD1	28.638	28.8281	29.246	25.9185	24.4777	26.2413	28.9041	25.5458	2.37885	0.00135252	-3.35821
618	O75312	O75312	Zinc finger protein ZPR1	ZPR1	29.123	29.1067	29.3607	25.0272	26.4639	26.1489	29.1968	25.88	2.76661	0.00106667	-3.31681
2121	P55010	P55010	Eukaryotic translation initiation factor 5	EIF5	32.0226	31.7837	31.9891	28.7098	27.9162	29.242	31.9318	28.6227	2.96556	0.00131507	-3.30914
439	O43493	O43493	Trans-Golgi network integral membrane protein 2	TGOLN2	29.4337	29.3099	29.3285	26.784	27.0766	24.3077	29.3574	26.0561	1.70214	0.00268927	-3.3013
4237	Q8WW12	Q8WW12	PEST proteolytic signal-containing nuclear protein	PCNP	29.8599	29.8788	30.031	26.9702	25.7759	27.152	29.9233	26.6327	2.78603	0.00107865	-3.29054
3548	Q6ZS17;Q9Y4F9	Q6ZS17	Protein FAM65A	FAM65A	29.8504	28.1534	29.051	26.0465	25.5773	25.6605	29.0183	25.7614	2.50742	0.00157983	-3.25688
6302	Q9Y6C2	Q9Y6C2	EMILIN-1	EMILIN1	34.1233	32.8575	31.8787	30.8004	28.8818	29.4674	32.9532	29.7165	1.70063	0.00263712	-3.23663
406	O43175	O43175	D-3-phosphoglycerate dehydrogenase	PHGDH	33.7216	32.9725	33.47	30.3188	29.9263	30.2446	33.388	30.1632	3.67542	0.00252632	-3.22479
1115	P09455	P09455	Retinol-binding protein 1	RBP1	29.2963	28.9919	29.3428	26.5882	26.5452	24.9046	29.2104	26.0126	2.31844	0.00115337	-3.19773
6229	Q9Y520	Q9Y520	Protein PRRC2C	PRRC2C	30.6484	31.0758	30.8795	27.9486	26.0796	29.0034	30.8679	27.6772	1.67894	0.00277249	-3.19072
5017	Q9BY44	Q9BY44	Eukaryotic translation initiation factor 2A;Eukaryotic translation initiation factor 2A, N-terminally processed	EIF2A	30.3989	30.0687	30.6841	26.6773	26.0695	28.8815	30.3839	27.2094	1.65759	0.00292583	-3.17445
3045	Q15785	Q15785	Mitochondrial import receptor subunit TOM34	TOMM34	29.4479	29.3161	29.627	26.6905	26.677	25.6154	29.4637	26.3276	2.98571	0.00115663	-3.13604
2455	Q00653	Q00653	Nuclear factor NF-kappa-B p100 subunit;Nuclear factor NF-kappa-B p52 subunit	NFKB2	29.1032	28.8815	31.4608	26.606	26.2471	27.1977	29.8152	26.6836	1.64175	0.00303148	-3.1316
2164	P56385;Q8IWC1	P56385	ATP synthase subunit e, mitochondrial	ATP5I	29.3184	29.3349	29.3964	25.8972	26.2738	26.6134	29.3499	26.2615	3.92003	0	-3.08843
2074	P53004	P53004	Biliverdin reductase A	BLVRA	29.2015	28.5754	28.9902	26.4534	25.4793	25.5887	28.9224	25.8405	2.99592	0.00112941	-3.08186
4354	Q92974	Q92974	Rho guanine nucleotide exchange factor 2	ARHGEF2	31.8652	31.3971	32.2221	28.2561	28.3156	29.7125	31.8281	28.7614	2.34605	0.00111905	-3.06675
2284	P62310	P62310	U6 snRNA-associated Sm-like protein LSm3	LSM3	28.9484	28.8847	28.8873	25.7396	26.531	25.2532	28.9068	25.8413	2.92297	0.00105495	-3.06555
6238	Q9Y5A9	Q9Y5A9	YTH domain-containing family protein 2	YTHDF2	29.9821	29.8506	30.3597	27.6009	27.2861	26.1403	30.0641	27.0091	2.54145	0.00136232	-3.05503
3194	Q52LJ0	Q52LJ0	Protein FAM98B	FAM98B	29.9852	29.7591	30.1821	26.3299	27.3743	27.0805	29.9755	26.9283	3.0959	0.00121519	-3.04722
5498	Q9NTJ3	Q9NTJ3	Structural maintenance of chromosomes protein 4	SMC4	30.0329	30.0486	30.8142	28.2822	26.7593	26.7347	30.2986	27.2587	2.21683	0.00261386	-3.03982
1703	P35749	P35749	Myosin-11	MYH11	28.9028	30.1944	30.5613	27.4846	26.3243	26.7341	29.8862	26.8477	2.1274	0.00330973	-3.03848
563	O60749	O60749	Sorting nexin-2	SNX2	29.9153	29.774	30.0629	26.2037	25.9201	28.5449	29.9174	26.8896	1.65147	0.00296682	-3.02785
4737	Q96T88	Q96T88	E3 ubiquitin-protein ligase UHRF1	UHRF1	29.957	29.5701	29.8001	26.8006	26.6163	26.85	29.7757	26.7556	4.65261	0	-3.02012
1755	P39748	P39748	Flap endonuclease 1	FEN1	29.9064	30.1323	30.3925	26.1884	28.7477	26.5176	30.1438	27.1512	1.66867	0.00299522	-2.99254
2731	Q13428	Q13428	Treacle protein	TCOF1	30.2227	30.5899	30.4845	28.3871	26.2254	27.7564	30.4324	27.4563	1.98922	0.00272	-2.97607
1869	P47813;O14602	P47813;O14602	Eukaryotic translation initiation factor 1A, X-chromosomal;Eukaryotic translation initiation factor 1A, Y-chromosomal	EIF1AX;EIF1AY	29.9302	30.1301	30.4856	26.7409	28.9516	25.9787	30.182	27.2237	1.50932	0.00373281	-2.95822
6081	Q9Y295	Q9Y295	Developmentally-regulated GTP-binding protein 1	DRG1	29.5327	29.4107	30.797	26.2737	27.6177	26.9974	29.9135	26.963	2.1277	0.00319658	-2.9505
4884	Q9BSJ2	Q9BSJ2	Gamma-tubulin complex component 2	TUBGCP2	27.146	27.9937	29.1776	25.0522	24.8529	25.5767	28.1058	25.1606	2.02911	0.00282264	-2.94512
1774	P40937	P40937	Replication factor C subunit 5	RFC5	29.3718	29.6589	29.981	27.8686	26.4728	25.8478	29.6706	26.7297	2.03841	0.00283333	-2.94084
1838	P46013	P46013	Antigen KI-67	MKI67	28.9295	28.9142	28.767	26.5344	26.1996	25.0574	28.8702	25.9305	2.54688	0.00128767	-2.93977
1188	P11388	P11388	DNA topoisomerase 2-alpha	TOP2A	30.0827	31.0619	28.8933	27.1232	27.4838	26.6513	30.0127	27.0861	1.91742	0.00267089	-2.92654
5470	Q9NRX1	Q9NRX1	RNA-binding protein PNO1	PNO1	28.2265	29.4437	28.7988	26.4187	25.8265	25.4511	28.823	25.8988	2.53695	0.00125333	-2.92423
4284	Q92541	Q92541	RNA polymerase-associated protein RTF1 homolog	RTF1	29.1393	28.5539	27.9938	25.0639	26.4083	25.4431	28.5624	25.6385	2.3107	0.00219895	-2.92392
652	O75475	O75475	PC4 and SFRS1-interacting protein	PSIP1	29.1354	30.1521	29.1545	25.8544	27.6339	26.1975	29.4807	26.5619	1.98527	0.00260627	-2.91873
3784	Q86YR5	Q86YR5	G-protein-signaling modulator 1	GPSM1	29.5908	29.2441	29.0208	26.0732	26.3368	26.7331	29.2853	26.381	3.47954	0.00147692	-2.90424
5183	Q9H2U1	Q9H2U1	ATP-dependent RNA helicase DHX36	DHX36	29.16	29.3258	29.8449	26.5953	26.3714	26.6998	29.4436	26.5555	3.65117	0.00171429	-2.88809
2150	P55854	P55854	Small ubiquitin-related modifier 3	SUMO3	28.9009	28.4885	28.5658	24.637	26.1462	26.5499	28.6517	25.7777	2.07079	0.0028659	-2.874
4980	Q9BWF3	Q9BWF3	RNA-binding protein 4	RBM4	31.0271	30.8465	31.3127	27.3751	28.2197	29.0064	31.0621	28.2004	2.36749	0.00227027	-2.86172
603	O75153;Q9Y5I4	O75153	Clustered mitochondria protein homolog	CLUH	29.0026	29.4579	29.023	26.2179	26.1754	26.5312	29.1611	26.3082	3.97623	0.00218182	-2.85297
700	O75822	O75822	Eukaryotic translation initiation factor 3 subunit J	EIF3J	31.1071	31.1004	31.6422	28.3113	28.1632	28.8265	31.2832	28.4337	3.34426	0.0012973	-2.84954
2411	P82979	P82979	SAP domain-containing ribonucleoprotein	SARNP	30.6528	31.017	31.2982	28.6975	27.4005	28.3495	30.9893	28.1492	2.56394	0.00120513	-2.84014
278	O14737	O14737	Programmed cell death protein 5	PDCD5	30.6783	30.07	31.4203	28.3656	26.7571	28.5306	30.7228	27.8844	1.83867	0.00268169	-2.83842
2047	P52292	P52292	Importin subunit alpha-1	KPNA2	32.0284	31.9639	31.8005	29.0661	28.5553	29.6577	31.9309	29.093	3.01991	0.000950495	-2.83791
6053	Q9UQE7	Q9UQE7	Structural maintenance of chromosomes protein 3	SMC3	30.9144	29.9803	30.993	27.4918	27.4608	28.4532	30.6293	27.802	2.44813	0.00242775	-2.82728
5601	Q9NX55	Q9NX55	Huntingtin-interacting protein K	HYPK	29.5294	29.1919	29.5077	26.4729	26.5057	26.8165	29.4097	26.5984	4.27028	0.00259459	-2.81129
5977	Q9ULT8	Q9ULT8	E3 ubiquitin-protein ligase HECTD1	HECTD1	30.196	29.5951	29.9254	27.0317	26.5181	27.7734	29.9055	27.1077	2.64295	0.00129655	-2.79777
3096	Q16647	Q16647	Prostacyclin synthase	PTGIS	29.1222	29.0343	28.6787	26.702	26.7946	24.9458	28.9451	26.1475	1.97817	0.00269649	-2.79759
3264	Q5M9N0	Q5M9N0	Coiled-coil domain-containing protein 158	CCDC158	28.9453	29.286	28.7314	25.0556	26.7081	26.8349	28.9876	26.1996	2.02537	0.00253559	-2.788
1199	P12004	P12004	Proliferating cell nuclear antigen	PCNA	31.4168	31.9244	32.0477	29.0427	28.9103	29.1289	31.7963	29.0273	3.7745	0.0016	-2.769
2458	Q00796	Q00796	Sorbitol dehydrogenase	SORD	29.3476	29.5405	29.8701	25.9603	26.3481	28.178	29.5861	26.8288	1.76893	0.00312219	-2.75726
4172	Q8TEQ6	Q8TEQ6	Gem-associated protein 5	GEMIN5	30.653	29.5304	29.6401	27.4151	26.2052	27.9726	29.9412	27.1976	1.91137	0.00277551	-2.74353
1796	P42167	P42167	Lamina-associated polypeptide 2, isoforms beta/gamma;Thymopoietin;Thymopentin	TMPO	30.693	30.7722	30.7702	29.1068	26.1833	28.736	30.7451	28.0087	1.38849	0.00561371	-2.73643
6125	Q9Y2X7	Q9Y2X7	ARF GTPase-activating protein GIT1	GIT1	29.6221	26.9975	29.433	26.1541	25.309	26.403	28.6842	25.9554	1.40135	0.00494488	-2.72884
1442	P23193;Q15560	P23193	Transcription elongation factor A protein 1	TCEA1	29.3662	29.2469	29.5909	26.5228	26.5616	26.9456	29.4013	26.6767	4.06815	0.00195918	-2.72462
244	O14497	O14497	AT-rich interactive domain-containing protein 1A	ARID1A	29.3785	29.272	29.4714	25.0531	26.8146	28.1073	29.374	26.6583	1.42481	0.00480914	-2.71566
5573	Q9NWB6	Q9NWB6	Arginine and glutamate-rich protein 1	ARGLU1	30.0233	29.1783	29.3177	25.3564	29.4143	25.6212	29.5064	26.7973	0.948439	0.0171887	-2.70914
601	O75150	O75150	E3 ubiquitin-protein ligase BRE1B	RNF40	29.6233	30.359	29.4784	26.3798	29.1408	25.8184	29.8202	27.113	1.19781	0.00949515	-2.70723
1373	P19525	P19525	Interferon-induced, double-stranded RNA-activated protein kinase	EIF2AK2	30.5049	30.4208	30.857	28.218	25.9416	29.5208	30.5942	27.8935	1.20383	0.00954146	-2.70075
2591	Q08752	Q08752	Peptidyl-prolyl cis-trans isomerase D	PPID	29.6294	28.9945	28.9825	27.5947	26.5743	25.3649	29.2021	26.5113	1.77904	0.00301687	-2.69082
857	O95671	O95671	N-acetylserotonin O-methyltransferase-like protein	ASMTL	28.7065	28.7684	28.6588	26.4683	26.4607	25.1392	28.7112	26.0228	2.42936	0.0026802	-2.68846
2896	Q14694	Q14694	Ubiquitin carboxyl-terminal hydrolase 10	USP10	29.7089	30.3314	30.0337	26.5229	27.9912	27.5039	30.0246	27.3393	2.34107	0.00299083	-2.68534
3584	Q7KZ85	Q7KZ85	Transcription elongation factor SPT6	SUPT6H	30.0101	30.2156	30.47	27.8713	26.1878	28.6188	30.2319	27.5593	1.66423	0.00314043	-2.67259
3755	Q86WR0	Q86WR0	Coiled-coil domain-containing protein 25	CCDC25	28.6369	29.4962	29.2301	27.2457	26.3649	25.7625	29.1211	26.4577	2.22347	0.00301613	-2.66332
4669	Q96P70	Q96P70	Importin-9	IPO9	29.9709	29.6014	29.9859	26.4075	27.035	28.1609	29.8527	27.2011	2.13193	0.00267143	-2.65162
5241	Q9H6F5	Q9H6F5	Coiled-coil domain-containing protein 86	CCDC86	29.8976	29.2955	30.1981	29.2908	25.6961	26.4617	29.7971	27.1495	1.10671	0.0120296	-2.6476
1655	P33552	P33552	Cyclin-dependent kinases regulatory subunit 2	CKS2	27.7517	28.4067	28.2464	25.0919	26.3197	25.0524	28.1349	25.488	2.34333	0.00338462	-2.64686
1626	P31483	P31483	Nucleolysin TIA-1 isoform p40	TIA1	28.1741	28.6393	28.9055	25.0974	26.8165	25.9606	28.5729	25.9582	2.07554	0.00274026	-2.61479
1196	P11802	P11802	Cyclin-dependent kinase 4	CDK4	29.0898	29.0727	29.5564	26.3144	27.1601	26.4116	29.2396	26.6287	2.95989	0.00156667	-2.61093
2436	P98175;P78332	P98175	RNA-binding protein 10	RBM10	29.328	29.3342	28.3524	25.9877	26.5584	26.6425	29.0048	26.3962	2.60336	0.00245614	-2.60865
2297	P62633	P62633	Cellular nucleic acid-binding protein	CNBP	29.4828	28.8945	27.9004	25.3123	26.7944	26.3922	28.7592	26.1663	1.81183	0.00300962	-2.59295
5636	Q9NYH9	Q9NYH9	U3 small nucleolar RNA-associated protein 6 homolog	UTP6	27.846	27.7667	29.6687	24.6788	26.1315	26.7155	28.4271	25.8419	1.39005	0.00636337	-2.58523
2058	P52701	P52701	DNA mismatch repair protein Msh6	MSH6	28.7924	28.5486	29.8912	27.1663	26.9039	25.4088	29.0774	26.493	1.70732	0.0031606	-2.58441
4450	Q96C19	Q96C19	EF-hand domain-containing protein D2	EFHD2	29.7043	29.0305	30.4708	27.2224	26.576	27.6835	29.7352	27.1606	2.09393	0.00272258	-2.57458
234	O00743	O00743	Serine/threonine-protein phosphatase 6 catalytic subunit;Serine/threonine-protein phosphatase 6 catalytic subunit, N-terminally processed	PPP6C	28.6927	29.2263	29.6071	25.7379	28.2569	25.8083	29.1753	26.6011	1.38152	0.00656769	-2.57428
6104	Q9Y2L1	Q9Y2L1	Exosome complex exonuclease RRP44	DIS3	29.6689	29.4564	30.5785	26.5015	28.0268	27.4532	29.9013	27.3272	1.99115	0.00276744	-2.57408
2936	Q15021	Q15021	Condensin complex subunit 1	NCAPD2	29.0792	28.7805	29.5332	25.7556	27.5793	26.3394	29.131	26.5581	1.94291	0.00264444	-2.57287
1784	P41227;Q9BSU3	P41227	N-alpha-acetyltransferase 10	NAA10	30.4865	30.9193	30.7118	28.6324	26.5441	29.251	30.7059	28.1425	1.43869	0.0054375	-2.56336
1775	P40938	P40938	Replication factor C subunit 3	RFC3	29.4632	28.8297	29.5198	25.9863	26.9499	27.1918	29.2709	26.7093	2.40114	0.00336937	-2.56154
1114	P09429;B2RPK0	P09429;B2RPK0	High mobility group protein B1;Putative high mobility group protein B1-like 1	HMGB1;HMGB1P1	33.6896	33.4334	33.7598	30.4693	30.9216	31.8169	33.6276	31.0693	2.48053	0.00318049	-2.55835
2162	P56378	P56378	6.8 kDa mitochondrial proteolipid	MP68	29.6046	28.5332	27.4083	25.6636	26.577	25.6317	28.5154	25.9574	1.65225	0.00359839	-2.55793
1908	P49207	P49207	60S ribosomal protein L34	RPL34	34.006	33.3698	33.2433	30.6504	30.8049	31.5023	33.5397	30.9858	2.71456	0.00114634	-2.5539
2019	P51610	P51610	Host cell factor 1;HCF N-terminal chain 1;HCF N-terminal chain 2;HCF N-terminal chain 3;HCF N-terminal chain 4;HCF N-terminal chain 5;HCF N-terminal chain 6;HCF C-terminal chain 1;HCF C-terminal chain 2;HCF C-terminal chain 3;HCF C-terminal chain 4;HCF C-terminal chain 5;HCF C-terminal chain 6	HCFC1	30.5988	30.5331	30.9846	28.5222	27.9797	27.9541	30.7055	28.152	3.40685	0.00104348	-2.5535
2008	P51397	P51397	Death-associated protein 1	DAP	29.6621	29.8403	30.0624	26.8074	27.4412	27.6981	29.8549	27.3156	3.0343	0.00154098	-2.53933
3313	Q5TA45	Q5TA45	Integrator complex subunit 11	CPSF3L	28.1817	28.4582	28.8123	26.4063	25.7908	25.6398	28.4841	25.9456	2.98738	0.00142424	-2.53844
3279	Q5SW79;Q96L14	Q5SW79	Centrosomal protein of 170 kDa	CEP170	30.8094	29.5519	30.172	26.0142	28.045	28.9136	30.1778	27.6576	1.2678	0.00856423	-2.52015
2390	P78563	P78563	Double-stranded RNA-specific editase 1	ADARB1	27.8483	27.7042	28.4293	25.5204	25.4143	25.4916	27.994	25.4754	3.44906	0.00101053	-2.51852
609	O75179	O75179	Ankyrin repeat domain-containing protein 17	ANKRD17	28.7093	29.0307	28.4174	26.9434	25.7474	25.9197	28.7191	26.2035	2.43429	0.00335426	-2.51565
3305	Q5T653	Q5T653	39S ribosomal protein L2, mitochondrial	MRPL2	29.1862	29.0159	28.483	26.0798	26.95	26.1134	28.895	26.3811	2.67895	0.00241379	-2.51392
2094	P53801	P53801	Pituitary tumor-transforming gene 1 protein-interacting protein	PTTG1IP	29.0754	28.9043	29.0606	26.2035	27.3531	25.9659	29.0134	26.5075	2.35802	0.00312971	-2.50597
1129	P09874	P09874	Poly [ADP-ribose] polymerase 1	PARP1	32.4927	32.9059	32.5687	29.9324	30.0213	30.5062	32.6558	30.1533	3.47632	0.00103226	-2.50249
5059	Q9BZQ8;REV__Q9UHV5	Q9BZQ8	Protein Niban	FAM129A	29.5033	29.2596	29.4542	26.2642	27.6815	26.7643	29.4057	26.9033	2.39356	0.00322414	-2.50236
3029	Q15645	Q15645	Pachytene checkpoint protein 2 homolog	TRIP13	29.0307	28.364	28.8127	25.4904	27.3489	25.8737	28.7358	26.2376	1.85174	0.00298807	-2.49816
2395	P80723	P80723	Brain acid soluble protein 1	BASP1	33.203	32.9946	33.0495	30.5379	30.1342	31.1024	33.0824	30.5915	3.00953	0.00137226	-2.49086
4264	Q8WYP5	Q8WYP5	Protein ELYS	AHCTF1	28.2401	30.0262	30.1921	26.5141	26.9043	27.5769	29.4861	26.9984	1.62949	0.0040458	-2.4877
803	O95232	O95232	Luc7-like protein 3	LUC7L3	30.9	30.7177	31.3188	29.5388	26.9457	29.0164	30.9788	28.5003	1.42166	0.00635398	-2.47856
4257	Q8WXX5	Q8WXX5	DnaJ homolog subfamily C member 9	DNAJC9	28.673	28.3711	29.1231	26.2441	26.7982	25.6985	28.7224	26.2469	2.52002	0.00313462	-2.47546
987	P04818	P04818	Thymidylate synthase	TYMS	28.3768	28.2723	29.0863	25.2338	26.7024	26.4028	28.5785	26.113	2.05657	0.00279179	-2.46546
2740	Q13451	Q13451	Peptidyl-prolyl cis-trans isomerase FKBP5;Peptidyl-prolyl cis-trans isomerase FKBP5, N-terminally processed	FKBP5	28.5456	28.7905	28.4088	25.8117	26.6802	25.8581	28.5817	26.1167	2.90377	0.00123684	-2.46498
4255	Q8WXI9	Q8WXI9	Transcriptional repressor p66-beta	GATAD2B	28.5819	28.3406	28.312	25.7021	25.7911	26.3578	28.4115	25.9503	3.42062	0.000932039	-2.46116
27	A6NHR9	A6NHR9	Structural maintenance of chromosomes flexible hinge domain-containing protein 1	SMCHD1	32.3378	32.0336	32.2532	29.7991	29.9909	29.4795	32.2082	29.7565	3.82658	0.00117073	-2.45172
1576	P29966	P29966	Myristoylated alanine-rich C-kinase substrate	MARCKS	32.5774	32.6678	33.2493	30.5155	30.0732	30.572	32.8315	30.3869	3.12738	0.00148031	-2.44458
719	O75937	O75937	DnaJ homolog subfamily C member 8	DNAJC8	30.5701	30.1518	30.9153	28.9542	26.4039	28.9542	30.5457	28.1041	1.30262	0.00833803	-2.44163
2227	P61221	P61221	ATP-binding cassette sub-family E member 1	ABCE1	32.0781	31.9592	31.789	29.7145	28.6651	30.1545	31.9421	29.5113	2.24628	0.00259722	-2.43075
3707	Q86U42;A6NDY0	Q86U42	Polyadenylate-binding protein 2	PABPN1	30.1777	30.0145	29.4755	26.5351	27.1991	28.6509	29.8892	27.4617	1.67336	0.00366795	-2.42758
4847	Q9BQS8	Q9BQS8	FYVE and coiled-coil domain-containing protein 1	FYCO1	28.7474	28.9707	29.2009	28.5792	25.8778	25.1904	28.973	26.5492	1.09318	0.0149381	-2.42383
163	O00148	O00148	ATP-dependent RNA helicase DDX39A	DDX39A	29.8082	29.6767	29.8223	26.9784	27.605	27.47	29.769	27.3511	3.6056	0.000989691	-2.41792
1530	P27694	P27694	Replication protein A 70 kDa DNA-binding subunit;Replication protein A 70 kDa DNA-binding subunit, N-terminally processed	RPA1	28.8133	29.5138	29.902	27.048	26.1229	27.8338	29.4097	27.0016	1.82619	0.00327273	-2.40812
3594	Q7L2E3	Q7L2E3	Putative ATP-dependent RNA helicase DHX30	DHX30	29.834	29.9129	29.7499	28.1779	25.7602	28.3469	29.8322	27.4283	1.34346	0.00793617	-2.40391
4535	Q96FV9	Q96FV9	THO complex subunit 1	THOC1	27.5457	28.0074	27.8862	25.691	25.3828	25.1551	27.8131	25.4096	3.49526	0.000923077	-2.40348
3185	Q4J6C6	Q4J6C6	Prolyl endopeptidase-like	PREPL	28.6079	28.5813	28.874	25.5038	28.2324	25.1277	28.6877	26.288	1.14838	0.0128368	-2.39973
4195	Q8WUA2	Q8WUA2	Peptidyl-prolyl cis-trans isomerase-like 4	PPIL4	28.0221	27.6141	27.6857	25.416	25.6639	25.0517	27.7739	25.3772	3.41194	0.000880734	-2.39673
3698	Q86TC9	Q86TC9	Myopalladin	MYPN	28.4841	28.7513	28.7549	25.9109	26.3732	26.5457	28.6634	26.2766	3.46908	0.000897196	-2.38687
2839	Q14195	Q14195	Dihydropyrimidinase-related protein 3	DPYSL3	32.2761	32.281	32.6587	29.5665	29.8346	30.6661	32.4053	30.0224	2.59355	0.00306103	-2.38286
5894	Q9UJA5	Q9UJA5	tRNA (adenine(58)-N(1))-methyltransferase non-catalytic subunit TRM6	TRMT6	27.7395	28.8366	29.0826	26.2661	26.3348	25.9102	28.5529	26.1704	2.27296	0.0025529	-2.38254
3078	Q16537	Q16537	Serine/threonine-protein phosphatase 2A 56 kDa regulatory subunit epsilon isoform	PPP2R5E	28.2099	28.8442	28.3717	26.1418	25.5673	26.5959	28.4753	26.1017	2.59277	0.00300461	-2.3736
6281	Q9Y617	Q9Y617	Phosphoserine aminotransferase	PSAT1	32.8435	32.1998	32.5875	30.1096	29.9002	30.5055	32.5436	30.1718	3.10994	0.00134286	-2.37185
1249	P14406	P14406	Cytochrome c oxidase subunit 7A2, mitochondrial	COX7A2	29.2334	30.097	29.0016	25.833	29.1418	26.243	29.444	27.0726	1.01803	0.0168143	-2.37139
3466	Q6P996;Q6P474	Q6P996	Pyridoxal-dependent decarboxylase domain-containing protein 1	PDXDC1	29.9464	30.5341	30.2913	27.61	27.4418	28.6126	30.2573	27.8881	2.37734	0.00285496	-2.36914
701	O75828	O75828	Carbonyl reductase [NADPH] 3	CBR3	29.037	28.0985	28.71	26.6561	25.8775	26.2089	28.6152	26.2475	2.57751	0.0034	-2.36767
5095	Q9GZU8	Q9GZU8	Protein FAM192A	FAM192A	30.4468	28.912	27.4301	26.4553	26.6252	26.6065	28.9296	26.5624	1.2727	0.00970203	-2.36726
5935	Q9UKM9	Q9UKM9	RNA-binding protein Raly	RALY	32.983	32.7393	32.6611	30.7084	29.2736	31.3074	32.7945	30.4298	1.7446	0.00362753	-2.36468
5235	Q9H5N1	Q9H5N1	Rab GTPase-binding effector protein 2	RABEP2	28.0804	28.6246	28.0345	25.4871	25.9672	26.2082	28.2465	25.8875	2.93841	0.00116049	-2.35896
5865	Q9UHV9	Q9UHV9	Prefoldin subunit 2	PFDN2	30.4484	30.2338	30.3609	28.383	27.1494	28.4573	30.3477	27.9965	2.26901	0.00246053	-2.35111
2998	Q15388	Q15388	Mitochondrial import receptor subunit TOM20 homolog	TOMM20	28.8826	27.5248	28.6699	25.6325	25.9495	26.4528	28.3591	26.0116	2.07708	0.00265181	-2.34752
2916	Q14966	Q14966	Zinc finger protein 638	ZNF638	30.1258	29.865	29.7219	29.0366	26.73	26.9289	29.9043	27.5652	1.45351	0.0068415	-2.3391
1441	P23142	P23142	Fibulin-1	FBLN1	28.7868	28.8497	28.9592	25.5189	26.2112	27.8925	28.8652	26.5409	1.51968	0.00576398	-2.32434
3475	Q6PI48	Q6PI48	Aspartate--tRNA ligase, mitochondrial	DARS2	29.1657	29.2464	29.4162	27.4673	26.1457	27.248	29.2761	26.9537	2.29861	0.00248505	-2.3224
3398	Q6FI81	Q6FI81	Anamorsin	CIAPIN1	29.005	28.6999	29.2913	25.9067	27.9678	26.1803	28.9987	26.6849	1.58864	0.00480272	-2.3138
2289	P62328;CON__P21752	P62328	Thymosin beta-4;Hematopoietic system regulatory peptide	TMSB4X	32.6528	33.1897	34.2237	31.1989	30.521	31.4081	33.3554	31.0427	1.91119	0.00284545	-2.31271
3362	Q63ZY3	Q63ZY3	KN motif and ankyrin repeat domain-containing protein 2	KANK2	29.8981	29.7608	30.7612	28.9999	26.3937	28.1045	30.14	27.8327	1.3083	0.0092319	-2.30735
1902	P49006	P49006	MARCKS-related protein	MARCKSL1	28.8292	28.9058	28.994	25.4833	27.2246	27.1043	28.9097	26.6041	1.82523	0.00312051	-2.3056
5196	Q9H3K6	Q9H3K6	BolA-like protein 2	BOLA2	29.5104	29.4304	28.75	28.7466	25.2954	26.7444	29.2303	26.9288	1.0506	0.0164182	-2.30146
1292	P16219	P16219	Short-chain specific acyl-CoA dehydrogenase, mitochondrial	ACADS	28.3055	26.0021	28.5307	24.8491	25.207	25.8845	27.6128	25.3135	1.25054	0.0106107	-2.29924
5585	Q9NWU5	Q9NWU5	39S ribosomal protein L22, mitochondrial	MRPL22	28.9278	29.1569	29.2897	26.1429	27.141	27.1966	29.1248	26.8268	2.51755	0.00309091	-2.29796
1366	P19338	P19338	Nucleolin	NCL	35.2901	35.0029	35.0815	32.4341	32.9833	33.0713	35.1249	32.8296	3.34493	0.00145736	-2.29528
2918	Q14978	Q14978	Nucleolar and coiled-body phosphoprotein 1	NOLC1	30.9216	30.8555	30.7365	29.6879	26.9014	29.0448	30.8379	28.5447	1.27434	0.00994657	-2.29316
5718	Q9P0V9	Q9P0V9	Septin-10	SEPT10	28.8831	28.9522	28.8627	26.6863	25.9011	27.2403	28.8994	26.6092	2.37897	0.00266192	-2.29014
1135	Q71UI9;P0C0S5	Q71UI9;P0C0S5	Histone H2A.V;Histone H2A.Z	H2AFV;H2AFZ	32.3663	32.1458	32.0911	30.2485	29.5885	29.9037	32.2011	29.9136	3.40788	0.00162069	-2.2875
4177	Q8TEX9	Q8TEX9	Importin-4	IPO4	30.4326	31.3871	31.4625	28.322	29.0925	29.0203	31.094	28.8116	2.28264	0.00267937	-2.28243
4860	Q9BRP8	Q9BRP8	Partner of Y14 and mago	WIBG	27.7733	28.3223	28.5738	25.4676	25.5938	26.7734	28.2231	25.9449	2.05135	0.00272917	-2.27819
4500	Q96EK5	Q96EK5	KIF1-binding protein	KIAA1279	29.3695	29.3275	29.8656	28.5023	27.2102	26.0227	29.5209	27.2451	1.43672	0.00713889	-2.27578
4235	Q8WVX9	Q8WVX9	Fatty acyl-CoA reductase 1	FAR1	28.0323	27.6476	27.9109	26.2823	25.428	25.0563	27.8636	25.5889	2.40597	0.00270036	-2.27469
1240	P13984	P13984	General transcription factor IIF subunit 2	GTF2F2	30.0483	29.6161	30.355	28.5502	26.037	28.6167	30.0065	27.7346	1.21892	0.0114354	-2.27184
2372	P78344	P78344	Eukaryotic translation initiation factor 4 gamma 2	EIF4G2	32.0279	31.913	32.2423	29.3857	29.7131	30.2847	32.0611	29.7945	2.89848	0.00232044	-2.26656
2305	P62805	P62805	Histone H4	HIST1H4A	36.5405	36.5254	36.3787	34.7453	33.7779	34.1322	36.4815	34.2185	2.85304	0.00222222	-2.26307
2699	Q13228	Q13228	Selenium-binding protein 1	SELENBP1	28.8671	28.5452	28.55	26.1764	26.7386	26.29	28.6541	26.4017	3.43411	0.001504	-2.25244
5085	Q9GZR2	Q9GZR2	RNA exonuclease 4	REXO4	27.4565	27.968	27.6574	26.0056	24.3471	25.9894	27.694	25.4474	1.7713	0.00371094	-2.24657
5260	Q9H7C4	Q9H7C4	Syncoilin	SYNC	28.6281	27.7645	28.8252	26.7581	26.1562	25.5922	28.4059	26.1689	2.05541	0.00291837	-2.23708
5672	Q9NZL9	Q9NZL9	Methionine adenosyltransferase 2 subunit beta	MAT2B	31.0778	30.8944	31.6498	27.8274	29.5262	29.5875	31.2073	28.9803	1.63973	0.00486897	-2.227
5410	Q9NQ29	Q9NQ29	Putative RNA-binding protein Luc7-like 1	LUC7L	29.2839	29.0328	28.7361	25.7455	27.0663	27.5881	29.0176	26.8	1.75065	0.00418904	-2.2176
176	O00214	O00214	Galectin-8	LGALS8	28.9707	27.7056	28.1359	26.3244	25.7955	26.0763	28.2707	26.0654	2.27115	0.00284179	-2.20534
3049	Q15813	Q15813	Tubulin-specific chaperone E	TBCE	28.3901	28.6867	28.7585	25.4937	26.6957	27.0348	28.6118	26.408	1.99274	0.00288479	-2.20372
5881	Q9UIG0	Q9UIG0	Tyrosine-protein kinase BAZ1B	BAZ1B	30.2253	30.5517	29.792	28.7803	27.8604	27.3253	30.1897	27.9887	1.99872	0.00290487	-2.20101
4455	Q96C90	Q96C90	Protein phosphatase 1 regulatory subunit 14B	PPP1R14B	29.3641	30.2665	29.529	27.5107	27.6516	27.3987	29.7198	27.5203	2.80778	0.00311962	-2.19951
5070	Q9C0C9	Q9C0C9	E2/E3 hybrid ubiquitin-protein ligase UBE2O	UBE2O	28.3452	28.3021	28.7391	26.3969	25.9302	26.4642	28.4621	26.2638	3.26425	0.0012129	-2.19838
1700	P35637	P35637	RNA-binding protein FUS	FUS	31.2224	30.4216	31.0793	29.8811	26.6326	29.639	30.9078	28.7176	0.955018	0.0209238	-2.19022
2794	Q13823	Q13823	Nucleolar GTP-binding protein 2	GNL2	29.0661	29.4483	29.7529	28.2407	26.4609	27.0324	29.4224	27.2447	1.74927	0.00435754	-2.17775
2953	Q15063	Q15063	Periostin	POSTN	28.611	28.5804	28.6294	26.8887	26.8282	25.5753	28.6069	26.4307	2.15018	0.00280214	-2.17617
4337	Q92879;O95319	Q92879	CUGBP Elav-like family member 1	CELF1	30.5453	31.0669	30.582	27.302	29.3521	29.0469	30.7314	28.567	1.51472	0.00677318	-2.16439
4776	Q99615	Q99615	DnaJ homolog subfamily C member 7	DNAJC7	29.9639	29.6772	29.7232	27.7535	27.7884	27.3301	29.7881	27.624	3.63846	0.00155372	-2.16412
2702	Q13243	Q13243	Serine/arginine-rich splicing factor 5	SRSF5	31.2109	30.8987	31.5927	30.3167	26.3854	30.5124	31.2341	29.0715	0.728682	0.0444928	-2.16263
2846	Q14240	Q14240	Eukaryotic initiation factor 4A-II;Eukaryotic initiation factor 4A-II, N-terminally processed	EIF4A2	28.7428	29.4503	29.234	26.7324	28.5016	25.7058	29.1424	26.9799	1.20567	0.0132822	-2.16246
595	O75116	O75116	Rho-associated protein kinase 2	ROCK2	31.1537	31.3905	31.4211	28.857	29.2303	29.3914	31.3218	29.1596	3.56565	0.00141353	-2.16218
4194	Q8WU90	Q8WU90	Zinc finger CCCH domain-containing protein 15	ZC3H15	29.8654	30.3897	29.906	25.7856	29.4356	28.4616	30.0537	27.8942	0.913147	0.0245952	-2.15943
181	O00244	O00244	Copper transport protein ATOX1	ATOX1	29.6616	28.9072	30.0246	26.1871	26.7818	29.1551	29.5311	27.3747	1.05045	0.0172383	-2.15648
696	O75794	O75794	Cell division cycle protein 123 homolog	CDC123	28.5086	28.0848	29.3347	26.9338	26.6025	25.9242	28.6427	26.4868	1.98733	0.00329464	-2.15586
1464	P23588	P23588	Eukaryotic translation initiation factor 4B	EIF4B	32.3276	31.634	32.2905	29.8365	29.6448	30.3036	32.084	29.9283	2.71075	0.00318298	-2.15573
4277	Q92522	Q92522	Histone H1x	H1FX	29.3487	28.1422	29.2167	26.3212	25.544	28.3776	28.9025	26.7476	1.09221	0.0163364	-2.15493
945	P02461	P02461	Collagen alpha-1(III) chain	COL3A1	33.3893	33.4882	33.399	31.2669	30.9864	31.5879	33.4255	31.2804	3.57936	0.00139259	-2.14512
5422	Q9NQP4	Q9NQP4	Prefoldin subunit 4	PFDN4	29.28	27.9426	28.826	27.5259	26.3873	25.7081	28.6829	26.5404	1.50207	0.00705455	-2.14243
447	O43592	O43592	Exportin-T	XPOT	29.948	29.4919	30.181	28.3242	26.5789	28.3204	29.8736	27.7412	1.59016	0.00605455	-2.13245
3334	Q5VTR2	Q5VTR2	E3 ubiquitin-protein ligase BRE1A	RNF20	28.6869	28.4457	29.1215	26.6637	27.0961	26.0993	28.7514	26.6197	2.43555	0.00270513	-2.13168
2768	Q13601	Q13601	KRR1 small subunit processome component homolog	KRR1	28.9712	29.5215	29.1578	28.1759	26.4505	26.6442	29.2168	27.0902	1.69507	0.00489428	-2.12666
4751	Q99471	Q99471	Prefoldin subunit 5	PFDN5	29.6532	29.338	30.5107	28.1043	27.2735	27.7679	29.834	27.7152	2.11947	0.00306863	-2.11877
3543	Q6ZNB6	Q6ZNB6	NF-X1-type zinc finger protein NFXL1	NFXL1	28.3012	27.7098	27.5667	25.7834	26.0203	25.4207	27.8592	25.7415	2.75958	0.00316949	-2.11773
5459	Q9NRL2	Q9NRL2	Bromodomain adjacent to zinc finger domain protein 1A	BAZ1A	28.1471	28.0916	28.4752	25.7329	25.6364	26.9929	28.238	26.1207	2.02242	0.00331685	-2.11723
5067	Q9C0B1	Q9C0B1	Alpha-ketoglutarate-dependent dioxygenase FTO	FTO	27.5387	28.5595	28.9932	27.0136	25.7068	26.0283	28.3638	26.2496	1.65197	0.00505636	-2.11423
370	O15347	O15347	High mobility group protein B3	HMGB3	29.101	28.1739	29.0185	26.5019	27.235	26.2182	28.7645	26.6517	2.12139	0.00305366	-2.11279
3011	Q15437	Q15437	Protein transport protein Sec23B	SEC23B	27.2954	28.6081	28.5631	25.5591	27.0212	25.5651	28.1555	26.0484	1.50133	0.0072022	-2.10709
578	O60885	O60885	Bromodomain-containing protein 4	BRD4	29.1111	29.2276	29.3568	27.5059	26.408	27.4641	29.2318	27.126	2.34375	0.0028	-2.10581
1787	P41240;P42679	P41240	Tyrosine-protein kinase CSK	CSK	27.8143	27.8528	28.464	25.366	26.8403	25.6124	28.0437	25.9396	1.85989	0.0036965	-2.10414
5173	Q9H2G2	Q9H2G2	STE20-like serine/threonine-protein kinase	SLK	29.4471	30.0174	29.5567	27.8727	27.6243	27.2165	29.6737	27.5712	2.9019	0.00341553	-2.10258
5671	Q9NZL4	Q9NZL4	Hsp70-binding protein 1	HSPBP1	29.0758	30.1176	29.7229	27.3509	27.6626	27.6063	29.6387	27.54	2.56147	0.00262456	-2.09878
1573	P29558	P29558	RNA-binding motif, single-stranded-interacting protein 1	RBMS1	27.896	28.3738	28.0876	27.0582	25.8904	25.1188	28.1191	26.0225	1.64727	0.00497623	-2.09665
3783	Q86YP4	Q86YP4	Transcriptional repressor p66-alpha	GATAD2A	28.3775	28.6463	28.9065	26.5968	26.16	26.8876	28.6435	26.5481	2.88512	0.00333929	-2.09532
2845	Q14232	Q14232	Translation initiation factor eIF-2B subunit alpha	EIF2B1	29.466	29.2478	29.9164	28.7447	25.205	28.4005	29.5434	27.4501	0.850015	0.0299288	-2.09335
689	O75717	O75717	WD repeat and HMG-box DNA-binding protein 1	WDHD1	28.6288	28.4324	28.5729	26.5975	26.4573	26.317	28.5447	26.4573	4.50991	0.00102128	-2.08743
5668	Q9NZJ4	Q9NZJ4	Sacsin	SACS	27.8977	27.8896	29.6388	26.0823	26.7654	26.3399	28.4754	26.3958	1.557	0.00676353	-2.07953
5023	Q9BYC9	Q9BYC9	39S ribosomal protein L20, mitochondrial	MRPL20	28.2354	28.8286	28.3935	26.8289	26.2748	26.1452	28.4859	26.4163	2.77969	0.00304065	-2.06952
5180	Q9H2P0	Q9H2P0	Activity-dependent neuroprotector homeobox protein	ADNP	29.582	28.7297	29.1036	27.6015	26.043	27.5798	29.1384	27.0748	1.6462	0.00590388	-2.06367
4236	Q8WVY7	Q8WVY7	Ubiquitin-like domain-containing CTD phosphatase 1	UBLCP1	27.4788	27.4104	28.0205	24.8123	25.8282	26.0799	27.6366	25.5735	2.05227	0.00326549	-2.06309
534	O60493	O60493	Sorting nexin-3	SNX3	30.75	30.7491	30.8571	28.526	28.5953	29.0472	30.7854	28.7228	3.60426	0.00127027	-2.06257
1193	P11586	P11586	C-1-tetrahydrofolate synthase, cytoplasmic;Methylenetetrahydrofolate dehydrogenase;Methenyltetrahydrofolate cyclohydrolase;Formyltetrahydrofolate synthetase;C-1-tetrahydrofolate synthase, cytoplasmic, N-terminally processed	MTHFD1	32.2234	32.1656	32.2705	29.876	30.0486	30.5489	32.2199	30.1578	3.26772	0.0024	-2.06204
1935	P49662;P51878	P49662	Caspase-4;Caspase-4 subunit 1;Caspase-4 subunit 2	CASP4	28.1687	28.4847	29.8008	25.8311	26.1001	28.3528	28.8181	26.7613	1.02409	0.0192537	-2.05673
5052	Q9BZL4	Q9BZL4	Protein phosphatase 1 regulatory subunit 12C	PPP1R12C	26.3318	29.962	30.2085	26.8637	26.9676	26.5077	28.8341	26.7797	0.74819	0.0441808	-2.05442
153	Q13765;E9PAV3	Q13765;E9PAV3	Nascent polypeptide-associated complex subunit alpha;Nascent polypeptide-associated complex subunit alpha, muscle-specific form	NACA	32.8701	32.5545	32.7361	30.5529	30.5868	30.8672	32.7202	30.669	3.95834	0.00160684	-2.05124
3990	Q8N7H5	Q8N7H5	RNA polymerase II-associated factor 1 homolog	PAF1	28.8474	28.4554	28.3753	26.6048	26.229	26.6931	28.5594	26.509	3.26064	0.00233333	-2.05039
1005	P05166	P05166	Propionyl-CoA carboxylase beta chain, mitochondrial	PCCB	28.2285	27.7607	27.722	24.3924	26.3597	26.8264	27.9037	25.8595	1.25687	0.0128234	-2.04425
3443	Q6P1J9	Q6P1J9	Parafibromin	CDC73	27.7839	27.7516	28.6597	25.54	26.1241	26.3996	28.0651	26.0212	2.19493	0.00308374	-2.04382
2500	Q02790	Q02790	Peptidyl-prolyl cis-trans isomerase FKBP4;Peptidyl-prolyl cis-trans isomerase FKBP4, N-terminally processed	FKBP4	32.142	32.1671	32.1552	29.6103	30.1665	30.5633	32.1548	30.1134	2.74624	0.00291051	-2.04139
1145	P0DN79;P35520	P0DN79;P35520	Cystathionine beta-synthase	CBS	29.2878	29.0185	29.5319	26.9476	26.9017	27.8659	29.2794	27.2384	2.37805	0.00272779	-2.04104
674	O75607	O75607	Nucleoplasmin-3	NPM3	29.994	29.0592	29.7917	27.504	27.534	27.6843	29.6149	27.5741	2.67119	0.00271014	-2.04083
6132	Q9Y314	Q9Y314	Nitric oxide synthase-interacting protein	NOSIP	28.8837	28.3853	29.2449	26.2161	26.1424	28.0334	28.8379	26.7973	1.4244	0.00896517	-2.04067
3311	Q5T9A4	Q5T9A4	ATPase family AAA domain-containing protein 3B	ATAD3B	27.7927	28.9074	28.4696	26.794	25.9213	26.3347	28.3899	26.35	2.11534	0.00285194	-2.03991
1827	P43487;Q9C010	P43487	Ran-specific GTPase-activating protein	RANBP1	32.0028	32.606	32.8547	30.2231	30.7821	30.3454	32.4878	30.4502	2.58577	0.00246865	-2.03762
3374	Q68CQ4	Q68CQ4	Digestive organ expansion factor homolog	DIEXF	27.396	27.309	28.2829	24.9634	26.8192	25.0991	27.6627	25.6272	1.40816	0.00951825	-2.03544
6268	Q9Y5V3	Q9Y5V3	Melanoma-associated antigen D1	MAGED1	28.1194	27.5734	27.8055	25.4157	26.0922	25.8909	27.8328	25.7996	2.86984	0.00314286	-2.03317
1786	P41236	P41236	Protein phosphatase inhibitor 2	PPP1R2	28.6435	28.334	28.8341	27.5817	25.1864	26.9504	28.6039	26.5728	1.30122	0.0114902	-2.03107
1987	P50579	P50579	Methionine aminopeptidase 2	METAP2	30.7385	29.9531	30.6888	28.0181	28.7387	28.5322	30.4601	28.4297	2.44021	0.00280826	-2.03046
3274	Q5RKV6	Q5RKV6	Exosome complex component MTR3	EXOSC6	28.3817	28.8204	29.2279	26.3667	26.8908	27.0903	28.81	26.7826	2.46819	0.00254985	-2.02742
3237	Q5H9R7	Q5H9R7	Serine/threonine-protein phosphatase 6 regulatory subunit 3	PPP6R3	29.0544	28.8793	28.9716	25.8535	26.3488	28.6257	28.9684	26.9427	1.1141	0.0166763	-2.02576
4413	Q96AE4	Q96AE4	Far upstream element-binding protein 1	FUBP1	33.349	33.1435	33.5043	30.7104	31.3844	31.8249	33.3322	31.3066	2.39731	0.00273563	-2.02569
4190	Q8WTW3	Q8WTW3	Conserved oligomeric Golgi complex subunit 1	COG1	28.1795	28.1452	28.431	26.8455	25.307	26.5453	28.2519	26.2326	1.8677	0.00438202	-2.01933
4130	Q8TC07	Q8TC07	TBC1 domain family member 15	TBC1D15	27.3905	27.3301	27.7881	25.6328	26.2858	24.5707	27.5029	25.4964	1.74064	0.00469103	-2.00646
2104	P54577	P54577	Tyrosine--tRNA ligase, cytoplasmic;Tyrosine--tRNA ligase, cytoplasmic, N-terminally processed	YARS	32.9158	33.0411	32.9725	30.8633	30.5878	31.4622	32.9765	30.9711	2.81394	0.00294488	-2.00538
5497	Q9NTI5	Q9NTI5	Sister chromatid cohesion protein PDS5 homolog B	PDS5B	29.4691	30.0212	29.7649	28.9266	26.8531	27.4651	29.7517	27.7482	1.46321	0.00866242	-2.00346
4015	Q8NBF2	Q8NBF2	NHL repeat-containing protein 2	NHLRC2	29.2867	29.2945	29.1656	25.9124	26.4744	29.3574	29.2489	27.248	0.872073	0.0297075	-2.00088
2923	Q14C86	Q14C86	GTPase-activating protein and VPS9 domain-containing protein 1	GAPVD1	29.316	28.1757	28.4411	27.1599	27.0809	25.6946	28.6443	26.6451	1.56545	0.00710927	-1.99915
5764	Q9UBB6	Q9UBB6	Neurochondrin	NCDN	28.0362	26.8817	29.0509	25.4183	27.5304	25.0457	27.9896	25.9982	0.935241	0.02527	-1.99144
3008	Q15434	Q15434	RNA-binding motif, single-stranded-interacting protein 2	RBMS2	29.0957	29.5949	29.0573	29.0093	26.1652	26.6019	29.2493	27.2588	1.03749	0.019422	-1.9905
5736	Q9P287	Q9P287	BRCA2 and CDKN1A-interacting protein	BCCIP	29.4548	29.3241	30.6405	27.4826	28.1954	27.7721	29.8065	27.8167	1.88434	0.00436567	-1.98978
380	O15397	O15397	Importin-8	IPO8	30.4918	30.7356	30.3601	30.8749	27.1661	27.5789	30.5292	28.54	0.777947	0.0412611	-1.98922
6190	Q9Y3Z3	Q9Y3Z3	Deoxynucleoside triphosphate triphosphohydrolase SAMHD1	SAMHD1	28.804	28.6443	29.2505	26.0951	27.6066	27.0361	28.8996	26.9126	1.85271	0.00448352	-1.98698
1481	P24666	P24666	Low molecular weight phosphotyrosine protein phosphatase	ACP1	28.4876	29.043	25.8837	25.3659	25.6333	26.4571	27.8048	25.8188	0.901519	0.0279971	-1.98601
1702	P35659	P35659	Protein DEK	DEK	30.8499	31.1988	30.9267	29.3959	28.7583	28.8649	30.9918	29.0064	3.04987	0.00329515	-1.98541
5430	Q9NQW6	Q9NQW6	Actin-binding protein anillin	ANLN	28.5641	29.1153	28.4943	26.4029	26.7031	27.1301	28.7245	26.7454	2.62768	0.00273139	-1.97915
5678	Q9NZN5	Q9NZN5	Rho guanine nucleotide exchange factor 12	ARHGEF12	28.6054	27.4592	28.245	25.5556	26.9021	25.9159	28.1032	26.1245	1.70504	0.00542902	-1.97873
6307	Q9Y6E0;Q9P289	Q9Y6E0	Serine/threonine-protein kinase 24;Serine/threonine-protein kinase 24 36 kDa subunit;Serine/threonine-protein kinase 24 12 kDa subunit	STK24	29.1504	29.0747	29.0744	27.9644	25.0243	28.4027	29.0999	27.1305	0.863311	0.031618	-1.96939
2649	Q12929	Q12929	Epidermal growth factor receptor kinase substrate 8	EPS8	28.2959	29.0312	29.0244	26.6998	28.0226	25.7475	28.7838	26.8233	1.3059	0.0121184	-1.96052
5199	Q9H3P2	Q9H3P2	Negative elongation factor A	NELFA	27.4242	27.0983	27.2874	25.9035	25.6285	24.4176	27.27	25.3165	1.86025	0.0048229	-1.95345
2805	Q13951	Q13951	Core-binding factor subunit beta	CBFB	28.4494	27.6657	27.201	25.0161	26.7637	25.6826	27.772	25.8208	1.44804	0.00948364	-1.95121
3961	Q8N556;Q8TED9	Q8N556	Actin filament-associated protein 1	AFAP1	29.7996	29.7925	30.4353	28.7936	27.3977	28.0045	30.0091	28.0653	1.88257	0.00445091	-1.94389
5394	Q9NPA8	Q9NPA8	Transcription and mRNA export factor ENY2	ENY2	29.0314	29.5986	29.3494	27.1089	28.3235	26.7179	29.3265	27.3834	1.72114	0.00601541	-1.94303
2277	P62266	P62266	40S ribosomal protein S23	RPS23	34.3266	33.6675	33.9087	32.2845	31.4214	32.3695	33.9676	32.0251	2.24844	0.00295981	-1.9425
3463	Q6P5R6	Q6P5R6	60S ribosomal protein L22-like 1	RPL22L1	31.1442	30.9611	31.6898	28.9324	29.7706	29.2713	31.2651	29.3248	2.39135	0.0028172	-1.94026
457	O43665	O43665	Regulator of G-protein signaling 10	RGS10	28.0406	28.4787	27.991	25.7069	25.8366	27.15	28.1701	26.2312	1.78766	0.0046755	-1.93891
5359	Q9HCJ6	Q9HCJ6	Synaptic vesicle membrane protein VAT-1 homolog-like	VAT1L	28.0225	27.8787	28.0627	25.7099	26.6504	25.7904	27.9879	26.0502	2.49645	0.00269688	-1.93774
2195	P60510	P60510	Serine/threonine-protein phosphatase 4 catalytic subunit	PPP4C	28.725	29.1314	29.066	25.7393	29.3331	26.0368	28.9741	27.0364	0.770334	0.0438642	-1.93773
3211	Q53H96	Q53H96	Pyrroline-5-carboxylate reductase 3	PYCRL	27.8507	27.449	28.0344	26.1525	25.8107	25.5675	27.778	25.8436	2.87539	0.00281203	-1.93443
3056	Q15843	Q15843	NEDD8	NEDD8	26.7783	28.7534	28.2438	26.0929	24.7254	27.1552	27.9252	25.9912	0.986288	0.0235494	-1.93399
2598	Q09161	Q09161	Nuclear cap-binding protein subunit 1	NCBP1	30.3589	30.6962	30.5588	28.3924	28.4018	29.03	30.538	28.6081	2.93844	0.00292188	-1.92991
5296	Q9H9A6	Q9H9A6	Leucine-rich repeat-containing protein 40	LRRC40	27.8019	27.8238	29.5828	26.1794	26.4222	26.8224	28.4028	26.4747	1.44715	0.00965599	-1.92816
3887	Q8IYT4	Q8IYT4	Katanin p60 ATPase-containing subunit A-like 2	KATNAL2	29.2709	29.7312	30.1153	27.2557	29.5412	26.542	29.7058	27.7796	0.962755	0.0249431	-1.92618
218	O00499	O00499	Myc box-dependent-interacting protein 1	BIN1	28.9585	28.8431	28.9495	27.0111	27.8173	26.1525	28.917	26.9936	1.7886	0.00481699	-1.9234
5999	Q9UMY4	Q9UMY4	Sorting nexin-12	SNX12	29.8395	29.111	29.7198	26.462	27.3846	29.0554	29.5568	27.634	1.14205	0.0168293	-1.92275
4705	Q96RS6	Q96RS6	NudC domain-containing protein 1	NUDCD1	29.1713	29.29	29.0641	26.7266	26.8541	28.179	29.1751	27.2533	1.82778	0.00481911	-1.92188
351	O15212	O15212	Prefoldin subunit 6	PFDN6	30.8684	30.4512	30.7142	28.4209	29.128	28.7286	30.6779	28.7592	2.88971	0.00279104	-1.91878
2592	Q08945	Q08945	FACT complex subunit SSRP1	SSRP1	31.7609	31.5181	31.6796	29.4679	29.9706	29.7721	31.6529	29.7369	3.5267	0.00228261	-1.91603
2753	Q13523	Q13523	Serine/threonine-protein kinase PRP4 homolog	PRPF4B	28.4635	28.7942	28.7181	26.3679	26.1664	27.6953	28.6586	26.7432	1.7595	0.0050989	-1.91543
2307	P62826	P62826	GTP-binding nuclear protein Ran	RAN	34.5258	34.4895	34.6527	32.6479	32.3943	32.8796	34.556	32.6406	3.67992	0.00174118	-1.91539
5980	Q9ULW0	Q9ULW0	Targeting protein for Xklp2	TPX2	27.2653	27.3351	27.297	24.9899	25.1256	26.0405	27.2991	25.3853	2.35436	0.0028962	-1.91379
5272	Q9H832	Q9H832	Ubiquitin-conjugating enzyme E2 Z	UBE2Z	28.8239	29.2137	29.1578	26.1524	25.9833	29.3321	29.0651	27.1559	0.805599	0.0396088	-1.9092
5345	Q9HC38	Q9HC38	Glyoxalase domain-containing protein 4	GLOD4	28.7901	28.6171	29.186	26.774	26.7904	27.3305	28.8644	26.965	2.80272	0.00249333	-1.89942
1760	P40222	P40222	Alpha-taxilin	TXLNA	31.5955	31.1994	31.746	27.9537	30.5391	30.3541	31.5136	29.6156	1.051	0.0199119	-1.89802
1534	P27708	P27708	CAD protein;Glutamine-dependent carbamoyl-phosphate synthase;Aspartate carbamoyltransferase;Dihydroorotase	CAD	31.9022	31.7561	32.1819	29.682	29.9756	30.5034	31.9467	30.0537	2.65667	0.00255758	-1.89304
3616	Q9H8S9;Q7L9L4	Q9H8S9;Q7L9L4	MOB kinase activator 1A;MOB kinase activator 1B	MOB1A;MOB1B	28.503	28.8561	29.218	27.5957	26.3123	26.9923	28.859	26.9668	1.95226	0.00434944	-1.89225
4233	Q8WVV9	Q8WVV9	Heterogeneous nuclear ribonucleoprotein L-like	HNRNPLL	29.6102	29.7529	29.659	28.2986	27.0619	27.987	29.674	27.7825	2.14426	0.00310084	-1.89155
1959	P49840	P49840	Glycogen synthase kinase-3 alpha	GSK3A	27.4593	28.3776	28.1999	26.1976	26.5664	25.5984	28.0123	26.1208	2.04681	0.00374016	-1.89149
4955	Q9BVG4	Q9BVG4	Protein PBDC1	PBDC1	28.9545	28.5162	28.7129	26.34	26.6232	27.5555	28.7278	26.8396	2.08233	0.0036129	-1.88827
1446	P23258;Q9NRH3	P23258;Q9NRH3	Tubulin gamma-1 chain;Tubulin gamma-2 chain	TUBG1;TUBG2	29.477	29.6784	29.163	27.9256	26.509	28.2227	29.4395	27.5524	1.57758	0.00791512	-1.88704
1019	P06132	P06132	Uroporphyrinogen decarboxylase	UROD	28.8161	29.4591	29.3399	26.9637	27.9025	27.0886	29.2051	27.3183	2.22232	0.00325828	-1.88679
779	O94992	O94992	Protein HEXIM1	HEXIM1	28.222	27.0132	27.2719	24.8474	25.5076	26.4982	27.5024	25.6177	1.44887	0.00996973	-1.88463
2678	Q13123	Q13123	Protein Red	IK	29.7438	29.4628	29.6871	27.7549	27.9599	27.5316	29.6312	27.7488	3.62843	0.00229508	-1.88247
1004	P05165	P05165	Propionyl-CoA carboxylase alpha chain, mitochondrial	PCCA	27.9062	27.7679	28.0395	26.0632	26.5868	25.425	27.9045	26.025	2.25869	0.00310811	-1.8795
433	O43447	O43447	Peptidyl-prolyl cis-trans isomerase H	PPIH	28.5881	28.2169	28.0484	26.0154	26.7624	26.4399	28.2845	26.4059	2.65707	0.00282493	-1.87858
1553	P28370	P28370	Probable global transcription activator SNF2L1	SMARCA1	28.9416	29.788	29.2125	27.8141	27.1884	27.3143	29.314	27.4389	2.40175	0.00288161	-1.87507
6025	Q9UNZ5	Q9UNZ5	Leydig cell tumor 10 kDa protein homolog	C19orf53	28.0383	28.2818	28.1817	25.7124	26.7617	26.4151	28.1672	26.2964	2.38641	0.00307617	-1.87088
3987	Q8N6T3	Q8N6T3	ADP-ribosylation factor GTPase-activating protein 1	ARFGAP1	29.3235	30.0001	29.6472	28.3475	26.2054	28.8156	29.6569	27.7895	1.06122	0.0198957	-1.86739
6163	Q9Y3C8	Q9Y3C8	Ubiquitin-fold modifier-conjugating enzyme 1	UFC1	28.2443	27.8792	28.3101	25.6989	26.2724	26.875	28.1445	26.2821	2.15671	0.0030559	-1.86243
3272	Q5R3I4	Q5R3I4	Tetratricopeptide repeat protein 38	TTC38	28.0912	28.2605	29.0166	25.556	26.9153	27.3181	28.4561	26.5965	1.43162	0.0105747	-1.85964
2914	Q14919	Q14919	Dr1-associated corepressor	DRAP1	27.7829	27.1293	27.8285	25.8224	25.6758	25.6712	27.5802	25.7231	2.8845	0.00250167	-1.8571
6128	Q9Y2Z0	Q9Y2Z0	Suppressor of G2 allele of SKP1 homolog	SUGT1	30.9185	31.4075	31.1456	29.3289	29.2277	29.3478	31.1572	29.3015	3.65502	0.00221053	-1.85578
2354	P67809;Q9Y2T7	P67809	Nuclease-sensitive element-binding protein 1	YBX1	34.1838	34.238	34.2615	32.045	32.3516	32.7259	34.2278	32.3741	3.13778	0.002992	-1.85363
917	P00492	P00492	Hypoxanthine-guanine phosphoribosyltransferase	HPRT1	29.6731	29.3188	29.2945	27.8733	26.5244	28.3284	29.4288	27.5754	1.53917	0.00863659	-1.85345
6145	Q9Y3A2	Q9Y3A2	Probable U3 small nucleolar RNA-associated protein 11	UTP11L	28.2289	28.5217	28.0049	26.8737	26.0535	26.2775	28.2518	26.4016	2.52648	0.00283243	-1.85023
1426	P22102	P22102	Trifunctional purine biosynthetic protein adenosine-3;Phosphoribosylamine--glycine ligase;Phosphoribosylformylglycinamidine cyclo-ligase;Phosphoribosylglycinamide formyltransferase	GART	31.8224	31.9381	31.8213	29.4188	30.437	30.1775	31.8606	30.0111	2.41261	0.00306112	-1.8495
5659	Q9NZB2;Q5T035	Q9NZB2	Constitutive coactivator of PPAR-gamma-like protein 1	FAM120A	31.3399	31.4176	31.7308	29.9517	28.8941	30.12	31.4961	29.6553	1.99239	0.00431734	-1.84081
1871	P47914	P47914	60S ribosomal protein L29	RPL29	33.0538	33.0976	33.7275	31.8643	31.3811	31.1152	33.293	31.4535	2.39875	0.0030024	-1.83946
3573	Q71RC2	Q71RC2	La-related protein 4	LARP4	29.4161	29.2738	29.7161	26.8437	29.434	26.6136	29.4687	27.6304	0.941139	0.0279283	-1.83823
5427	Q9NQT4	Q9NQT4	Exosome complex component RRP46	EXOSC5	27.8632	27.8132	27.5507	25.8354	26.1251	25.7535	27.7424	25.9047	3.60879	0.00262687	-1.83768
1282	P15880	P15880	40S ribosomal protein S2	RPS2	34.4751	34.2216	34.6538	32.6924	32.3916	32.7696	34.4502	32.6179	3.37295	0.00325217	-1.83232
1147	P0DPB6;P0DPB5	P0DPB6			28.492	28.0743	28.4761	25.8004	26.4373	27.314	28.3475	26.5172	1.78615	0.00619005	-1.83022
5076	Q9C0H2	Q9C0H2	Protein tweety homolog 3	TTYH3	29.1597	28.1139	28.8389	26.8427	27.3386	26.4474	28.7042	26.8763	1.97871	0.00484892	-1.82791
2444	Q00169	Q00169	Phosphatidylinositol transfer protein alpha isoform	PITPNA	28.0927	27.8512	27.9943	26.0338	25.7694	26.659	27.9794	26.1541	2.5853	0.00287912	-1.82535
1899	P48739	P48739	Phosphatidylinositol transfer protein beta isoform	PITPNB	30.261	30.3259	30.5604	29.0053	27.362	29.3082	30.3824	28.5585	1.39136	0.0117405	-1.82391
4384	Q969Q0	Q969Q0	60S ribosomal protein L36a-like	RPL36AL	33.3399	33.162	32.6927	30.6436	31.3922	31.6985	33.0649	31.2447	2.10877	0.00368932	-1.82013
1064	P07910;P0DMR1;O60812;B7ZW38;B2RXH8;Q86SE5	P07910	Heterogeneous nuclear ribonucleoproteins C1/C2	HNRNPC	34.7174	34.5529	34.6637	32.9466	32.6622	32.8827	34.6447	32.8305	4.28536	0.0011677	-1.81416
3869	Q8IY37	Q8IY37	Probable ATP-dependent RNA helicase DHX37	DHX37	27.6102	27.5926	28.0858	26.1935	26.4253	25.2316	27.7629	25.9501	1.97796	0.00475485	-1.81275
3079	Q16539	Q16539	Mitogen-activated protein kinase 14	MAPK14	29.1385	29.0762	29.8004	27.2243	27.2454	28.1153	29.3384	27.5283	2.07569	0.00418113	-1.81001
6062	Q9Y237	Q9Y237	Peptidyl-prolyl cis-trans isomerase NIMA-interacting 4	PIN4	28.4812	27.2385	28.1264	26.5221	26.244	25.655	27.9487	26.1404	1.80114	0.00614371	-1.80837
5101	Q9GZZ1	Q9GZZ1	N-alpha-acetyltransferase 50	NAA50	30.1969	30.5044	30.3886	28.174	28.7254	28.7661	30.3633	28.5552	2.99252	0.00251852	-1.80812
1966	P49916	P49916	DNA ligase 3	LIG3	27.4002	28.0022	28.3494	25.4374	26.4172	26.4753	27.9173	26.11	1.84351	0.00525196	-1.8073
607	O75170	O75170	Serine/threonine-protein phosphatase 6 regulatory subunit 2	PPP6R2	26.9056	28.0675	28.0247	26.9089	25.3965	25.2738	27.666	25.8597	1.30413	0.0148453	-1.80622
1601	P30486;Q31610	P30486;Q31610	HLA class I histocompatibility antigen, B-48 alpha chain;HLA class I histocompatibility antigen, B-81 alpha chain	HLA-B	28.5834	27.921	27.7138	25.9269	26.9299	25.9537	28.0728	26.2702	1.89006	0.00495765	-1.8026
1396	P20700	P20700	Lamin-B1	LMNB1	34.0408	33.7189	33.8717	32.0879	32.4629	31.6897	33.8771	32.0802	2.75674	0.00275942	-1.79697
1854	P46779	P46779	60S ribosomal protein L28	RPL28	33.6193	33.9425	33.7495	32.0112	31.5682	32.3425	33.7704	31.974	2.74736	0.00275145	-1.79646
2072	P52943	P52943	Cysteine-rich protein 2	CRIP2	29.7691	29.5473	29.7951	26.43	27.9228	29.3714	29.7038	27.9081	0.987258	0.0255929	-1.79574
2051	P52434	P52434	DNA-directed RNA polymerases I, II, and III subunit RPABC3	POLR2H	28.5392	28.3357	28.4607	26.8791	26.0518	27.0238	28.4452	26.6516	2.36074	0.00330201	-1.79361
1322	P17480	P17480	Nucleolar transcription factor 1	UBTF	29.7179	29.9323	30.3014	29.6265	26.1468	28.816	29.9838	28.1964	0.773254	0.0479169	-1.78743
1486	P24928	P24928	DNA-directed RNA polymerase II subunit RPB1	POLR2A	30.8132	30.5049	30.6011	29.0183	28.5519	28.9963	30.6397	28.8555	3.26239	0.00293333	-1.78423
2256	P61964	P61964	WD repeat-containing protein 5	WDR5	29.4196	28.9333	28.8012	27.2039	26.4505	28.1519	29.0514	27.2688	1.55738	0.00952984	-1.78257
2690	Q13185	Q13185	Chromobox protein homolog 3	CBX3	31.4082	31.7987	31.1504	30.0296	29.3853	29.5959	31.4524	29.6703	2.57976	0.00271503	-1.78217
501	O60216;Q9H4I0	O60216	Double-strand-break repair protein rad21 homolog	RAD21	27.6206	28.4732	28.4431	26.5401	26.2591	26.3956	28.179	26.3983	2.443	0.00291163	-1.7807
5918	Q9UK76	Q9UK76	Hematological and neurological expressed 1 protein;Hematological and neurological expressed 1 protein, N-terminally processed	HN1	31.6933	31.9131	31.6362	29.3203	31.0686	29.5182	31.7476	29.969	1.47485	0.0107554	-1.77856
2259	P61978	P61978	Heterogeneous nuclear ribonucleoprotein K	HNRNPK	35.3639	35.6537	35.5865	33.4678	33.9019	33.9013	35.5347	33.757	3.33514	0.00300402	-1.77773
1679	P35249	P35249	Replication factor C subunit 4	RFC4	28.0212	28.8089	29.4422	26.5133	26.9196	27.5223	28.7574	26.9851	1.60812	0.00864041	-1.77233
200	O00422	O00422	Histone deacetylase complex subunit SAP18	SAP18	29.8742	29.9263	29.9822	28.2298	28.0929	28.1476	29.9276	28.1568	5.40225	0.00152846	-1.77083
2351	P63279	P63279	SUMO-conjugating enzyme UBC9	UBE2I	30.8813	30.8309	31.0819	28.6625	29.4719	29.3505	30.9314	29.1616	2.5926	0.00270801	-1.76978
1086	P08397	P08397	Porphobilinogen deaminase	HMBS	28.2608	27.9182	28.7821	27.4501	26.0098	26.1932	28.3204	26.551	1.57138	0.009459	-1.76935
2170	P56945;Q14511	P56945	Breast cancer anti-estrogen resistance protein 1	BCAR1	28.522	28.5234	29.4006	26.8337	26.3449	27.9596	28.8154	27.0461	1.46468	0.0110656	-1.76928
1771	P40855	P40855	Peroxisomal biogenesis factor 19	PEX19	27.5037	26.9947	27.7761	25.4996	26.2459	25.2234	27.4248	25.6563	2.00957	0.00472154	-1.76853
5271	Q9H814	Q9H814	Phosphorylated adapter RNA export protein	PHAX	27.7259	27.4041	28.2311	26.8725	25.2599	25.929	27.787	26.0205	1.5474	0.00961039	-1.76655
198	O00411	O00411	DNA-directed RNA polymerase, mitochondrial	POLRMT	28.1291	29.1816	26.4194	26.8842	26.3651	25.1948	27.91	26.148	0.865201	0.0369377	-1.76204
2687	Q13158	Q13158	FAS-associated death domain protein	FADD	27.5181	27.6623	27.5961	25.7413	26.2168	25.5324	27.5922	25.8302	2.98288	0.00264577	-1.76197
1834	P45973	P45973	Chromobox protein homolog 5	CBX5	31.8273	30.4234	30.8919	29.2312	29.0717	29.5549	31.0476	29.2859	1.80533	0.00659649	-1.76162
2756	Q13546	Q13546	Receptor-interacting serine/threonine-protein kinase 1	RIPK1	28.2011	28.9728	27.548	26.6602	26.3846	26.4025	28.2406	26.4824	1.854	0.00603625	-1.75817
841	O95478	O95478	Ribosome biogenesis protein NSA2 homolog	NSA2	30.8315	30.101	30.5179	28.6506	28.9972	28.539	30.4835	28.7289	2.64656	0.00274346	-1.75456
1381	P20042	P20042	Eukaryotic translation initiation factor 2 subunit 2	EIF2S2	32.0711	31.9217	31.9561	30.2837	29.8722	30.5381	31.9829	30.2313	3.03506	0.0026879	-1.75162
1823	P43246	P43246	DNA mismatch repair protein Msh2	MSH2	27.925	28.3999	28.9524	26.3017	26.991	26.733	28.4258	26.6753	2.08902	0.00430939	-1.75054
3591	Q7L1Q6	Q7L1Q6	Basic leucine zipper and W2 domain-containing protein 1	BZW1	31.7869	31.4381	32.0468	29.9302	29.8677	30.2235	31.7573	30.0071	2.96415	0.00260494	-1.75013
5904	Q9UJX2	Q9UJX2	Cell division cycle protein 23 homolog	CDC23	28.8185	28.9281	28.9543	27.9859	28.2365	25.2325	28.9003	27.1516	0.842768	0.0395065	-1.74868
4315	Q92688	Q92688	Acidic leucine-rich nuclear phosphoprotein 32 family member B	ANP32B	31.5838	31.2399	32.2696	28.9963	30.6113	30.2406	31.6977	29.9494	1.41682	0.0121812	-1.74836
479	O43765	O43765	Small glutamine-rich tetratricopeptide repeat-containing protein alpha	SGTA	29.7506	29.9278	29.9537	27.6958	28.2364	28.4656	29.8773	28.1326	2.7418	0.00288705	-1.74479
1378	P19838	P19838	Nuclear factor NF-kappa-B p105 subunit;Nuclear factor NF-kappa-B p50 subunit	NFKB1	28.2242	28.4161	27.6634	26.0023	26.2512	26.831	28.1013	26.3615	2.19062	0.00364683	-1.73976
1965	P49915	P49915	GMP synthase [glutamine-hydrolyzing]	GMPS	31.5265	30.8411	31.8907	29.4906	29.3659	30.1857	31.4194	29.6807	1.91541	0.00526019	-1.73871
5002	Q9BXP5	Q9BXP5	Serrate RNA effector molecule homolog	SRRT	31.4604	31.5896	31.1264	29.9434	29.5474	29.481	31.3921	29.6572	3.01489	0.002613	-1.73489
4346	Q92917	Q92917	G patch domain and KOW motifs-containing protein	GPKOW	28.2109	27.5875	27.9604	25.5768	26.7483	26.2313	27.9196	26.1855	1.96978	0.00485667	-1.73412
2312	P62851	P62851	40S ribosomal protein S25	RPS25	33.6438	33.2549	33.2401	31.6566	31.5771	31.7082	33.3796	31.6473	3.64044	0.0032381	-1.73228
5981	Q9ULW3	Q9ULW3	Activator of basal transcription 1	ABT1	28.0607	28.3432	28.445	26.8506	26.774	26.0306	28.283	26.5518	2.42688	0.00322976	-1.73123
1725	P36954	P36954	DNA-directed RNA polymerase II subunit RPB9	POLR2I	27.9537	27.82	28.3777	25.6549	26.6481	26.6708	28.0505	26.3246	2.00042	0.00473826	-1.72585
3164	Q3MHD2	Q3MHD2	Protein LSM12 homolog	LSM12	30.0255	29.9251	28.9342	28.9941	26.1675	28.5467	29.6283	27.9028	0.849202	0.039532	-1.72551
732	O76054;Q9UDX4	O76054	SEC14-like protein 2	SEC14L2	27.3826	27.1798	27.7765	25.0607	26.8318	25.2764	27.4463	25.723	1.3758	0.01354	-1.72334
4460	Q96CG8	Q96CG8	Collagen triple helix repeat-containing protein 1	CTHRC1	29.9208	30.0334	29.7853	28.8063	27.8798	27.8857	29.9132	28.1906	2.25892	0.00356262	-1.72259
4590	Q96I24	Q96I24	Far upstream element-binding protein 3	FUBP3	31.5284	31.6021	31.4667	29.827	29.4556	30.1483	31.5324	29.8103	2.96762	0.0028503	-1.72209
2722	Q13404	Q13404	Ubiquitin-conjugating enzyme E2 variant 1	UBE2V1	31.4961	31.139	31.4386	29.826	29.2731	29.8169	31.3579	29.6387	2.88735	0.00272	-1.71921
2924	Q14CX7	Q14CX7	N-alpha-acetyltransferase 25, NatB auxiliary subunit	NAA25	28.9733	28.1245	28.4684	27.128	27.4612	25.8205	28.5221	26.8032	1.43253	0.0125882	-1.71882
2343	P63173	P63173	60S ribosomal protein L38	RPL38	31.3567	31.4211	31.3388	29.5919	29.5018	29.8716	31.3722	29.6551	3.94454	0.00314976	-1.7171
4318	Q92733	Q92733	Proline-rich protein PRCC	PRCC	28.033	27.3288	28.5647	26.5262	25.8581	26.4094	27.9755	26.2646	1.8433	0.00681205	-1.71094
3496	Q6STE5	Q6STE5	SWI/SNF-related matrix-associated actin-dependent regulator of chromatin subfamily D member 3	SMARCD3	27.3763	28.2717	27.5178	25.8099	25.8824	26.3425	27.722	26.0116	2.20884	0.00403042	-1.71034
6193	Q9Y450	Q9Y450	HBS1-like protein	HBS1L	29.134	29.6015	30.2405	27.3865	27.5836	28.8805	29.6587	27.9502	1.40228	0.0131353	-1.70848
4904	Q9BTE3	Q9BTE3	Mini-chromosome maintenance complex-binding protein	MCMBP	27.7252	28.0653	28.6327	27.6248	26.0264	25.6563	28.1411	26.4358	1.21504	0.0173872	-1.70525
685	O75691	O75691	Small subunit processome component 20 homolog	UTP20	30.1328	30.0475	29.3427	28.3952	28.9702	27.043	29.841	28.1361	1.28191	0.0162177	-1.70487
6017	Q9UNQ2	Q9UNQ2	Probable dimethyladenosine transferase	DIMT1	28.7752	29.8569	29.7699	27.1431	27.2971	28.8534	29.4673	27.7646	1.23575	0.0169502	-1.70278
6164	Q9Y3D0	Q9Y3D0	Mitotic spindle-associated MMXD complex subunit MIP18	FAM96B	28.176	28.4583	28.1714	27.0645	26.0643	26.5687	28.2686	26.5659	2.3024	0.003584	-1.70271
2504	Q02880	Q02880	DNA topoisomerase 2-beta	TOP2B	31.4394	31.5829	31.6375	30.8016	28.5122	30.2387	31.5533	29.8508	1.15811	0.0193238	-1.70246
2375	P78347;Q86UP8;Q6EKJ0	P78347	General transcription factor II-I	GTF2I	31.5362	31.3304	31.4666	29.9643	29.2446	30.0245	31.4444	29.7444	2.56279	0.00286499	-1.69996
789	O95163	O95163	Elongator complex protein 1	IKBKAP	26.9725	27.5831	28.2773	24.5728	26.7647	26.405	27.6109	25.9141	1.0262	0.0255107	-1.6968
761	O94888	O94888	UBX domain-containing protein 7	UBXN7	27.4159	27.9002	28.3221	24.986	26.2212	27.3553	27.8794	26.1875	1.08582	0.0224268	-1.69191
596	O75122	O75122	CLIP-associating protein 2	CLASP2	28.2691	26.7756	27.7706	26.2772	26.0924	25.3712	27.6051	25.9136	1.50768	0.0114077	-1.69149
2718	Q13362	Q13362	Serine/threonine-protein phosphatase 2A 56 kDa regulatory subunit gamma isoform	PPP2R5C	28.2574	29.3189	29.9929	28.015	26.2659	28.2153	29.1897	27.4987	0.99234	0.0277902	-1.69097
5179	Q9H2M9	Q9H2M9	Rab3 GTPase-activating protein non-catalytic subunit	RAB3GAP2	30.3358	30.4527	30.4386	28.142	28.5941	29.4226	30.409	28.7196	1.96034	0.00577294	-1.68944
5115	Q9H0B6	Q9H0B6	Kinesin light chain 2	KLC2	28.7514	28.3601	28.3855	28.1859	27.1483	25.0989	28.499	26.811	0.85681	0.0398892	-1.68799
3363	Q641Q2;Q9Y4E1;Q5SRD0	Q641Q2;Q9Y4E1	WASH complex subunit FAM21A;WASH complex subunit FAM21C	FAM21A;FAM21C	28.6279	28.3252	28.3396	26.4302	25.6944	28.1066	28.4309	26.7437	1.101	0.021595	-1.68718
1286	P15954	P15954	Cytochrome c oxidase subunit 7C, mitochondrial	COX7C	30.7227	30.4097	29.4801	29.1026	27.6233	28.832	30.2042	28.5193	1.33979	0.0155449	-1.6849
3555	Q6ZT62;Q9Y3L3	Q6ZT62;Q9Y3L3	SH3 domain-binding protein 1	SH3BP1	27.6874	28.2536	27.542	26.3636	25.6275	26.4416	27.8277	26.1442	2.11869	0.00472982	-1.68344
2242	P61604	P61604	10 kDa heat shock protein, mitochondrial	HSPE1	33.586	33.825	33.4856	31.9161	31.9368	31.9959	33.6322	31.9496	4.07747	0.00304673	-1.68258
4203	Q8WUH6	Q8WUH6	Transmembrane protein 263	TMEM263	29.791	29.7554	30.0762	28.3036	27.6635	28.6115	29.8742	28.1929	2.31822	0.00355556	-1.68131
805	O95239;Q2VIQ3;Q6ZMV9	O95239	Chromosome-associated kinesin KIF4A	KIF4A	28.0439	27.3664	27.7285	25.6041	26.4605	26.0332	27.7129	26.0326	2.22409	0.00437383	-1.68032
1207	P12268	P12268	Inosine-5-monophosphate dehydrogenase 2	IMPDH2	32.9403	32.5293	32.9059	30.8808	30.8856	31.57	32.7919	31.1121	2.50419	0.00320174	-1.67971
944	P02452;CON__Q862S4	P02452	Collagen alpha-1(I) chain	COL1A1	36.46	36.6592	36.9024	35.2727	35.0314	34.6814	36.6739	34.9952	2.84509	0.0028248	-1.67866
605	O75157;Q99576	O75157	TSC22 domain family protein 2	TSC22D2	28.5306	28.3214	27.6538	26.7	25.7748	26.9964	28.1686	26.4904	1.68275	0.00858586	-1.67819
5112	Q9H098	Q9H098	Protein FAM107B	FAM107B	27.6562	28.0683	28.2018	25.4445	26.577	26.8819	27.9754	26.3011	1.63687	0.00944928	-1.67427
286	O14776;Q5VWI1	O14776	Transcription elongation regulator 1	TCERG1	31.0144	30.7235	30.6749	28.3482	29.7551	29.2926	30.8042	29.132	1.76077	0.00796796	-1.67227
5627	Q9NY27	Q9NY27	Serine/threonine-protein phosphatase 4 regulatory subunit 2	PPP4R2	27.2134	27.7601	27.7966	26.0316	26.0123	25.7134	27.59	25.9191	2.83104	0.00276517	-1.67091
2428	P85037	P85037	Forkhead box protein K1	FOXK1	29.6632	29.0295	29.2017	27.3976	26.9579	28.5273	29.2982	27.6276	1.5291	0.0112913	-1.67054
4305	Q92620	Q92620	Pre-mRNA-splicing factor ATP-dependent RNA helicase PRP16	DHX38	28.226	28.3825	28.6641	25.8043	26.958	27.5034	28.4242	26.7552	1.49442	0.0117279	-1.66894
4345	Q92905	Q92905	COP9 signalosome complex subunit 5	COPS5	30.257	30.4206	30.3488	28.3581	28.7042	28.9621	30.3421	28.6748	3.11012	0.00286747	-1.66731
2232	P61254;Q2PPJ7	P61254	60S ribosomal protein L26	RPL26	33.9725	33.7059	33.5947	31.7427	31.854	32.6779	33.7577	32.0915	2.21002	0.00433333	-1.66617
5396	Q9NPD3	Q9NPD3	Exosome complex component RRP41	EXOSC4	28.5752	27.8814	28.6677	28.3882	25.7258	26.0136	28.3748	26.7092	0.882316	0.0383063	-1.66557
3890	Q8IZ07;Q6ZTN6	Q8IZ07	Ankyrin repeat domain-containing protein 13A	ANKRD13A	30.7355	29.8251	30.7135	28.9887	27.7083	29.5947	30.4247	28.7639	1.2347	0.0174895	-1.66084
3404	Q6IA86	Q6IA86	Elongator complex protein 2	ELP2	28.2907	27.9806	28.0805	25.6506	26.4971	27.2326	28.1173	26.4601	1.62554	0.0100635	-1.65719
3942	Q8N3U4	Q8N3U4	Cohesin subunit SA-2	STAG2	28.1124	28.4357	27.6319	27.0261	25.3643	26.8232	28.06	26.4045	1.35036	0.015636	-1.65548
1989	P50613	P50613	Cyclin-dependent kinase 7	CDK7	27.5386	27.1957	28.118	26.8518	24.32	26.7148	27.6175	25.9622	0.892089	0.0376441	-1.65529
2993	Q15366	Q15366	Poly(rC)-binding protein 2	PCBP2	32.3653	32.9386	33.1919	30.6014	31.4663	31.4749	32.832	31.1809	1.91688	0.0067344	-1.65108
325	O15042	O15042	U2 snRNP-associated SURP motif-containing protein	U2SURP	30.8256	31.2804	31.2565	29.1216	29.9387	29.3558	31.1209	29.4721	2.35667	0.0037182	-1.64879
2622	Q12789	Q12789	General transcription factor 3C polypeptide 1	GTF3C1	27.454	28.5587	28.1744	26.5858	26.8558	25.8033	28.0623	26.415	1.6595	0.00940385	-1.64735
6133	Q9Y315	Q9Y315	Deoxyribose-phosphate aldolase	DERA	28.3783	28.6229	29.5135	27.2576	26.4048	27.9119	28.8382	27.1915	1.38169	0.0156339	-1.64679
6140	Q9Y376;Q9H9S4	Q9Y376	Calcium-binding protein 39	CAB39	30.5567	30.0052	29.9746	28.6751	28.0463	28.8816	30.1788	28.5343	2.19488	0.0048057	-1.6445
787	O95155	O95155	Ubiquitin conjugation factor E4 B	UBE4B	27.4188	27.2991	27.9854	27.1324	25.2399	25.3993	27.5678	25.9239	1.2036	0.0186475	-1.64388
4915	Q9BTW9	Q9BTW9	Tubulin-specific chaperone D	TBCD	29.0271	29.2815	29.177	28.0083	26.7811	27.7845	29.1619	27.5246	1.88355	0.00707433	-1.63723
1637	P31948	P31948	Stress-induced-phosphoprotein 1	STIP1	34.0822	34.0752	34.3652	32.3398	32.6656	32.6092	34.1742	32.5382	3.52969	0.00261538	-1.636
839	O95456	O95456	Proteasome assembly chaperone 1	PSMG1	27.0352	28.4803	28.5952	25.7876	27.1981	26.2201	28.0369	26.4019	1.17769	0.0195815	-1.63493
2554	Q06323	Q06323	Proteasome activator complex subunit 1	PSME1	32.1602	32.1277	32.1588	30.0404	30.675	30.8296	32.1489	30.515	2.60256	0.00322271	-1.63396
2951	Q15057	Q15057	Arf-GAP with coiled-coil, ANK repeat and PH domain-containing protein 2	ACAP2	27.2611	27.8583	28.6096	25.3874	26.1945	27.2514	27.9097	26.2778	1.15239	0.0201935	-1.63192
1828	P43490	P43490	Nicotinamide phosphoribosyltransferase	NAMPT	30.3054	30.6837	30.8611	29.1247	28.3475	29.496	30.6167	28.9894	1.90774	0.00669676	-1.62731
4614	Q96JM3	Q96JM3	Chromosome alignment-maintaining phosphoprotein 1	CHAMP1	28.6555	28.7289	29.3491	28.1333	26.0062	27.7146	28.9112	27.2847	1.11373	0.0227981	-1.62645
1344	P18077	P18077	60S ribosomal protein L35a	RPL35A	33.6735	33.3681	33.6289	31.5869	31.7095	32.4948	33.5568	31.9304	2.25125	0.00446715	-1.62643
5770	Q9UBF2	Q9UBF2	Coatomer subunit gamma-2	COPG2	29.5296	30.2672	29.8919	28.1225	28.7553	27.9316	29.8962	28.2698	2.11482	0.00466777	-1.62643
305	O14929	O14929	Histone acetyltransferase type B catalytic subunit	HAT1	28.3767	29.6587	30.0048	26.8902	27.8237	28.449	29.3467	27.721	1.13933	0.021256	-1.62577
446	O43583	O43583	Density-regulated protein	DENR	27.2794	27.2757	27.7212	25.1033	26.5072	25.7903	27.4254	25.8003	1.70646	0.00893185	-1.62513
4393	Q969U7	Q969U7	Proteasome assembly chaperone 2	PSMG2	28.1653	27.2245	27.8822	25.5462	26.8159	26.0355	27.7574	26.1326	1.60757	0.0106348	-1.62479
2735	Q13439	Q13439	Golgin subfamily A member 4	GOLGA4	31.789	31.9213	31.5581	29.6525	30.3055	30.4367	31.7561	30.1316	2.4469	0.00360563	-1.62456
4537	Q96FX7	Q96FX7	tRNA (adenine(58)-N(1))-methyltransferase catalytic subunit TRMT61A	TRMT61A	27.4763	27.4253	28.053	25.4759	27.1832	25.423	27.6515	26.0274	1.24574	0.017974	-1.62416
2763	Q13573	Q13573	SNW domain-containing protein 1	SNW1	30.1355	29.735	30.1864	28.2608	28.6551	28.2728	30.019	28.3963	2.9629	0.00278723	-1.62269
19	A5YKK6	A5YKK6	CCR4-NOT transcription complex subunit 1	CNOT1	30.17	30.4578	30.2547	28.018	29.0135	28.9993	30.2942	28.6769	2.04757	0.00589474	-1.61725
5982	Q9ULX3	Q9ULX3	RNA-binding protein NOB1	NOB1	28.2417	28.2315	27.9204	25.612	26.8429	27.0917	28.1312	26.5155	1.58079	0.0110533	-1.61566
2969	Q15154	Q15154	Pericentriolar material 1 protein	PCM1	27.9686	27.0571	27.986	26.6849	26.4285	25.0522	27.6706	26.0552	1.27866	0.0170186	-1.61536
3180	Q4G0J3	Q4G0J3	La-related protein 7	LARP7	28.138	28.6485	28.1995	25.4573	26.5441	28.143	28.3287	26.7148	0.948209	0.0335129	-1.61388
4817	Q9BPX3	Q9BPX3	Condensin complex subunit 3	NCAPG	28.3274	27.73	28.0292	25.9423	26.26	27.0451	28.0289	26.4158	1.91706	0.00680337	-1.61307
2909	Q14839	Q14839	Chromodomain-helicase-DNA-binding protein 4	CHD4	31.588	31.4414	31.7321	30.1169	29.6152	30.1985	31.5872	29.9769	2.88265	0.00286	-1.61031
480	O43768	O43768	Alpha-endosulfine	ENSA	28.4436	27.8637	28.1782	26.8008	25.7741	27.0804	28.1618	26.5518	1.69452	0.00938129	-1.61004
1604	P30520;Q8N142	P30520	Adenylosuccinate synthetase isozyme 2	ADSS	30.7614	30.563	30.4797	28.9833	28.9045	29.1133	30.6014	29.0004	3.99388	0.00298008	-1.60097
573	O60841	O60841	Eukaryotic translation initiation factor 5B	EIF5B	32.3204	32.1012	32.3946	30.2511	30.6398	31.1234	32.2721	30.6714	2.40819	0.00363985	-1.60062
6189	Q9Y3Y2	Q9Y3Y2	Chromatin target of PRMT1 protein	CHTOP	29.1194	30.0696	29.4981	28.8773	26.6934	28.3169	29.5624	27.9625	1.05775	0.0262082	-1.59985
3031	Q15650	Q15650	Activating signal cointegrator 1	TRIP4	27.9254	26.7117	28.074	25.848	26.1351	25.9582	27.5704	25.9804	1.64974	0.0105737	-1.58994
6021	Q9UNX3	Q9UNX3	60S ribosomal protein L26-like 1	RPL26L1	28.3971	28.1316	28.4072	26.8765	26.154	27.1366	28.312	26.7224	2.17699	0.00469884	-1.58961
2505	Q02952	Q02952	A-kinase anchor protein 12	AKAP12	32.4176	32.8152	32.633	31.5009	30.17	31.4275	32.6219	31.0328	1.62559	0.0108514	-1.58914
332	O15084;Q8N8A2	O15084	Serine/threonine-protein phosphatase 6 regulatory ankyrin repeat subunit A	ANKRD28	27.647	28.0598	28.3678	26.0602	26.7818	26.4663	28.0248	26.4361	2.23868	0.00469686	-1.58872
2472	Q01581	Q01581	Hydroxymethylglutaryl-CoA synthase, cytoplasmic	HMGCS1	28.3177	28.2332	28.9243	26.8761	25.9544	27.8808	28.4917	26.9037	1.24811	0.0182453	-1.58802
2829	Q14157	Q14157	Ubiquitin-associated protein 2-like	UBAP2L	30.8571	31.0567	31.5705	29.6901	28.614	30.417	31.1614	29.5737	1.31557	0.0166876	-1.58771
570	O60828	O60828	Polyglutamine-binding protein 1	PQBP1	27.3782	27.6807	27.5916	27.1807	25.8642	24.8555	27.5502	25.9668	1.09621	0.0247814	-1.58337
4631	Q96KR1	Q96KR1	Zinc finger RNA-binding protein	ZFR	30.0839	30.103	30.0917	28.7567	27.847	28.9278	30.0928	28.5105	2.03656	0.00640119	-1.58236
6161	Q9Y3C6	Q9Y3C6	Peptidyl-prolyl cis-trans isomerase-like 1	PPIL1	28.5832	28.8513	29.373	27.6412	26.9627	27.4708	28.9358	27.3582	2.15913	0.00504823	-1.57757
5156	Q9H1I8	Q9H1I8	Activating signal cointegrator 1 complex subunit 2	ASCC2	28.2831	28.6146	28.321	26.1687	25.8016	28.5268	28.4062	26.8323	0.849892	0.0452134	-1.5739
3065	Q16186	Q16186	Proteasomal ubiquitin receptor ADRM1	ADRM1	29.5117	29.3353	29.491	28.2312	27.8524	27.535	29.446	27.8729	2.77948	0.00330942	-1.57311
4297	Q92598	Q92598	Heat shock protein 105 kDa	HSPH1	32.8493	32.6578	32.7143	31.0421	31.4057	31.0588	32.7405	31.1689	3.55256	0.00262928	-1.5716
2974	Q15185	Q15185	Prostaglandin E synthase 3	PTGES3	32.5413	32.3932	32.4678	29.8622	31.5685	31.2631	32.4675	30.8979	1.38909	0.0160933	-1.56952
1927	P49588	P49588	Alanine--tRNA ligase, cytoplasmic	AARS	32.4558	32.3287	32.6408	30.7999	30.9312	30.9945	32.4751	30.9085	3.89405	0.002681	-1.5666
2369	P78318	P78318	Immunoglobulin-binding protein 1	IGBP1	28.321	27.986	29.3288	25.9554	27.2632	27.7181	28.5452	26.9789	1.10794	0.0245839	-1.56634
726	O75970;Q8NI35	O75970	Multiple PDZ domain protein	MPDZ	28.097	27.573	27.8908	25.2702	27.8301	25.7659	27.8536	26.2887	0.915059	0.0383249	-1.56484
3067	Q16222	Q16222	UDP-N-acetylhexosamine pyrophosphorylase;UDP-N-acetylgalactosamine pyrophosphorylase;UDP-N-acetylglucosamine pyrophosphorylase	UAP1	31.8791	31.6427	31.5169	30.0851	29.8347	30.4255	31.6795	30.1151	2.82912	0.00311512	-1.56443
2201	P60842	P60842	Eukaryotic initiation factor 4A-I	EIF4A1	34.9855	35.1081	35.3243	33.3424	33.4747	33.913	35.1393	33.5767	2.84881	0.002839	-1.5626
5379	Q9NNW5	Q9NNW5	WD repeat-containing protein 6	WDR6	27.7568	27.6083	28.1346	25.9514	26.7895	26.0749	27.8333	26.2719	2.16378	0.00499205	-1.56134
2596	Q08J23	Q08J23	tRNA (cytosine(34)-C(5))-methyltransferase	NSUN2	30.8674	31.1535	31.2727	29.3731	28.8774	30.3593	31.0979	29.5366	1.58628	0.0118145	-1.56125
5428	Q9NQT5	Q9NQT5	Exosome complex component RRP40	EXOSC3	27.5509	27.7596	28.4606	25.2206	26.3002	27.5699	27.9237	26.3635	0.999002	0.0312879	-1.56019
3836	Q8IWS0	Q8IWS0	PHD finger protein 6	PHF6	29.7302	30.3455	29.66	28.5544	26.9432	29.5607	29.9119	28.3528	0.918483	0.0383122	-1.5591
4168	Q8TED0	Q8TED0	U3 small nucleolar RNA-associated protein 15 homolog	UTP15	30.0252	30.5422	29.7539	28.4296	28.5476	28.6728	30.1071	28.55	2.52514	0.0037037	-1.55712
6234	Q9Y580	Q9Y580	RNA-binding protein 7	RBM7	28.1387	28.3459	28.0076	25.7908	26.5118	27.5301	28.1641	26.6109	1.40777	0.0160525	-1.55319
2202	P60866	P60866	40S ribosomal protein S20	RPS20	34.0362	33.8081	33.6938	32.3416	32.4191	32.1223	33.846	32.2943	3.49477	0.00285886	-1.55171
825	O95372	O95372	Acyl-protein thioesterase 2	LYPLA2	28.906	28.6944	29.2138	27.9064	26.5541	27.7025	28.9381	27.3877	1.59107	0.0118668	-1.55039
3353	Q5W0V3	Q5W0V3	Protein FAM160B1	FAM160B1	27.4807	27.331	28.3942	26.2625	27.2119	25.0869	27.7353	26.1871	1.04084	0.0283662	-1.5482
4875	Q9BS40	Q9BS40	Latexin	LXN	30.6755	30.8128	30.47	29.4128	28.9122	28.9891	30.6528	29.1047	2.95445	0.00294588	-1.54806
1730	P37108	P37108	Signal recognition particle 14 kDa protein	SRP14	30.8609	30.6231	31.4054	29.595	30.2552	28.3958	30.9631	29.4153	1.22929	0.0195654	-1.54781
4855	Q9BRJ6	Q9BRJ6	Uncharacterized protein C7orf50	C7orf50	28.286	27.9276	27.826	25.8507	26.2794	27.2783	28.0132	26.4695	1.59054	0.0120427	-1.54369
5521	Q9NUQ8	Q9NUQ8	ATP-binding cassette sub-family F member 3	ABCF3	27.8548	27.4826	27.5831	25.2205	26.6321	26.4371	27.6402	26.0965	1.56001	0.0130094	-1.54362
551	O60610	O60610	Protein diaphanous homolog 1	DIAPH1	29.6512	30.0817	30.0636	28.6243	27.5333	29.0088	29.9322	28.3888	1.53524	0.0130653	-1.54333
410	O43251;Q9NWB1;A6NFN3	O43251;Q9NWB1	RNA binding protein fox-1 homolog 2;RNA binding protein fox-1 homolog 1	RBFOX2;RBFOX1	28.8049	28.9476	29.2276	26.4632	27.7927	28.0969	28.9934	27.4509	1.39209	0.0162028	-1.54246
6214	Q9Y4K4	Q9Y4K4	Mitogen-activated protein kinase kinase kinase kinase 5	MAP4K5	28.5464	28.0702	29.0565	26.4325	26.9093	27.7058	28.5577	27.0158	1.5216	0.0133024	-1.54186
2059	P52732	P52732	Kinesin-like protein KIF11	KIF11	27.6521	27.6726	27.8815	25.923	26.9619	25.6978	27.7354	26.1942	1.75252	0.00983962	-1.54116
2856	Q14320;Q9Y247	Q14320	Protein FAM50A	FAM50A	28.7808	29.4606	29.5502	26.9385	27.9733	28.2595	29.2639	27.7238	1.51712	0.0135807	-1.54008
1372	P19474	P19474	E3 ubiquitin-protein ligase TRIM21	TRIM21	27.8844	28.8	27.5769	26.5104	26.2928	26.842	28.0871	26.5484	1.73437	0.009993	-1.53872
4743	Q99426	Q99426	Tubulin-folding cofactor B	TBCB	31.0068	31.2745	30.8437	28.594	29.7684	30.1654	31.0417	29.5093	1.45734	0.0155159	-1.53238
5444	Q9NR46	Q9NR46	Endophilin-B2	SH3GLB2	28.8508	28.7122	28.9599	26.9257	26.6894	28.3118	28.841	27.309	1.39752	0.0161433	-1.53199
5486	Q9NSD9	Q9NSD9	Phenylalanine--tRNA ligase beta subunit	FARSB	32.2482	32.4747	32.6869	30.4216	31.1753	31.2219	32.4699	30.9396	2.21618	0.00498413	-1.53033
4365	Q93062;Q6ZRY4	Q93062	RNA-binding protein with multiple splicing	RBPMS	28.7134	29.3479	29.8725	27.5053	28.0259	27.813	29.3113	27.7814	1.84997	0.00862944	-1.52985
4468	Q96CT7	Q96CT7	Coiled-coil domain-containing protein 124	CCDC124	30.0388	30.2824	29.8662	28.2711	28.5334	28.7959	30.0625	28.5335	2.8559	0.00324396	-1.52899
3430	Q6NXE6	Q6NXE6	Armadillo repeat-containing protein 6	ARMC6	27.8753	28.2532	28.1524	26.6277	25.6997	27.3724	28.0936	26.5666	1.42981	0.0160675	-1.52703
1014	P05455	P05455	Lupus La protein	SSB	32.682	32.4104	32.902	30.5222	31.3857	31.5063	32.6648	31.1381	1.95819	0.00796744	-1.52674
5343	Q9HC35	Q9HC35	Echinoderm microtubule-associated protein-like 4	EML4	30.61	31.0198	31.114	28.5196	29.7922	29.8555	30.9146	29.3891	1.52511	0.0136096	-1.52547
2420	P84085	P84085	ADP-ribosylation factor 5	ARF5	27.9938	27.6279	28.3454	26.4503	26.3112	26.6357	27.989	26.4657	2.58729	0.00367505	-1.52329
6150	Q9Y3B2	Q9Y3B2	Exosome complex component CSL4	EXOSC1	27.1992	28.2213	27.835	26.8663	25.6822	26.1388	27.7518	26.2291	1.54063	0.0133698	-1.52273
2217	P61077;P62837	P61077;P62837	Ubiquitin-conjugating enzyme E2 D3;Ubiquitin-conjugating enzyme E2 D2	UBE2D3;UBE2D2	28.4138	28.8864	30.194	28.2654	26.3831	28.2793	29.1647	27.6426	0.858044	0.0467528	-1.52214
5986	Q9UM00	Q9UM00	Transmembrane and coiled-coil domain-containing protein 1	TMCO1	28.4551	28.6755	29.3448	25.9877	27.9306	27.9954	28.8251	27.3046	1.00335	0.0320496	-1.52053
903	O96028	O96028	Histone-lysine N-methyltransferase NSD2	WHSC1	28.1333	28.032	28.2187	26.7039	26.58	26.5448	28.128	26.6096	4.51538	0.00296825	-1.51843
1536	P27816	P27816	Microtubule-associated protein 4	MAP4	33.4995	33.869	34.0068	32.3611	32.1086	32.3513	33.7918	32.2737	3.03651	0.00292523	-1.51811
4347	Q92922	Q92922	SWI/SNF complex subunit SMARCC1	SMARCC1	30.5263	30.8591	30.8064	29.5547	29.295	28.7937	30.7306	29.2145	2.4533	0.00445902	-1.51608
5766	Q9UBC2	Q9UBC2	Epidermal growth factor receptor substrate 15-like 1	EPS15L1	28.7946	29.1058	29.58	28.5173	26.2889	28.1284	29.1602	27.6449	0.980718	0.0344601	-1.51526
2703	Q13247	Q13247	Serine/arginine-rich splicing factor 6	SRSF6	32.2994	32.1499	32.2182	30.2899	30.7473	31.0853	32.2225	30.7075	2.52935	0.00439024	-1.51501
666	O75534	O75534	Cold shock domain-containing protein E1	CSDE1	32.1146	32.1164	32.1677	30.0245	30.7865	31.058	32.1329	30.623	2.0861	0.00675391	-1.50992
2145	P55769	P55769	NHP2-like protein 1;NHP2-like protein 1, N-terminally processed	NHP2L1	31.6514	31.8911	31.5162	30.9333	29.4517	30.1535	31.6862	30.1795	1.56859	0.0131487	-1.50673
196	O00401	O00401	Neural Wiskott-Aldrich syndrome protein	WASL	27.834	27.992	27.4654	27.2408	26.076	25.4568	27.7638	26.2579	1.29345	0.0186791	-1.50595
2437	P98179	P98179	RNA-binding protein 3	RBM3	33.0237	32.5631	32.7523	30.4236	31.6034	31.8057	32.7797	31.2776	1.53566	0.0140772	-1.50211
1886	P48507	P48507	Glutamate--cysteine ligase regulatory subunit	GCLM	29.9394	29.0133	30.0447	28.0784	27.6505	28.7641	29.6658	28.1643	1.50613	0.0153372	-1.50147
5525	Q9NUY8	Q9NUY8	TBC1 domain family member 23	TBC1D23	29.1213	28.8129	29.0656	26.5726	28.0132	27.9107	28.9999	27.4988	1.47001	0.0157121	-1.50111
1507	P26196	P26196	Probable ATP-dependent RNA helicase DDX6	DDX6	31.9521	31.9626	32.0592	30.2065	30.4816	30.7831	31.9913	30.4904	3.04217	0.00285845	-1.50087
2398	P82094	P82094	TATA element modulatory factor	TMF1	28.3652	28.0848	28.6828	27.1476	27.2133	26.2773	28.3776	26.8794	1.90155	0.00868455	-1.49821
6241	Q9Y5B9	Q9Y5B9	FACT complex subunit SPT16	SUPT16H	31.7536	31.6691	32.0097	29.3704	31.3113	30.256	31.8108	30.3126	1.23392	0.0202262	-1.49821
3683	Q7Z7K0	Q7Z7K0	COX assembly mitochondrial protein homolog	CMC1	28.243	27.9114	27.7323	26.5344	26.5435	26.3276	27.9622	26.4685	3.07972	0.00287816	-1.49374
2185	P59768	P59768	Guanine nucleotide-binding protein G(I)/G(S)/G(O) subunit gamma-2	GNG2	27.1576	26.9552	28.6448	26.4536	26.1654	25.6586	27.5858	26.0925	1.20755	0.0216787	-1.49332
1427	P22234	P22234	Multifunctional protein ADE2;Phosphoribosylaminoimidazole-succinocarboxamide synthase;Phosphoribosylaminoimidazole carboxylase	PAICS	31.9918	32.1898	32.2593	30.2964	30.8633	30.802	32.147	30.6539	2.79144	0.00346939	-1.49306
2418	P84022;Q15796;O15198	P84022	Mothers against decapentaplegic homolog 3	SMAD3	29.2603	29.5959	29.8964	27.7077	27.2773	29.2906	29.5842	28.0919	1.09801	0.0272725	-1.49234
2270	P62241	P62241	40S ribosomal protein S8	RPS8	34.8942	34.8061	34.5835	33.338	33.1639	33.3081	34.7613	33.27	3.81402	0.00256535	-1.49123
3439	Q6P158	Q6P158	Putative ATP-dependent RNA helicase DHX57	DHX57	27.9814	27.631	28.4098	25.6409	26.4723	27.4413	28.0074	26.5181	1.23389	0.0206206	-1.48928
6121	Q9Y2W2	Q9Y2W2	WW domain-binding protein 11	WBP11	28.3486	28.2716	28.3699	26.3861	27.1808	26.9609	28.33	26.8426	2.47062	0.00474648	-1.48742
2446	Q00341	Q00341	Vigilin	HDLBP	34.4883	34.5154	34.4615	32.5334	33.2061	33.2661	34.4884	33.0019	2.49271	0.00481429	-1.48652
9	A1X283;Q5TCZ1	A1X283	SH3 and PX domain-containing protein 2B	SH3PXD2B	28.5096	28.7335	29.1892	27.0733	27.3127	27.5869	28.8108	27.3243	2.40284	0.00483562	-1.48647
5948	Q9UKY7	Q9UKY7	Protein CDV3 homolog	CDV3	31.0641	30.772	30.9314	29.9573	29.1145	29.2369	30.9225	29.4362	2.23963	0.00607295	-1.48631
2773	Q13616	Q13616	Cullin-1	CUL1	30.0029	30.2049	30.3194	28.1523	29.1146	28.8134	30.1757	28.6934	2.11309	0.00682254	-1.48228
4754	Q99497	Q99497	Protein deglycase DJ-1	PARK7	32.5516	32.8403	32.8985	31.7323	30.8243	31.2873	32.7635	31.2813	2.19584	0.00638222	-1.48212
1105	P09012	P09012	U1 small nuclear ribonucleoprotein A	SNRPA	31.9451	31.0036	31.3835	29.4897	30.7096	29.697	31.444	29.9655	1.47259	0.0160375	-1.47859
169	O00170	O00170	AH receptor-interacting protein	AIP	28.5815	28.1916	28.4317	27.4802	25.4874	27.8027	28.4016	26.9234	0.943498	0.0389812	-1.47816
6186	Q9Y3T9	Q9Y3T9	Nucleolar complex protein 2 homolog	NOC2L	30.5009	30.6845	30.5473	30.0952	28.4363	28.7683	30.5776	29.0999	1.35478	0.0179427	-1.47763
3037	Q15717;Q12926;P26378	Q15717	ELAV-like protein 1	ELAVL1	32.8072	32.448	32.8649	30.692	31.2225	31.7807	32.7067	31.2317	1.90984	0.00874093	-1.47496
3708	Q86U44	Q86U44	N6-adenosine-methyltransferase 70 kDa subunit	METTL3	27.6562	27.9595	28.6466	26.7087	26.7381	26.392	28.0874	26.6129	2.03353	0.00793514	-1.47453
1043	P07195	P07195	L-lactate dehydrogenase B chain	LDHB	34.7041	34.3459	34.52	32.9308	33.2392	32.9933	34.5233	33.0544	3.33315	0.00309901	-1.46891
5769	Q9UBE0	Q9UBE0	SUMO-activating enzyme subunit 1;SUMO-activating enzyme subunit 1, N-terminally processed	SAE1	29.9265	30.9101	30.9425	28.0736	30.2818	29.0187	30.593	29.1247	0.952693	0.0386398	-1.4683
5631	Q9NY93	Q9NY93	Probable ATP-dependent RNA helicase DDX56	DDX56	30.2022	30.0419	30.2574	28.8547	28.636	28.6121	30.1672	28.7009	3.88814	0.00281657	-1.46627
3645	Q7Z3K3	Q7Z3K3	Pogo transposable element with ZNF domain	POGZ	27.1305	27.39	27.3929	25.0345	26.5198	25.9668	27.3045	25.8404	1.52878	0.0156058	-1.4641
2814	Q14103	Q14103	Heterogeneous nuclear ribonucleoprotein D0	HNRNPD	34.3887	33.8965	34.1762	32.3467	32.6707	33.0542	34.1538	32.6905	2.37621	0.0050727	-1.46328
3200	Q53FA7	Q53FA7	Quinone oxidoreductase PIG3	TP53I3	27.2337	27.6678	26.8623	25.5294	26.0581	25.7888	27.2546	25.7921	2.2022	0.00655814	-1.46251
5014	Q9BY32	Q9BY32	Inosine triphosphate pyrophosphatase	ITPA	29.3759	29.2711	30.1469	28.0038	27.7542	28.6514	29.598	28.1365	1.71978	0.0114857	-1.46147
2097	P53990	P53990	IST1 homolog	IST1	28.7978	28.4503	28.6699	27.0478	27.2922	27.1973	28.6393	27.1791	3.5277	0.00277984	-1.4602
2001	P51116	P51116	Fragile X mental retardation syndrome-related protein 2	FXR2	29.4507	29.4821	29.588	27.2305	29.0439	27.8659	29.5069	28.0468	1.28488	0.0199409	-1.46016
411	O43252	O43252	Bifunctional 3-phosphoadenosine 5-phosphosulfate synthase 1;Sulfate adenylyltransferase;Adenylyl-sulfate kinase	PAPSS1	29.2671	28.9877	29.7218	26.6395	28.2251	28.7339	29.3255	27.8662	1.02895	0.032616	-1.45938
531	O60462	O60462	Neuropilin-2	NRP2	28.0793	27.553	27.1929	26.4999	26.5103	25.4435	27.6084	26.1512	1.53602	0.0155907	-1.45719
3503	Q6UVY6	Q6UVY6	DBH-like monooxygenase protein 1	MOXD1	28.4936	27.7537	27.6378	26.0616	26.4543	26.9992	27.9617	26.505	1.72464	0.0114605	-1.45668
3647	Q7Z3U7	Q7Z3U7	Protein MON2 homolog	MON2	28.618	28.5395	28.8631	26.7573	26.4883	28.4113	28.6735	27.219	1.1231	0.0272122	-1.45456
5242	Q9H6H4	Q9H6H4	Receptor expression-enhancing protein 4	REEP4	26.9495	27.5086	27.3275	25.6407	25.5997	26.1818	27.2619	25.8074	2.36441	0.00496835	-1.45446
1843	P46100	P46100	Transcriptional regulator ATRX	ATRX	27.8627	27.0717	27.7352	25.4262	26.3348	26.5486	27.5565	26.1032	1.58008	0.0147653	-1.45337
6156	Q9Y3B9	Q9Y3B9	RRP15-like protein	RRP15	28.5193	28.8439	28.1624	26.9409	27.4892	26.7422	28.5086	27.0574	2.08648	0.00755374	-1.45112
2137	P55263	P55263	Adenosine kinase	ADK	29.698	29.1813	29.8195	27.3848	28.2568	28.7065	29.5663	28.116	1.53903	0.0155457	-1.45024
2406	P82914	P82914	28S ribosomal protein S15, mitochondrial	MRPS15	27.4003	27.9047	28.3806	26.4006	25.6653	27.2704	27.8952	26.4454	1.25237	0.0212418	-1.44975
1435	P22681	P22681	E3 ubiquitin-protein ligase CBL	CBL	27.3588	27.5554	28.5284	26.6162	26.3362	26.1504	27.8142	26.3676	1.69877	0.0120299	-1.44655
3092	Q16630	Q16630	Cleavage and polyadenylation specificity factor subunit 6	CPSF6	30.9954	31.2692	31.777	29.7516	29.779	30.1745	31.3472	29.9017	2.25079	0.00631672	-1.44551
4423	Q96AX1	Q96AX1	Vacuolar protein sorting-associated protein 33A	VPS33A	28.1129	28.3591	28.6582	26.3269	27.8214	26.6662	28.3767	26.9382	1.39987	0.0174408	-1.43856
161	O00139	O00139	Kinesin-like protein KIF2A	KIF2A	28.0861	28.6624	28.6373	26.7086	27.24	27.1243	28.4619	27.0243	2.35771	0.00599693	-1.43766
2833	Q14166	Q14166	Tubulin--tyrosine ligase-like protein 12	TTLL12	29.2184	29.5559	30.2408	28.343	27.8938	28.4694	29.6717	28.2354	1.8387	0.0104742	-1.43632
1360	P18887	P18887	DNA repair protein XRCC1	XRCC1	28.2118	27.6792	27.9824	27.1489	26.3296	26.0866	27.9578	26.5217	1.80279	0.010827	-1.4361
2484	Q01970	Q01970	1-phosphatidylinositol 4,5-bisphosphate phosphodiesterase beta-3	PLCB3	28.1317	28.3689	28.7904	26.5796	27.6136	26.7899	28.4303	26.9944	1.75016	0.011398	-1.43592
2533	Q04828;P42330;P17516	Q04828	Aldo-keto reductase family 1 member C1	AKR1C1	28.5991	29.8527	30.1467	27.9732	27.9989	28.3206	29.5328	28.0976	1.37451	0.0180585	-1.43526
1621	P31153;Q00266	P31153	S-adenosylmethionine synthase isoform type-2	MAT2A	31.8514	32.2404	32.3285	30.149	30.8131	31.1524	32.1401	30.7049	1.9189	0.00943788	-1.43524
1812	P42766	P42766	60S ribosomal protein L35	RPL35	33.6521	33.5524	33.0496	31.8366	31.8377	32.2832	33.418	31.9859	2.41229	0.00495268	-1.43218
1260	P14868	P14868	Aspartate--tRNA ligase, cytoplasmic	DARS	32.8738	32.9089	32.9638	31.2692	31.53	31.6672	32.9155	31.4888	3.54812	0.00287437	-1.42668
2831	Q14161	Q14161	ARF GTPase-activating protein GIT2	GIT2	28.6603	28.1981	28.3921	27.3507	25.6575	27.9737	28.4168	26.994	0.94436	0.0417005	-1.42285
4530	Q96FJ0	Q96FJ0	AMSH-like protease	STAMBPL1	27.9949	27.6691	28.7497	26.9888	26.9628	26.2007	28.1379	26.7174	1.58529	0.0156035	-1.42046
5485	Q9NSC5;Q9NSB8;Q86YM7	Q9NSC5	Homer protein homolog 3	HOMER3	27.073	27.0252	28.2847	25.9163	25.9301	26.283	27.4609	26.0431	1.52515	0.0160633	-1.41785
6200	Q9Y4B5;Q5TF21	Q9Y4B5	Microtubule cross-linking factor 1	MTCL1	27.4813	27.7481	27.4788	25.9068	26.3871	26.1615	27.5694	26.1518	2.9962	0.00364228	-1.41759
6272	Q9Y5X3	Q9Y5X3	Sorting nexin-5	SNX5	27.2739	27.7594	28.5841	25.9878	26.6234	26.7582	27.8725	26.4564	1.4601	0.0167585	-1.41602
568	Q99879;Q99877;Q93079;Q5QNW6;P62807;P58876;O60814;P57053	Q99879;Q99877;Q93079;Q5QNW6;P62807;P58876;O60814;P57053	Histone H2B type 1-M;Histone H2B type 1-N;Histone H2B type 1-H;Histone H2B type 2-F;Histone H2B type 1-C/E/F/G/I;Histone H2B type 1-D;Histone H2B type 1-K;Histone H2B type F-S	HIST1H2BM;HIST1H2BN;HIST1H2BH;HIST2H2BF;HIST1H2BC;HIST1H2BD;HIST1H2BK;H2BFS	35.9663	35.9806	35.7122	34.9462	33.9371	34.5301	35.8864	34.4711	2.00939	0.00865829	-1.41523
4805	Q99848	Q99848	Probable rRNA-processing protein EBP2	EBNA1BP2	30.3167	30.7334	30.4514	29.7247	28.1736	29.3582	30.5005	29.0855	1.36589	0.0186318	-1.41496
5365	Q9HCS7	Q9HCS7	Pre-mRNA-splicing factor SYF1	XAB2	27.7698	27.9069	28.096	26.7746	26.6312	26.1275	27.9243	26.5111	2.53623	0.00470667	-1.41314
625	O75347	O75347	Tubulin-specific chaperone A	TBCA	31.3618	31.0981	31.5734	29.8897	29.93	29.9821	31.3444	29.9339	3.26216	0.00323684	-1.41051
2112	P54727	P54727	UV excision repair protein RAD23 homolog B	RAD23B	31.6414	31.4886	32.2272	29.9954	30.7082	30.429	31.7857	30.3775	1.99895	0.00895404	-1.4082
1242	P13995	P13995	Bifunctional methylenetetrahydrofolate dehydrogenase/cyclohydrolase, mitochondrial;NAD-dependent methylenetetrahydrofolate dehydrogenase;Methenyltetrahydrofolate cyclohydrolase	MTHFD2	31.6574	31.9645	31.3705	30.4001	30.2837	30.0855	31.6641	30.2564	2.71309	0.00485766	-1.4077
3595	Q7L2H7	Q7L2H7	Eukaryotic translation initiation factor 3 subunit M	EIF3M	32.3145	32.5283	32.6574	30.7611	31.1451	31.3796	32.5001	31.0953	2.61543	0.00490278	-1.40477
2107	P54652	P54652	Heat shock-related 70 kDa protein 2	HSPA2	29.023	29.5724	29.9375	28.0062	27.7915	28.5221	29.5109	28.1066	1.82626	0.0110288	-1.40433
2207	P60981	P60981	Destrin	DSTN	32.3908	32.3727	32.1926	30.6686	30.9343	31.1416	32.3187	30.9148	3.13042	0.00306861	-1.40386
6181	Q9Y3P9	Q9Y3P9	Rab GTPase-activating protein 1	RABGAP1	28.912	27.7604	28.6626	27.4803	26.327	27.3185	28.445	27.0419	1.3085	0.0202098	-1.40306
2915	Q14938;Q12857	Q14938	Nuclear factor 1 X-type	NFIX	27.6468	28.036	28.1432	26.6665	26.6522	26.2981	27.942	26.5389	2.72045	0.00484022	-1.40305
5169	Q9H299	Q9H299	SH3 domain-binding glutamic acid-rich-like protein 3	SH3BGRL3	32.8101	32.9892	32.8449	31.379	32.0751	30.9843	32.8814	31.4795	1.9094	0.0103148	-1.40193
1905	P49137;Q16644;Q96PN8;O43930;P51817	P49137	MAP kinase-activated protein kinase 2	MAPKAPK2	28.454	28.4174	29.1122	27.3636	26.9036	27.5247	28.6612	27.264	2.05537	0.0086185	-1.39722
5092	Q9GZT8	Q9GZT8	NIF3-like protein 1	NIF3L1	26.5498	28.0127	27.6649	25.7562	26.0182	26.2669	27.4091	26.0137	1.39835	0.0183061	-1.39543
260	O14618	O14618	Copper chaperone for superoxide dismutase	CCS	27.8131	27.7751	27.8361	25.2417	27.0078	27	27.8081	26.4165	1.11358	0.0295382	-1.3916
728	O76003	O76003	Glutaredoxin-3	GLRX3	31.1747	31.0952	31.182	29.559	29.4847	30.2343	31.1507	29.7593	2.35583	0.00657726	-1.39133
3734	Q86VS8	Q86VS8	Protein Hook homolog 3	HOOK3	29.7776	29.8218	29.8334	28.1039	28.8192	28.3365	29.8109	28.4199	2.55937	0.00494959	-1.39104
184	O00267	O00267	Transcription elongation factor SPT5	SUPT5H	29.4431	29.583	30.8022	28.767	27.6435	29.2527	29.9428	28.5544	1.01342	0.0372709	-1.38837
1031	P06733	P06733	Alpha-enolase	ENO1	36.3412	36.1429	36.1728	34.8173	34.607	35.0681	36.219	34.8308	3.15541	0.00322131	-1.38819
5907	Q9UJX5	Q9UJX5	Anaphase-promoting complex subunit 4	ANAPC4	27.1865	27.9131	27.2232	26.0843	26.3455	25.7341	27.4409	26.0546	2.02935	0.00901728	-1.38632
4634	Q96L92	Q96L92	Sorting nexin-27	SNX27	27.9937	27.9075	28.1519	26.5176	27.1483	26.2491	28.0177	26.6383	2.12513	0.00839175	-1.37939
4596	Q96II8	Q96II8	Leucine-rich repeat and calponin homology domain-containing protein 3	LRCH3	27.3458	27.881	27.7144	26.3053	25.7984	26.7024	27.6471	26.2687	1.96874	0.0100164	-1.37838
316	O14979	O14979	Heterogeneous nuclear ribonucleoprotein D-like	HNRNPDL	32.5877	32.5501	32.7284	30.7479	31.7606	31.2371	32.6221	31.2485	2.00477	0.00964455	-1.37352
2887	Q14677	Q14677	Clathrin interactor 1	CLINT1	30.8741	30.6324	30.6269	29.4312	28.9424	29.649	30.7111	29.3409	2.43988	0.00637278	-1.37021
2553	Q06265	Q06265	Exosome complex component RRP45	EXOSC9	27.5823	27.9208	27.8428	26.9054	26.0665	26.2635	27.782	26.4118	2.1304	0.00834872	-1.37016
1312	P17096	P17096	High mobility group protein HMG-I/HMG-Y	HMGA1	32.0311	31.5554	32.2631	31.3135	29.4356	30.9933	31.9499	30.5808	1.04351	0.0360454	-1.36907
5905	Q9UJX3	Q9UJX3	Anaphase-promoting complex subunit 7	ANAPC7	27.6292	27.9574	28.6571	26.7641	26.8948	26.4778	28.0812	26.7122	1.85784	0.011511	-1.36896
4329	Q92804	Q92804	TATA-binding protein-associated factor 2N	TAF15	32.2523	32.1046	31.786	30.272	30.5656	31.2031	32.0476	30.6802	1.9486	0.0104622	-1.3674
4134	Q8TCE6;Q6NSW5	Q8TCE6;Q6NSW5	Protein FAM45A;Protein FAM45B	FAM45A;FAM45B	27.4695	27.7824	27.5243	25.057	26.1462	27.4731	27.5921	26.2254	0.90418	0.0491511	-1.36665
2322	P62899	P62899	60S ribosomal protein L31	RPL31	33.2988	33.2373	33.6203	32.2056	31.6092	32.25	33.3855	32.0216	2.3363	0.00706443	-1.36388
2342	P63172	P63172	Dynein light chain Tctex-type 1	DYNLT1	29.456	28.8862	29.7321	27.8945	28.1167	27.9777	29.3581	27.9963	2.21309	0.00792563	-1.36177
4422	Q96AT9;Q2QD12	Q96AT9	Ribulose-phosphate 3-epimerase	RPE	27.6167	27.9209	28.8591	26.2906	26.7919	27.231	28.1322	26.7712	1.37488	0.0198784	-1.36105
3161	Q3KQU3;Q14244	Q3KQU3	MAP7 domain-containing protein 1	MAP7D1	30.8819	30.6027	30.9042	29.2842	29.4284	29.5944	30.7963	29.4357	3.30022	0.0030433	-1.36058
5944	Q9UKV8	Q9UKV8	Protein argonaute-2	AGO2	28.8567	28.8963	29.522	27.2543	27.6476	28.2959	29.0917	27.7326	1.66209	0.0155883	-1.35907
5404	Q9NPJ3	Q9NPJ3	Acyl-coenzyme A thioesterase 13;Acyl-coenzyme A thioesterase 13, N-terminally processed	ACOT13	29.5411	28.7532	28.6826	28.2837	27.2283	27.3892	28.9923	27.6337	1.471	0.0179583	-1.35855
3094	Q16637	Q16637	Survival motor neuron protein	SMN1	26.6553	27.371	26.5518	24.9901	25.8938	25.6196	26.8594	25.5012	1.66497	0.0156187	-1.35819
3986	Q8N6R0	Q8N6R0	Methyltransferase-like protein 13	METTL13	27.2507	27.747	28.3053	26.0202	26.816	26.4088	27.7677	26.415	1.62155	0.0160075	-1.35265
3902	Q8N0X7	Q8N0X7	Spartin	SPG20	28.3681	28.5042	28.7206	26.9826	27.4703	27.0822	28.531	27.1784	2.7684	0.00485223	-1.3526
4061	Q8NE71	Q8NE71	ATP-binding cassette sub-family F member 1	ABCF1	30.7235	31.2553	31.241	29.2151	30.1568	29.7918	31.0733	29.7212	1.84867	0.0118924	-1.35207
3225	Q58FF8	Q58FF8	Putative heat shock protein HSP 90-beta 2	HSP90AB2P	31.1411	31.2155	31.7919	29.3062	30.8158	29.9791	31.3828	30.0337	1.30941	0.0224443	-1.34914
3533	Q6Y7W6;REV__Q86UU1;Q9ULE0	Q6Y7W6	PERQ amino acid-rich with GYF domain-containing protein 2	GIGYF2	29.2532	28.9161	28.6448	28.4833	26.5003	27.7892	28.938	27.5909	1.04243	0.0371436	-1.3471
4019	Q8NBJ4	Q8NBJ4	Golgi membrane protein 1	GOLM1	28.1666	27.9882	28.1219	27.961	26.5352	25.7559	28.0922	26.7507	0.970043	0.0437634	-1.34152
3370	Q66PJ3	Q66PJ3	ADP-ribosylation factor-like protein 6-interacting protein 4	ARL6IP4	26.9813	27.7804	27.879	26.182	26.5149	25.9323	27.5469	26.2098	1.80864	0.0132684	-1.33716
2477	Q01780	Q01780	Exosome component 10	EXOSC10	29.9669	30.4948	30.4796	28.9152	29.026	28.9892	30.3138	28.9768	2.78811	0.00475421	-1.337
5946	Q9UKX7	Q9UKX7	Nuclear pore complex protein Nup50	NUP50	29.9422	30.2456	29.9736	28.5815	29.4648	28.1181	30.0538	28.7215	1.51452	0.0174561	-1.33235
2153	P55957	P55957	BH3-interacting domain death agonist;BH3-interacting domain death agonist p15;BH3-interacting domain death agonist p13;BH3-interacting domain death agonist p11	BID	29.6067	30.0304	30.3124	28.5546	28.9895	28.4101	29.9831	28.6514	2.11019	0.0094607	-1.33175
3628	Q7Z2T5	Q7Z2T5	TRMT1-like protein	TRMT1L	27.6484	28.0376	27.2778	26.0326	25.5464	27.3975	27.6546	26.3255	1.04779	0.0376689	-1.3291
4010	Q8NAV1	Q8NAV1	Pre-mRNA-splicing factor 38A	PRPF38A	28.5789	28.4849	29.0872	28.0399	27.0407	27.0861	28.717	27.3889	1.61767	0.0161878	-1.32807
558	O60701	O60701	UDP-glucose 6-dehydrogenase	UGDH	33.1769	33.101	33.5665	31.5771	32.1911	32.097	33.2815	31.9551	2.28592	0.00801051	-1.32638
5407	Q9NPQ8;Q9NVN3	Q9NPQ8	Synembryn-A	RIC8A	29.9171	29.8885	30.0943	28.3711	29.103	28.4478	29.9667	28.6407	2.27395	0.00794785	-1.32599
2296	P62495	P62495	Eukaryotic peptide chain release factor subunit 1	ETF1	31.5263	31.8946	32.0229	30.339	30.6296	30.5056	31.8146	30.4914	2.82338	0.00473032	-1.3232
745	O94776	O94776	Metastasis-associated protein MTA2	MTA2	30.9099	30.2931	30.344	29.1546	29.4029	29.0282	30.5157	29.1952	2.36701	0.00767391	-1.32046
2935	Q15020	Q15020	Squamous cell carcinoma antigen recognized by T-cells 3	SART3	29.6475	29.6495	29.4083	27.6576	28.3628	28.7368	29.5684	28.2524	1.80411	0.0132757	-1.31601
5670	Q9NZJ9;Q8NFP7	Q9NZJ9;Q8NFP7	Diphosphoinositol polyphosphate phosphohydrolase 2;Diphosphoinositol polyphosphate phosphohydrolase 3-alpha	NUDT4;NUDT10	27.8309	27.4239	27.3373	26.2625	25.7448	26.6384	27.5307	26.2152	1.92497	0.011662	-1.31549
2524	Q04637	Q04637	Eukaryotic translation initiation factor 4 gamma 1	EIF4G1	33.6808	33.772	33.6673	32.248	32.351	32.582	33.7067	32.3937	3.6437	0.00315385	-1.31302
5042	Q9BZE9	Q9BZE9	Tether containing UBX domain for GLUT4	ASPSCR1	27.0322	27.4553	26.8458	26.721	25.8159	24.8685	27.1111	25.8018	1.09069	0.0354626	-1.3093
5382	Q9NP61	Q9NP61	ADP-ribosylation factor GTPase-activating protein 3	ARFGAP3	28.1466	27.929	27.901	27.0116	26.9705	26.0782	27.9922	26.6868	1.84734	0.0131458	-1.30545
3326	Q5UIP0	Q5UIP0	Telomere-associated protein RIF1	RIF1	28.0535	28.1066	27.4656	26.2965	26.8607	26.5548	27.8752	26.5707	2.11766	0.0100281	-1.30457
1063	P07900;Q14568;Q58FG0;Q58FG1	P07900	Heat shock protein HSP 90-alpha	HSP90AA1	36.5072	36.1099	36.4161	34.843	34.8955	35.3829	36.3444	35.0405	2.46761	0.00708966	-1.30391
1569	P29401;Q9H0I9	P29401	Transketolase	TKT	35.3532	35.2372	35.2767	33.6757	34.2178	34.0642	35.2891	33.9859	2.85806	0.00484072	-1.30315
1728	P36969	P36969	Phospholipid hydroperoxide glutathione peroxidase, mitochondrial	GPX4	29.3205	29.5857	29.9973	28.4276	28.2678	28.2988	29.6345	28.3314	2.52009	0.00681294	-1.30311
5830	Q9UGP4;A6NIX2	Q9UGP4	LIM domain-containing protein 1	LIMD1	28.6864	28.4741	28.8746	26.7313	27.6325	27.7687	28.6784	27.3775	1.70616	0.0156676	-1.30086
4558	Q96GM5	Q96GM5	SWI/SNF-related matrix-associated actin-dependent regulator of chromatin subfamily D member 1	SMARCD1	27.9458	28.0821	27.9891	27.1856	26.1352	26.796	28.0057	26.7056	1.86497	0.0132273	-1.30008
6137	Q9Y333	Q9Y333	U6 snRNA-associated Sm-like protein LSm2	LSM2	30.2416	29.7599	30.3873	28.5023	28.9537	29.0392	30.1296	28.8317	2.16897	0.00972521	-1.29787
4516	Q96EY4	Q96EY4	Translation machinery-associated protein 16	TMA16	27.7	28.4255	27.9622	26.6558	26.756	26.7834	28.0292	26.7317	2.41566	0.00792443	-1.29748
5500	Q9NTK5	Q9NTK5	Obg-like ATPase 1	OLA1	31.3787	31.0973	31.3118	29.5469	30.2711	30.0879	31.2626	29.9686	2.28609	0.0086514	-1.29397
1670	P35080	P35080	Profilin-2	PFN2	29.921	29.4921	29.7525	28.4426	28.1697	28.6721	29.7219	28.4282	2.6021	0.00680229	-1.29373
1385	P20290	P20290	Transcription factor BTF3	BTF3	31.4844	31.9983	31.0241	30.1822	30.2948	30.1551	31.5023	30.2107	1.97841	0.0117	-1.29156
5833	Q9UGR2	Q9UGR2	Zinc finger CCCH domain-containing protein 7B	ZC3H7B	28.3511	28.9246	29.1198	27.4466	26.5325	28.5439	28.7985	27.5077	0.966522	0.0470429	-1.29084
6016	Q9UNP9	Q9UNP9	Peptidyl-prolyl cis-trans isomerase E	PPIE	27.7173	27.8281	27.6079	26.2413	26.1476	26.8925	27.7178	26.4271	2.22079	0.00955311	-1.29064
3672	Q7Z6E9	Q7Z6E9	E3 ubiquitin-protein ligase RBBP6	RBBP6	28.2999	27.9391	27.6496	26.7119	27.3223	25.9848	27.9628	26.673	1.39863	0.021231	-1.28982
2947	Q15046	Q15046	Lysine--tRNA ligase	KARS	32.9118	32.7294	32.7164	31.0645	31.7003	31.7306	32.7859	31.4985	2.32777	0.00835944	-1.28741
5326	Q9HB07	Q9HB07	UPF0160 protein MYG1, mitochondrial	C12orf10	27.9672	28.959	29.2555	27.341	27.0536	27.93	28.7272	27.4416	1.29007	0.0254919	-1.28567
1996	P50990	P50990	T-complex protein 1 subunit theta	CCT8	34.5934	34.2579	34.8196	33.0168	33.3637	33.4469	34.557	33.2758	2.43983	0.008	-1.28117
492	O43847	O43847	Nardilysin	NRD1	30.6306	30.5877	30.9168	29.2333	29.3428	29.7252	30.7117	29.4338	2.66968	0.00686127	-1.27796
1799	P42285	P42285	Superkiller viralicidic activity 2-like 2	SKIV2L2	30.5257	30.6604	30.7749	29.6972	29.5783	28.8518	30.6537	29.3758	2.0203	0.011423	-1.27792
5538	Q9NVD7	Q9NVD7	Alpha-parvin	PARVA	31.283	31.3614	31.7474	30.112	30.0392	30.4103	31.4639	30.1872	2.65379	0.00678286	-1.27677
1404	P21127;Q9UQ88;Q13882	P21127;Q9UQ88	Cyclin-dependent kinase 11B;Cyclin-dependent kinase 11A	CDK11B;CDK11A	28.8795	28.7456	29.3025	27.1592	28.2201	27.7272	28.9759	27.7022	1.66017	0.0166848	-1.27367
4791	Q99729	Q99729	Heterogeneous nuclear ribonucleoprotein A/B	HNRNPAB	31.6659	32.3371	32.0254	30.641	30.8164	30.7551	32.0095	30.7375	2.49893	0.00795664	-1.27195
4900	Q9BTC0	Q9BTC0	Death-inducer obliterator 1	DIDO1	26.6431	27.3263	26.8815	25.7366	25.8633	25.4458	26.9503	25.6819	2.24209	0.0097136	-1.26837
5619	Q9NXR7	Q9NXR7	BRCA1-A complex subunit BRE	BRE	27.6366	27.6454	27.6403	25.4278	26.8033	26.8916	27.6408	26.3742	1.25448	0.0279483	-1.26652
2331	P62993	P62993	Growth factor receptor-bound protein 2	GRB2	30.5546	30.204	30.0304	28.9233	29.0137	29.0583	30.263	28.9985	2.86619	0.00611945	-1.26454
3136	Q29RF7	Q29RF7	Sister chromatid cohesion protein PDS5 homolog A	PDS5A	28.8367	28.9246	29.5829	28.1821	27.8905	27.4784	29.1147	27.8503	1.81304	0.0155732	-1.26441
2323	P62906	P62906	60S ribosomal protein L10a	RPL10A	34.9109	34.5385	34.1476	32.9376	33.6223	33.2467	34.5323	33.2689	1.8861	0.0136367	-1.26343
720	O75940	O75940	Survival of motor neuron-related-splicing factor 30	SMNDC1	27.2754	27.8364	27.7286	26.5955	25.4674	26.9918	27.6135	26.3516	1.2152	0.0296942	-1.26191
5442	Q9NR31	Q9NR31	GTP-binding protein SAR1a	SAR1A	32.3637	32.5683	32.7858	30.9059	31.4781	31.5525	32.5726	31.3122	2.21532	0.00998135	-1.26043
5218	Q9H4G4	Q9H4G4	Golgi-associated plant pathogenesis-related protein 1	GLIPR2	30.1425	29.865	29.8235	28.5119	28.7049	28.8349	29.9436	28.6839	3.10675	0.00476223	-1.25973
4718	Q96SB4;Q9UPE1	Q96SB4	SRSF protein kinase 1	SRPK1	28.9997	29.5885	30.2086	28.2228	28.0328	28.7775	29.5989	28.3444	1.41029	0.0224883	-1.25457
2384	P78417	P78417	Glutathione S-transferase omega-1	GSTO1	33.0061	33.0226	32.8929	31.4041	31.9403	31.8184	32.9739	31.721	2.76927	0.00672464	-1.25294
2541	Q05397	Q05397	Focal adhesion kinase 1	PTK2	28.3746	28.961	28.9954	27.0022	27.7079	27.8633	28.777	27.5245	1.70508	0.0165159	-1.25257
2996	Q15382	Q15382	GTP-binding protein Rheb	RHEB	29.4781	29.4587	29.282	28.2572	28.1088	28.1109	29.4063	28.159	4.018	0.00304959	-1.24729
4336	Q92878	Q92878	DNA repair protein RAD50	RAD50	30.848	31.3141	30.9499	29.5187	29.8878	29.9639	31.0373	29.7901	2.49469	0.00822917	-1.24722
3256	Q5JVF3	Q5JVF3	PCI domain-containing protein 2	PCID2	27.8474	28.4915	28.6488	26.989	27.336	26.9249	28.3293	27.0833	1.96815	0.0131728	-1.24595
5925	Q9UKG1	Q9UKG1	DCC-interacting protein 13-alpha	APPL1	27.1427	28.4529	28.2225	26.417	27.5251	26.1462	27.9393	26.6961	0.998557	0.0470718	-1.2432
3066	Q16204	Q16204	Coiled-coil domain-containing protein 6	CCDC6	30.1107	29.5238	29.4394	28.3639	28.4987	28.4898	29.6913	28.4508	2.34483	0.00950668	-1.24053
1216	P13010	P13010	X-ray repair cross-complementing protein 5	XRCC5	34.0777	33.8294	34.1154	32.436	32.836	33.0305	34.0075	32.7675	2.49022	0.00840258	-1.24
5995	Q9UMX0	Q9UMX0	Ubiquilin-1	UBQLN1	30.1061	29.9798	30.0767	28.1713	29.1555	29.1181	30.0542	28.815	1.72692	0.0165009	-1.23926
3979	Q8N668	Q8N668	COMM domain-containing protein 1	COMMD1	27.6588	27.7259	28.4519	27.5303	26.6992	25.8894	27.9455	26.7063	1.08397	0.03943	-1.23926
544	O60524	O60524	Nuclear export mediator factor NEMF	NEMF	28.5562	28.8394	28.8461	27.8201	26.6113	28.0985	28.7472	27.51	1.24563	0.0294571	-1.23725
2866	Q14444	Q14444	Caprin-1	CAPRIN1	32.5296	32.8433	32.4622	30.7714	31.7551	31.5995	32.6117	31.3753	1.71135	0.0166613	-1.23637
4259	Q8WYA6	Q8WYA6	Beta-catenin-like protein 1	CTNNBL1	28.9396	29.5848	29.643	27.7263	28.2532	28.4805	29.3891	28.1534	1.75382	0.0163663	-1.23578
2037	P51858	P51858	Hepatoma-derived growth factor	HDGF	30.5154	31.0853	31.6074	29.3747	29.4854	30.6408	31.0694	29.8336	1.13246	0.0368367	-1.23575
2175	P57678	P57678	Gem-associated protein 4	GEMIN4	27.81	27.8114	27.2901	26.6707	25.3345	27.2002	27.6372	26.4018	0.996237	0.0478876	-1.23538
2706	Q13283	Q13283	Ras GTPase-activating protein-binding protein 1	G3BP1	32.6076	32.8453	32.8188	31.0609	31.9105	31.5977	32.7572	31.5231	2.05063	0.0122695	-1.23416
5615	Q9NXH9	Q9NXH9	tRNA (guanine(26)-N(2))-dimethyltransferase	TRMT1	28.1562	27.5514	27.4914	26.1269	27.085	26.2897	27.733	26.5005	1.55764	0.0192857	-1.23251
1897	P48730	P48730	Casein kinase I isoform delta	CSNK1D	27.1786	27.8082	26.706	25.8934	26.3285	25.7844	27.2309	26.0021	1.56982	0.0192755	-1.22883
1461	P23526	P23526	Adenosylhomocysteinase	AHCY	32.2689	32.3418	32.6556	31.1298	30.7425	31.7174	32.4221	31.1966	1.78827	0.0162477	-1.22555
4813	Q99986	Q99986	Serine/threonine-protein kinase VRK1	VRK1	27.9321	28.3484	27.7899	26.3994	27.0382	26.9573	28.0235	26.7983	2.02613	0.0132547	-1.22517
4351	Q92945	Q92945	Far upstream element-binding protein 2	KHSRP	32.8509	32.4846	32.9539	31.1785	31.7674	31.67	32.7631	31.5387	2.21389	0.0109115	-1.22448
1680	P35250	P35250	Replication factor C subunit 2	RFC2	28.2996	28.0719	27.6294	27.2188	26.8045	26.327	28.0003	26.7834	1.70144	0.0171646	-1.21686
1189	P11413	P11413	Glucose-6-phosphate 1-dehydrogenase	G6PD	34.7025	34.6577	34.8339	33.073	34.0125	33.462	34.7314	33.5158	1.92485	0.0152585	-1.21554
4147	Q8TD19;REV__Q9P0M6	Q8TD19	Serine/threonine-protein kinase Nek9	NEK9	28.4084	28.6227	28.5662	27.6324	26.2617	28.0631	28.5324	27.3191	1.04221	0.0449472	-1.21335
5641	Q9NYL4	Q9NYL4	Peptidyl-prolyl cis-trans isomerase FKBP11	FKBP11	30.5014	29.4751	30.0785	28.9683	28.7006	28.7491	30.0183	28.806	1.76462	0.0167214	-1.21232
287	O14777	O14777	Kinetochore protein NDC80 homolog	NDC80	27.3723	26.9331	27.4852	25.3477	26.9376	25.8718	27.2636	26.0524	1.14567	0.0372464	-1.21117
2380	P78371	P78371	T-complex protein 1 subunit beta	CCT2	34.4392	34.4562	34.5669	33.1993	33.2427	33.3874	34.4874	33.2765	4.19515	0.0036202	-1.21093
1666	P34897	P34897	Serine hydroxymethyltransferase, mitochondrial	SHMT2	34.0093	33.8722	33.7562	32.7534	32.7454	32.5089	33.8793	32.6692	3.43348	0.00487737	-1.21005
2303	P62750	P62750	60S ribosomal protein L23a	RPL23A	33.9505	33.7851	33.681	32.7382	32.2782	32.7737	33.8055	32.5967	2.61169	0.00843523	-1.20881
2272	P62249	P62249	40S ribosomal protein S16	RPS16	33.967	34.0882	33.9163	32.6772	32.8895	32.7784	33.9905	32.7817	3.957	0.00363289	-1.20879
3622	Q7RTV0	Q7RTV0	PHD finger-like domain-containing protein 5A	PHF5A	30.6993	29.2302	30.062	28.8734	29.0392	28.456	29.9972	28.7895	1.2348	0.0317576	-1.20766
2281	P62280	P62280	40S ribosomal protein S11	RPS11	34.238	34.4201	34.3122	33.256	32.5645	33.538	34.3234	33.1195	1.82644	0.016173	-1.20392
5564	Q9NVZ3	Q9NVZ3	Adaptin ear-binding coat-associated protein 2	NECAP2	28.0721	27.5741	28.105	27.4387	26.9286	25.7881	27.9171	26.7185	1.08943	0.0422774	-1.19859
1628	P31749	P31749	RAC-alpha serine/threonine-protein kinase	AKT1	28.7843	28.1949	29.1935	27.4125	27.9298	27.2384	28.7242	27.5269	1.54755	0.020248	-1.19737
6069	Q9Y262	Q9Y262	Eukaryotic translation initiation factor 3 subunit L	EIF3L	32.4181	32.2564	32.7743	30.998	31.3202	31.5409	32.483	31.2864	2.25836	0.0112788	-1.19661
5823	Q9UG63	Q9UG63	ATP-binding cassette sub-family F member 2	ABCF2	30.8174	31.4531	31.8504	30.1487	29.8765	30.5084	31.3736	30.1779	1.56253	0.0200939	-1.19576
1632	P31939	P31939	Bifunctional purine biosynthesis protein PURH;Phosphoribosylaminoimidazolecarboxamide formyltransferase;IMP cyclohydrolase	ATIC	32.6468	32.2044	32.8103	31.1672	31.2242	31.689	32.5538	31.3601	2.0854	0.0131189	-1.1937
3310	Q5T8P6	Q5T8P6	RNA-binding protein 26	RBM26	27.5772	27.3949	28.3912	26.9834	26.3242	26.4761	27.7877	26.5946	1.50976	0.0219185	-1.19319
1562	P29144	P29144	Tripeptidyl-peptidase 2	TPP2	31.4611	31.5775	31.7112	30.5432	29.6633	30.9666	31.5833	30.391	1.42092	0.0249798	-1.19227
2574	Q07955	Q07955	Serine/arginine-rich splicing factor 1	SRSF1	33.2239	33.0546	33.284	31.6449	32.2594	32.0838	33.1875	31.9961	2.43807	0.0100399	-1.19146
5936	Q9UKN8	Q9UKN8	General transcription factor 3C polypeptide 4	GTF3C4	26.4341	27.7448	27.2832	25.7374	26.1775	25.9783	27.154	25.9644	1.37357	0.0266375	-1.18963
1227	P13639	P13639	Elongation factor 2	EEF2	36.3102	36.0372	36.4653	34.8208	35.3524	35.0817	36.2709	35.0849	2.40813	0.0102673	-1.18599
3571	Q712K3	Q712K3	Ubiquitin-conjugating enzyme E2 R2	UBE2R2	28.1511	27.0353	27.4585	26.6654	26.6101	25.8167	27.5483	26.3641	1.30439	0.029559	-1.18421
3084	Q16576	Q16576	Histone-binding protein RBBP7	RBBP7	31.8342	32.0869	32.2454	30.8498	30.6993	31.0655	32.0555	30.8715	2.74882	0.00797906	-1.18397
1374	P19623	P19623	Spermidine synthase	SRM	31.1812	31.4458	31.8969	30.08	30.552	30.341	31.508	30.3243	2.04479	0.0141858	-1.18363
3290	Q5T1M5	Q5T1M5	FK506-binding protein 15	FKBP15	27.6822	28.619	28.7422	27.083	27.1586	27.2523	28.3478	27.1647	1.60306	0.0199934	-1.18313
4442	Q96BP3	Q96BP3	Peptidylprolyl isomerase domain and WD repeat-containing protein 1	PPWD1	28.161	27.3544	27.2082	26.8584	26.2195	26.1106	27.5745	26.3962	1.45157	0.0247188	-1.17833
2966	Q15139	Q15139	Serine/threonine-protein kinase D1	PRKD1	27.3455	27.2304	28.2748	26.6516	26.3131	26.3587	27.6169	26.4411	1.55877	0.0212815	-1.1758
1511	P26373	P26373	60S ribosomal protein L13	RPL13	33.9805	33.1644	33.7001	32.3942	32.1364	32.7929	33.615	32.4412	1.73131	0.0179914	-1.1738
2925	Q15003	Q15003	Condensin complex subunit 2	NCAPH	27.0932	28.1559	28.1977	26.8119	27.1878	25.9323	27.8156	26.644	1.06152	0.0467546	-1.17159
1291	P16152	P16152	Carbonyl reductase [NADPH] 1	CBR1	31.4335	31.0637	31.7811	30.169	30.1623	30.4353	31.4261	30.2555	2.18135	0.0129553	-1.17059
2497	Q02543	Q02543	60S ribosomal protein L18a	RPL18A	34.2729	34.4426	34.0285	33.486	32.5537	33.1961	34.248	33.0786	1.75248	0.0179896	-1.16938
1198	P11940;Q9H361	P11940	Polyadenylate-binding protein 1	PABPC1	34.3516	34.3888	34.4889	33.1192	33.1394	33.4647	34.4097	33.2411	3.21696	0.00633529	-1.16864
6070	Q9Y263	Q9Y263	Phospholipase A-2-activating protein	PLAA	31.4345	30.8225	31.2684	29.9334	29.6077	30.4834	31.1751	30.0082	1.68685	0.0191186	-1.16697
485	O43809	O43809	Cleavage and polyadenylation specificity factor subunit 5	NUDT21	30.9237	31.2027	30.9116	30.2794	29.6181	29.64	31.0127	29.8459	2.10313	0.013869	-1.16684
240	O00764	O00764	Pyridoxal kinase	PDXK	30.4879	30.3899	30.9592	28.9662	29.5774	29.7934	30.6123	29.4457	1.73426	0.0182485	-1.16666
3341	Q5VW32	Q5VW32	BRO1 domain-containing protein BROX	BROX	26.9313	27.205	27.9109	26.3643	26.181	26.0025	27.3491	26.1826	1.7053	0.0187108	-1.16648
1487	P24941;Q00526	P24941	Cyclin-dependent kinase 2	CDK2	26.742	28.0738	28.1549	26.0286	26.6651	26.7781	27.6569	26.4906	1.06639	0.0467835	-1.1663
6050	Q9UQ80	Q9UQ80	Proliferation-associated protein 2G4	PA2G4	33.0287	32.7533	32.8935	30.9181	32.3492	31.9192	32.8918	31.7288	1.26521	0.0331003	-1.16301
170	O00178	O00178	GTP-binding protein 1	GTPBP1	27.1005	27.5769	27.9349	26.3013	26.7344	26.0877	27.5374	26.3745	1.71183	0.0186633	-1.16294
2958	Q15102	Q15102	Platelet-activating factor acetylhydrolase IB subunit gamma	PAFAH1B3	29.6087	29.4702	29.74	28.6733	27.7297	28.9285	29.6063	28.4438	1.44864	0.0252888	-1.1625
395	O43143	O43143	Pre-mRNA-splicing factor ATP-dependent RNA helicase DHX15	DHX15	32.5317	32.7146	32.9713	31.5455	31.6787	31.5103	32.7392	31.5782	2.96871	0.00756403	-1.16102
5878	Q9UIA9	Q9UIA9	Exportin-7	XPO7	28.2075	28.3414	29.2336	27.5346	27.0155	27.7645	28.5942	27.4382	1.38016	0.0281884	-1.15596
1278	P15531	P15531	Nucleoside diphosphate kinase A	NME1	32.5563	32.5507	32.7084	31.3188	31.4785	31.5531	32.6051	31.4501	3.74427	0.00471452	-1.155
5204	Q9H425	Q9H425	Uncharacterized protein C1orf198	C1orf198	28.1757	27.589	27.6979	26.8589	26.2513	26.8916	27.8209	26.6672	1.85984	0.0167993	-1.15363
418	O43301;Q96MM6	O43301	Heat shock 70 kDa protein 12A	HSPA12A	27.2679	27.0527	27.5407	25.8931	26.1863	26.3251	27.2871	26.1348	2.42676	0.0110903	-1.15225
2535	Q04917	Q04917	14-3-3 protein eta	YWHAH	32.6909	32.5747	32.7867	31.3768	31.5564	31.6648	32.6841	31.5326	3.4226	0.00618072	-1.15144
4150	Q8TD30;P24298	Q8TD30	Alanine aminotransferase 2	GPT2	27.9865	28.0906	27.398	27.1203	26.318	26.5863	27.825	26.6749	1.64264	0.0201264	-1.15014
2220	P61088	P61088	Ubiquitin-conjugating enzyme E2 N	UBE2N	32.174	31.993	32.5532	30.552	31.6393	31.0786	32.2401	31.09	1.50037	0.0245581	-1.1501
2894	Q14692	Q14692	Ribosome biogenesis protein BMS1 homolog	BMS1	29.8255	30.0417	29.5118	28.9313	28.2312	28.775	29.793	28.6459	1.92445	0.0163458	-1.14712
1494	P25440	P25440	Bromodomain-containing protein 2	BRD2	27.708	27.9657	27.6828	26.7863	26.6485	26.4819	27.7855	26.6389	3.09041	0.00719231	-1.14663
6319	Q9Y6M1	Q9Y6M1	Insulin-like growth factor 2 mRNA-binding protein 2	IGF2BP2	32.4949	32.1438	32.6342	31.0765	31.3086	31.4577	32.4243	31.2809	2.47314	0.0108993	-1.14336
2852	Q14258	Q14258	E3 ubiquitin/ISG15 ligase TRIM25	TRIM25	31.3796	31.293	31.6083	30.0123	30.0318	30.811	31.427	30.285	1.82387	0.0179372	-1.14196
2995	Q15370	Q15370	Transcription elongation factor B polypeptide 2	TCEB2	31.5017	31.5635	31.6507	30.0831	30.3285	30.8882	31.5719	30.4333	2.03193	0.0159925	-1.13867
1074	P08123	P08123	Collagen alpha-2(I) chain	COL1A2	35.816	35.9832	36.1527	35.1881	34.6494	34.6986	35.984	34.8453	2.34743	0.0120171	-1.13863
751	O94822	O94822	E3 ubiquitin-protein ligase listerin	LTN1	28.443	28.6818	29.0794	27.8407	27.4305	27.5213	28.7347	27.5975	2.15279	0.0148307	-1.13724
1609	P30566	P30566	Adenylosuccinate lyase	ADSL	29.953	30.2279	30.3421	28.9686	28.6709	29.4744	30.1743	29.038	1.91415	0.0166314	-1.13634
4243	Q8WWM7	Q8WWM7	Ataxin-2-like protein	ATXN2L	30.9268	31.0528	31.1878	30.0882	29.7755	29.8963	31.0558	29.92	3.18371	0.00709945	-1.13581
2540	Q05209	Q05209	Tyrosine-protein phosphatase non-receptor type 12	PTPN12	27.7572	27.5767	27.991	26.6458	25.8499	27.4223	27.775	26.6393	1.13756	0.0436162	-1.13565
5852	Q9UHD8	Q9UHD8	Septin-9	SEPT9	34.1442	33.934	34.1348	33.2174	32.4683	33.1235	34.071	32.9364	2.0065	0.0159889	-1.13463
2943	Q15036	Q15036	Sorting nexin-17	SNX17	27.9975	26.8317	27.9135	26.4574	26.3446	26.5424	27.5809	26.4481	1.39134	0.0287594	-1.13276
1808	P42695	P42695	Condensin-2 complex subunit D3	NCAPD3	26.7308	26.6671	27.2578	25.3039	25.3912	26.5648	26.8852	25.7533	1.18897	0.0394555	-1.13196
452	O43633	O43633	Charged multivesicular body protein 2a	CHMP2A	27.8781	28.1887	28.4273	27.1025	26.9133	27.0827	28.1647	27.0328	2.57828	0.0106591	-1.13186
1982	P50502;Q8IZP2;Q8NFI4	P50502;Q8IZP2;Q8NFI4	Hsc70-interacting protein;Putative protein FAM10A4;Putative protein FAM10A5	ST13;ST13P4;ST13P5	32.0913	31.9105	32.3393	30.9847	30.7136	31.2519	32.1137	30.9834	2.32422	0.0129102	-1.13035
1570	P29466	P29466	Caspase-1;Caspase-1 subunit p20;Caspase-1 subunit p10	CASP1	27.0593	26.991	28.2744	26.7074	26.0381	26.1917	27.4416	26.3124	1.14581	0.0434972	-1.12917
249	O14530	O14530	Thioredoxin domain-containing protein 9	TXNDC9	29.4354	29.4074	29.3528	27.8418	28.5365	28.4355	29.3986	28.2712	2.17699	0.0148795	-1.12732
4355	Q92979	Q92979	Ribosomal RNA small subunit methyltransferase NEP1	EMG1	29.3892	29.4585	29.2084	28.4873	27.6757	28.5219	29.352	28.2283	1.76472	0.0192916	-1.12373
2463	Q01085	Q01085	Nucleolysin TIAR	TIAL1	30.286	30.1973	30.245	28.6002	29.8837	28.8751	30.2428	29.1196	1.34332	0.0315525	-1.12314
2950	Q15056	Q15056	Eukaryotic translation initiation factor 4H	EIF4H	31.2193	31.5884	32.0373	29.8884	30.9631	30.6273	31.615	30.4929	1.32678	0.0324582	-1.12207
3454	Q6P2E9	Q6P2E9	Enhancer of mRNA-decapping protein 4	EDC4	30.3608	30.8542	30.9969	29.2721	29.58	29.9989	30.7373	29.617	1.76488	0.0193017	-1.12026
317	O14980	O14980	Exportin-1	XPO1	31.9641	32.2022	32.7958	30.8659	31.1515	31.5843	32.3207	31.2006	1.58838	0.0236157	-1.1201
5684	Q9NZT2	Q9NZT2	Opioid growth factor receptor	OGFR	27.4635	27.9016	28.0241	26.8796	26.9773	26.1732	27.7964	26.6767	1.6694	0.0210296	-1.11973
1616	P30876	P30876	DNA-directed RNA polymerase II subunit RPB2	POLR2B	30.1699	30.4648	30.6637	29.173	29.2664	29.5051	30.4328	29.3149	2.51814	0.0115364	-1.11794
5648	Q9NYY8	Q9NYY8	FAST kinase domain-containing protein 2	FASTKD2	27.5988	28.3879	27.799	26.7826	26.7939	26.8576	27.9286	26.8114	2.02948	0.0162275	-1.11721
4408	Q96A72	Q96A72	Protein mago nashi homolog 2	MAGOHB	31.0509	31.0794	30.9577	29.7559	29.9647	30.0182	31.0294	29.913	3.65203	0.00626866	-1.11639
4583	Q96HS1	Q96HS1	Serine/threonine-protein phosphatase PGAM5, mitochondrial	PGAM5	31.0115	30.4945	30.7062	30.1438	29.0403	29.6821	30.7374	29.6221	1.46445	0.0275315	-1.11532
5181	Q9H2P9	Q9H2P9	Diphthine synthase	DPH5	27.8509	27.73	26.5711	26.559	26.4677	25.7847	27.384	26.2705	1.10119	0.0480781	-1.11354
2679	Q13126	Q13126	S-methyl-5-thioadenosine phosphorylase	MTAP	29.8517	29.945	29.9986	28.3509	28.8968	29.2081	29.9318	28.8186	1.92516	0.0172343	-1.11318
3150	Q2TAY7	Q2TAY7	WD40 repeat-containing protein SMU1;WD40 repeat-containing protein SMU1, N-terminally processed	SMU1	30.9858	31.0058	31.135	29.7664	30.0874	29.9337	31.0422	29.9292	3.3675	0.00702507	-1.11306
3035	Q15691	Q15691	Microtubule-associated protein RP/EB family member 1	MAPRE1	32.1705	32.0037	32.0749	30.6753	31.2763	30.9697	32.0831	30.9738	2.45273	0.0119787	-1.10929
2977	Q15257	Q15257	Serine/threonine-protein phosphatase 2A activator	PPP2R4	28.3167	28.4085	28.9223	27.3069	28.0193	26.9992	28.5492	27.4418	1.4453	0.0283559	-1.10739
4136	Q8TCG1	Q8TCG1	Protein CIP2A	KIAA1524	27.1912	26.961	27.2845	26.0021	26.2422	25.8705	27.1456	26.0383	2.79936	0.0100872	-1.10729
5876	Q9UI30	Q9UI30	Multifunctional methyltransferase subunit TRM112-like protein	TRMT112	28.7235	29.7472	29.6848	27.9852	28.0535	28.7952	29.3852	28.2779	1.23586	0.0386649	-1.10723
1772	P40925	P40925	Malate dehydrogenase, cytoplasmic	MDH1	32.2295	32.2764	31.6562	30.8602	31.0534	30.9307	32.054	30.9481	2.22635	0.0152734	-1.10591
1644	P32455	P32455	Interferon-induced guanylate-binding protein 1	GBP1	30.7948	29.8965	30.69	29.4415	29.2108	29.4184	30.4604	29.3569	1.70654	0.0209936	-1.10349
2920	Q14997	Q14997	Proteasome activator complex subunit 4	PSME4	29.6702	29.4618	29.9001	28.1518	28.8551	28.7201	29.6774	28.5757	1.93489	0.0175201	-1.1017
1777	P41091;Q2VIR3	P41091;Q2VIR3	Eukaryotic translation initiation factor 2 subunit 3;Putative eukaryotic translation initiation factor 2 subunit 3-like protein	EIF2S3;EIF2S3L	32.844	32.5473	32.891	31.676	31.3846	31.9183	32.7608	31.6597	2.37176	0.013052	-1.1011
5599	Q9NX46	Q9NX46	Poly(ADP-ribose) glycohydrolase ARH3	ADPRHL2	27.7424	27.4429	27.7677	26.5581	26.3769	26.7212	27.651	26.552	2.7993	0.00995814	-1.09898
2503	Q02878	Q02878	60S ribosomal protein L6	RPL6	35.3639	35.0446	34.991	34.135	33.9382	34.0354	35.1332	34.0362	2.97226	0.00899507	-1.09694
2479	Q01813	Q01813	ATP-dependent 6-phosphofructokinase, platelet type	PFKP	33.6172	33.8552	34.1139	32.5419	32.828	32.9281	33.8621	32.766	2.39707	0.0131054	-1.09612
4785	Q99700	Q99700	Ataxin-2	ATXN2	30.7114	30.622	30.4751	29.5431	29.6624	29.324	30.6028	29.5098	3.08443	0.00859671	-1.09298
1510	P26368	P26368	Splicing factor U2AF 65 kDa subunit	U2AF2	32.1696	32.3717	32.4417	30.8772	31.3075	31.5215	32.3276	31.2354	2.21421	0.0155928	-1.09223
1516	P26639;A2RTX5	P26639	Threonine--tRNA ligase, cytoplasmic	TARS	33.0185	32.765	33.0938	31.8269	31.759	32.0175	32.9591	31.8678	3.00982	0.00902843	-1.0913
6022	Q9UNX4	Q9UNX4	WD repeat-containing protein 3	WDR3	29.3069	29.7379	29.6264	28.2815	28.8834	28.2388	29.5571	28.4679	1.94783	0.0179271	-1.0892
1355	P18621	P18621	60S ribosomal protein L17	RPL17	33.8848	33.6484	34.0044	32.6845	32.5693	33.0176	33.8458	32.7571	2.51237	0.012575	-1.08871
2314	P62857	P62857	40S ribosomal protein S28	RPS28	33.8513	33.8139	33.9353	32.7187	32.6657	32.9507	33.8668	32.7784	3.48754	0.00735254	-1.08846
2657	Q12974	Q12974	Protein tyrosine phosphatase type IVA 2	PTP4A2	28.9863	28.7536	29.2445	27.7339	27.502	28.4873	28.9948	27.9078	1.52356	0.0271727	-1.08708
1748	P39019	P39019	40S ribosomal protein S19	RPS19	34.1082	34.0714	33.9616	33.0054	32.6634	33.2139	34.0471	32.9609	2.54596	0.0119407	-1.0862
6002	Q9UN37	Q9UN37	Vacuolar protein sorting-associated protein 4A	VPS4A	29.6403	29.5999	30.2772	28.5277	28.569	29.1629	29.8391	28.7532	1.64889	0.0238991	-1.08596
4247	Q8WWY3	Q8WWY3	U4/U6 small nuclear ribonucleoprotein Prp31	PRPF31	29.7624	28.9669	29.3305	27.9468	28.6417	28.2135	29.3533	28.2673	1.62151	0.0243477	-1.08593
470	O43719	O43719	HIV Tat-specific factor 1	HTATSF1	28.6216	28.2255	28.5368	27.0049	27.201	27.9214	28.4613	27.3758	1.63372	0.0239939	-1.08555
5441	Q9NR30	Q9NR30	Nucleolar RNA helicase 2	DDX21	33.0653	33.2577	33.0874	32.2413	31.8679	32.0463	33.1368	32.0518	3.0298	0.00933824	-1.08501
2992	Q15365	Q15365	Poly(rC)-binding protein 1	PCBP1	32.8843	33.0678	33.5244	31.6855	32.2237	32.3342	33.1588	32.0811	1.75588	0.0213153	-1.07772
2347	P63241;Q6IS14;Q9GZV4	P63241;Q6IS14;Q9GZV4	Eukaryotic translation initiation factor 5A-1;Eukaryotic translation initiation factor 5A-1-like;Eukaryotic translation initiation factor 5A-2	EIF5A;EIF5AL1;EIF5A2	32.8921	32.9646	33.3315	31.9083	32.0095	32.0438	33.0627	31.9872	2.78835	0.0109238	-1.07553
4626	Q96KG9	Q96KG9	N-terminal kinase-like protein	SCYL1	29.5061	30.0162	29.9956	28.3517	29.0922	28.8486	29.8393	28.7642	1.76287	0.0212729	-1.07518
2287	P62316	P62316	Small nuclear ribonucleoprotein Sm D2	SNRPD2	32.5003	32.5219	32.8811	31.1669	31.3825	32.1313	32.6345	31.5602	1.55861	0.026688	-1.0742
699	O75821	O75821	Eukaryotic translation initiation factor 3 subunit G	EIF3G	31.4458	31.4925	31.7779	30.1079	30.789	30.5968	31.5721	30.4979	2.03619	0.0172191	-1.07417
422	O43324	O43324	Eukaryotic translation elongation factor 1 epsilon-1	EEF1E1	29.8561	29.1735	29.663	28.0258	28.5931	28.8569	29.5642	28.4919	1.55112	0.0272922	-1.07226
1413	P21399	P21399	Cytoplasmic aconitate hydratase	ACO1	32.3317	32.19	32.3895	30.932	31.2907	31.472	32.3038	31.2316	2.49655	0.013092	-1.07219
490	O43823	O43823	A-kinase anchor protein 8	AKAP8	27.3966	27.1361	27.6088	26.5166	25.8445	26.5723	27.3805	26.3111	1.77337	0.0212478	-1.06939
1515	P26599	P26599	Polypyrimidine tract-binding protein 1	PTBP1	34.1069	33.852	33.9599	32.8027	32.6941	33.2141	33.9729	32.9036	2.44211	0.013596	-1.0693
2689	Q13177;O75914	Q13177	Serine/threonine-protein kinase PAK 2;PAK-2p27;PAK-2p34	PAK2	31.0657	30.9676	31.2915	30.0491	29.8896	30.1809	31.1083	30.0399	2.95338	0.0103029	-1.0684
4987	Q9BWU0	Q9BWU0	Kanadaptin	SLC4A1AP	27.7941	27.2294	27.6466	27.2629	26.2727	25.9306	27.5567	26.4887	1.15765	0.0475025	-1.06794
3447	Q6P1N0	Q6P1N0	Coiled-coil and C2 domain-containing protein 1A	CC2D1A	27.3761	26.7204	27.3317	26.1458	26.1485	25.9302	27.1427	26.0748	2.05558	0.0172039	-1.06787
2492	Q02241	Q02241	Kinesin-like protein KIF23	KIF23	27.6082	26.9487	27.3887	26.6217	26.2303	25.906	27.3152	26.2527	1.69901	0.0238444	-1.06253
420	O43310	O43310	CBP80/20-dependent translation initiation factor	CTIF	26.7115	26.9998	27.2943	25.8265	26.6439	25.3478	27.0019	25.9394	1.20579	0.0445721	-1.06244
1008	P05362	P05362	Intercellular adhesion molecule 1	ICAM1	30.6534	30.1706	29.8958	29.2785	28.939	29.3156	30.2399	29.1777	1.8701	0.0199245	-1.06227
1082	P08238;Q58FF7	P08238	Heat shock protein HSP 90-beta	HSP90AB1	35.3445	35.4178	35.5003	34.2868	34.2812	34.5107	35.4209	34.3595	3.56776	0.00798929	-1.06134
4677	Q96PU8	Q96PU8	Protein quaking	QKI	29.9833	30.1715	29.9399	28.6125	29.1613	29.1392	30.0316	28.971	2.27252	0.0160075	-1.06055
2278	P62269	P62269	40S ribosomal protein S18	RPS18	34.6843	34.154	34.3748	33.5282	32.9475	33.5588	34.4043	33.3448	1.86852	0.0199771	-1.05951
1353	P18583	P18583	Protein SON	SON	30.4934	30.5612	30.6721	30.0704	29.2122	29.2666	30.5756	29.5164	1.70102	0.0239422	-1.05919
1126	P09661	P09661	U2 small nuclear ribonucleoprotein A	SNRPA1	31.2929	30.6359	31.1797	29.8793	30.1244	29.9286	31.0362	29.9774	2.09395	0.0170035	-1.05875
2748	Q13501	Q13501	Sequestosome-1	SQSTM1	30.4017	31.1538	31.1135	29.6527	29.6231	30.2235	30.8897	29.8331	1.55529	0.0280659	-1.05655
2809	Q14008	Q14008	Cytoskeleton-associated protein 5	CKAP5	31.1582	31.059	31.4337	30.3561	29.4723	30.6547	31.217	30.161	1.32758	0.0377169	-1.05595
3665	Q7Z4V5	Q7Z4V5	Hepatoma-derived growth factor-related protein 2	HDGFRP2	31.2498	31.2838	30.9921	29.9762	30.2873	30.1005	31.1752	30.1213	2.91251	0.010936	-1.05392
1469	P23919	P23919	Thymidylate kinase	DTYMK	31.3252	30.3492	30.7816	29.8864	29.4387	29.9735	30.8187	29.7662	1.48897	0.0300697	-1.05249
2368	P78316	P78316	Nucleolar protein 14	NOP14	29.1583	29.947	29.5294	28.5318	28.6472	28.2993	29.5449	28.4928	1.868	0.0201101	-1.05212
2359	P68036;A0A1B0GUS4	P68036;A0A1B0GUS4	Ubiquitin-conjugating enzyme E2 L3	UBE2L3	31.5732	31.6265	31.2984	30.6175	29.9215	30.8115	31.4994	30.4501	1.65622	0.0253926	-1.04921
2668	Q13042	Q13042	Cell division cycle protein 16 homolog	CDC16	27.5057	27.8507	28.5823	26.8153	26.7904	27.1864	27.9796	26.9307	1.4261	0.0335357	-1.04885
2634	Q12849	Q12849	G-rich sequence factor 1	GRSF1	31.5049	31.6153	31.2756	30.925	30.1712	30.1768	31.4653	30.4243	1.74159	0.0239575	-1.04095
1061	P07814	P07814	Bifunctional glutamate/proline--tRNA ligase;Glutamate--tRNA ligase;Proline--tRNA ligase	EPRS	33.9603	33.9952	34.2388	32.7526	33.0451	33.276	34.0648	33.0246	2.39645	0.0156973	-1.04021
2705	Q13263	Q13263	Transcription intermediary factor 1-beta	TRIM28	33.3901	33.6803	34.1126	32.595	32.6076	32.8644	33.7277	32.689	1.98719	0.0192113	-1.03869
1493	P25398	P25398	40S ribosomal protein S12	RPS12	34.7349	34.3709	34.8593	33.423	33.7691	33.6573	34.6551	33.6165	2.36199	0.0160225	-1.03861
5519	Q9NUQ6	Q9NUQ6	SPATS2-like protein	SPATS2L	32.0079	31.9481	32.2806	31.3981	30.7482	30.9788	32.0789	31.0417	2.06362	0.0182765	-1.03715
2231	P61247	P61247	40S ribosomal protein S3a	RPS3A	34.5525	34.8069	35.1995	33.7514	34.0544	33.6484	34.853	33.818	2.00401	0.0193077	-1.03492
3663	Q7Z4Q2	Q7Z4Q2	HEAT repeat-containing protein 3	HEATR3	27.5074	27.8553	28.4029	26.9749	26.3057	27.3806	27.9219	26.887	1.19342	0.0484168	-1.03484
5015	Q9BY42	Q9BY42	Protein RTF2 homolog	RTFDC1	27.7902	27.3514	27.351	26.165	26.1782	27.0472	27.4975	26.4635	1.46905	0.0325937	-1.03409
3630	Q7Z2W9	Q7Z2W9	39S ribosomal protein L21, mitochondrial	MRPL21	27.3891	27.2885	27.2852	25.6182	26.6531	26.5953	27.3209	26.2889	1.42338	0.0354171	-1.03204
6007	Q9UNF1;Q12816	Q9UNF1	Melanoma-associated antigen D2	MAGED2	29.3559	30.0865	30.0762	28.3979	28.6752	29.3537	29.8395	28.8089	1.29519	0.0416477	-1.03059
2562	Q07020	Q07020	60S ribosomal protein L18	RPL18	33.6689	33.6059	33.4672	32.9902	32.0174	32.6438	33.5807	32.5505	1.62049	0.0276921	-1.0302
2101	P54136	P54136	Arginine--tRNA ligase, cytoplasmic	RARS	33.353	33.0629	33.2295	31.7628	32.5981	32.1988	33.2151	32.1866	1.80206	0.0235689	-1.02856
1097	P08708	P08708	40S ribosomal protein S17	RPS17	34.3827	34.2124	33.5652	32.9878	33.0052	33.0926	34.0534	33.0285	1.82169	0.023391	-1.02492
5062	Q9BZZ5	Q9BZZ5	Apoptosis inhibitor 5	API5	31.7936	31.7103	32.4898	30.9084	30.5228	31.4917	31.9979	30.9743	1.28122	0.0437451	-1.02363
2056	P52597	P52597	Heterogeneous nuclear ribonucleoprotein F;Heterogeneous nuclear ribonucleoprotein F, N-terminally processed	HNRNPF	32.2378	32.1273	32.1652	30.7914	31.4659	31.2026	32.1768	31.1533	2.16964	0.0179059	-1.02347
2802	Q13895	Q13895	Bystin	BYSL	29.1349	29.2913	29.2882	28.3667	27.9231	28.3614	29.2381	28.2171	2.55246	0.0155431	-1.02105
2029	P51784	P51784	Ubiquitin carboxyl-terminal hydrolase 11	USP11	27.0119	27.1737	27.5636	26.0364	26.5474	26.1038	27.2497	26.2292	1.95025	0.0201773	-1.02053
1150	P10155	P10155	60 kDa SS-A/Ro ribonucleoprotein	TROVE2	31.7334	31.4031	31.6846	30.2626	30.7978	30.7094	31.607	30.5899	2.19063	0.0179739	-1.01709
565	O60763	O60763	General vesicular transport factor p115	USO1	32.8457	32.9343	33.0137	31.985	31.8238	31.9367	32.9312	31.9152	3.93025	0.00821847	-1.01602
5176	Q9H2J4	Q9H2J4	Phosducin-like protein 3	PDCL3	27.5174	27.5899	28.15	27.0508	26.2355	26.9335	27.7524	26.7399	1.45317	0.0355858	-1.01248
2233	P61289	P61289	Proteasome activator complex subunit 3	PSME3	31.5483	32.0968	32.0209	30.5076	31.0873	31.0344	31.8887	30.8764	1.79638	0.0245396	-1.01224
2685	Q13151	Q13151	Heterogeneous nuclear ribonucleoprotein A0	HNRNPA0	33.193	33.3911	33.3348	31.7743	32.7162	32.3926	33.3063	32.2944	1.6359	0.0283357	-1.01196
191	O00303	O00303	Eukaryotic translation initiation factor 3 subunit F	EIF3F	32.4275	31.7624	32.3902	30.7562	31.4005	31.3879	32.1934	31.1815	1.53989	0.0316687	-1.01181
3667	Q7Z569	Q7Z569	BRCA1-associated protein	BRAP	27.7088	27.7466	27.0339	26.2724	26.7035	26.4796	27.4964	26.4852	1.73642	0.0257189	-1.01125
1334	P17844	P17844	Probable ATP-dependent RNA helicase DDX5	DDX5	33.901	34.132	33.973	32.7941	33.1101	33.0708	34.002	32.9917	2.95424	0.012207	-1.01032
6060	Q9Y230	Q9Y230	RuvB-like 2	RUVBL2	32.3731	32.0923	31.9875	31.1372	31.0114	31.2739	32.151	31.1408	2.73417	0.0138828	-1.01015
3632	Q7Z2Z2	Q7Z2Z2	Elongation factor Tu GTP-binding domain-containing protein 1	EFTUD1	28.0809	27.7209	27.5081	27.0327	26.7483	26.5019	27.77	26.761	1.94825	0.0212984	-1.009
2421	P84090	P84090	Enhancer of rudimentary homolog	ERH	32.728	32.6916	32.445	31.9195	31.3346	31.5883	32.6215	31.6141	2.20595	0.018038	-1.00742
1882	P48444	P48444	Coatomer subunit delta	ARCN1	32.6669	32.6428	32.7483	31.3133	31.7934	31.9436	32.686	31.6834	2.18659	0.0182609	-1.00259
3849	Q8IX12	Q8IX12	Cell division cycle and apoptosis regulator protein 1	CCAR1	30.3098	30.3527	30.4001	29.02	30.0996	28.9413	30.3542	29.3537	1.2538	0.0473795	-1.00052
1738	P37837	P37837	Transaldolase	TALDO1	33.6383	33.6325	34.139	32.3169	32.903	33.2007	33.8033	32.8069	1.4923	0.0353933	-0.996428
5134	Q9H0S4	Q9H0S4	Probable ATP-dependent RNA helicase DDX47	DDX47	29.0661	29.4588	29.4941	28.7309	28.1473	28.1593	29.3397	28.3458	1.86478	0.0243303	-0.993848
1851	P46776	P46776	60S ribosomal protein L27a	RPL27A	33.737	33.4753	33.3943	32.8798	31.8416	32.9168	33.5356	32.5461	1.26429	0.0482758	-0.989485
179	O00232	O00232	26S proteasome non-ATPase regulatory subunit 12	PSMD12	32.3248	32.319	32.3025	31.0244	31.5981	31.3556	32.3154	31.3261	2.39625	0.0169653	-0.989393
3791	Q8IUD2	Q8IUD2	ELKS/Rab6-interacting/CAST family member 1	ERC1	30.1847	30.2938	30.0725	29.4605	28.7229	29.4048	30.1837	29.196	1.80011	0.0257912	-0.987644
6072	Q9Y266	Q9Y266	Nuclear migration protein nudC	NUDC	31.7773	32.0357	31.679	30.4831	31.1055	30.945	31.8306	30.8445	1.99599	0.0218727	-0.986131
5932	Q9UKK9	Q9UKK9	ADP-sugar pyrophosphatase	NUDT5	30.1061	30.2423	30.5681	29.2544	29.3449	29.3628	30.3055	29.3207	2.65434	0.0160226	-0.984822
729	O76021	O76021	Ribosomal L1 domain-containing protein 1	RSL1D1	33.1767	32.8247	32.9936	32.1853	31.5366	32.3237	32.9983	32.0152	1.69539	0.0287237	-0.983122
2973	Q15181	Q15181	Inorganic pyrophosphatase	PPA1	31.8223	32.1311	32.1632	30.9788	30.9966	31.2051	32.0389	31.0601	2.76909	0.0155308	-0.978747
539	O60506	O60506	Heterogeneous nuclear ribonucleoprotein Q	SYNCRIP	33.5776	34.2027	34.1617	32.8768	32.928	33.2014	33.9806	33.0021	1.9108	0.0243661	-0.978565
4299	Q92600	Q92600	Cell differentiation protein RCD1 homolog	RQCD1	27.8994	28.1038	28.0771	27.0687	27.4978	26.5846	28.0268	27.0504	1.64175	0.0312662	-0.976435
1855	P46781	P46781	40S ribosomal protein S9	RPS9	34.0003	34.3312	34.1747	33.2155	33.0931	33.2711	34.1688	33.1933	3.06284	0.0130787	-0.975497
2797	Q13867	Q13867	Bleomycin hydrolase	BLMH	29.4459	29.6698	29.5009	28.3122	28.9586	28.4239	29.5389	28.5649	2.00727	0.0228159	-0.973986
2578	Q08170	Q08170	Serine/arginine-rich splicing factor 4	SRSF4	27.2885	27.2364	27.877	26.8332	26.6231	26.0355	27.4673	26.4973	1.43272	0.0403085	-0.970036
1053	P07437;A6NNZ2	P07437	Tubulin beta chain	TUBB	36.3817	36.4981	36.7682	35.247	35.7105	35.7892	36.5493	35.5822	2.04236	0.0223775	-0.967084
2304	P62753	P62753	40S ribosomal protein S6	RPS6	34.2173	34.2572	34.1357	33.4065	33.2738	33.0392	34.2034	33.2398	2.98105	0.0149234	-0.963525
5461	Q9NRN7	Q9NRN7	L-aminoadipate-semialdehyde dehydrogenase-phosphopantetheinyl transferase	AASDHPPT	27.4488	27.5381	27.6303	26.2402	26.9399	26.5507	27.539	26.577	1.999	0.0238808	-0.962086
2994	Q15369	Q15369	Transcription elongation factor B polypeptide 1	TCEB1	32.4149	32.254	32.5444	31.0839	31.3495	31.8963	32.4044	31.4432	1.71596	0.0296867	-0.961236
1204	P12111	P12111	Collagen alpha-3(VI) chain	COL6A3	36.5801	36.524	36.3852	35.8791	35.3512	35.3981	36.4964	35.5428	2.22934	0.0201755	-0.953644
1968	P49959	P49959	Double-strand break repair protein MRE11A	MRE11A	30.0487	30.1615	30.0109	29.1143	29.4632	28.7841	30.0737	29.1205	2.04304	0.0235975	-0.953173
6251	Q9Y5L0	Q9Y5L0	Transportin-3	TNPO3	27.8965	28.618	28.561	27.3928	27.3917	27.4375	28.3585	27.4073	1.82758	0.0280458	-0.951186
2719	Q13363	Q13363	C-terminal-binding protein 1	CTBP1	30.7533	30.9356	31.0354	29.575	30.224	30.0721	30.9081	29.9571	1.9563	0.0250484	-0.951069
1924	P49458	P49458	Signal recognition particle 9 kDa protein	SRP9	31.7518	31.7153	31.1392	30.2897	30.4451	31.0187	31.5355	30.5845	1.48129	0.0399149	-0.950965
1953	P49773	P49773	Histidine triad nucleotide-binding protein 1	HINT1	32.9825	32.5349	32.7955	31.9634	31.6827	31.8218	32.771	31.8226	2.46261	0.0182009	-0.948341
1006	P05198	P05198	Eukaryotic translation initiation factor 2 subunit 1	EIF2S1	32.2365	32.5229	32.6445	31.3654	31.238	31.9655	32.468	31.523	1.68439	0.0325726	-0.945012
5851	Q9UHD2	Q9UHD2	Serine/threonine-protein kinase TBK1	TBK1	27.3044	27.6713	28.0406	27.0397	26.6261	26.517	27.6721	26.7276	1.62628	0.0350869	-0.94451
2459	Q00839	Q00839	Heterogeneous nuclear ribonucleoprotein U	HNRNPU	35.1922	35.3894	35.1504	34.1921	34.3417	34.3691	35.244	34.301	3.29302	0.0133428	-0.943041
1431	P22392;O60361	P22392;O60361	Nucleoside diphosphate kinase B;Putative nucleoside diphosphate kinase	NME2;NME2P1	34.3364	34.1462	34.5555	33.3993	33.4289	33.3808	34.346	33.403	2.86155	0.0160037	-0.943006
2919	Q14980	Q14980	Nuclear mitotic apparatus protein 1	NUMA1	32.8945	33.1594	33.1612	32.3042	32.0628	32.03	33.0717	32.1323	2.79121	0.0163607	-0.939398
3190	Q4U2R6	Q4U2R6	39S ribosomal protein L51, mitochondrial	MRPL51	27.5357	28.1113	27.383	26.3479	26.8222	27.0445	27.6767	26.7382	1.4431	0.0438462	-0.938471
5087	Q9GZS1	Q9GZS1	DNA-directed RNA polymerase I subunit RPA49	POLR1E	27.1746	27.4323	27.3704	25.855	26.6516	26.6553	27.3258	26.3873	1.55809	0.0382812	-0.938447
1709	P35998	P35998	26S protease regulatory subunit 7	PSMC2	32.5906	32.5837	32.9657	31.8998	31.658	31.7763	32.7133	31.778	2.53558	0.0182642	-0.935307
4806	Q99873;Q9NR22	Q99873	Protein arginine N-methyltransferase 1	PRMT1	32.6307	32.5591	33.1867	31.8783	31.7514	31.9428	32.7922	31.8575	1.97679	0.0259751	-0.934696
3520	Q6UXN9	Q6UXN9	WD repeat-containing protein 82	WDR82	28.9327	29.4532	29.9495	28.5341	28.3461	28.6693	29.4451	28.5165	1.40443	0.0467815	-0.928644
1450	P23381	P23381	Tryptophan--tRNA ligase, cytoplasmic;T1-TrpRS;T2-TrpRS	WARS	33.379	33.3074	33.6342	32.4338	32.4782	32.6248	33.4402	32.5123	2.89615	0.0163513	-0.92794
437	O43488;Q8NHP1;O95154	O43488	Aflatoxin B1 aldehyde reductase member 2	AKR7A2	29.5132	29.5966	29.2987	28.4646	28.35	28.8398	29.4695	28.5515	2.22196	0.0232724	-0.918025
4818	Q9BPX5	Q9BPX5	Actin-related protein 2/3 complex subunit 5-like protein	ARPC5L	29.9646	29.7316	30.242	29.0565	28.996	29.1378	29.9794	29.0634	2.40602	0.0201552	-0.91593
365	O15294	O15294	UDP-N-acetylglucosamine--peptide N-acetylglucosaminyltransferase 110 kDa subunit	OGT	29.0516	29.3446	29.654	28.298	28.6955	28.3089	29.3501	28.4341	1.8667	0.0297491	-0.915923
1409	P21291	P21291	Cysteine and glycine-rich protein 1	CSRP1	34.041	34.1644	34.1977	33.2403	33.0062	33.4175	34.1344	33.2213	2.68585	0.018043	-0.913012
43	C9JLW8	C9JLW8	Protein FAM195B	FAM195B	28.6142	28.2062	27.7914	27.0396	27.5635	27.2786	28.2039	27.2939	1.49541	0.0443356	-0.910034
4770	Q99584	Q99584	Protein S100-A13	S100A13	31.9636	32.1811	31.6905	31.1054	31.0409	30.9601	31.9451	31.0355	2.44892	0.0201427	-0.909623
6230	Q9Y547	Q9Y547	Intraflagellar transport protein 25 homolog	HSPB11	27.0758	27.0425	27.092	26.3832	26.1363	25.9664	27.0701	26.162	2.76095	0.0179585	-0.908168
414	O43290	O43290	U4/U6.U5 tri-snRNP-associated protein 1	SART1	30.3438	30.7375	29.8866	29.3083	29.4685	29.467	30.3226	29.4146	1.64666	0.0381087	-0.908019
1723	P36915	P36915	Guanine nucleotide-binding protein-like 1	GNL1	27.7803	27.9402	28.4049	27.2634	26.8544	27.2904	28.0418	27.1361	1.74206	0.0354647	-0.905715
4833	Q9BQ95	Q9BQ95	Evolutionarily conserved signaling intermediate in Toll pathway, mitochondrial	ECSIT	27.0122	26.6599	26.8153	25.5837	25.8994	26.2951	26.8291	25.9261	1.76783	0.0344368	-0.903059
3349	Q5VZE5	Q5VZE5	N-alpha-acetyltransferase 35, NatC auxiliary subunit	NAA35	26.6384	27.281	27.0978	25.8991	26.3308	26.0897	27.0057	26.1066	1.76985	0.034834	-0.899166
4542	Q96G03	Q96G03	Phosphoglucomutase-2	PGM2	29.0933	29.4188	29.5021	28.0112	28.5422	28.7675	29.3381	28.4403	1.60368	0.0411202	-0.897759
3000	Q15393	Q15393	Splicing factor 3B subunit 3	SF3B3	33.0372	33.1629	33.1239	32.3301	32.2945	32.008	33.108	32.2109	2.93263	0.0171585	-0.897079
3386	Q69YN4	Q69YN4	Protein virilizer homolog	KIAA1429	27.1235	27.2893	27.2512	26.354	26.606	26.0129	27.2213	26.3243	2.12869	0.026189	-0.897053
5706	Q9P0M6	Q9P0M6	Core histone macro-H2A.2	H2AFY2	29.9245	29.529	29.715	29.32	28.5397	28.6342	29.7228	28.8313	1.51906	0.0454399	-0.891537
675	O75608	O75608	Acyl-protein thioesterase 1	LYPLA1	28.7407	28.235	28.6374	27.4709	27.5511	27.9193	28.5377	27.6471	1.89885	0.0317352	-0.890647
1011	P05388;Q8NHW5	P05388;Q8NHW5	60S acidic ribosomal protein P0;60S acidic ribosomal protein P0-like	RPLP0;RPLP0P6	34.4194	34.532	34.7884	33.8859	33.498	33.6905	34.5799	33.6915	2.32431	0.023924	-0.888496
4099	Q8NI36	Q8NI36	WD repeat-containing protein 36	WDR36	29.5644	29.1258	29.6643	28.7629	28.3557	28.5704	29.4515	28.563	1.92472	0.0314226	-0.888456
3843	Q8IWX8	Q8IWX8	Calcium homeostasis endoplasmic reticulum protein	CHERP	29.5918	29.8475	29.9025	28.7117	29.1467	28.8207	29.7806	28.8931	2.26736	0.0248809	-0.887567
1766	P40429;Q6NVV1	P40429	60S ribosomal protein L13a	RPL13A	33.4512	33.4093	33.5751	32.7185	32.3652	32.6922	33.4785	32.592	2.6929	0.019438	-0.886588
1033	P06744;Q8N196	P06744	Glucose-6-phosphate isomerase	GPI	33.9924	33.7914	33.969	32.7852	33.2036	33.1078	33.9176	33.0322	2.47726	0.021805	-0.88542
1195	P11766	P11766	Alcohol dehydrogenase class-3	ADH5	31.7241	31.8971	32.3105	31.1766	30.8932	31.2066	31.9773	31.0921	1.93651	0.0313791	-0.885152
1340	P17987	P17987	T-complex protein 1 subunit alpha	TCP1	33.9829	33.9002	34.0285	32.927	32.9059	33.4322	33.9705	33.0884	2.12877	0.0276857	-0.882184
1201	P12081	P12081	Histidine--tRNA ligase, cytoplasmic	HARS	30.9275	31.2069	31.4724	29.92	30.6054	30.4368	31.2023	30.3207	1.56376	0.0446924	-0.881542
2386	P78527	P78527	DNA-dependent protein kinase catalytic subunit	PRKDC	34.7532	34.5492	34.7687	33.6786	33.7656	33.9863	34.6904	33.8102	2.79536	0.0192651	-0.880215
1257	P14735	P14735	Insulin-degrading enzyme	IDE	30.4812	30.5193	30.531	29.4669	29.9408	29.4833	30.5105	29.6303	2.31303	0.0248559	-0.880163
2053	P52565	P52565	Rho GDP-dissociation inhibitor 1	ARHGDIA	33.2621	33.2501	33.0108	32.2215	32.5307	32.1327	33.1743	32.295	2.41956	0.0235871	-0.879337
6141	Q9Y383	Q9Y383	Putative RNA-binding protein Luc7-like 2	LUC7L2	31.2155	30.9605	31.2181	30.1147	30.5752	30.0746	31.1314	30.2548	2.06905	0.0290578	-0.876558
2884	Q14669	Q14669	E3 ubiquitin-protein ligase TRIP12	TRIP12	30.576	30.6066	30.6628	29.3608	30.1984	29.6703	30.6151	29.7431	1.62226	0.0437909	-0.871979
1841	P46063	P46063	ATP-dependent DNA helicase Q1	RECQL	32.1689	32.1257	32.3549	31.0523	31.333	31.6558	32.2165	31.347	2.00665	0.0314008	-0.869479
1259	P14866	P14866	Heterogeneous nuclear ribonucleoprotein L	HNRNPL	33.5806	33.9004	33.9678	32.9869	32.7612	33.0981	33.8163	32.9488	2.29875	0.0259148	-0.867523
4156	Q8TDD1	Q8TDD1	ATP-dependent RNA helicase DDX54	DDX54	29.8557	29.9514	30.0587	29.2772	29.1441	28.8453	29.9553	29.0889	2.45437	0.0239757	-0.866404
4339	Q92888	Q92888	Rho guanine nucleotide exchange factor 1	ARHGEF1	29.3372	29.4508	29.6742	28.2668	28.5657	29.0353	29.4874	28.6226	1.61793	0.0446629	-0.86484
3936	Q8N3C0	Q8N3C0	Activating signal cointegrator 1 complex subunit 3	ASCC3	30.1042	29.9048	30.2041	29.0943	29.2698	29.264	30.0711	29.2093	2.91834	0.0192219	-0.861708
2701	Q13242	Q13242	Serine/arginine-rich splicing factor 9	SRSF9	31.6901	31.2468	31.5447	30.4113	31.0056	30.485	31.4939	30.634	1.70807	0.041727	-0.859913
3676	Q7Z6Z7	Q7Z6Z7	E3 ubiquitin-protein ligase HUWE1	HUWE1	32.114	31.8088	32.2877	31.2426	30.9856	31.4085	32.0702	31.2122	1.99994	0.0328257	-0.857924
6207	Q9Y4E8	Q9Y4E8	Ubiquitin carboxyl-terminal hydrolase 15	USP15	29.4504	29.437	29.8976	28.7871	28.5218	28.9175	29.595	28.7421	1.95441	0.0349616	-0.852859
1892	P48643	P48643	T-complex protein 1 subunit epsilon	CCT5	34.1645	34.218	34.2651	33.1329	33.4745	33.4821	34.2159	33.3631	2.70049	0.0219672	-0.852716
5801	Q9UBU9	Q9UBU9	Nuclear RNA export factor 1	NXF1	29.5103	29.5322	30.1288	28.7288	29.0099	28.8767	29.7238	28.8718	1.75704	0.0411104	-0.851927
203	O00429	O00429	Dynamin-1-like protein	DNM1L	31.7689	31.4939	31.8162	30.5785	31.2517	30.6967	31.693	30.8423	1.6771	0.0443634	-0.850698
1357	P18754	P18754	Regulator of chromosome condensation	RCC1	30.6864	30.2416	30.4984	29.4771	29.4566	29.9456	30.4755	29.6264	1.84131	0.0385668	-0.849037
1163	P10644	P10644	cAMP-dependent protein kinase type I-alpha regulatory subunit;cAMP-dependent protein kinase type I-alpha regulatory subunit, N-terminally processed	PRKAR1A	31.5593	31.3643	31.3042	30.4886	30.4514	30.7425	31.4093	30.5608	2.68097	0.0228766	-0.84842
197	O00410	O00410	Importin-5	IPO5	33.4636	33.5958	33.5456	32.4132	32.9382	32.7101	33.535	32.6872	2.24675	0.0283824	-0.8478
464	O43684	O43684	Mitotic checkpoint protein BUB3	BUB3	31.3008	30.796	31.2425	30.0811	30.6249	30.1208	31.1131	30.2756	1.6185	0.0486448	-0.837524
4562	Q96GQ7	Q96GQ7	Probable ATP-dependent RNA helicase DDX27	DDX27	30.3224	30.8096	30.3233	29.9484	29.3639	29.6335	30.4851	29.6486	1.63193	0.0483579	-0.836531
801	O95218	O95218	Zinc finger Ran-binding domain-containing protein 2	ZRANB2	29.0569	29.2468	28.826	28.3229	27.8906	28.4089	29.0432	28.2075	1.84646	0.0400283	-0.835723
5559	Q9NVU7	Q9NVU7	Protein SDA1 homolog	SDAD1	29.5249	29.5577	28.9664	28.5915	28.2773	28.6911	29.3497	28.52	1.65293	0.0482991	-0.829718
2542	Q05519	Q05519	Serine/arginine-rich splicing factor 11	SRSF11	30.5038	30.0765	30.0362	29.4167	29.659	29.0598	30.2055	29.3785	1.64428	0.0490918	-0.826998
4628	Q96KP1	Q96KP1	Exocyst complex component 2	EXOC2	29.3243	29.4135	29.3696	28.3975	28.7479	28.4822	29.3691	28.5426	2.79565	0.0238805	-0.826571
1667	P34932	P34932	Heat shock 70 kDa protein 4	HSPA4	33.687	33.4771	33.5278	32.6428	32.8927	32.68	33.564	32.7385	2.92544	0.0224125	-0.825479
2733	Q13435	Q13435	Splicing factor 3B subunit 2	SF3B2	32.7206	32.7151	32.673	31.9991	31.8954	31.7382	32.7029	31.8776	3.35993	0.019249	-0.825328
1035	P06748	P06748	Nucleophosmin	NPM1	35.571	35.503	35.1621	34.682	34.4103	34.6791	35.412	34.5905	2.21273	0.0323297	-0.821578
1542	P28072	P28072	Proteasome subunit beta type-6	PSMB6	31.892	31.3254	31.3262	30.7125	30.4905	30.8835	31.5145	30.6955	1.68747	0.0485992	-0.819019
512	O60264	O60264	SWI/SNF-related matrix-associated actin-dependent regulator of chromatin subfamily A member 5	SMARCA5	31.3876	31.604	31.5985	30.8345	30.4378	30.8667	31.53	30.713	2.20474	0.0332561	-0.817012
1523	P27348	P27348	14-3-3 protein theta	YWHAQ	33.0821	33.4616	33.6727	32.6223	32.3929	32.7526	33.4055	32.5893	1.80516	0.0445443	-0.816231
6197	Q9Y490	Q9Y490	Talin-1	TLN1	36.1988	36.4262	36.6813	35.5693	35.49	35.8091	36.4354	35.6228	2.06405	0.0373878	-0.812623
2584	Q08378	Q08378	Golgin subfamily A member 3	GOLGA3	31.4448	31.3441	31.5003	30.5677	30.4031	30.8834	31.4297	30.6181	2.26764	0.0325099	-0.81166
1840	P46060	P46060	Ran GTPase-activating protein 1	RANGAP1	32.1126	32.3937	32.5627	31.3192	31.7807	31.5351	32.3564	31.545	1.91055	0.0416741	-0.811372
1793	P42025	P42025	Beta-centractin	ACTR1B	28.5801	28.8913	28.774	27.6996	28.0942	28.0313	28.7485	27.9417	2.21395	0.0345604	-0.80677
5118	Q9H0D6	Q9H0D6	5-3 exoribonuclease 2	XRN2	30.808	31.1871	31.0314	30.2834	30.4321	29.8987	31.0088	30.2047	1.8494	0.0448787	-0.804122
5811	Q9UDY2	Q9UDY2	Tight junction protein ZO-2	TJP2	30.7494	30.7393	30.9726	29.7492	30.2099	30.0999	30.8205	30.0196	2.14237	0.0371825	-0.800814
1083	P08240	P08240	Signal recognition particle receptor subunit alpha	SRPR	32.0702	32.0758	31.7677	31.3115	30.8868	31.3149	31.9712	31.1711	1.99106	0.0412347	-0.800144
424	O43390	O43390	Heterogeneous nuclear ribonucleoprotein R	HNRNPR	32.9062	32.8844	33.0701	32.281	32.0584	32.1379	32.9536	32.1591	3.08619	0.0239393	-0.794474
6177	Q9Y3I0	Q9Y3I0	tRNA-splicing ligase RtcB homolog	RTCB	32.9234	32.6892	33.0709	31.9877	32.1309	32.1819	32.8945	32.1002	2.49739	0.0303315	-0.794337
1502	P25788	P25788	Proteasome subunit alpha type-3	PSMA3	32.278	32.0686	32.2178	31.1229	31.5635	31.5356	32.1881	31.4073	2.13268	0.0402135	-0.780798
4011	Q8NB37	Q8NB37	Parkinson disease 7 domain-containing protein 1	PDDC1	27.3379	27.1048	27.1231	26.2346	26.3505	26.6592	27.1886	26.4148	2.20307	0.0395576	-0.773816
1451	P23396	P23396	40S ribosomal protein S3	RPS3	34.7357	34.8913	34.8615	34.0429	34.1426	33.9936	34.8295	34.0597	3.54237	0.0235676	-0.76981
5749	Q9P2J5	Q9P2J5	Leucine--tRNA ligase, cytoplasmic	LARS	32.0447	31.8706	32.0056	30.9048	31.3297	31.3839	31.9736	31.2062	2.05828	0.0446234	-0.767462
6048	Q9UQ35	Q9UQ35	Serine/arginine repetitive matrix protein 2	SRRM2	32.1605	32.4826	32.6314	31.6861	31.6255	31.6667	32.4248	31.6594	2.26279	0.0395832	-0.765404
2443	Q00059	Q00059	Transcription factor A, mitochondrial	TFAM	29.6491	29.8361	29.6901	28.9279	28.8552	29.1022	29.7251	28.9618	2.92633	0.0287797	-0.763297
5527	Q9NV31	Q9NV31	U3 small nucleolar ribonucleoprotein protein IMP3	IMP3	27.7534	27.7665	28.1182	27.0861	27.1855	27.091	27.8794	27.1209	2.4448	0.037158	-0.758516
5553	Q9NVP1	Q9NVP1	ATP-dependent RNA helicase DDX18	DDX18	30.4527	30.5199	30.5865	29.7801	29.6924	29.815	30.5197	29.7625	3.85157	0.0230512	-0.757201
2917	Q14974	Q14974	Importin subunit beta-1	KPNB1	34.3469	34.4826	34.8706	33.7151	33.8438	33.8708	34.5667	33.8099	2.00265	0.0483873	-0.756805
2604	Q0VDF9	Q0VDF9	Heat shock 70 kDa protein 14	HSPA14	27.7548	27.9954	27.8043	26.8118	27.3155	27.1605	27.8515	27.0959	1.98237	0.0490309	-0.755566
6059	Q9Y224	Q9Y224	UPF0568 protein C14orf166	C14orf166	32.1158	32.3677	32.488	31.4358	31.5622	31.7069	32.3238	31.5683	2.3034	0.0403979	-0.755528
6006	Q9UNF0	Q9UNF0	Protein kinase C and casein kinase substrate in neurons protein 2	PACSIN2	30.7611	30.7553	30.6752	29.6504	30.1464	30.1364	30.7305	29.9777	1.97704	0.049777	-0.752805
4279	Q92530	Q92530	Proteasome inhibitor PI31 subunit	PSMF1	27.8996	27.8227	27.7824	26.9417	27.0457	27.2776	27.8349	27.0883	2.68324	0.0350633	-0.746541
6204	Q9Y4C8	Q9Y4C8	Probable RNA-binding protein 19	RBM19	26.8684	26.9451	27.0957	26.3983	26.197	26.1885	26.9698	26.2613	2.75081	0.0405407	-0.708442
4801	Q99816	Q99816	Tumor susceptibility gene 101 protein	TSG101	29.1834	28.8864	28.8703	28.2578	28.3857	28.2154	28.98	28.2863	2.43414	0.049747	-0.693711
2645	Q12906	Q12906	Interleukin enhancer-binding factor 3	ILF3	34.1974	34.3825	34.2875	33.6398	33.5623	33.5854	34.2891	33.5958	3.54728	0.0340435	-0.6933
1746	P38919	P38919	Eukaryotic initiation factor 4A-III;Eukaryotic initiation factor 4A-III, N-terminally processed	EIF4A3	32.424	32.1932	32.3655	31.5198	31.7553	31.6407	32.3276	31.6386	2.68158	0.0457811	-0.688981
2360	P68104;Q5VTE0	P68104;Q5VTE0	Elongation factor 1-alpha 1;Putative elongation factor 1-alpha-like 3	EEF1A1;EEF1A1P5	36.9113	36.753	36.9058	36.1067	36.161	36.2525	36.8567	36.1734	3.28086	0.0383807	-0.683275
2585	Q08379	Q08379	Golgin subfamily A member 2	GOLGA2	31.2731	31.2593	31.354	31.9303	32.1216	31.8503	31.2955	31.9674	2.84425	0.0471007	0.671912
4307	Q92626	Q92626	Peroxidasin homolog	PXDN	32.5721	32.471	32.3952	33.2316	33.2507	32.9932	32.4794	33.1585	2.65274	0.0486905	0.679078
3112	Q16795	Q16795	NADH dehydrogenase [ubiquinone] 1 alpha subcomplex subunit 9, mitochondrial	NDUFA9	30.8388	30.9812	31.0176	31.572	31.6584	31.6475	30.9459	31.626	3.43524	0.0376194	0.680074
1253	P14625;Q58FF3	P14625	Endoplasmin	HSP90B1	36.5967	36.5421	36.6876	37.4048	37.1359	37.3851	36.6088	37.3086	2.71895	0.0430872	0.699843
1246	P14314	P14314	Glucosidase 2 subunit beta	PRKCSH	34.5329	34.3973	34.6683	35.4313	35.1169	35.1882	34.5328	35.2455	2.35297	0.0474734	0.712635
4030	Q8NBQ5	Q8NBQ5	Estradiol 17-beta-dehydrogenase 11	HSD17B11	29.6965	29.8172	30.0331	30.6277	30.6783	30.4267	29.8489	30.5776	2.3662	0.0442309	0.728654
2392	P80303	P80303	Nucleobindin-2;Nesfatin-1	NUCB2	32.3239	32.4482	32.1254	32.9035	33.1516	33.0414	32.2991	33.0322	2.46295	0.0412084	0.733012
5945	Q9UKX5	Q9UKX5	Integrin alpha-11	ITGA11	28.3042	27.9818	28.4451	29.0663	29.0013	28.8793	28.2437	28.9823	2.12594	0.0484463	0.7386
4885	Q9BSJ8	Q9BSJ8	Extended synaptotagmin-1	ESYT1	33.3238	33.1975	33.0184	34.144	33.6925	33.9291	33.1799	33.9219	2.03338	0.0496871	0.741975
5369	Q9HD20	Q9HD20	Manganese-transporting ATPase 13A1	ATP13A1	31.2328	31.5619	31.5083	32.2777	32.3112	31.9401	31.4343	32.1763	2.046	0.0498371	0.741997
1429	P22307	P22307	Non-specific lipid-transfer protein	SCP2	32.3869	32.5915	32.378	33.2748	33.2232	33.1123	32.4522	33.2034	3.0509	0.0290374	0.751247
4799	Q99798	Q99798	Aconitate hydratase, mitochondrial	ACO2	32.8305	32.8001	32.7242	33.8491	33.3061	33.462	32.7849	33.5391	1.99347	0.0490024	0.754121
5207	Q9H488	Q9H488	GDP-fucose protein O-fucosyltransferase 1	POFUT1	31.74	31.791	31.9546	32.5965	32.5892	32.574	31.8285	32.5866	3.50798	0.0248186	0.758058
617	O75306	O75306	NADH dehydrogenase [ubiquinone] iron-sulfur protein 2, mitochondrial	NDUFS2	31.14	30.9768	30.7995	31.8647	31.7537	31.5933	30.9721	31.7372	2.42973	0.0363561	0.765123
4613	Q96JJ7	Q96JJ7	Protein disulfide-isomerase TMX3	TMX3	31.6329	31.5382	31.4653	32.5654	32.1428	32.2506	31.5455	32.3196	2.33032	0.0369622	0.774124
5705	Q9P0L0	Q9P0L0	Vesicle-associated membrane protein-associated protein A	VAPA	32.8997	32.9622	33.1934	33.7747	33.652	33.962	33.0184	33.7962	2.44507	0.034061	0.777827
5275	Q9H857	Q9H857	5-nucleotidase domain-containing protein 2	NT5DC2	29.0565	29.241	29.4356	29.9894	30.0629	30.0168	29.2443	30.023	2.65517	0.0299497	0.778689
1811	P42765	P42765	3-ketoacyl-CoA thiolase, mitochondrial	ACAA2	32.5438	32.1731	32.0907	33.1024	32.8967	33.1463	32.2692	33.0485	2.09344	0.04163	0.779283
3004	Q15417	Q15417	Calponin-3	CNN3	32.9953	33.3282	33.2474	33.9964	34.0584	33.862	33.1903	33.9723	2.60074	0.0303104	0.781991
3559	Q6ZVM7	Q6ZVM7	TOM1-like protein 2	TOM1L2	28.9223	28.5477	28.7996	29.7317	29.4903	29.4073	28.7565	29.5431	2.22992	0.0372356	0.786578
3359	Q5ZPR3	Q5ZPR3	CD276 antigen	CD276	28.8422	29.0782	28.7302	29.8692	29.6088	29.5448	28.8835	29.6743	2.28539	0.0354221	0.790711
2422	P84095	P84095	Rho-related GTP-binding protein RhoG	RHOG	29.8938	30.016	29.845	30.728	30.7323	30.674	29.9183	30.7115	3.89722	0.0192813	0.793178
816	O95302;Q75LS8	O95302	Peptidyl-prolyl cis-trans isomerase FKBP9	FKBP9	32.4068	32.2566	32.0254	32.9973	33.1213	32.975	32.2296	33.0312	2.58461	0.0284065	0.80158
3882	Q8IYM9	Q8IYM9	E3 ubiquitin-protein ligase TRIM22	TRIM22	26.9044	27.0715	26.803	27.4594	27.863	27.8646	26.9263	27.729	2.17097	0.0361385	0.802704
5673	Q9NZM1;REV__P24752	Q9NZM1	Myoferlin	MYOF	35.3587	35.2489	35.1501	36.2567	35.7537	36.168	35.2526	36.0595	2.07964	0.0377416	0.806899
3242	Q5JPE7;P69849	Q5JPE7;P69849	Nodal modulator 2;Nodal modulator 3	NOMO2;NOMO3	32.663	32.7093	32.8351	33.6628	33.5996	33.3688	32.7358	33.5437	2.84429	0.0249985	0.807916
2229	P61225	P61225	Ras-related protein Rap-2b	RAP2B	28.5001	29.0128	28.3413	29.3992	29.3612	29.5219	28.6181	29.4275	1.75032	0.0478875	0.809385
5646	Q9NYU2	Q9NYU2	UDP-glucose:glycoprotein glucosyltransferase 1	UGGT1	33.7732	33.7414	33.7818	34.5574	34.6206	34.5553	33.7655	34.5778	5.29397	0.0155301	0.812297
3989	Q8N766	Q8N766	ER membrane protein complex subunit 1	EMC1	31.6702	31.3698	31.8534	32.552	32.4039	32.3772	31.6311	32.4444	2.23974	0.0330383	0.813251
4515	Q96EY1	Q96EY1	DnaJ homolog subfamily A member 3, mitochondrial	DNAJA3	29.2081	29.22	29.0993	29.9691	30.0919	29.9077	29.1758	29.9896	3.59452	0.0187882	0.813773
307	O14936	O14936	Peripheral plasma membrane protein CASK	CASK	29.0123	28.6734	28.9822	29.672	29.6166	29.824	28.8893	29.7042	2.54643	0.0276657	0.814829
5700	Q9P0I2	Q9P0I2	ER membrane protein complex subunit 3	EMC3	28.5499	28.3165	28.2112	29.1088	29.1278	29.2892	28.3592	29.1753	2.67723	0.0256465	0.816068
4854	Q9BRJ2	Q9BRJ2	39S ribosomal protein L45, mitochondrial	MRPL45	28.4357	28.8179	28.5083	29.7132	29.0549	29.4434	28.5873	29.4038	1.6594	0.0498713	0.816528
2971	Q15165	Q15165	Serum paraoxonase/arylesterase 2	PON2	31.0297	30.9584	30.8782	32.0833	31.393	31.844	30.9554	31.7734	1.77456	0.0451854	0.818011
2728	Q13425	Q13425	Beta-2-syntrophin	SNTB2	30.5028	30.5094	30.3927	31.1855	31.2671	31.4276	30.4683	31.2934	3.29095	0.0193747	0.82509
1825	P43307	P43307	Translocon-associated protein subunit alpha	SSR1	30.5353	30.3505	30.1352	30.9265	31.5399	31.0311	30.3403	31.1658	1.68855	0.0475226	0.82553
1654	P33527	P33527	Multidrug resistance-associated protein 1	ABCC1	31.4102	31.4083	31.382	32.4114	31.8648	32.4042	31.4002	32.2268	1.98594	0.0376305	0.826649
2013	P51553	P51553	Isocitrate dehydrogenase [NAD] subunit gamma, mitochondrial	IDH3G	30.0449	30.8386	30.5117	31.3421	31.2967	31.2393	30.4651	31.2927	1.62894	0.049807	0.827631
4084	Q8NFQ8	Q8NFQ8	Torsin-1A-interacting protein 2	TOR1AIP2	31.0028	31.0391	30.5697	31.8869	31.6346	31.5787	30.8706	31.7001	2.01738	0.0364045	0.829524
4311	Q92643	Q92643	GPI-anchor transamidase	PIGK	28.4069	28.8052	28.6994	29.4241	29.2188	29.7581	28.6372	29.467	1.86628	0.0404239	0.829849
2159	P56199	P56199	Integrin alpha-1	ITGA1	32.9693	32.9475	32.728	33.864	33.5931	33.6839	32.8816	33.7137	2.77456	0.0235312	0.832102
3780	Q86Y82	Q86Y82	Syntaxin-12	STX12	30.4883	30.8759	30.489	31.5965	31.4984	31.2653	30.6177	31.4534	2.17165	0.0315734	0.835686
164	O00151	O00151	PDZ and LIM domain protein 1	PDLIM1	33.7851	33.9504	34.1296	34.8457	34.5851	34.9417	33.955	34.7909	2.33926	0.0283761	0.835852
2904	Q14764	Q14764	Major vault protein	MVP	34.5426	34.521	34.7256	35.2939	35.4539	35.5567	34.5964	35.4348	2.9508	0.0202317	0.838389
4765	Q99567	Q99567	Nuclear pore complex protein Nup88	NUP88	29.4108	29.4243	29.2698	29.8728	30.5765	30.1817	29.3683	30.2104	1.79908	0.0411465	0.842079
1238	P13807;P54840	P13807	Glycogen [starch] synthase, muscle	GYS1	30.1701	29.8523	29.7575	30.359	31.0148	30.9424	29.9266	30.7721	1.60015	0.0483285	0.845463
378	O15382	O15382	Branched-chain-amino-acid aminotransferase, mitochondrial	BCAT2	29.3684	29.6974	29.259	30.3421	30.2121	30.3075	29.4416	30.2872	2.45201	0.0256654	0.845664
2205	P60903	P60903	Protein S100-A10	S100A10	33.0799	33.2386	33.2953	34.0608	34.3825	33.7118	33.2046	34.0517	1.84594	0.0386346	0.847074
5650	Q9NZ01	Q9NZ01	Very-long-chain enoyl-CoA reductase	TECR	31.2484	30.8625	30.7777	31.7956	31.6884	31.9553	30.9628	31.8131	2.17855	0.0295123	0.850242
762	O94901	O94901	SUN domain-containing protein 1	SUN1	30.0185	29.5946	29.5785	30.7096	30.5006	30.5407	29.7305	30.5836	2.24786	0.0281683	0.853091
5043	Q9BZF1	Q9BZF1	Oxysterol-binding protein-related protein 8	OSBPL8	29.6131	29.791	30.104	30.5736	30.7248	30.7782	29.836	30.6922	2.26979	0.0277056	0.856177
323	O15031	O15031	Plexin-B2	PLXNB2	30.8501	30.6209	30.6601	31.4642	31.7647	31.4813	30.7104	31.5701	2.69095	0.0212954	0.859711
567	O60784	O60784	Target of Myb protein 1	TOM1	28.7551	28.2989	28.9848	29.48	29.4588	29.6829	28.6796	29.5406	1.80177	0.0383373	0.860956
4740	Q96TC7	Q96TC7	Regulator of microtubule dynamics protein 3	RMDN3	29.6164	29.3628	29.7106	30.6192	30.2137	30.4404	29.5633	30.4244	2.2723	0.0271924	0.861146
5136	Q9H0U4;Q92928;P59190	Q9H0U4	Ras-related protein Rab-1B	RAB1B	30.3228	30.3918	30.7421	31.4132	31.0334	31.6023	30.4856	31.3496	1.82155	0.0373632	0.864069
2745	Q13488	Q13488	V-type proton ATPase 116 kDa subunit a isoform 3	TCIRG1	30.9076	30.8609	30.7633	31.7974	31.6196	31.7069	30.8439	31.708	3.69011	0.0160484	0.864073
3392	Q6DD88	Q6DD88	Atlastin-3	ATL3	33.0112	32.916	33.0353	34.1332	33.6661	33.7633	32.9875	33.8542	2.38433	0.0249245	0.866645
632	O75369	O75369	Filamin-B	FLNB	35.593	35.7459	35.9058	36.6733	36.4439	36.7304	35.7482	36.6159	2.63511	0.0213123	0.867633
1504	P26006	P26006	Integrin alpha-3;Integrin alpha-3 heavy chain;Integrin alpha-3 light chain	ITGA3	31.31	30.6419	30.776	31.7497	31.8103	31.7717	30.9093	31.7772	1.8764	0.0354339	0.86787
2999	Q15392	Q15392	Delta(24)-sterol reductase	DHCR24	31.4606	31.2716	31.3027	32.346	31.9307	32.3639	31.345	32.2136	2.32195	0.0254537	0.868582
811	O95292	O95292	Vesicle-associated membrane protein-associated protein B/C	VAPB	31.3835	31.4044	31.9129	32.479	32.2828	32.5543	31.5669	32.4387	1.98632	0.0315961	0.87177
416	O43293;Q9UIK4	O43293	Death-associated protein kinase 3	DAPK3	30.225	30.5607	30.5142	31.0679	31.7496	31.0987	30.4333	31.3054	1.62249	0.0438185	0.872059
3117	Q16832;Q08345	Q16832	Discoidin domain-containing receptor 2	DDR2	28.8006	28.3392	28.6631	29.6246	29.3444	29.4589	28.601	29.476	2.27302	0.0256118	0.875012
1994	P50897	P50897	Palmitoyl-protein thioesterase 1	PPT1	29.3041	29.401	29.3035	30.0354	30.4341	30.1972	29.3362	30.2222	2.74315	0.0192433	0.886019
2727	Q13423	Q13423	NAD(P) transhydrogenase, mitochondrial	NNT	31.3876	30.9596	30.8385	32.1906	31.8098	31.8446	31.0619	31.9483	1.8977	0.0320275	0.886438
3957	Q8N4Q1	Q8N4Q1	Mitochondrial intermembrane space import and assembly protein 40	CHCHD4	28.642	27.9781	27.9089	29.0681	28.8321	29.2885	28.1763	29.0629	1.52581	0.0458094	0.886549
5158	Q9H1K1	Q9H1K1	Iron-sulfur cluster assembly enzyme ISCU, mitochondrial	ISCU	27.1352	27.406	27.7656	28.4826	28.117	28.374	27.4356	28.3246	1.8587	0.0330778	0.888971
4874	Q9BS26	Q9BS26	Endoplasmic reticulum resident protein 44	ERP44	33.0106	32.7764	33.1392	33.9869	33.7153	33.8918	32.9754	33.8647	2.58819	0.0201591	0.889267
360	O15254	O15254	Peroxisomal acyl-coenzyme A oxidase 3	ACOX3	28.9429	29.1669	28.7067	29.9027	29.7113	29.8715	28.9389	29.8285	2.44096	0.0219844	0.889631
1550	P28331	P28331	NADH-ubiquinone oxidoreductase 75 kDa subunit, mitochondrial	NDUFS1	31.7995	32.3668	32.0029	33.0418	32.838	32.9665	32.0564	32.9488	2.14455	0.0262414	0.892375
2433	P98155	P98155	Very low-density lipoprotein receptor	VLDLR	26.0988	26.4342	25.8569	27.4637	26.8125	26.8024	26.13	27.0262	1.50483	0.0454786	0.896248
6196	Q9Y487	Q9Y487	V-type proton ATPase 116 kDa subunit a isoform 2	ATP6V0A2	26.9441	26.4031	26.2734	27.5996	27.1507	27.5609	26.5402	27.4371	1.63456	0.039481	0.896827
5367	Q9HCU5	Q9HCU5	Prolactin regulatory element-binding protein	PREB	29.3634	29.0721	29.1232	30.2186	30.1114	29.9311	29.1862	30.087	2.73446	0.0182298	0.900801
2837	Q14192	Q14192	Four and a half LIM domains protein 2	FHL2	33.7901	33.7616	34.0512	34.3343	34.9689	35.0052	33.8676	34.7695	1.72375	0.0360799	0.901847
1588	P30084	P30084	Enoyl-CoA hydratase, mitochondrial	ECHS1	32.6201	32.565	32.2665	33.6584	33.3001	33.2008	32.4839	33.3864	2.15459	0.0252054	0.902579
5499	Q9NTJ5	Q9NTJ5	Phosphatidylinositide phosphatase SAC1	SACM1L	31.0428	30.7006	30.6638	31.9418	31.5417	31.6327	30.8024	31.7054	2.21024	0.0245766	0.902958
5378	Q9HDC9	Q9HDC9	Adipocyte plasma membrane-associated protein	APMAP	32.7815	32.9531	32.3419	33.5064	33.3291	33.951	32.6922	33.5955	1.5965	0.0405667	0.903325
3210	Q53H82	Q53H82	Beta-lactamase-like protein 2	LACTB2	29.8557	29.2961	29.9446	30.6113	30.6151	30.5903	29.6988	30.6056	1.95357	0.0284303	0.90678
4285	Q92542	Q92542	Nicastrin	NCSTN	28.3763	28.6093	28.6852	29.8062	29.0551	29.5457	28.5569	29.469	1.72501	0.034938	0.912082
770	O94925	O94925	Glutaminase kidney isoform, mitochondrial	GLS	32.7912	33.2873	33.1603	33.9988	34.014	33.9669	33.0796	33.9932	2.44071	0.0199252	0.913642
2978	Q15262	Q15262	Receptor-type tyrosine-protein phosphatase kappa	PTPRK	27.8937	28.1918	28.2416	28.9626	29.139	28.9667	28.1091	29.0228	2.75346	0.0179528	0.913721
350	O15173	O15173	Membrane-associated progesterone receptor component 2	PGRMC2	32.192	31.9565	31.4137	32.971	32.3965	32.9437	31.8541	32.7704	1.43549	0.0467825	0.916339
1544	P28161	P28161	Glutathione S-transferase Mu 2	GSTM2	29.5201	28.8156	29.5317	30.0953	30.4787	30.049	29.2891	30.2077	1.54927	0.0407247	0.918502
2759	Q13557;Q9UQM7	Q13557	Calcium/calmodulin-dependent protein kinase type II subunit delta	CAMK2D	32.6467	32.6934	33.0054	33.5672	33.8429	33.6917	32.7818	33.7006	2.57847	0.0186949	0.91872
5883	Q9UIJ7	Q9UIJ7	GTP:AMP phosphotransferase AK3, mitochondrial	AK3	31.9325	31.8738	31.3568	32.8789	32.3416	32.7064	31.721	32.6423	1.72192	0.0340204	0.921287
4169	Q8TED1	Q8TED1	Probable glutathione peroxidase 8	GPX8	31.2343	32.0012	31.9991	32.8887	32.3144	32.8001	31.7449	32.6677	1.38254	0.0482888	0.922864
1280	P15586	P15586	N-acetylglucosamine-6-sulfatase	GNS	31.8601	31.6421	31.791	32.604	32.679	32.7822	31.7644	32.6884	3.44159	0.0136231	0.924025
2349	P63261	P63261	Actin, cytoplasmic 2;Actin, cytoplasmic 2, N-terminally processed	ACTG1	38.4356	38.342	38.2704	39.1474	39.637	39.0363	38.3494	39.2736	2.07824	0.0250328	0.924212
2002	P51148	P51148	Ras-related protein Rab-5C	RAB5C	31.6517	31.2267	31.6775	32.4361	32.2623	32.6353	31.5186	32.4446	2.15578	0.0235613	0.925946
2526	Q04721;Q7Z3S9	Q04721	Neurogenic locus notch homolog protein 2;Notch 2 extracellular truncation;Notch 2 intracellular domain	NOTCH2	29.645	29.3231	29.7095	30.3394	30.4649	30.6641	29.5592	30.4894	2.4386	0.0192697	0.93024
4960	Q9BVK6	Q9BVK6	Transmembrane emp24 domain-containing protein 9	TMED9	30.8829	30.4674	30.7562	32.0763	31.095	31.7323	30.7022	31.6346	1.39099	0.0470141	0.932404
4035	Q8NBX0	Q8NBX0	Saccharopine dehydrogenase-like oxidoreductase	SCCPDH	30.4333	30.1492	30.2119	31.5338	30.8688	31.1985	30.2648	31.2004	1.94762	0.0264164	0.935576
1262	P14927	P14927	Cytochrome b-c1 complex subunit 7	UQCRB	30.7927	30.3922	30.2263	31.1533	31.443	31.628	30.4704	31.4081	1.90149	0.0276012	0.937698
1692	P35579;P13535;Q9Y623;P13533;P12882;Q9UKX2;REV__Q9UKV3;O94832;Q6PIF6;Q13402;Q9UKN7	P35579	Myosin-9	MYH9	38.7896	38.9513	39.0286	39.9506	39.9483	39.6909	38.9231	39.8633	2.96836	0.0158417	0.940118
2003	P51149	P51149	Ras-related protein Rab-7a	RAB7A	32.3384	32.4634	32.4194	33.3679	33.3097	33.3668	32.4071	33.3482	4.65627	0.00956479	0.941062
6250	Q9Y5K8	Q9Y5K8	V-type proton ATPase subunit D	ATP6V1D	28.484	28.5251	28.652	29.3938	29.7369	29.3555	28.5537	29.4954	2.69794	0.0166165	0.941666
5953	Q9UL25	Q9UL25	Ras-related protein Rab-21	RAB21	31.2508	31.201	31.2976	31.9503	32.3718	32.2533	31.2498	32.1918	2.73353	0.0167365	0.941994
1210	P12429	P12429	Annexin A3	ANXA3	28.2224	28.7532	28.1187	29.5386	28.9354	29.4521	28.3648	29.3087	1.59133	0.0363803	0.943935
384	O15439	O15439	Multidrug resistance-associated protein 4	ABCC4	31.5752	31.1941	30.9544	32.2994	32.0401	32.2212	31.2412	32.1869	2.06789	0.0238622	0.945664
1433	P22570	P22570	NADPH:adrenodoxin oxidoreductase, mitochondrial	FDXR	29.237	29.1077	28.7769	30.0184	29.9856	29.9588	29.0405	29.9876	2.62603	0.0169351	0.947067
1066	P07942	P07942	Laminin subunit beta-1	LAMB1	32.6551	32.7356	32.8168	33.6668	33.8665	33.5172	32.7358	33.6835	2.97987	0.015501	0.94767
3312	Q5T9L3	Q5T9L3	Protein wntless homolog	WLS	30.6051	31.2151	30.7213	31.6861	32.0097	31.6977	30.8472	31.7978	1.93997	0.0255296	0.950659
655	O75489	O75489	NADH dehydrogenase [ubiquinone] iron-sulfur protein 3, mitochondrial	NDUFS3	30.9873	30.8345	30.6071	32.0373	31.5371	31.7085	30.8097	31.761	2.17973	0.0209768	0.951341
879	O95822	O95822	Malonyl-CoA decarboxylase, mitochondrial	MLYCD	27.1738	27.0739	26.5792	28.1675	28.0774	27.4443	26.9423	27.8964	1.50816	0.0385417	0.954105
653	O75477	O75477	Erlin-1	ERLIN1	29.063	29.4415	29.3099	30.2569	30.2579	30.1884	29.2715	30.2344	2.9783	0.0148941	0.962909
1776	P40939	P40939	Trifunctional enzyme subunit alpha, mitochondrial;Long-chain enoyl-CoA hydratase;Long chain 3-hydroxyacyl-CoA dehydrogenase	HADHA	33.8661	33.8178	33.4339	34.8282	34.59	34.5971	33.7059	34.6718	2.44526	0.0175048	0.965811
788	O95159	O95159	Zinc finger protein-like 1	ZFPL1	29.3446	29.1674	29.5166	30.2981	30.376	30.2544	29.3429	30.3095	3.0817	0.013289	0.966636
963	P04040	P04040	Catalase	CAT	32.4001	32.369	32.345	33.3569	33.4548	33.2042	32.3714	33.3386	3.68918	0.0105627	0.967224
1904	P49069	P49069	Calcium signal-modulating cyclophilin ligand	CAMLG	28.3156	28.0046	27.8077	29.4522	28.5601	29.022	28.0426	29.0114	1.50824	0.0372955	0.968788
2445	Q00325	Q00325	Phosphate carrier protein, mitochondrial	SLC25A3	32.6331	32.3477	32.5896	34.0091	32.8812	33.5898	32.5235	33.4933	1.33131	0.0458962	0.969879
3681	Q7Z7H5	Q7Z7H5	Transmembrane emp24 domain-containing protein 4	TMED4	29.7299	29.4216	29.5227	30.4112	30.5223	30.66	29.5581	30.5312	2.95958	0.0140911	0.973141
6304	Q9Y6D5	Q9Y6D5	Brefeldin A-inhibited guanine nucleotide-exchange protein 2	ARFGEF2	25.7431	25.9028	26.6494	26.7585	27.4998	26.9614	26.0984	27.0732	1.28303	0.0482697	0.974763
5542	Q9NVH1	Q9NVH1	DnaJ homolog subfamily C member 11	DNAJC11	30.19	29.8652	29.6597	31.0621	30.6036	30.9885	29.905	30.8848	2.02105	0.0218222	0.979792
5698	Q9P035	Q9P035	Very-long-chain (3R)-3-hydroxyacyl-CoA dehydratase 3	HACD3	31.5544	31.5591	31.004	32.3663	32.2479	32.4609	31.3725	32.3584	2.1482	0.0194059	0.985843
1325	P17568	P17568	NADH dehydrogenase [ubiquinone] 1 beta subcomplex subunit 7	NDUFB7	30.3826	29.7531	29.3528	30.9001	30.7839	30.7671	29.8295	30.8171	1.5089	0.0354458	0.987581
4246	Q8WWX9	Q8WWX9	Selenoprotein M	SELM	29.9727	29.7721	29.9958	30.9815	30.7213	31.005	29.9135	30.9026	2.99307	0.013241	0.989113
1395	P20674	P20674	Cytochrome c oxidase subunit 5A, mitochondrial	COX5A	31.691	31.9675	31.3539	33.0748	32.0012	32.9081	31.6708	32.6614	1.23143	0.049717	0.990584
1867	P47755	P47755	F-actin-capping protein subunit alpha-2	CAPZA2	30.7123	31.2237	31.2813	31.7715	32.1976	32.2263	31.0724	32.0651	1.8839	0.0239787	0.99269
3245	Q5JRA6	Q5JRA6	Melanoma inhibitory activity protein 3	MIA3	30.5234	30.2715	30.3536	31.5516	31.4698	31.1086	30.3828	31.3767	2.51733	0.0162327	0.993815
5804	Q9UBV8	Q9UBV8	Peflin	PEF1	28.391	28.4666	28.419	29.5101	29.739	29.0096	28.4255	29.4196	1.99589	0.0212647	0.994019
3814	Q8IVL5	Q8IVL5	Prolyl 3-hydroxylase 2	LEPREL1	31.9904	32.1321	32.0537	33.0666	33.0258	33.0664	32.0587	33.0529	4.6765	0.00734247	0.994239
3476	Q6PI78	Q6PI78	Transmembrane protein 65	TMEM65	27.9471	27.7893	27.9302	29.2034	28.3852	29.0616	27.8889	28.8834	1.74288	0.0267278	0.994543
851	O95573	O95573	Long-chain-fatty-acid--CoA ligase 3	ACSL3	32.4977	32.2908	32.0298	33.4059	33.1908	33.2105	32.2728	33.2691	2.5548	0.0161083	0.996325
4083	Q8NFJ5	Q8NFJ5	Retinoic acid-induced protein 3	GPRC5A	29.5601	29.8224	28.8861	30.4794	30.0921	30.6898	29.4228	30.4204	1.41134	0.0386095	0.997601
4757	Q99519	Q99519	Sialidase-1	NEU1	29.6979	29.5614	29.975	30.6564	30.6383	30.9418	29.7447	30.7455	2.51361	0.0160335	1.00078
3900	Q8IZV5	Q8IZV5	Retinol dehydrogenase 10	RDH10	31.2495	30.8499	30.665	32.0874	31.6785	32.011	30.9215	31.9256	2.03345	0.0199282	1.00412
4131	Q8TC12;Q96NR8	Q8TC12	Retinol dehydrogenase 11	RDH11	30.5745	31.256	30.3683	31.9612	31.8939	31.3674	30.7329	31.7408	1.43204	0.0370113	1.00791
5109	Q9H078	Q9H078	Caseinolytic peptidase B protein homolog	CLPB	29.0291	29.615	29.3299	30.4195	30.7069	29.873	29.3247	30.3331	1.56072	0.0313111	1.00847
3925	Q8N2F6	Q8N2F6	Armadillo repeat-containing protein 10	ARMC10	27.3503	28.0605	28.3252	28.9373	28.8812	28.9451	27.912	28.9212	1.5877	0.0297973	1.00922
1535	P27797	P27797	Calreticulin	CALR	35.5618	35.778	35.9772	36.7151	37.081	36.5553	35.7723	36.7838	2.17047	0.0182165	1.01147
1421	P21980;O43548	P21980	Protein-glutamine gamma-glutamyltransferase 2	TGM2	33.8271	34.0471	34.4146	35.0576	35.0305	35.2366	34.0963	35.1082	2.28054	0.0169201	1.01193
4116	Q8TBA6	Q8TBA6	Golgin subfamily A member 5	GOLGA5	28.6417	28.936	29.5364	29.8953	30.2192	30.0355	29.038	30.05	1.65106	0.0280057	1.01198
2750	Q13505	Q13505	Metaxin-1	MTX1	29.8685	30.3116	29.9725	31.0173	30.642	31.5324	30.0509	31.0639	1.59795	0.0294778	1.01302
3803	Q8IV08	Q8IV08	Phospholipase D3	PLD3	31.3839	31.6616	32.1172	32.7772	32.7391	32.6892	31.7209	32.7352	2.03479	0.0195493	1.01427
3656	Q7Z4F1	Q7Z4F1	Low-density lipoprotein receptor-related protein 10	LRP10	26.486	26.6544	25.9232	27.1788	27.7068	27.2304	26.3545	27.372	1.66741	0.027412	1.01748
5505	Q9NUI1	Q9NUI1	Peroxisomal 2,4-dienoyl-CoA reductase	DECR2	28.1705	27.4467	28.317	29.2031	28.874	28.9114	27.9781	28.9961	1.61537	0.0284227	1.01803
5745	Q9P2E5	Q9P2E5	Chondroitin sulfate glucuronyltransferase	CHPF2	27.6378	27.6865	28.0846	29.0512	28.6158	28.797	27.803	28.8213	2.23569	0.0171798	1.01835
4697	Q96RD7	Q96RD7	Pannexin-1	PANX1	27.9515	28.1024	27.8175	28.8479	29.0485	29.0351	27.9571	28.9772	3.2062	0.0106227	1.02002
1545	P28288	P28288	ATP-binding cassette sub-family D member 3	ABCD3	30.7721	30.8686	30.439	31.7448	31.6522	31.7502	30.6932	31.7158	2.80064	0.0129688	1.02254
793	O95168	O95168	NADH dehydrogenase [ubiquinone] 1 beta subcomplex subunit 4	NDUFB4	29.837	29.4601	29.2873	30.7614	29.9974	30.8934	29.5281	30.5507	1.46858	0.0339823	1.02262
897	O96005	O96005	Cleft lip and palate transmembrane protein 1	CLPTM1	28.9065	29.3967	28.9485	30.4823	29.6297	30.2285	29.0839	30.1135	1.58843	0.0284026	1.02959
983	P04424	P04424	Argininosuccinate lyase	ASL	25.5822	26.6523	25.4586	26.7873	27.0268	26.9697	25.8977	26.9279	1.25353	0.0445325	1.03025
3109	Q16775	Q16775	Hydroxyacylglutathione hydrolase, mitochondrial	HAGH	29.4206	28.8253	29.1036	29.5872	30.4813	30.3722	29.1165	30.1469	1.45049	0.0340841	1.03037
4557	Q96GK7;Q6P2I3	Q96GK7;Q6P2I3	Fumarylacetoacetate hydrolase domain-containing protein 2A;Fumarylacetoacetate hydrolase domain-containing protein 2B	FAHD2A;FAHD2B	28.4917	28.4147	28.8131	29.5067	29.8051	29.5029	28.5732	29.6049	2.5484	0.014865	1.03171
269	O14672	O14672	Disintegrin and metalloproteinase domain-containing protein 10	ADAM10	31.0033	31.2395	30.8715	32.2467	31.9206	32.0465	31.0381	32.0713	2.70458	0.0131864	1.03318
5856	Q9UHI8	Q9UHI8	A disintegrin and metalloproteinase with thrombospondin motifs 1	ADAMTS1	28.3795	27.8606	27.9703	28.8989	29.1685	29.2435	28.0701	29.1036	2.26092	0.0166546	1.03349
1578	P30038	P30038	Delta-1-pyrroline-5-carboxylate dehydrogenase, mitochondrial	ALDH4A1	30.3567	29.9269	29.5938	31.3359	31.2135	30.4286	29.9591	30.9927	1.34298	0.0386148	1.03352
2817	Q14118	Q14118	Dystroglycan;Alpha-dystroglycan;Beta-dystroglycan	DAG1	30.148	29.4916	29.5994	30.9189	30.8187	30.6028	29.7463	30.7802	2.00646	0.0192594	1.03384
4819	Q9BPX6	Q9BPX6	Calcium uptake protein 1, mitochondrial	MICU1	28.1981	27.3871	27.3973	28.4367	28.8189	28.8389	27.6608	28.6982	1.5925	0.0280258	1.03735
1946	P49755	P49755	Transmembrane emp24 domain-containing protein 10	TMED10	32.6768	32.8133	31.8721	33.8095	33.1777	33.4901	32.4541	33.4924	1.40023	0.0357677	1.03835
2734	Q13438	Q13438	Protein OS-9	OS9	29.0999	28.6975	29.2289	29.9212	29.8834	30.3598	29.0088	30.0548	2.03959	0.0183234	1.04604
2	A0FGR8	A0FGR8	Extended synaptotagmin-2	ESYT2	31.0407	31.0628	30.8865	31.9369	32.2535	31.9395	30.9967	32.0433	3.0377	0.0105616	1.04666
1583	P30044	P30044	Peroxiredoxin-5, mitochondrial	PRDX5	31.2783	31.9476	32.4033	33.2536	32.9697	32.5492	31.8764	32.9242	1.27489	0.0415776	1.04776
1958	P49821	P49821	NADH dehydrogenase [ubiquinone] flavoprotein 1, mitochondrial	NDUFV1	31.0059	31.1767	30.9891	32.1727	32.2707	31.8722	31.0572	32.1052	2.84036	0.0114983	1.04797
5873	Q9UI12	Q9UI12	V-type proton ATPase subunit H	ATP6V1H	29.7717	30.0677	30.0456	31.0789	31.3964	30.5548	29.9617	31.01	1.78639	0.022395	1.04837
5000	Q9BXK5	Q9BXK5	Bcl-2-like protein 13	BCL2L13	29.4982	29.2311	28.9685	30.5289	30.3691	29.9468	29.2326	30.2816	1.97707	0.019043	1.04903
4620	Q96K37	Q96K37	Solute carrier family 35 member E1	SLC35E1	28.0021	26.9467	27.5925	28.5867	28.525	28.5846	27.5138	28.5654	1.57065	0.0278102	1.05168
4161	Q8TDW0	Q8TDW0	Volume-regulated anion channel subunit LRRC8C	LRRC8C	27.4005	28.1018	27.9014	29.1192	28.5989	28.8414	27.8012	28.8531	1.82523	0.0212249	1.05191
2967	Q15147	Q15147	1-phosphatidylinositol 4,5-bisphosphate phosphodiesterase beta-4	PLCB4	27.4015	28.2178	28.0277	29.0158	29.1895	28.6021	27.8823	28.9358	1.59963	0.0267473	1.05352
989	P04844	P04844	Dolichyl-diphosphooligosaccharide--protein glycosyltransferase subunit 2	RPN2	33.3633	33.8474	33.3941	34.7735	34.4916	34.5042	33.5349	34.5898	2.36011	0.0156374	1.05481
2250	P61916	P61916	Epididymal secretory protein E1	NPC2	30.8031	30.0256	30.5777	31.8029	31.9191	30.8498	30.4688	31.5239	1.2095	0.044908	1.05512
1302	P16435	P16435	NADPH--cytochrome P450 reductase	POR	31.5755	31.5602	31.0945	32.4479	32.5417	32.406	31.4101	32.4652	2.53382	0.0132623	1.05513
2328	P62942;P68106	P62942	Peptidyl-prolyl cis-trans isomerase FKBP1A	FKBP1A	31.9072	31.5124	32.8539	33.1232	33.2278	33.0952	32.0912	33.1487	1.24124	0.0430361	1.05754
5773	Q9UBG0	Q9UBG0	C-type mannose receptor 2	MRC2	32.1032	31.8709	31.674	33.0412	32.8351	32.9656	31.8827	32.9473	2.8198	0.011078	1.0646
2290	P62330	P62330	ADP-ribosylation factor 6	ARF6	29.6511	29.7931	29.7447	31.0153	30.2347	31.1356	29.7296	30.7952	1.69358	0.0238626	1.06555
5019	Q9BY67	Q9BY67	Cell adhesion molecule 1	CADM1	29.5716	29.8455	29.6747	30.7317	30.4862	31.085	29.6973	30.7676	2.30056	0.0155747	1.07034
7	A1L0T0	A1L0T0	Acetolactate synthase-like protein	ILVBL	30.6134	30.8872	31.2334	32.1659	31.7611	32.0215	30.9113	31.9829	2.12085	0.0167516	1.0715
4795	Q99757	Q99757	Thioredoxin, mitochondrial	TXN2	28.6966	27.9787	28.078	29.6576	29.3277	28.9843	28.2511	29.3232	1.64654	0.0245211	1.07208
2110	P54709	P54709	Sodium/potassium-transporting ATPase subunit beta-3	ATP1B3	31.3074	31.2532	30.8271	32.3687	31.7176	32.5257	31.1292	32.204	1.68208	0.0236338	1.0748
3562	Q6ZXV5	Q6ZXV5	Transmembrane and TPR repeat-containing protein 3	TMTC3	29.4192	29.2095	29.0895	30.4568	30.1659	30.3489	29.2394	30.3239	2.96764	0.00973684	1.08446
3745	Q86WA6	Q86WA6	Valacyclovir hydrolase	BPHL	27.9251	27.9396	27.6683	28.9195	29.3347	28.5336	27.8443	28.9293	1.92639	0.0182329	1.08492
4759	Q99536	Q99536	Synaptic vesicle membrane protein VAT-1 homolog	VAT1	30.8022	31.1064	31.2023	32.2443	31.7908	32.3393	31.037	32.1248	2.19618	0.0160377	1.08784
26	A6NHQ2	A6NHQ2	rRNA/tRNA 2-O-methyltransferase fibrillarin-like protein 1	FBLL1	27.9204	27.6823	27.9368	29.3296	28.2911	29.192	27.8465	28.9376	1.50272	0.0277256	1.09108
2859	Q14344;P19086;Q03113	Q14344	Guanine nucleotide-binding protein subunit alpha-13	GNA13	29.6424	29.6542	29.0851	30.3804	30.6263	30.6528	29.4606	30.5532	2.2105	0.0155779	1.09262
1744	P38606	P38606	V-type proton ATPase catalytic subunit A	ATP6V1A	31.843	31.6014	31.9532	32.7246	32.9056	33.0465	31.7992	32.8922	2.84339	0.0100047	1.09301
3507	Q6UW68	Q6UW68	Transmembrane protein 205	TMEM205	30.0165	30.1272	29.3494	30.8333	31.236	30.7145	29.831	30.9279	1.7138	0.0213068	1.0969
5298	Q9H9B4	Q9H9B4	Sideroflexin-1	SFXN1	31.5517	31.3236	31.8378	33.0188	32.216	32.7706	31.571	32.6685	1.76264	0.0199414	1.09747
2688	Q13162	Q13162	Peroxiredoxin-4	PRDX4	33.447	33.6001	33.2601	34.7419	34.3375	34.5259	33.4357	34.5351	2.70503	0.0105866	1.09935
4474	Q96D15	Q96D15	Reticulocalbin-3	RCN3	32.2433	33.2718	33.3842	33.8797	34.3479	33.9771	32.9665	34.0682	1.32243	0.0344834	1.10175
187	O00291	O00291	Huntingtin-interacting protein 1	HIP1	29.031	29.1379	29.3259	29.9439	30.6608	30.2017	29.1649	30.2688	2.08517	0.016148	1.10387
1424	P22061	P22061	Protein-L-isoaspartate(D-aspartate) O-methyltransferase	PCMT1	29.9178	30.3165	30.6971	30.9724	31.6376	31.6338	30.3105	31.4146	1.60401	0.0239604	1.10414
4158	Q8TDM6	Q8TDM6	Disks large homolog 5	DLG5	26.1117	26.3637	26.6453	27.2225	27.6079	27.605	26.3736	27.4785	2.27781	0.0144877	1.10492
5037	Q9BYX2	Q9BYX2	TBC1 domain family member 2A	TBC1D2	27.7335	27.5254	28.1612	28.8582	28.7092	29.1711	27.8067	28.9128	2.0567	0.0163813	1.10612
4287	Q92544	Q92544	Transmembrane 9 superfamily member 4	TM9SF4	30.4177	30.3001	29.6401	31.4785	30.7803	31.4327	30.1193	31.2305	1.54789	0.0250142	1.11122
6073	Q9Y276	Q9Y276	Mitochondrial chaperone BCS1	BCS1L	27.7902	27.3861	27.3589	29.3162	27.7641	28.7898	27.5117	28.6234	1.09673	0.0482404	1.11164
5600	Q9NX47	Q9NX47	E3 ubiquitin-protein ligase MARCH5	MARCH5	28.0844	27.4422	27.5304	29.0253	28.0109	29.3578	27.6857	28.798	1.15676	0.0439573	1.11234
1171	P11117	P11117	Lysosomal acid phosphatase	ACP2	29.3087	28.9709	29.0754	30.3145	29.9946	30.3863	29.1183	30.2318	2.68647	0.0105224	1.11345
1161	P10619	P10619	Lysosomal protective protein;Lysosomal protective protein 32 kDa chain;Lysosomal protective protein 20 kDa chain	CTSA	32.05	32.3504	32.662	33.6187	33.299	33.4882	32.3541	33.4686	2.29722	0.0133293	1.1145
1162	P10620	P10620	Microsomal glutathione S-transferase 1	MGST1	30.626	31.5757	31.4639	32.3755	32.3937	32.2461	31.2219	32.3384	1.67436	0.021099	1.11657
5988	Q9UM54	Q9UM54	Unconventional myosin-VI	MYO6	31.1891	30.9611	31.3796	32.0577	32.5346	32.2909	31.1766	32.2944	2.43696	0.0119786	1.11782
4445	Q96BW9	Q96BW9	Phosphatidate cytidylyltransferase, mitochondrial	TAMM41	26.3942	27.5875	27.3702	28.0682	28.4757	28.1626	27.1173	28.2355	1.35055	0.0315743	1.11821
571	O60831	O60831	PRA1 family protein 2	PRAF2	30.1842	29.3634	29.4038	30.9234	30.8549	30.5279	29.6505	30.7687	1.72178	0.0199608	1.11827
5364	Q9HCN8	Q9HCN8	Stromal cell-derived factor 2-like protein 1	SDF2L1	30.5081	30.378	29.6902	30.9932	31.5759	31.3769	30.1921	31.3153	1.66999	0.0207775	1.12321
3490	Q6QNY1	Q6QNY1	Biogenesis of lysosome-related organelles complex 1 subunit 2	BLOC1S2	26.1548	26.6088	26.1173	27.8226	27.8689	26.5732	26.2936	27.4215	1.17114	0.0415251	1.12792
6300	Q9Y6A9	Q9Y6A9	Signal peptidase complex subunit 1	SPCS1	29.3186	29.727	29.1686	30.5705	30.3725	30.6675	29.4047	30.5369	2.41614	0.0116873	1.13212
2849	Q14249	Q14249	Endonuclease G, mitochondrial	ENDOG	27.9665	27.2887	27.5511	28.6466	28.8997	28.6618	27.6021	28.736	2.21754	0.0135536	1.13393
2491	Q02218;Q9ULD0	Q02218	2-oxoglutarate dehydrogenase, mitochondrial	OGDH	32.8119	32.7773	32.4676	33.8876	33.6029	33.9707	32.6856	33.8204	2.72046	0.00939256	1.13479
1522	P27169	P27169	Serum paraoxonase/arylesterase 1	PON1	29.3686	29.3751	29.4185	30.2361	30.9307	30.4004	29.3874	30.5224	2.24489	0.0132061	1.13503
4046	Q8NCN5	Q8NCN5	Pyruvate dehydrogenase phosphatase regulatory subunit, mitochondrial	PDPR	28.8251	29.1373	29.4558	30.2424	30.547	30.0346	29.1394	30.2747	2.072	0.0156509	1.13528
4144	Q8TCZ2	Q8TCZ2	CD99 antigen-like protein 2	CD99L2	27.1211	27.8905	27.3871	28.8198	28.3784	28.6149	27.4662	28.6043	1.92941	0.0166697	1.13811
4378	Q969H8	Q969H8	Myeloid-derived growth factor	MYDGF	32.1859	33.5245	32.5226	33.9102	33.7893	33.9519	32.7443	33.8838	1.31757	0.0317133	1.13945
5697	Q9P032	Q9P032	NADH dehydrogenase [ubiquinone] 1 alpha subcomplex assembly factor 4	NDUFAF4	26.466	27.2136	27.4044	27.9886	28.2452	28.2694	27.028	28.1677	1.71803	0.0192378	1.13975
2316	P62873	P62873	Guanine nucleotide-binding protein G(I)/G(S)/G(T) subunit beta-1	GNB1	33.7065	33.2973	32.9907	34.7001	34.2358	34.4821	33.3315	34.4727	2.00576	0.0160783	1.1412
1152	P10253	P10253	Lysosomal alpha-glucosidase;76 kDa lysosomal alpha-glucosidase;70 kDa lysosomal alpha-glucosidase	GAA	30.7136	30.2969	30.4302	31.722	31.524	31.6196	30.4802	31.6219	2.96392	0.00804222	1.14165
440	O43504	O43504	Ragulator complex protein LAMTOR5	LAMTOR5	29.9978	30.7085	30.3615	31.4402	31.2606	31.795	30.3559	31.4986	1.93979	0.0162917	1.14267
5029	Q9BYI3;Q8IXS8	Q9BYI3	Hyccin	FAM126A	25.1874	26.8038	26.3505	27.5782	27.0597	27.1319	26.1139	27.2566	1.05711	0.0491215	1.14271
2148	P55795	P55795	Heterogeneous nuclear ribonucleoprotein H2	HNRNPH2	30.2942	30.4855	30.1734	30.7601	31.7541	31.8704	30.3177	31.4616	1.45939	0.0259339	1.14385
2692	Q13190	Q13190	Syntaxin-5	STX5	29.393	30.0887	28.9215	30.655	30.787	30.401	29.4677	30.6143	1.48613	0.0249955	1.14659
493	O43852	O43852	Calumenin	CALU	35.515	35.7168	35.4914	36.5276	36.926	36.71	35.5744	36.7212	2.97074	0.00797861	1.14679
4420	Q96AQ6	Q96AQ6	Pre-B-cell leukemia transcription factor-interacting protein 1	PBXIP1	30.3126	30.5241	30.3413	31.9636	31.0724	31.5863	30.3927	31.5408	1.90013	0.0167063	1.14812
3421	Q6NUK1	Q6NUK1	Calcium-binding mitochondrial carrier protein SCaMC-1	SLC25A24	31.2764	30.2621	30.31	31.9599	31.4098	31.9236	30.6162	31.7644	1.42452	0.0271535	1.14822
2319	P62879	P62879	Guanine nucleotide-binding protein G(I)/G(S)/G(T) subunit beta-2	GNB2	31.8057	32.0389	32.0742	33.2493	32.5245	33.5911	31.9729	33.1216	1.6151	0.02096	1.1487
2404	P82909	P82909	28S ribosomal protein S36, mitochondrial	MRPS36	29.4954	30.1101	28.6038	30.8942	30.146	30.6211	29.4031	30.5538	1.10681	0.0444431	1.15069
2975	Q15208;Q9Y2H1	Q15208	Serine/threonine-protein kinase 38	STK38	27.4402	27.8316	27.3966	28.3164	28.9747	28.8432	27.5561	28.7114	2.0416	0.0155757	1.15532
4835	Q9BQA9	Q9BQA9	Uncharacterized protein C17orf62	C17orf62	27.9139	27.9807	28.1325	29.4916	28.6985	29.3164	28.009	29.1688	2.01706	0.0155598	1.15981
2279	P62273	P62273	40S ribosomal protein S29	RPS29	32.4501	31.7812	32.307	33.6233	33.1233	33.28	32.1794	33.3422	2.00757	0.0156225	1.16278
3733	Q86VR2	Q86VR2	Protein FAM134C	FAM134C	27.06	27.4117	27.4253	28.1722	28.7664	28.45	27.299	28.4629	2.29152	0.0117532	1.16388
1041	P07099	P07099	Epoxide hydrolase 1	EPHX1	32.2913	32.4328	32.1539	33.6411	33.0518	33.6791	32.2927	33.4573	2.22485	0.0126492	1.16467
2016	P51572	P51572	B-cell receptor-associated protein 31	BCAP31	32.5052	32.6608	32.3389	33.3834	33.9761	33.6445	32.5016	33.668	2.40542	0.0108391	1.16642
3437	Q6NZI2	Q6NZI2	Polymerase I and transcript release factor	PTRF	35.0608	34.772	34.7489	36.1308	36.0071	35.9637	34.8605	36.0339	3.32628	0.00610076	1.17333
1237	P13804	P13804	Electron transfer flavoprotein subunit alpha, mitochondrial	ETFA	32.2642	32.779	32.5799	33.8974	33.6769	33.5694	32.5411	33.7146	2.55962	0.00941516	1.17352
1022	P06396;REV__Q6TDU7	P06396	Gelsolin	GSN	33.7993	33.8577	34.2587	35.2279	35.0466	35.1652	33.9719	35.1466	2.80105	0.00806349	1.17465
268	O14662	O14662	Syntaxin-16	STX16	28.6337	27.6179	27.2857	28.7872	29.2209	29.0535	27.8458	29.0205	1.29641	0.0303526	1.17474
3686	Q7Z7M9	Q7Z7M9	Polypeptide N-acetylgalactosaminyltransferase 5	GALNT5	29.5658	29.1761	28.1764	30.1797	29.8017	30.4682	28.9728	30.1499	1.21147	0.0354695	1.17711
1394	P20645	P20645	Cation-dependent mannose-6-phosphate receptor	M6PR	29.5064	29.7065	29.2042	31.1288	30.0238	30.7982	29.4724	30.6503	1.51794	0.0225058	1.17792
1574	P29590	P29590	Protein PML	PML	31.1163	31.1393	31.5857	33.11	31.8963	32.3691	31.2804	32.4585	1.42469	0.0253195	1.17806
5262	Q9H7D0	Q9H7D0	Dedicator of cytokinesis protein 5	DOCK5	24.7307	25.7655	25.9108	26.6239	26.5792	26.7445	25.469	26.6492	1.46152	0.0243119	1.18018
1715	P36543;Q96A05	P36543	V-type proton ATPase subunit E 1	ATP6V1E1	30.5061	30.9066	32.0099	32.4522	32.3506	32.1614	31.1408	32.3214	1.21216	0.0354409	1.18055
694	O75787	O75787	Renin receptor	ATP6AP2	28.6875	28.4667	28.1894	29.576	29.5941	29.7171	28.4479	29.629	2.84384	0.00794587	1.18116
932	P01023	P01023	Alpha-2-macroglobulin	A2M	26.2156	27.2353	25.7308	27.1256	27.8908	27.7114	26.3939	27.5759	1.11182	0.0416036	1.18204
4842	Q9BQE5	Q9BQE5	Apolipoprotein L2	APOL2	31.3541	30.5385	30.5265	32.7448	32.1357	31.0996	30.8064	31.9933	1.00743	0.049899	1.18698
1075	P08133	P08133	Annexin A6	ANXA6	35.3789	35.0373	34.9785	36.7035	35.683	36.5694	35.1316	36.3186	1.58582	0.0199577	1.18707
4224	Q8WVC6	Q8WVC6	Dephospho-CoA kinase domain-containing protein	DCAKD	28.8238	28.2148	28.2742	29.6663	29.1415	30.0683	28.4376	29.6254	1.63816	0.01934	1.18773
2007	P51178	P51178	1-phosphatidylinositol 4,5-bisphosphate phosphodiesterase delta-1	PLCD1	25.4345	26.5267	26.2613	27.5426	27.0613	27.1967	26.0742	27.2668	1.53379	0.0212898	1.19268
2122	P55011;Q13621	P55011	Solute carrier family 12 member 2	SLC12A2	27.28	26.946	27.4983	28.9537	27.5682	28.7899	27.2415	28.4373	1.20681	0.0343686	1.19583
210	O00469	O00469	Procollagen-lysine,2-oxoglutarate 5-dioxygenase 2	PLOD2	34.0318	34.2739	34.1878	35.4007	35.3489	35.3363	34.1645	35.362	4.08019	0.00365385	1.19751
6285	Q9Y639	Q9Y639	Neuroplastin	NPTN	31.0223	30.7417	30.5253	32.2591	31.654	31.9691	30.7631	31.9607	2.21292	0.0114777	1.1976
996	P05067	P05067	Amyloid beta A4 protein;N-APP;Soluble APP-alpha;Soluble APP-beta;C99;Beta-amyloid protein 42;Beta-amyloid protein 40;C83;P3(42);P3(40);C80;Gamma-secretase C-terminal fragment 59;Gamma-secretase C-terminal fragment 57;Gamma-secretase C-terminal fragment 50;C31	APP	30.0095	30.0235	29.6177	30.9663	31.3394	30.9503	29.8836	31.0853	2.547	0.00864743	1.20176
1026	P06576	P06576	ATP synthase subunit beta, mitochondrial	ATP5B	34.972	35.1056	35.0572	36.4082	36.1458	36.1869	35.0449	36.2469	3.73393	0.0045	1.20201
2501	Q02809	Q02809	Procollagen-lysine,2-oxoglutarate 5-dioxygenase 1	PLOD1	33.9903	34.1026	34.3055	35.1952	35.4554	35.3582	34.1328	35.3363	3.26274	0.005	1.20347
6046	Q9UQ03	Q9UQ03	Coronin-2B	CORO2B	28.9795	29.3178	28.9279	30.05	30.2579	30.5348	29.0751	30.2809	2.53318	0.00866918	1.20584
1318	P17301	P17301	Integrin alpha-2	ITGA2	33.6016	33.3585	33.2688	34.6737	34.6981	34.4756	33.4096	34.6158	3.23316	0.00496051	1.20619
3865	Q8IY17;Q6ZV29	Q8IY17	Neuropathy target esterase	PNPLA6	30.012	30.1552	30.143	31.4269	31.4147	31.0931	30.1034	31.3116	3.28255	0.00508914	1.20817
2927	Q15005	Q15005	Signal peptidase complex subunit 2	SPCS2	31.068	31.3458	30.9523	32.3851	32.4077	32.1996	31.1221	32.3308	3.07646	0.00617143	1.20876
4382	Q969N2	Q969N2	GPI transamidase component PIG-T	PIGT	29.1144	29.5864	28.9674	30.7889	30.278	30.2454	29.2227	30.4374	2.04204	0.0132	1.21472
3510	Q6UWJ1	Q6UWJ1	Transmembrane and coiled-coil domain-containing protein 3	TMCO3	26.1385	26.0101	26.6838	28.1084	26.6487	27.7232	26.2774	27.4934	1.18327	0.0345838	1.216
6092	Q9Y2G5	Q9Y2G5	GDP-fucose protein O-fucosyltransferase 2	POFUT2	31.5081	31.3556	31.5378	32.3531	33.0057	32.6926	31.4672	32.6838	2.45913	0.00894293	1.21663
6208	Q9Y4F1	Q9Y4F1	FERM, RhoGEF and pleckstrin domain-containing protein 1	FARP1	31.6129	32.1339	31.8224	32.9517	33.1495	33.1214	31.8564	33.0742	2.7605	0.00707989	1.21781
1650	P33121;Q9UKU0	P33121	Long-chain-fatty-acid--CoA ligase 1	ACSL1	29.3161	29.0684	29.565	30.2105	30.9151	30.4776	29.3165	30.5344	2.0827	0.0125618	1.21788
2306	P62820	P62820	Ras-related protein Rab-1A	RAB1A	33.0735	32.5586	32.1096	33.698	33.9422	33.7591	32.5806	33.7998	1.87513	0.0156076	1.21918
1597	P30405	P30405	Peptidyl-prolyl cis-trans isomerase F, mitochondrial	PPIF	31.218	30.8317	30.8238	31.2218	32.7007	32.6143	30.9578	32.1789	1.15642	0.036104	1.22109
3973	Q8N5M1	Q8N5M1	ATP synthase mitochondrial F1 complex assembly factor 2	ATPAF2	25.7433	25.2652	26.0316	27.3008	26.3689	27.0507	25.68	26.9068	1.57843	0.0192975	1.22676
4138	Q8TCJ2	Q8TCJ2	Dolichyl-diphosphooligosaccharide--protein glycosyltransferase subunit STT3B	STT3B	30.5516	30.8821	30.4358	31.9131	31.5396	32.098	30.6232	31.8503	2.3555	0.00967895	1.22708
3638	Q7Z3C6	Q7Z3C6	Autophagy-related protein 9A	ATG9A	25.8298	26.5503	25.8912	27.2372	27.3247	27.3927	26.0904	27.3182	2.19337	0.0111027	1.22774
3206	Q53GQ0	Q53GQ0	Very-long-chain 3-oxoacyl-CoA reductase	HSD17B12	31.9632	31.3508	31.1884	32.9217	32.6517	32.6258	31.5008	32.7331	2.07825	0.0120556	1.23227
1513	P26572	P26572	Alpha-1,3-mannosyl-glycoprotein 2-beta-N-acetylglucosaminyltransferase	MGAT1	30.3981	30.3303	29.8576	31.3146	31.3159	31.6542	30.1953	31.4282	2.4215	0.00897634	1.23293
3106	Q16762	Q16762	Thiosulfate sulfurtransferase	TST	30.7961	30.5743	31.0555	32.4449	31.4558	32.2254	30.8087	32.042	1.69307	0.0169804	1.23338
4575	Q96HE7	Q96HE7	ERO1-like protein alpha	ERO1L	31.4253	32.0046	31.9548	33.1209	32.9057	33.0637	31.7949	33.0301	2.48744	0.00837018	1.23516
162	O00142	O00142	Thymidine kinase 2, mitochondrial	TK2	26.9352	26.3039	25.4608	27.8043	27.3324	27.2712	26.2333	27.4693	1.26338	0.0285856	1.23602
2091	P53680	P53680	AP-2 complex subunit sigma	AP2S1	29.5457	29.3081	29.2111	29.9916	30.9024	30.8807	29.355	30.5915	1.76039	0.0161581	1.23655
706	O75880	O75880	Protein SCO1 homolog, mitochondrial	SCO1	29.486	29.0289	29.4668	30.6342	30.3388	30.7205	29.3272	30.5645	2.55245	0.00803162	1.23728
1341	P18031	P18031	Tyrosine-protein phosphatase non-receptor type 1	PTPN1	31.7213	31.8841	31.9786	33.3005	32.913	33.0905	31.8613	33.1013	3.10944	0.00508091	1.24002
5871	Q9UI09	Q9UI09	NADH dehydrogenase [ubiquinone] 1 alpha subcomplex subunit 12	NDUFA12	28.6369	28.087	28.1064	29.7232	29.3068	29.5204	28.2768	29.5168	2.33662	0.00942651	1.24006
1124	P09622	P09622	Dihydrolipoyl dehydrogenase, mitochondrial	DLD	32.4439	32.5114	32.7415	33.8588	34.0698	33.4903	32.5656	33.8063	2.53128	0.00796863	1.24073
5189	Q9H330	Q9H330	Transmembrane protein 245	TMEM245	28.3195	27.9932	27.0924	29.16	28.2396	29.7322	27.8017	29.0439	1.02517	0.0445739	1.24223
2612	Q10567	Q10567	AP-1 complex subunit beta-1	AP1B1	30.0783	30.0363	30.3738	31.6314	31.4013	31.1831	30.1628	31.4053	2.75464	0.00670621	1.24249
4912	Q9BTU6	Q9BTU6	Phosphatidylinositol 4-kinase type 2-alpha	PI4K2A	29.1692	29.562	29.4154	30.9424	30.1323	30.8024	29.3822	30.6257	1.97298	0.0131593	1.24352
1000	P05120	P05120	Plasminogen activator inhibitor 2	SERPINB2	28.8221	28.3503	28.6568	29.798	29.6465	30.1332	28.6098	29.8592	2.47968	0.00832166	1.24946
5520	Q9NUQ7	Q9NUQ7	Ufm1-specific protease 2	UFSP2	28.888	29.0153	29.1094	30.6035	30.4174	29.7547	29.0042	30.2585	2.03938	0.0119052	1.25431
4070	Q8NEW0	Q8NEW0	Zinc transporter 7	SLC30A7	28.8331	29.0771	29.1442	30.6525	30.0032	30.1661	29.0181	30.2739	2.35545	0.00898753	1.25579
2989	Q15345	Q15345	Leucine-rich repeat-containing protein 41	LRRC41	25.9806	25.803	25.17	26.7654	26.8448	27.1115	25.6512	26.9072	2.03049	0.0118541	1.25602
3188	Q4L180	Q4L180	Filamin A-interacting protein 1-like	FILIP1L	30.071	30.8844	30.7506	31.5385	32.2331	31.708	30.5687	31.8265	1.73492	0.0159741	1.25788
3039	Q15738	Q15738	Sterol-4-alpha-carboxylate 3-dehydrogenase, decarboxylating	NSDHL	30.1408	30.0616	29.7067	31.4591	30.9461	31.2841	29.9697	31.2298	2.47923	0.00790464	1.26005
2469	Q01459	Q01459	Di-N-acetylchitobiase	CTBS	27.1793	27.4301	27.0556	27.9898	28.4631	28.9951	27.2217	28.4827	1.81409	0.015528	1.26101
3287	Q5T0D9	Q5T0D9	Tumor protein p63-regulated gene 1-like protein	TPRG1L	26.9589	27.4225	27.4834	28.2219	28.4872	28.9458	27.2883	28.5516	2.0324	0.0116746	1.26337
1519	P26885	P26885	Peptidyl-prolyl cis-trans isomerase FKBP2	FKBP2	31.5978	31.6356	31.769	32.9953	32.3837	33.4293	31.6675	32.9361	1.83628	0.0149087	1.26861
4863	Q9BRR6	Q9BRR6	ADP-dependent glucokinase	ADPGK	30.7917	30.6836	30.9178	32.2052	31.6253	32.3762	30.7977	32.0689	2.23371	0.00969048	1.27118
2168	P56589	P56589	Peroxisomal biogenesis factor 3	PEX3	26.1275	27.9008	27.9155	28.8053	28.3661	28.589	27.3146	28.5868	0.982482	0.0468103	1.27219
5547	Q9NVJ2	Q9NVJ2	ADP-ribosylation factor-like protein 8B	ARL8B	31.5189	31.0911	31.2434	32.5085	32.3826	32.7914	31.2845	32.5608	2.73536	0.00639169	1.27635
4439	Q96BM9	Q96BM9	ADP-ribosylation factor-like protein 8A	ARL8A	27.9739	28.4252	28.3452	29.6357	29.2044	29.7385	28.2481	29.5262	2.39841	0.00820779	1.27812
3934	Q8N357	Q8N357	Solute carrier family 35 member F6	SLC35F6	29.3114	29.5537	28.9234	30.6207	30.1334	30.8703	29.2628	30.5415	1.9677	0.0119915	1.27862
1662	P34059	P34059	N-acetylgalactosamine-6-sulfatase	GALNS	29.4195	29.1114	29.4123	30.7624	30.5565	30.4761	29.3144	30.5983	3.19644	0.00465942	1.28395
5613	Q9NXG6	Q9NXG6	Transmembrane prolyl 4-hydroxylase	P4HTM	28.862	28.2961	28.4901	29.2555	30.2632	29.9847	28.5494	29.8345	1.69777	0.0160186	1.28503
4544	Q96G23	Q96G23	Ceramide synthase 2	CERS2	30.4646	29.3333	29.9507	31.2418	30.9497	31.4226	29.9162	31.2047	1.65479	0.0163066	1.28848
2899	Q14699;Q52LD8	Q14699	Raftlin	RFTN1	31.9465	31.3827	31.519	33.1279	32.2465	33.3412	31.6161	32.9052	1.57692	0.0172232	1.28914
3119	Q16850	Q16850	Lanosterol 14-alpha demethylase	CYP51A1	30.4098	29.7059	29.9567	31.1948	31.6242	31.125	30.0242	31.3147	2.1236	0.010291	1.29054
1362	P19022;P55283	P19022	Cadherin-2	CDH2	30.42	29.4188	29.3837	31.3879	30.6965	31.0443	29.7408	31.0429	1.52568	0.0180069	1.30205
340	O15121	O15121	Sphingolipid delta(4)-desaturase DES1	DEGS1	28.8861	30.1819	29.6158	30.7853	30.5725	31.2357	29.5612	30.8645	1.43318	0.0200098	1.30329
2502	Q02818	Q02818	Nucleobindin-1	NUCB1	32.7237	32.8538	32.6359	33.941	34.356	33.8581	32.7378	34.0517	2.85533	0.00472241	1.31387
4653	Q96MW5	Q96MW5	Conserved oligomeric Golgi complex subunit 8	COG8	25.7702	26.1595	25.685	27.2306	27.2939	27.0373	25.8715	27.1872	2.87094	0.00477027	1.3157
5759	Q9P2W9	Q9P2W9	Syntaxin-18	STX18	28.9594	28.5504	28.1459	29.5866	29.8853	30.1353	28.5519	29.8691	2.01431	0.0105508	1.31718
2850	Q14254	Q14254	Flotillin-2	FLOT2	31.107	31.9387	31.5829	32.9185	32.835	32.8344	31.5429	32.8626	2.25658	0.00838095	1.31975
2625	Q12797	Q12797	Aspartyl/asparaginyl beta-hydroxylase	ASPH	33.0084	33.2466	33.0669	34.5246	34.2772	34.481	33.1073	34.4276	3.64376	0.00317419	1.32029
2427	P84243	P84243	Histone H3.3	H3F3A	30.5593	29.5345	29.8267	31.8871	31.2865	30.7124	29.9735	31.2953	1.35495	0.021629	1.32185
4093	Q8NHP8	Q8NHP8	Putative phospholipase B-like 2;Putative phospholipase B-like 2 32 kDa form;Putative phospholipase B-like 2 45 kDa form	PLBD2	30.9749	30.6415	30.9461	32.2279	32.13	32.1703	30.8542	32.1761	3.55494	0.00310737	1.32187
2103	P54289	P54289	Voltage-dependent calcium channel subunit alpha-2/delta-1;Voltage-dependent calcium channel subunit alpha-2-1;Voltage-dependent calcium channel subunit delta-1	CACNA2D1	30.7545	30.73	30.4056	31.5686	32.1807	32.1137	30.63	31.9544	2.38687	0.0073224	1.32433
850	O95571	O95571	Persulfide dioxygenase ETHE1, mitochondrial	ETHE1	32.1465	32.0845	31.8671	33.6875	33.0456	33.3456	32.0327	33.3596	2.54117	0.00646559	1.32686
5532	Q9NV96;Q3MIR4	Q9NV96	Cell cycle control protein 50A	TMEM30A	29.1977	28.7662	29.0423	30.685	29.4635	30.8394	29.0021	30.3293	1.36801	0.0208379	1.32724
6149	Q9Y3A6	Q9Y3A6	Transmembrane emp24 domain-containing protein 5	TMED5	29.6283	29.7831	29.5329	31.1561	30.7459	31.0266	29.6481	30.9762	3.14623	0.00417326	1.32812
965	P04062	P04062	Glucosylceramidase	GBA	30.7055	31.0716	30.8254	32.1201	32.4632	32.0143	30.8675	32.1992	2.81342	0.00477834	1.33169
2092	P53701	P53701	Cytochrome c-type heme lyase	HCCS	29.8035	29.3786	30.1159	31.6824	30.3528	31.2637	29.766	31.0996	1.39181	0.0199444	1.33362
4097	Q8NI22	Q8NI22	Multiple coagulation factor deficiency protein 2	MCFD2	32.164	32.7147	32.6802	33.5343	34.4801	33.5489	32.5196	33.8544	1.6841	0.0155607	1.3348
707	O75882	O75882	Attractin	ATRN	28.7557	28.2076	28.2497	29.8463	30.2072	29.1643	28.4043	29.7392	1.71249	0.0151945	1.33495
3724	Q86UY8	Q86UY8	5-nucleotidase domain-containing protein 3	NT5DC3	29.1096	29.5257	28.1773	30.3601	30.063	30.3995	28.9376	30.2742	1.49929	0.0179215	1.33666
1472	P24385	P24385	G1/S-specific cyclin-D1	CCND1	27.0883	28.0962	29.1247	29.2074	29.6102	29.511	28.1031	29.4429	1.04868	0.0369867	1.3398
4802	Q99829	Q99829	Copine-1	CPNE1	31.065	31.1521	31.2335	32.6995	32.324	32.4505	31.1502	32.4913	3.43039	0.00308142	1.34118
2765	Q13586	Q13586	Stromal interaction molecule 1	STIM1	30.7069	30.3669	30.3458	32.0949	31.3964	31.9587	30.4732	31.8167	2.27706	0.00801074	1.34345
1614	P30825	P30825	High affinity cationic amino acid transporter 1	SLC7A1	27.7537	26.6143	28.1884	28.9134	28.715	28.9618	27.5188	28.8634	1.32406	0.0220016	1.34461
1466	P23634	P23634	Plasma membrane calcium-transporting ATPase 4	ATP2B4	33.1318	32.9187	32.4648	34.4462	33.6674	34.438	32.8384	34.1839	1.84412	0.0120043	1.34546
308	O14949	O14949	Cytochrome b-c1 complex subunit 8	UQCRQ	29.9211	30.5651	29.1904	31.2726	31.1551	31.2862	29.8922	31.238	1.55238	0.0166913	1.3458
2986	Q15293	Q15293	Reticulocalbin-1	RCN1	34.3699	34.5102	34.5076	35.4832	36.2315	35.7249	34.4626	35.8132	2.40952	0.0067157	1.35065
4703	Q96RQ1	Q96RQ1	Endoplasmic reticulum-Golgi intermediate compartment protein 2	ERGIC2	28.736	28.4744	28.2489	29.879	29.555	30.0825	28.4864	29.8388	2.53713	0.00604539	1.35242
3525	Q6WCQ1	Q6WCQ1	Myosin phosphatase Rho-interacting protein	MPRIP	32.2068	32.52	32.5814	33.6945	34.0462	33.6383	32.436	33.793	2.85049	0.00478863	1.35694
1316	P17252;P05771;P05129	P17252	Protein kinase C alpha type	PRKCA	31.0394	30.5884	30.6542	32.2427	32.0696	32.0434	30.7607	32.1186	3.04028	0.0040381	1.35788
1820	P43121	P43121	Cell surface glycoprotein MUC18	MCAM	30.0431	30.3302	30.5265	31.812	31.7828	31.379	30.2999	31.6579	2.62547	0.00501597	1.35799
3118	Q16836	Q16836	Hydroxyacyl-coenzyme A dehydrogenase, mitochondrial	HADH	29.6711	30.1409	30.0706	31.5965	31.3578	31.0129	29.9609	31.3224	2.43286	0.00658686	1.36153
3085	Q16585	Q16585	Beta-sarcoglycan	SGCB	27.6929	27.6802	27.597	29.5424	28.3372	29.2055	27.6567	29.0284	1.72157	0.0133834	1.37165
6323	Q9Y6M9	Q9Y6M9	NADH dehydrogenase [ubiquinone] 1 beta subcomplex subunit 9	NDUFB9	29.515	29.462	29.3381	31.1566	29.8114	31.4695	29.4384	30.8125	1.26108	0.0235794	1.3741
2783	Q13641	Q13641	Trophoblast glycoprotein	TPBG	30.2367	30.054	30.5709	31.4487	31.8788	31.6568	30.2872	31.6615	2.66378	0.00474622	1.37427
1970	P50148	P50148	Guanine nucleotide-binding protein G(q) subunit alpha	GNAQ	29.0812	28.9575	28.8576	30.6361	29.758	30.6256	28.9654	30.3399	2.00236	0.00963314	1.37445
3258	Q5JWF2;P63092;P38405	Q5JWF2;P63092	Guanine nucleotide-binding protein G(s) subunit alpha isoforms XLas;Guanine nucleotide-binding protein G(s) subunit alpha isoforms short	GNAS	30.9749	30.825	30.7444	32.1338	32.1342	32.4074	30.8481	32.2251	3.57829	0.00287156	1.37702
6093	Q9Y2G8	Q9Y2G8	DnaJ homolog subfamily C member 16	DNAJC16	26.9484	26.8484	28.2062	28.804	28.5518	28.7859	27.3343	28.7139	1.44297	0.0180052	1.37957
1529	P27658	P27658	Collagen alpha-1(VIII) chain;Vastatin	COL8A1	28.1333	27.9197	28.516	30.3095	28.5193	29.889	28.1897	29.5726	1.14517	0.0283079	1.38293
5621	Q9NXU5	Q9NXU5	ADP-ribosylation factor-like protein 15	ARL15	26.8298	25.5182	25.3579	26.9884	27.824	27.044	25.902	27.2854	1.20702	0.0252392	1.38346
5001	Q9BXP2	Q9BXP2	Solute carrier family 12 member 9	SLC12A9	26.7704	27.1074	27.303	28.7173	28.446	28.1708	27.0603	28.4447	2.47581	0.00612883	1.38442
3100	Q16706	Q16706	Alpha-mannosidase 2	MAN2A1	31.1892	30.8391	30.3667	32.3634	31.8558	32.3592	30.7983	32.1928	2.05608	0.00860759	1.39444
5669	Q9NZJ7	Q9NZJ7	Mitochondrial carrier homolog 1	MTCH1	30.4606	30.1947	29.2658	31.6077	31.2356	31.2661	29.9737	31.3698	1.66638	0.0135825	1.39609
564	O60762	O60762	Dolichol-phosphate mannosyltransferase subunit 1	DPM1	30.2127	29.922	30.415	31.53	31.7515	31.4585	30.1832	31.58	2.94101	0.00366089	1.39681
2493	Q02252	Q02252	Methylmalonate-semialdehyde dehydrogenase [acylating], mitochondrial	ALDH6A1	29.1213	29.7421	29.4597	30.8963	30.9165	30.7016	29.441	30.8381	2.72147	0.00479715	1.3971
1564	P29279	P29279	Connective tissue growth factor	CTGF	30.1278	30.5041	30.1832	31.6803	31.6925	31.6379	30.2717	31.6702	3.53089	0.00295283	1.39856
6315	Q9Y6I9	Q9Y6I9	Testis-expressed sequence 264 protein	TEX264	25.8923	27.4983	27.6037	28.0873	28.438	28.6708	26.9981	28.3987	1.13738	0.0281314	1.40062
2301	P62736	P62736	Actin, aortic smooth muscle	ACTA2	35.9772	36.235	36.3075	37.7507	37.4764	37.4991	36.1732	37.5754	3.33529	0.00328731	1.40218
1117	P09493	P09493	Tropomyosin alpha-1 chain	TPM1	34.3678	34.6962	34.6791	36.0119	35.9858	35.952	34.581	35.9832	3.69049	0.00290355	1.4022
858	O95674	O95674	Phosphatidate cytidylyltransferase 2	CDS2	26.3137	27.7788	27.236	28.8265	27.8845	28.8431	27.1095	28.5181	1.24278	0.023338	1.4086
978	P04216	P04216	Thy-1 membrane glycoprotein	THY1	33.9899	32.7819	33.6908	34.9727	35.0664	34.6508	33.4875	34.8966	1.66803	0.0133563	1.40909
3406	Q6IAN0	Q6IAN0	Dehydrogenase/reductase SDR family member 7B	DHRS7B	27.5374	27.8507	27.8397	29.2054	29.2021	29.0547	27.7426	29.1541	3.61106	0.00286717	1.4115
5802	Q9UBV2	Q9UBV2	Protein sel-1 homolog 1	SEL1L	29.6562	29.6519	29.6538	30.8071	30.9051	31.4926	29.654	31.0683	2.5655	0.0048109	1.4143
2355	P67812;P0C7V7	P67812	Signal peptidase complex catalytic subunit SEC11A	SEC11A	30.6116	30.8874	30.7556	32.1897	31.736	32.5723	30.7515	32.166	2.28982	0.00682184	1.41445
208	O00462	O00462	Beta-mannosidase	MANBA	26.0716	25.6521	27.3947	27.7251	27.8293	27.8097	26.3728	27.788	1.26243	0.0218384	1.41526
5541	Q9NVH0	Q9NVH0	Exonuclease 3-5 domain-containing protein 2	EXD2	27.2488	26.6732	25.6523	28.3106	27.3116	28.2073	26.5247	27.9432	1.1816	0.0251866	1.41845
5966	Q9ULF5	Q9ULF5	Zinc transporter ZIP10	SLC39A10	27.5703	28.0127	27.4488	28.3407	29.8887	29.0592	27.6773	29.0962	1.38248	0.0183077	1.41891
3682	Q7Z7H8	Q7Z7H8	39S ribosomal protein L10, mitochondrial	MRPL10	27.5748	27.3054	27.6917	29.241	29.0172	28.5711	27.524	28.9431	2.47147	0.00504013	1.41914
241	O00767	O00767	Acyl-CoA desaturase	SCD	26.4633	25.0155	27.309	27.5841	27.8904	27.5712	26.2626	27.6819	0.981611	0.0383499	1.41928
382	O15427	O15427	Monocarboxylate transporter 4	SLC16A3	31.6486	32.2237	31.1447	33.3672	31.8295	34.0789	31.6723	33.0919	0.903155	0.0466	1.41956
5598	Q9NX40	Q9NX40	OCIA domain-containing protein 1	OCIAD1	31.1287	30.4535	30.7954	32.7278	31.6297	32.2872	30.7925	32.2149	1.72055	0.0121941	1.42238
2869	Q14517	Q14517	Protocadherin Fat 1;Protocadherin Fat 1, nuclear form	FAT1	30.7929	31.0497	31.0598	32.3576	32.4421	32.3726	30.9675	32.3908	4.00787	0.00271225	1.42329
5859	Q9UHN6	Q9UHN6	Transmembrane protein 2	TMEM2	29.2575	29.3864	29.6863	30.5556	31.2193	30.8271	29.4434	30.8673	2.45562	0.00503205	1.42397
1556	P28799	P28799	Granulins;Acrogranin;Paragranulin;Granulin-1;Granulin-2;Granulin-3;Granulin-4;Granulin-5;Granulin-6;Granulin-7	GRN	31.5012	31.1245	31.1908	32.811	32.2893	33	31.2722	32.7001	2.38328	0.006034	1.42795
1484	P24844	P24844	Myosin regulatory light polypeptide 9	MYL9	32.0489	31.8479	32.8321	33.4653	33.8899	33.6585	32.243	33.6712	1.9334	0.00947215	1.42829
2752	Q13510	Q13510	Acid ceramidase;Acid ceramidase subunit alpha;Acid ceramidase subunit beta	ASAH1	31.1353	31.1372	31.2903	32.8593	32.6966	32.2967	31.1876	32.6175	2.9144	0.00359118	1.42992
703	O75844	O75844	CAAX prenyl protease 1 homolog	ZMPSTE24	31.0058	30.8264	30.1464	32.1384	32.0916	32.0451	30.6595	32.0917	2.25711	0.00671491	1.43219
2088	P53634	P53634	Dipeptidyl peptidase 1;Dipeptidyl peptidase 1 exclusion domain chain;Dipeptidyl peptidase 1 heavy chain;Dipeptidyl peptidase 1 light chain	CTSC	32.3365	32.6965	32.9283	34.2304	33.9325	34.1024	32.6537	34.0885	2.76102	0.00419697	1.43472
5375	Q9HD45	Q9HD45	Transmembrane 9 superfamily member 3	TM9SF3	31.0403	30.9004	31.0866	32.5624	32.1456	32.6274	31.0091	32.4451	3.05899	0.00314712	1.43607
1821	P43155	P43155	Carnitine O-acetyltransferase	CRAT	29.692	29.6628	29.4177	31.3301	30.4949	31.2644	29.5908	31.0298	2.15741	0.00712899	1.43896
1089	P08572	P08572	Collagen alpha-2(IV) chain;Canstatin	COL4A2	29.8873	29.7317	30.0364	31.6956	30.9706	31.3076	29.8851	31.3246	2.49792	0.00478644	1.43945
5058	Q9BZQ6	Q9BZQ6	ER degradation-enhancing alpha-mannosidase-like protein 3	EDEM3	28.183	25.9187	28.1603	28.8838	28.799	28.9274	27.4207	28.8701	0.898985	0.0451645	1.44939
5655	Q9NZ45	Q9NZ45	CDGSH iron-sulfur domain-containing protein 1	CISD1	29.633	30.1348	29.2154	31.3272	30.6675	31.3418	29.6611	31.1122	1.85911	0.0100516	1.45111
4794	Q99755	Q99755	Phosphatidylinositol 4-phosphate 5-kinase type-1 alpha	PIP5K1A	28.3369	26.7891	25.8718	28.4121	28.0819	28.8579	26.9993	28.4506	0.898172	0.0451925	1.45136
5567	Q9NW15	Q9NW15	Anoctamin-10	ANO10	30.3563	30.4064	30.2317	32.2073	31.206	31.9352	30.3314	31.7828	2.05796	0.00802151	1.45137
3513	Q6UWY0	Q6UWY0	Arylsulfatase K	ARSK	24.5966	26.5132	27.002	27.3885	27.606	27.4781	26.0373	27.4909	0.921737	0.0430633	1.45359
5796	Q9UBS9	Q9UBS9	SUN domain-containing ossification factor	SUCO	24.9653	26.9718	25.1782	27.2808	27.0351	27.1652	25.7051	27.1604	1.06826	0.0297283	1.45524
5661	Q9NZC3	Q9NZC3	Glycerophosphodiester phosphodiesterase 1	GDE1	28.8926	28.1252	28.471	29.6698	30.2766	29.9224	28.4963	29.9563	2.17249	0.00674432	1.45998
297	O14874	O14874	[3-methyl-2-oxobutanoate dehydrogenase [lipoamide]] kinase, mitochondrial	BCKDK	25.8721	26.2697	28.2976	28.5652	28.2288	28.0261	26.8131	28.2734	0.886735	0.0463298	1.46023
1607	P30536	P30536	Translocator protein	TSPO	31.7031	31.1915	30.0738	32.3879	33.2154	31.7577	30.9895	32.4537	1.07544	0.0290169	1.46421
12	A3KMH1	A3KMH1	von Willebrand factor A domain-containing protein 8	VWA8	29.2226	29.2473	28.7222	30.6533	30.8065	30.1336	29.064	30.5311	2.27809	0.00608219	1.4671
3554	Q6ZT21	Q6ZT21	Transmembrane protein with metallophosphoesterase domain	TMPPE	27.3474	25.3744	26.4704	27.9339	27.7832	27.8774	26.3974	27.8648	1.20483	0.023117	1.46746
3536	Q6YN16	Q6YN16	Hydroxysteroid dehydrogenase-like protein 2	HSDL2	30.4743	30.8158	30.3816	32.0285	32.2176	31.8319	30.5573	32.026	2.97945	0.00316738	1.46873
3123	Q16864	Q16864	V-type proton ATPase subunit F	ATP6V1F	29.1936	28.9445	29.0142	30.4612	31.1177	29.9881	29.0508	30.5223	1.92596	0.00857503	1.47158
2790	Q13740	Q13740	CD166 antigen	ALCAM	32.0546	32.1152	32.0606	33.4343	33.8017	33.4106	32.0768	33.5489	3.48526	0.00279467	1.47208
2039	P51911	P51911	Calponin-1	CNN1	33.6207	33.9368	33.9917	34.919	35.6081	35.4445	33.8497	35.3239	2.46257	0.00470506	1.47416
1474	P24390	P24390	ER lumen protein-retaining receptor 1	KDELR1	25.9166	25.8357	25.4977	27.6886	26.5975	27.4087	25.75	27.2316	1.86889	0.00924324	1.48156
2412	P83111	P83111	Serine beta-lactamase-like protein LACTB, mitochondrial	LACTB	30.9705	31.0849	31.5148	32.6614	32.591	32.7645	31.1901	32.6723	2.99008	0.0032087	1.48224
5317	Q9HAN9	Q9HAN9	Nicotinamide/nicotinic acid mononucleotide adenylyltransferase 1	NMNAT1	25.8018	27.022	26.6033	28.2094	28.2833	27.3902	26.4757	27.961	1.4996	0.0154861	1.48529
1495	P25445	P25445	Tumor necrosis factor receptor superfamily member 6	FAS	28.5166	28.2716	27.3479	30.0874	29.0606	29.4472	28.0453	29.5317	1.48129	0.0156824	1.48641
3511	Q6UWP7	Q6UWP7	Lysocardiolipin acyltransferase 1	LCLAT1	29.5973	28.8387	29.1623	30.4272	30.6908	30.9448	29.1994	30.6876	2.3016	0.00500797	1.48818
354	O15228	O15228	Dihydroxyacetone phosphate acyltransferase	GNPAT	28.9505	28.8684	29.3477	30.8061	30.8731	29.9541	29.0555	30.5444	1.96613	0.00795822	1.48887
2246	P61764	P61764	Syntaxin-binding protein 1	STXBP1	28.9985	29.8087	30.0743	31.0813	31.1664	31.1092	29.6272	31.1189	1.99764	0.0080323	1.49174
6020	Q9UNW1	Q9UNW1	Multiple inositol polyphosphate phosphatase 1	MINPP1	29.5133	29.9519	29.8355	31.2757	31.3668	31.1342	29.7669	31.2589	3.26849	0.00288889	1.49203
6028	Q9UP95	Q9UP95	Solute carrier family 12 member 4	SLC12A4	30.3819	29.8201	29.9355	31.6243	31.3036	31.6874	30.0458	31.5384	2.69584	0.00354851	1.49263
4475	Q96D31	Q96D31	Calcium release-activated calcium channel protein 1	ORAI1	25.9406	26.3615	25.252	27.084	27.5428	27.4061	25.8514	27.3443	1.88276	0.00873	1.49292
4467	Q96CS3	Q96CS3	FAS-associated factor 2	FAF2	31.1355	30.9247	30.7171	32.457	32.4942	32.3097	30.9258	32.4203	3.44344	0.00286339	1.49452
1200	P12074	P12074	Cytochrome c oxidase subunit 6A1, mitochondrial	COX6A1	31.437	31.6957	31.4132	33.0135	33.1844	32.8362	31.5153	33.0114	3.42048	0.00284011	1.49604
3055	Q15836;P23763	Q15836	Vesicle-associated membrane protein 3	VAMP3	30.3867	31.0828	30.5105	32.4889	31.9227	32.0619	30.66	32.1578	2.26484	0.00510692	1.49785
4051	Q8ND76	Q8ND76	Cyclin-Y	CCNY	26.5414	25.8097	27.0892	28.0768	27.7945	28.0651	26.4801	27.9788	1.76473	0.0102791	1.49872
4893	Q9BT22;Q6GMV1;C9J202	Q9BT22	Chitobiosyldiphosphodolichol beta-mannosyltransferase	ALG1	28.9813	28.7075	28.428	30.2506	30.5196	29.8484	28.7056	30.2062	2.39828	0.0046887	1.5006
5340	Q9HBR0	Q9HBR0	Putative sodium-coupled neutral amino acid transporter 10	SLC38A10	28.1355	28.8744	28.2171	30.1319	30.0493	29.5512	28.409	29.9108	2.14807	0.00632599	1.5018
1418	P21926	P21926	CD9 antigen	CD9	30.5453	30.1774	29.4811	31.9855	30.9438	31.7803	30.0679	31.5699	1.55134	0.0136503	1.50197
1803	P42356;A4QPH2;Q8N8J0	P42356	Phosphatidylinositol 4-kinase alpha	PI4KA	27.4652	27.9467	28.2338	29.7277	29.416	29.0217	27.8819	29.3885	2.1154	0.00685137	1.50659
2154	P56134	P56134	ATP synthase subunit f, mitochondrial	ATP5J2	29.1667	29.031	29.133	31.0939	29.7354	31.0335	29.1102	30.6209	1.56212	0.0132195	1.51066
2964	Q15125	Q15125	3-beta-hydroxysteroid-Delta(8),Delta(7)-isomerase	EBP	29.5228	28.7928	27.103	30.2665	29.2822	30.4099	28.4729	29.9862	0.881709	0.044331	1.51335
3649	Q7Z406	Q7Z406	Myosin-14	MYH14	30.1224	30.7947	30.5298	32.0407	32.7797	31.1722	30.4823	31.9976	1.4013	0.0163215	1.51524
2646	Q12907	Q12907	Vesicular integral-membrane protein VIP36	LMAN2	32.0789	31.8661	31.7742	33.4188	33.1045	33.7442	31.9064	33.4225	2.74458	0.00322793	1.51615
2033	P51808	P51808	Dynein light chain Tctex-type 3	DYNLT3	28.2314	28.1181	28.1769	29.7226	29.3511	30.0116	28.1755	29.6951	2.84386	0.00318103	1.51963
2510	Q03135;P56539	Q03135	Caveolin-1	CAV1	33.8252	33.4779	33.9633	35.2559	35.2939	35.2758	33.7554	35.2752	3.33156	0.00284783	1.51975
1038	P06865	P06865	Beta-hexosaminidase subunit alpha	HEXA	31.0929	31.2999	31.4633	32.7254	32.8934	32.7977	31.2853	32.8055	3.68339	0.00257317	1.52012
183	O00264	O00264	Membrane-associated progesterone receptor component 1	PGRMC1	31.5043	31.569	30.7813	32.7772	33.0223	32.625	31.2848	32.8082	2.26912	0.00482488	1.52334
309	O14950	O14950	Myosin regulatory light chain 12B	MYL12B	34.224	34.317	34.5972	36.0885	35.9396	35.6807	34.3794	35.9029	3.13032	0.00309136	1.52354
4410	Q96AB3	Q96AB3	Isochorismatase domain-containing protein 2, mitochondrial	ISOC2	27.7703	28.5013	28.8502	30.3171	29.6382	29.7373	28.374	29.8975	1.78745	0.00937006	1.52356
4371	Q969E2	Q969E2	Secretory carrier-associated membrane protein 4	SCAMP4	27.7554	26.4223	25.9723	28.8533	27.2952	28.5852	26.7167	28.2445	0.995679	0.0323953	1.52786
5425	Q9NQS3	Q9NQS3	Nectin-3	PVRL3	28.2689	26.1109	28.1852	29.3303	28.5975	29.2231	27.5217	29.0503	0.965009	0.0354102	1.52864
6135	Q9Y320	Q9Y320	Thioredoxin-related transmembrane protein 2	TMX2	28.8265	26.4332	28.0573	29.1399	29.125	29.6393	27.7723	29.3014	0.988285	0.0330552	1.52908
3446	Q6P1M0	Q6P1M0	Long-chain fatty acid transport protein 4	SLC27A4	25.6683	27.1609	27.4739	28.3794	28.408	28.1064	26.7677	28.2979	1.26999	0.0187723	1.53023
3429	Q6NW40	Q6NW40	RGM domain family member B	RGMB	25.788	26.4449	26.2671	28.0022	27.6219	27.4679	26.1667	27.6973	2.42797	0.00447532	1.53065
177	O00217	O00217	NADH dehydrogenase [ubiquinone] iron-sulfur protein 8, mitochondrial	NDUFS8	28.8023	29.9628	29.6629	31.2789	30.9694	30.7727	29.476	31.007	1.8116	0.00892079	1.53099
5265	Q9H7F0	Q9H7F0	Probable cation-transporting ATPase 13A3	ATP13A3	27.3811	28.5177	28.1563	29.6853	29.0623	29.9015	28.0184	29.5497	1.66341	0.0110411	1.53134
1910	P49257	P49257	Protein ERGIC-53	LMAN1	32.8809	33.0623	33.4927	34.9006	34.1901	34.9509	33.1453	34.6805	2.13374	0.00616216	1.53521
2518	Q03518	Q03518	Antigen peptide transporter 1	TAP1	28.3892	29.3131	28.84	30.8678	29.9254	30.3571	28.8475	30.3834	1.8028	0.00900617	1.53597
3756	Q86WV6	Q86WV6	Stimulator of interferon genes protein	TMEM173	26.0473	25.9512	26.2443	27.4428	27.5265	27.8843	26.0809	27.6179	3.17704	0.00272208	1.53694
3381	Q68DH5	Q68DH5	LMBR1 domain-containing protein 2	LMBRD2	28.0255	27.1475	27.712	29.124	29.0751	29.3015	27.6283	29.1669	2.35293	0.00473814	1.53852
1021	P06280	P06280	Alpha-galactosidase A	GLA	27.725	28.2254	28.4576	29.5341	30.1975	29.2968	28.136	29.6761	1.95151	0.00757435	1.54014
5481	Q9NS69	Q9NS69	Mitochondrial import receptor subunit TOM22 homolog	TOMM22	27.9487	28.8508	28.1115	29.7132	30.1035	29.7371	28.3037	29.8513	2.1484	0.00600615	1.5476
266	O14656	O14656	Torsin-1A	TOR1A	29.1654	29.0998	29.1924	30.3334	31.2212	30.5509	29.1525	30.7018	2.34838	0.00476325	1.5493
1062	P07858	P07858	Cathepsin B;Cathepsin B light chain;Cathepsin B heavy chain	CTSB	34.3031	34.3796	34.4297	35.7886	36.1559	35.8224	34.3708	35.9223	3.64509	0.0026375	1.55149
4605	Q96J84	Q96J84	Kin of IRRE-like protein 1	KIRREL	26.601	27.053	26.2223	28.9849	27.7237	27.8298	26.6255	28.1795	1.52689	0.0131323	1.55403
835	O95425	O95425	Supervillin	SVIL	29.5284	29.1617	28.8042	30.9622	30.717	30.4838	29.1648	30.721	2.46613	0.00402277	1.55623
2115	P54802	P54802	Alpha-N-acetylglucosaminidase;Alpha-N-acetylglucosaminidase 82 kDa form;Alpha-N-acetylglucosaminidase 77 kDa form	NAGLU	27.4599	29.2882	28.1924	30.0821	29.7699	29.7582	28.3135	29.8701	1.34378	0.0166463	1.55658
4582	Q96HR9	Q96HR9	Receptor expression-enhancing protein 6	REEP6	25.8083	24.9989	26.1385	26.9996	26.9046	27.7135	25.6486	27.2059	1.67088	0.0105986	1.55731
532	O60476	O60476	Mannosyl-oligosaccharide 1,2-alpha-mannosidase IB	MAN1A2	28.3238	27.4321	28.435	29.0629	29.4398	30.3729	28.0637	29.6252	1.4446	0.0155581	1.56149
1581	P30042	P30042	ES1 protein homolog, mitochondrial	C21orf33	30.7311	30.7294	29.9527	31.9781	31.6954	32.4284	30.4711	32.034	2.01659	0.00679256	1.56292
1420	P21964	P21964	Catechol O-methyltransferase	COMT	32.4452	33.1266	32.8183	34.3001	34.5203	34.2595	32.7967	34.36	2.73629	0.0031879	1.56326
3189	Q4LDE5	Q4LDE5	Sushi, von Willebrand factor type A, EGF and pentraxin domain-containing protein 1	SVEP1	27.8489	27.7517	28.0284	29.3257	29.5507	29.4435	27.8764	29.44	3.94485	0.00276015	1.56361
1698	P35613	P35613	Basigin	BSG	32.1952	31.562	31.8848	33.653	33.2182	33.4713	31.8807	33.4475	2.67193	0.00313376	1.5668
4022	Q8NBJ9	Q8NBJ9	SID1 transmembrane family member 2	SIDT2	26.0237	25.6363	25.2253	27.2755	26.5363	27.8046	25.6285	27.2055	1.65563	0.0106469	1.57702
494	O43854	O43854	EGF-like repeat and discoidin I-like domain-containing protein 3	EDIL3	30.7839	30.9366	30.9818	32.6577	32.1805	32.6061	30.9008	32.4814	3.20259	0.00266667	1.58069
4782	Q99653	Q99653	Calcineurin B homologous protein 1	CHP1	30.641	30.027	29.4117	31.7556	31.3531	31.7132	30.0266	31.6073	1.86043	0.00795733	1.58072
516	O60291	O60291	E3 ubiquitin-protein ligase MGRN1	MGRN1	25.91	26.8275	26.6054	28.1471	28.258	27.6909	26.4476	28.032	2.08038	0.00611009	1.58435
5097	Q9GZX9	Q9GZX9	Twisted gastrulation protein homolog 1	TWSG1	27.8995	28.7076	28.8401	30.1877	29.7905	30.2371	28.4824	30.0717	2.08605	0.00602469	1.58932
6086	Q9Y2D2	Q9Y2D2	UDP-N-acetylglucosamine transporter	SLC35A3	25.8545	26.355	25.577	27.4675	27.01	28.0959	25.9288	27.5245	1.83093	0.00802105	1.59566
3134	Q29963;P01893	Q29963	HLA class I histocompatibility antigen, Cw-6 alpha chain	HLA-C	30.1131	31.5902	30.563	32.3758	32.5159	32.1898	30.7554	32.3605	1.63859	0.0104862	1.60506
3863	Q8IXS6	Q8IXS6	Paralemmin-2	PALM2	27.568	26.055	26.418	28.1113	28.519	28.2289	26.6804	28.2864	1.56565	0.0114731	1.60605
4308	Q92629	Q92629	Delta-sarcoglycan	SGCD	28.9432	28.9237	28.0232	30.4318	30.0466	30.233	28.63	30.2371	2.11702	0.00506452	1.6071
5197	Q9H3M7	Q9H3M7	Thioredoxin-interacting protein	TXNIP	27.4043	24.9613	27.3865	28.3478	28.549	27.6822	26.584	28.193	0.878815	0.0405927	1.60897
5862	Q9UHQ9	Q9UHQ9	NADH-cytochrome b5 reductase 1	CYB5R1	31.4881	31.3855	30.9266	33.3914	32.2618	32.9793	31.2667	32.8775	1.90655	0.00703487	1.61077
4276	Q92520	Q92520	Protein FAM3C	FAM3C	29.3206	29.3746	28.8652	31.0298	30.7482	30.6309	29.1868	30.8029	2.8926	0.00291094	1.61616
3405	Q6IAA8	Q6IAA8	Ragulator complex protein LAMTOR1	LAMTOR1	29.6839	30.5274	30.3187	32.2779	31.2792	31.8254	30.1767	31.7942	1.86653	0.00733242	1.61754
1226	P13612	P13612	Integrin alpha-4	ITGA4	27.539	27.9164	27.5284	29.3863	28.9916	29.4596	27.6613	29.2791	2.952	0.00275066	1.61783
691	O75746	O75746	Calcium-binding mitochondrial carrier protein Aralar1	SLC25A12	29.1393	28.5397	28.848	30.4532	30.6652	30.2646	28.8423	30.461	2.83095	0.00303883	1.61866
2237	P61421	P61421	V-type proton ATPase subunit d 1	ATP6V0D1	30.9007	31.0514	31.1609	32.461	32.845	32.6666	31.0377	32.6575	3.56894	0.00256164	1.61985
5777	Q9UBI6	Q9UBI6	Guanine nucleotide-binding protein G(I)/G(S)/G(O) subunit gamma-12	GNG12	30.636	30.698	31.1264	32.6619	31.8037	32.8622	30.8201	32.4426	1.97052	0.00634462	1.62247
6289	Q9Y672	Q9Y672	Dolichyl pyrophosphate Man9GlcNAc2 alpha-1,3-glucosyltransferase	ALG6	26.6528	25.8745	25.8133	27.7493	27.7062	27.7553	26.1135	27.737	2.41027	0.0035415	1.62343
1656	P33897	P33897	ATP-binding cassette sub-family D member 1	ABCD1	27.2293	27.9649	27.1588	29.2227	29.2139	28.7876	27.451	29.0747	2.27425	0.00432532	1.62369
4402	Q96A26	Q96A26	Protein FAM162A	FAM162A	28.5697	28.3541	28.2735	30.8821	29.2011	29.9878	28.3991	30.0236	1.52036	0.0119657	1.62457
926	P00750	P00750	Tissue-type plasminogen activator;Tissue-type plasminogen activator chain A;Tissue-type plasminogen activator chain B	PLAT	29.5037	29.5264	29.7801	31.3131	30.9951	31.3785	29.6034	31.2289	3.40956	0.00271383	1.62552
4826	Q9BQ51	Q9BQ51	Programmed cell death 1 ligand 2	PDCD1LG2	25.0201	27.253	27.8601	28.7342	27.9574	28.3192	26.7111	28.3369	0.846276	0.0440704	1.62587
4473	Q96CX2	Q96CX2	BTB/POZ domain-containing protein KCTD12	KCTD12	26.9867	27.1128	26.2544	28.0089	28.3981	28.8257	26.7846	28.4109	1.98519	0.00625931	1.62626
3958	Q8N4V1	Q8N4V1	Membrane magnesium transporter 1	MMGT1	26.7285	28.6	27.9286	28.7862	29.5405	29.8134	27.7524	29.38	1.2183	0.018275	1.62764
1281	P15848;Q5FYB1	P15848	Arylsulfatase B	ARSB	30.6041	30.861	31.1039	32.4008	32.6723	32.3842	30.8564	32.4858	3.16044	0.00278363	1.6294
933	P01024	P01024	Complement C3;Complement C3 beta chain;C3-beta-c;Complement C3 alpha chain;C3a anaphylatoxin;Acylation stimulating protein;Complement C3b alpha chain;Complement C3c alpha chain fragment 1;Complement C3dg fragment;Complement C3g fragment;Complement C3d fragment;Complement C3f fragment;Complement C3c alpha chain fragment 2	C3	25.3449	27.3573	25.7514	27.4293	28.6581	27.2826	26.1512	27.79	1.02112	0.0275514	1.63881
2640	Q12893	Q12893	Transmembrane protein 115	TMEM115	26	25.1642	26.9657	27.8713	27.4454	27.7499	26.0433	27.6889	1.42916	0.0135671	1.64558
1948	P49757	P49757	Protein numb homolog	NUMB	28.7341	28.9595	28.711	30.1892	30.6116	30.5623	28.8015	30.4544	3.35716	0.00275817	1.6528
1153	P10301	P10301	Ras-related protein R-Ras	RRAS	29.962	30.2279	30.3358	31.9266	31.7025	31.8566	30.1752	31.8286	3.6663	0.00287692	1.65335
284	O14770;O00470;Q99687	O14770;O00470	Homeobox protein Meis2;Homeobox protein Meis1	MEIS2;MEIS1	24.7458	25.4891	25.4879	26.8804	27.0672	26.7397	25.2409	26.8958	2.4739	0.00309434	1.65485
5252	Q9H6X2	Q9H6X2	Anthrax toxin receptor 1	ANTXR1	28.3198	28.5547	28.5163	29.8784	30.3893	30.0977	28.4636	30.1218	3.25995	0.00266246	1.65824
2983	Q15286	Q15286	Ras-related protein Rab-35	RAB35	29.3595	29.6623	29.2203	30.857	31.0436	31.3213	29.414	31.0739	3.04467	0.00274352	1.65989
813	O95297	O95297	Myelin protein zero-like protein 1	MPZL1	28.6784	28.8358	28.6115	30.651	30.4581	30.0212	28.7085	30.3768	2.96533	0.00267416	1.66821
265	O14653	O14653	Golgi SNAP receptor complex member 2	GOSR2	29.7981	29.4349	29.4547	31.1637	31.2277	31.3256	29.5626	31.239	3.72152	0.00305306	1.67647
5380	Q9NNW7	Q9NNW7	Thioredoxin reductase 2, mitochondrial	TXNRD2	29.3045	29.468	29.573	30.5839	32.2875	30.5093	29.4485	31.1269	1.33985	0.0155632	1.6784
4584	Q96HV5	Q96HV5	Transmembrane protein 41A	TMEM41A	26.1575	26.7186	26.4235	28.1991	27.7708	28.3728	26.4332	28.1142	2.65089	0.00297387	1.68104
4461	Q96CM8	Q96CM8	Acyl-CoA synthetase family member 2, mitochondrial	ACSF2	28.0412	28.331	28.4444	30.3833	29.236	30.2695	28.2722	29.9629	1.9324	0.00606373	1.69075
2140	P55285;Q9Y6N8;Q9ULB4	P55285	Cadherin-6	CDH6	28.438	29.2559	28.8221	30.7856	30.3475	30.4554	28.8387	30.5295	2.47619	0.00319481	1.69082
4397	Q969X5	Q969X5	Endoplasmic reticulum-Golgi intermediate compartment protein 1	ERGIC1	31.0038	30.7205	30.8666	32.7715	32.23	32.6674	30.8636	32.5563	3.10161	0.00259692	1.69267
645	O75427	O75427	Leucine-rich repeat and calponin homology domain-containing protein 4	LRCH4	26.9372	26.1301	26.5071	28.5496	27.77	28.3412	26.5248	28.2203	2.16907	0.00434137	1.69546
5791	Q9UBR2	Q9UBR2	Cathepsin Z	CTSZ	29.0637	30.5089	30.6997	31.7758	32.0086	31.5919	30.0908	31.7921	1.48605	0.0114105	1.70133
1577	P29992;O95837	P29992	Guanine nucleotide-binding protein subunit alpha-11	GNA11	31.1849	30.9685	30.8972	33.0575	32.2839	32.8595	31.0169	32.7337	2.64348	0.00311443	1.71677
1205	P12235	P12235	ADP/ATP translocase 1	SLC25A4	28.8741	28.7079	28.3205	30.3305	30.1752	30.578	28.6342	30.3613	2.99133	0.00258104	1.7271
6297	Q9Y6A1	Q9Y6A1	Protein O-mannosyl-transferase 1	POMT1	25.508	25.9738	26.3236	27.4309	27.5985	27.9672	25.9352	27.6655	2.43289	0.0032511	1.73035
1951	P49768;P49810	P49768	Presenilin-1;Presenilin-1 NTF subunit;Presenilin-1 CTF subunit;Presenilin-1 CTF12	PSEN1	25.265	27.4878	25.4297	27.9928	26.6531	28.7315	26.0608	27.7925	0.857412	0.0385791	1.73166
4852	Q9BRF8	Q9BRF8	Serine/threonine-protein phosphatase CPPED1	CPPED1	25.6294	25.0341	26.752	27.8997	27.2875	27.4273	25.8052	27.5382	1.495	0.0111151	1.733
4816	Q9BPW8	Q9BPW8	Protein NipSnap homolog 1	NIPSNAP1	29.8701	30.479	30.3473	32.0586	31.7052	32.1488	30.2322	31.9709	2.79052	0.00265922	1.73872
5885	Q9UIQ6	Q9UIQ6	Leucyl-cystinyl aminopeptidase;Leucyl-cystinyl aminopeptidase, pregnancy serum form	LNPEP	29.7542	29.6407	28.6134	31.4317	30.3559	31.4492	29.3361	31.079	1.56524	0.00962175	1.74286
2519	Q03519	Q03519	Antigen peptide transporter 2	TAP2	29.5391	29.4589	29.1251	30.8993	31.3663	31.0872	29.3743	31.1176	3.14443	0.00251007	1.74326
3521	Q6UXV4	Q6UXV4	MICOS complex subunit MIC27	APOOL	28.1002	27.839	26.9721	30.1458	27.5693	30.4438	27.6371	29.3863	0.832678	0.0410677	1.74916
5417	Q9NQC3	Q9NQC3	Reticulon-4	RTN4	33.8783	34.2494	34.1933	36.1566	35.526	35.8922	34.107	35.8583	2.89828	0.00283333	1.75127
3295	Q5T3F8	Q5T3F8	CSC1-like protein 2	TMEM63B	27.4666	26.2011	25.0388	27.804	27.8757	28.3037	26.2355	27.9945	1.1518	0.0182906	1.759
229	O00584	O00584	Ribonuclease T2	RNASET2	27.7398	26.8582	27.5348	29.3995	28.5415	29.4697	27.3776	29.1369	1.9316	0.00494156	1.75932
3703	Q86TV6	Q86TV6	Tetratricopeptide repeat protein 7B	TTC7B	25.595	26.407	25.4004	28.0116	27.1399	27.5347	25.8008	27.5621	1.93994	0.00484868	1.76126
4920	Q9BU23	Q9BU23	Lipase maturation factor 2	LMF2	28.9637	29.0177	28.964	31.0488	30.3899	30.7921	28.9818	30.7436	3.1009	0.00252703	1.76182
2021	P51636	P51636	Caveolin-2	CAV2	31.7536	29.9824	30.5948	32.7121	32.6327	32.2862	30.7769	32.5437	1.52339	0.00993503	1.76675
1321	P17405	P17405	Sphingomyelin phosphodiesterase	SMPD1	28.8714	28.6907	28.7304	30.3842	31.2629	29.9475	28.7641	30.5315	1.97372	0.00482735	1.76741
4997	Q9BXJ8	Q9BXJ8	Transmembrane protein 120A	TMEM120A	26.0288	25.3663	26.2692	27.3271	28.1598	27.4806	25.8881	27.6558	2.04802	0.00486643	1.76775
362	O15260	O15260	Surfeit locus protein 4	SURF4	31.0074	30.5368	30.7636	33.0099	31.5911	33.0103	30.7693	32.5371	1.63985	0.00841344	1.76783
2758	Q13555	Q13555	Calcium/calmodulin-dependent protein kinase type II subunit gamma	CAMK2G	27.9627	28.8572	29.1134	30.143	30.5006	30.6123	28.6444	30.4186	2.03541	0.00483154	1.77416
2435	P98172	P98172	Ephrin-B1	EFNB1	25.3282	27.8226	25.482	28.1378	27.6533	28.1712	26.211	27.9874	1.01145	0.0248372	1.77648
1049	P07339	P07339	Cathepsin D;Cathepsin D light chain;Cathepsin D heavy chain	CTSD	33.7122	33.5265	33.6953	35.44	35.3171	35.5435	33.6447	35.4336	4.45533	0.00118239	1.78889
3228	Q5BJH7	Q5BJH7	Protein YIF1B	YIF1B	29.4738	28.6463	29.0903	31.217	30.2097	31.1538	29.0701	30.8602	1.94222	0.00479457	1.79004
3089	Q16611	Q16611	Bcl-2 homologous antagonist/killer	BAK1	25.9952	25.5969	25.7655	27.5733	27.5122	27.6442	25.7859	27.5766	3.90808	0.00224599	1.79067
3812	Q8IVH4	Q8IVH4	Methylmalonic aciduria type A protein, mitochondrial	MMAA	25.1285	24.8561	26.626	27.9708	27.6267	26.3904	25.5369	27.3293	1.15457	0.0180224	1.79242
1232	P13726	P13726	Tissue factor	F3	29.6441	29.1789	29.3529	31.504	30.5791	31.4723	29.392	31.1851	2.24443	0.00306224	1.79317
2030	P51790;P51795;P51793	P51790	H(+)/Cl(-) exchange transporter 3	CLCN3	27.3094	26.06	26.6866	28.7135	28.063	28.6736	26.6853	28.4834	1.89999	0.00483279	1.79801
3135	Q29983	Q29983	MHC class I polypeptide-related sequence A	MICA	27.922	27.8066	26.6341	29.1833	28.8714	29.7247	27.4542	29.2598	1.70142	0.00714882	1.8056
2942	Q15035	Q15035	Translocating chain-associated membrane protein 2	TRAM2	26.6791	27.3533	26.5315	28.9765	28.36	28.6443	26.8546	28.6603	2.36695	0.00312217	1.80564
6321	Q9Y6M5	Q9Y6M5	Zinc transporter 1	SLC30A1	29.5965	28.7579	27.9346	30.4615	30.702	30.5609	28.763	30.5748	1.6952	0.00711911	1.81179
5844	Q9UHA4	Q9UHA4	Ragulator complex protein LAMTOR3	LAMTOR3	29.8978	30.7566	30.2879	32.3175	31.7134	32.3584	30.3141	32.1298	2.3018	0.00321569	1.81567
5858	Q9UHL4	Q9UHL4	Dipeptidyl peptidase 2	DPP7	29.4063	29.2868	29.4645	31.576	31.1687	30.8698	29.3859	31.2048	3.00027	0.00257045	1.81896
3423	Q6NUM9	Q6NUM9	All-trans-retinol 13,14-reductase	RETSAT	29.9471	29.9613	29.3587	31.5499	31.6671	31.5208	29.7557	31.5792	3.06622	0.00277037	1.82357
3808	Q8IVF2	Q8IVF2	Protein AHNAK2	AHNAK2	25.9239	23.3277	26.3306	26.8552	26.8542	27.3441	25.1941	27.0178	0.890512	0.0323519	1.82373
4142	Q8TCT9	Q8TCT9	Minor histocompatibility antigen H13	HM13	30.1381	29.0576	30.1004	31.9217	31.1725	31.6742	29.7653	31.5895	1.92328	0.00488581	1.82414
2142	P55290	P55290	Cadherin-13	CDH13	28.8876	28.4948	28.6722	30.5996	30.4234	30.5129	28.6848	30.512	3.90259	0.00235955	1.82711
3749	Q86WC4	Q86WC4	Osteopetrosis-associated transmembrane protein 1	OSTM1	25.8293	26.9024	26.1505	28.3948	27.6357	28.3363	26.2941	28.1223	1.98632	0.00466788	1.82822
1078	P08174	P08174	Complement decay-accelerating factor	CD55	26.5248	26.0417	26.4478	28.1005	28.2542	28.1544	26.3381	28.1697	3.51607	0.00310476	1.83162
2828	Q14156	Q14156	Protein EFR3 homolog A	EFR3A	26.3677	26.975	25.9743	28.8786	26.8332	29.1082	26.439	28.2733	1.10656	0.0191347	1.8343
4154	Q8TDB4	Q8TDB4	Protein MGARP	MGARP	29.3483	27.4212	26.5792	29.7554	29.1586	29.9422	27.7829	29.6188	1.00999	0.0239174	1.83586
394	O15533	O15533	Tapasin	TAPBP	28.8424	28.1583	27.5211	30.7931	28.3886	30.8769	28.1739	30.0195	0.959473	0.0263684	1.8456
2851	Q14257	Q14257	Reticulocalbin-2	RCN2	30.7711	31.741	31.8723	33.2704	33.441	33.2123	31.4614	33.3079	2.19088	0.00308787	1.84644
2588	Q08431	Q08431	Lactadherin;Lactadherin short form;Medin	MFGE8	32.501	32.378	32.5048	34.5697	33.7292	34.6282	32.4613	34.309	2.48846	0.00273629	1.84775
1752	P39210	P39210	Protein Mpv17	MPV17	27.6898	26.7309	25.9178	30.1435	26.9421	28.8069	26.7795	28.6308	0.807697	0.0410939	1.85136
399	O43156	O43156	TELO2-interacting protein 1 homolog	TTI1	24.8962	25.0458	24.9242	27.9328	25.9557	26.5682	24.9554	26.8189	1.47423	0.0100753	1.86352
2116	P54803	P54803	Galactocerebrosidase	GALC	27.2837	27.688	26.5239	28.8083	28.5886	29.6933	27.1652	29.0301	1.75043	0.00613453	1.86486
3132	Q29718	Q29718	HLA class I histocompatibility antigen, B-82 alpha chain	HLA-B	26.5797	26.0047	26.6492	28.0695	28.7197	28.0483	26.4112	28.2792	2.46761	0.00275789	1.86797
961	P03915	P03915	NADH-ubiquinone oxidoreductase chain 5	MT-ND5	25.2476	25.2611	26.5571	28.1822	27.4765	27.021	25.6886	27.5599	1.56476	0.00842432	1.87133
2697	Q13219	Q13219	Pappalysin-1	PAPPA	26.2776	27.3551	26.1	27.9952	28.9719	28.392	26.5776	28.453	1.74682	0.00615292	1.87544
283	O14763	O14763	Tumor necrosis factor receptor superfamily member 10B	TNFRSF10B	28.2204	28.3484	27.9802	29.914	29.8539	30.4144	28.183	30.0608	3.07981	0.00295652	1.87776
6090	Q9Y2E5	Q9Y2E5	Epididymis-specific alpha-mannosidase	MAN2B2	28.6031	28.9762	29.4095	30.5295	31.2669	30.8638	28.9963	30.8867	2.40718	0.00294087	1.89044
3068	Q16270	Q16270	Insulin-like growth factor-binding protein 7	IGFBP7	30.6654	30.6799	30.9739	32.8601	32.4751	32.6934	30.7731	32.6762	3.65208	0.00238636	1.90312
5774	Q9UBH6	Q9UBH6	Xenotropic and polytropic retrovirus receptor 1	XPR1	26.1076	26.7573	25.7326	28.4106	28.0945	27.8159	26.1992	28.107	2.28143	0.00293208	1.90784
3929	Q8N2K0	Q8N2K0	Monoacylglycerol lipase ABHD12	ABHD12	31.0657	30.6829	30.7494	32.6764	32.8315	32.7148	30.8327	32.7409	3.94232	0.00118987	1.90822
2789	Q13724	Q13724	Mannosyl-oligosaccharide glucosidase	MOGS	31.2866	31.3793	31.2918	33.0454	33.2872	33.3521	31.3192	33.2282	4.38716	0.00143511	1.90901
342	O15127	O15127	Secretory carrier-associated membrane protein 2	SCAMP2	29.485	29.7092	28.6468	31.3073	31.0962	31.1958	29.2803	31.1998	2.36634	0.00293333	1.91944
946	P02462	P02462	Collagen alpha-1(IV) chain;Arresten	COL4A1	31.0071	30.8332	30.4314	33.3918	32.2017	32.4369	30.7572	32.6768	2.05574	0.00363489	1.91954
2448	Q00534	Q00534	Cyclin-dependent kinase 6	CDK6	26.6344	25.8212	28.0611	28.6975	28.6208	28.9595	26.8389	28.7593	1.35463	0.011448	1.92039
4967	Q9BVT8	Q9BVT8	Transmembrane and ubiquitin-like domain-containing protein 1	TMUB1	27.1148	25.0409	25.1558	27.5345	27.664	27.8893	25.7705	27.696	1.32379	0.011966	1.92546
1173	P11166	P11166	Solute carrier family 2, facilitated glucose transporter member 1	SLC2A1	32.0395	31.0687	31.1965	33.7005	32.6169	33.7675	31.4349	33.3616	1.79312	0.00466007	1.92675
5781	Q9UBM7	Q9UBM7	7-dehydrocholesterol reductase	DHCR7	29.8342	29.4658	28.943	31.1691	31.3858	31.4839	29.4143	31.3463	2.66631	0.00265409	1.93193
5462	Q9NRP0	Q9NRP0	Oligosaccharyltransferase complex subunit OSTC	OSTC	25.1648	25.2294	25.6352	28.761	26.4127	26.664	25.3431	27.2793	1.19922	0.0158566	1.93615
3777	Q86Y39	Q86Y39	NADH dehydrogenase [ubiquinone] 1 alpha subcomplex subunit 11	NDUFA11	27.6407	27.6779	25.5825	28.9791	28.7942	28.9522	26.967	28.9085	1.30909	0.0125005	1.9415
3148	Q2TAA5	Q2TAA5	GDP-Man:Man(3)GlcNAc(2)-PP-Dol alpha-1,2-mannosyltransferase	ALG11	27.8375	28.3706	27.9173	29.856	30.1077	29.9904	28.0418	29.9847	3.36749	0.00269388	1.94291
904	P00167	P00167	Cytochrome b5	CYB5A	29.9791	31.1317	30.8385	32.3117	32.8479	32.6275	30.6498	32.5957	2.16533	0.00328	1.94592
1767	P40616	P40616	ADP-ribosylation factor-like protein 1	ARL1	28.5355	28.7437	30.6939	31.3101	31.3062	31.1976	29.3244	31.2713	1.32398	0.0118796	1.94695
715	O75923	O75923	Dysferlin	DYSF	26.4694	25.4935	25.2078	27.4458	27.9785	27.5965	25.7236	27.6736	2.03615	0.00364969	1.95006
692	O75762	O75762	Transient receptor potential cation channel subfamily A member 1	TRPA1	27.3471	27.5252	25.8859	29.632	27.5607	29.4268	26.9194	28.8732	1.09497	0.0180536	1.95375
5649	Q9NYZ1;Q96ET8	Q9NYZ1;Q96ET8	Golgi apparatus membrane protein TVP23 homolog B;Golgi apparatus membrane protein TVP23 homolog C	TVP23B;TVP23C	27.1832	27.566	28.0274	28.1834	30.4721	29.9924	27.5922	29.5493	1.24455	0.0141051	1.95709
4636	Q96LJ7	Q96LJ7	Dehydrogenase/reductase SDR family member 1	DHRS1	28.8024	28.7159	28.1143	30.2469	30.366	30.8953	28.5442	30.5027	2.57785	0.00258896	1.95854
1108	P09110	P09110	3-ketoacyl-CoA thiolase, peroxisomal	ACAA1	30.2017	30.3162	30.4032	32.3594	31.9465	32.4967	30.3071	32.2676	3.43875	0.00230769	1.96047
3810	Q8IVF7	Q8IVF7	Formin-like protein 3	FMNL3	25.7211	25.5706	26.3636	28.1664	27.6186	27.7709	25.8851	27.852	2.59185	0.00262112	1.96688
3215	Q53S33	Q53S33	BolA-like protein 3	BOLA3	25.95	24.7176	25.2703	27.4888	26.8671	27.4931	25.3126	27.283	2.05522	0.003075	1.97042
714	O75915	O75915	PRA1 family protein 3	ARL6IP5	30.6659	31.0004	31.16	32.6996	33.112	32.9262	30.9421	32.9126	3.32769	0.00273575	1.97051
1973	P50336	P50336	Protoporphyrinogen oxidase	PPOX	26.3465	27.1754	26.8874	28.6426	28.6736	29.0517	26.8031	28.7893	2.70266	0.00258824	1.98619
4275	Q92508	Q92508	Piezo-type mechanosensitive ion channel component 1	PIEZO1	27.275	26.7188	27.6797	29.9117	28.7309	29.015	27.2245	29.2192	1.9369	0.00368217	1.99468
552	O60613	O60613	15 kDa selenoprotein	SEP15	26.3192	27.7312	28.6617	29.0113	30.167	29.5383	27.5707	29.5722	1.23917	0.0134699	2.00148
1295	P16278;Q6UWU2	P16278	Beta-galactosidase	GLB1	31.2019	31.1252	31.0664	33.4395	32.7982	33.2019	31.1312	33.1465	3.33859	0.00234637	2.01536
3592	Q7L1W4	Q7L1W4	Volume-regulated anion channel subunit LRRC8D	LRRC8D	25.0464	25.0314	26.2816	27.7004	27.3656	27.3433	25.4531	27.4698	2.02771	0.00312712	2.01664
4996	Q9BXF6	Q9BXF6	Rab11 family-interacting protein 5	RAB11FIP5	29.006	29.3622	29.5268	30.974	31.559	31.4267	29.2983	31.3199	3.00213	0.00332444	2.02158
3664	Q7Z4R8	Q7Z4R8	UPF0669 protein C6orf120	C6orf120	27.6954	24.9475	28.3626	29.1497	28.9614	28.9998	27.0018	29.037	0.90749	0.0265664	2.03513
3400	Q6GMV3	Q6GMV3	Putative peptidyl-tRNA hydrolase PTRHD1	PTRHD1	26.4756	26.7334	25.2765	27.7909	28.2501	28.5501	26.1618	28.197	1.81705	0.00449174	2.03523
298	O14880	O14880	Microsomal glutathione S-transferase 3	MGST3	29.0578	28.8536	28.6459	31.0835	30.7412	30.8572	28.8524	30.8939	3.7093	0.00131469	2.0415
5319	Q9HAT2	Q9HAT2	Sialate O-acetylesterase	SIAE	28.7727	28.726	28.7269	30.8861	30.7498	30.7184	28.7418	30.7848	5.54377	0.00126316	2.04295
158	O00115	O00115	Deoxyribonuclease-2-alpha	DNASE2	26.0668	28.7636	28.5799	29.9829	30.0918	29.485	27.8034	29.8532	1.08303	0.0171736	2.04981
4724	Q96SQ9	Q96SQ9	Cytochrome P450 2S1	CYP2S1	27.7816	27.3583	25.9815	29.2372	28.8698	29.1809	27.0405	29.096	1.68179	0.005024	2.05549
5133	Q9H0R8	Q9H0R8	Gamma-aminobutyric acid receptor-associated protein-like 1	GABARAPL1	27.6974	24.7332	25.2188	27.8138	27.8359	28.202	25.8831	27.9506	1.04833	0.0182921	2.06745
3988	Q8N6Y2	Q8N6Y2	Leucine-rich repeat-containing protein 17	LRRC17	30.6724	30.3332	30.333	32.9893	31.7184	32.8421	30.4462	32.5166	2.11477	0.00293897	2.07044
5185	Q9H2V7	Q9H2V7	Protein spinster homolog 1	SPNS1	27.7212	25.3382	26.2154	28.686	28.4872	28.3245	26.4249	28.4992	1.37621	0.00966746	2.07433
6143	Q9Y394	Q9Y394	Dehydrogenase/reductase SDR family member 7	DHRS7	30.5018	30.7896	30.9219	32.9329	32.7727	32.7561	30.7378	32.8206	3.97185	0.000864865	2.0828
3636	Q7Z3B1	Q7Z3B1	Neuronal growth regulator 1	NEGR1	25.6327	27.5784	27.5572	29.2359	28.6636	29.164	26.9228	29.0212	1.45504	0.00798952	2.09841
4036	Q8NBZ7	Q8NBZ7	UDP-glucuronic acid decarboxylase 1	UXS1	26.2675	26.3109	25.515	28.4703	28.0291	27.8932	26.0311	28.1309	2.59738	0.00272993	2.09973
3088	Q16610	Q16610	Extracellular matrix protein 1	ECM1	28.0135	28.5089	28.8387	30.8323	30.2187	30.6172	28.4537	30.5561	2.66259	0.00289922	2.10238
1225	P13611	P13611	Versican core protein	VCAN	26.6339	25.3016	25.1432	27.3786	28.0195	27.9946	25.6929	27.7976	1.81748	0.00416541	2.10468
2198	P60604	P60604	Ubiquitin-conjugating enzyme E2 G2	UBE2G2	28.4041	25.6338	28.2917	29.2906	29.7877	29.6414	27.4432	29.5732	1.09189	0.0164859	2.13003
3063	Q16134	Q16134	Electron transfer flavoprotein-ubiquinone oxidoreductase, mitochondrial	ETFDH	28.8835	29.3881	29.0547	31.4689	31.0356	31.238	29.1087	31.2475	3.4153	0.00126174	2.13875
1689	P35555	P35555	Fibrillin-1	FBN1	31.6214	31.4644	31.0534	34.0525	33.1301	33.3859	31.3797	33.5228	2.57274	0.0028015	2.1431
730	O76024	O76024	Wolframin	WFS1	30.3626	30.1215	29.9562	32.662	31.6544	32.5568	30.1468	32.2911	2.48651	0.00254422	2.14431
2549	Q06136	Q06136	3-ketodihydrosphingosine reductase	KDSR	25.7023	26.3002	28.0183	28.8534	28.3944	29.2158	26.6736	28.8212	1.36713	0.00925461	2.1476
2321	Q59GN2;P62891	Q59GN2;P62891	Putative 60S ribosomal protein L39-like 5;60S ribosomal protein L39	RPL39P5;RPL39	25.8995	26.2144	26.3829	26.7862	29.5972	28.5756	26.1656	28.3197	1.21417	0.0129958	2.15406
5854	Q9UHG3	Q9UHG3	Prenylcysteine oxidase 1	PCYOX1	31.3224	31.4925	31.3677	33.6577	33.596	33.3984	31.3942	33.5507	4.68303	0.00118519	2.15648
3122	Q16854	Q16854	Deoxyguanosine kinase, mitochondrial	DGUOK	27.258	25.0558	25.1732	27.7206	28.6041	27.6587	25.829	27.9945	1.30453	0.0104983	2.16549
5712	Q9P0S9	Q9P0S9	Transmembrane protein 14C	TMEM14C	25.9569	26.1066	25.5236	27.9226	28.0847	28.0777	25.8624	28.0283	3.53847	0.00140299	2.16595
1241	P13987	P13987	CD59 glycoprotein	CD59	31.5644	32.3315	32.7613	34.5343	34.1915	34.4677	32.2191	34.3978	2.40069	0.00274919	2.17875
337	O15118	O15118	Niemann-Pick C1 protein	NPC1	29.2193	29.0551	29.0071	31.4129	31.0545	31.3811	29.0938	31.2828	4.12011	0.000979592	2.189
327	O15061	O15061	Synemin	SYNM	25.8021	25.5743	26.9803	28.1806	28.1846	28.5591	26.1189	28.3081	2.07211	0.0031067	2.1892
195	O00400	O00400	Acetyl-coenzyme A transporter 1	SLC33A1	26.673	27.2812	26.2	29.3043	28.2396	29.2159	26.7181	28.92	2.04931	0.00304623	2.20188
3072	Q16394	Q16394	Exostosin-1	EXT1	25.6067	25.1666	25.9873	27.9278	27.518	27.9679	25.5869	27.8046	2.87762	0.00270769	2.21773
722	O75954	O75954	Tetraspanin-9	TSPAN9	26.0141	26.0153	25.3801	28.4083	27.8035	27.8823	25.8032	28.0313	2.84461	0.00266667	2.22817
1699	P35625	P35625	Metalloproteinase inhibitor 3	TIMP3	29.1344	28.9694	29.0319	31.2639	31.0455	31.5124	29.0452	31.274	4.00205	0.000969697	2.22872
2031	P51798	P51798	H(+)/Cl(-) exchange transporter 7	CLCN7	27.3866	27.7392	28.266	30.6504	29.0548	30.3803	27.7973	30.0285	1.7988	0.00357685	2.23122
2556	Q06481	Q06481	Amyloid-like protein 2	APLP2	27.7234	28.9676	26.1904	29.6686	29.7632	30.1477	27.6271	29.8598	1.28243	0.0105103	2.2327
4781	Q99650	Q99650	Oncostatin-M-specific receptor subunit beta	OSMR	26.9777	27.3365	25.0214	29.0709	28.4784	28.4898	26.4452	28.6797	1.39737	0.008	2.23445
3802	Q8IUW5	Q8IUW5	RELT-like protein 1	RELL1	27.0517	24.6069	25.8489	28.8301	29.0589	26.333	25.8358	28.074	0.931998	0.0218556	2.2382
5970	Q9ULI3	Q9ULI3	Protein HEG homolog 1	HEG1	26.7633	27.5655	27.4014	29.7979	28.6946	29.9531	27.2434	29.4819	2.06541	0.00270103	2.23847
947	P02511	P02511	Alpha-crystallin B chain	CRYAB	25.1415	26.8403	27.3244	28.5071	28.2224	29.2934	26.4354	28.6743	1.41769	0.00791375	2.2389
3532	Q6Y288	Q6Y288	Beta-1,3-glucosyltransferase	B3GALTL	26.3421	24.9842	28.6641	28.8827	29.0743	28.7501	26.6635	28.9024	0.972612	0.0195977	2.2389
3187	Q4KMQ2	Q4KMQ2	Anoctamin-6	ANO6	28.5197	28.592	27.1919	30.3472	30.0673	30.6106	28.1012	30.3417	2.01631	0.00302415	2.24052
1234	P13796	P13796	Plastin-2	LCP1	24.9249	25.6025	24.8877	27.5884	28.5385	26.0179	25.1384	27.3816	1.35988	0.00867347	2.24322
285	O14773	O14773	Tripeptidyl-peptidase 1	TPP1	30.7358	30.9593	30.5277	33.114	32.823	33.0283	30.7409	32.9884	3.91871	0.00096	2.24752
251	O14548	O14548	Cytochrome c oxidase subunit 7A-related protein, mitochondrial	COX7A2L	26.6451	26.4075	24.7897	27.8076	28.4384	28.3465	25.9474	28.1975	1.6649	0.00477168	2.25005
4587	Q96HY7	Q96HY7	Probable 2-oxoglutarate dehydrogenase E1 component DHKTD1, mitochondrial	DHTKD1	25.0641	26.8918	25.8732	28.6013	27.4865	28.5381	25.943	28.2086	1.61835	0.00484391	2.26561
2815	Q14108	Q14108	Lysosome membrane protein 2	SCARB2	31.9829	32.0349	32.1416	34.4776	34.1249	34.3694	32.0531	34.3239	4.4217	0.00128	2.27079
507	O60238	O60238	BCL2/adenovirus E1B 19 kDa protein-interacting protein 3-like	BNIP3L	25.7368	26.7523	26.1234	28.798	27.7659	28.8627	26.2042	28.4755	2.09824	0.00287123	2.27134
2628	Q12805	Q12805	EGF-containing fibulin-like extracellular matrix protein 1	EFEMP1	26.0221	26.1917	26.9227	29.1388	28.1459	28.6731	26.3788	28.6526	2.33219	0.00245246	2.27379
888	O95870	O95870	Abhydrolase domain-containing protein 16A	ABHD16A	26.1309	28.2473	27.5943	29.4212	29.5462	29.8283	27.3242	29.5985	1.63102	0.00471329	2.27436
3690	Q86SK9	Q86SK9	Stearoyl-CoA desaturase 5	SCD5	25.4366	26.4199	25.5381	28.4844	27.6885	28.0558	25.7982	28.0762	2.37728	0.0026338	2.278
4923	Q9BUB7	Q9BUB7	Transmembrane protein 70, mitochondrial	TMEM70	26.1427	27.4258	26.4462	28.8976	29.0013	28.9649	26.6716	28.9546	2.37841	0.00265248	2.283
4151	Q8TD43	Q8TD43	Transient receptor potential cation channel subfamily M member 4	TRPM4	27.3232	27.342	27.6546	29.7124	29.7985	29.6634	27.4399	29.7248	4.42912	0.00133333	2.28481
5288	Q9H920;Q8N4F7	Q9H920;Q8N4F7	RING finger protein 121;RING finger protein 175	RNF121;RNF175	25.7424	26.2609	26.2099	28.4535	28.0038	28.6137	26.071	28.357	3.12684	0.00122078	2.28597
1467	P23743	P23743	Diacylglycerol kinase alpha	DGKA	26.0686	27.9623	28.6898	29.8345	29.3185	30.4542	27.5736	29.8691	1.27081	0.0100348	2.2955
5732	Q9P266	Q9P266	Junctional protein associated with coronary artery disease	KIAA1462	26.9023	27.7165	26.365	30.1702	28.8437	28.8687	26.9946	29.2942	1.75891	0.00356972	2.29962
4604	Q96J42	Q96J42	Thioredoxin domain-containing protein 15	TXNDC15	26.5017	26.8509	24.1325	28.3449	27.6251	28.4271	25.8284	28.1324	1.21492	0.0115237	2.30399
1388	P20338	P20338	Ras-related protein Rab-4A	RAB4A	25.0966	25.6755	26.1566	28.0801	27.5711	28.2321	25.6429	27.9611	2.49812	0.00310373	2.3182
908	P00387	P00387	NADH-cytochrome b5 reductase 3;NADH-cytochrome b5 reductase 3 membrane-bound form;NADH-cytochrome b5 reductase 3 soluble form	CYB5R3	33.765	33.6324	33.5613	35.8955	36.0232	36.003	33.6529	35.9739	5.26682	0.00192	2.32104
2543	Q05639	Q05639	Elongation factor 1-alpha 2	EEF1A2	26.4259	27.2746	26.3317	28.4907	29.3558	29.1567	26.6774	29.0011	2.36791	0.00273993	2.32363
2249	P61812	P61812	Transforming growth factor beta-2;Latency-associated peptide	TGFB2	26.5305	27.2415	27.0355	29.7659	28.6562	29.3914	26.9359	29.2712	2.41428	0.00288803	2.33532
966	P04066	P04066	Tissue alpha-L-fucosidase	FUCA1	25.9148	25.5104	27.298	28.568	28.6208	28.5545	26.2411	28.5811	1.90517	0.00289145	2.34003
2877	Q14571	Q14571	Inositol 1,4,5-trisphosphate receptor type 2	ITPR2	26.1617	25.3008	25.9383	28.0353	28.4389	27.9671	25.8003	28.1471	2.85791	0.00244186	2.34684
1056	P07686	P07686	Beta-hexosaminidase subunit beta;Beta-hexosaminidase subunit beta chain B;Beta-hexosaminidase subunit beta chain A	HEXB	32.867	32.7961	33.1551	35.3625	35.2014	35.3127	32.9394	35.2922	4.40394	0.00141176	2.3528
4415	Q96AG3	Q96AG3	Solute carrier family 25 member 46	SLC25A46	25.7078	27.3576	26.4545	28.9695	28.8007	28.8184	26.5066	28.8629	2.09741	0.00270455	2.35625
4092	Q8NHP6	Q8NHP6	Motile sperm domain-containing protein 2	MOSPD2	25.402	28.1347	28.3986	29.6354	29.7181	29.7144	27.3118	29.6893	1.16662	0.0119533	2.37753
4623	Q96KA5	Q96KA5	Cleft lip and palate transmembrane protein 1-like protein	CLPTM1L	29.3432	26.9143	27.388	30.4239	30.1952	30.1955	27.8818	30.2716	1.48198	0.00609146	2.38973
2460	Q00888;Q00887;Q00889;Q15238;Q13046;Q9UQ74	Q00888	Pregnancy-specific beta-1-glycoprotein 4	PSG4	25.876	25.5519	25.5092	28.1557	28.267	27.6853	25.6457	28.036	3.448	0.000888889	2.3903
1893	P48651	P48651	Phosphatidylserine synthase 1	PTDSS1	28.7105	28.4982	27.3283	30.6329	30.6177	30.473	28.179	30.5745	2.28356	0.00264311	2.39551
5083	Q9GZP9	Q9GZP9	Derlin-2	DERL2	25.6858	27.077	25.9855	28.6685	28.5131	28.7564	26.2494	28.646	2.29918	0.00269065	2.3966
5421	Q9NQH7	Q9NQH7	Probable Xaa-Pro aminopeptidase 3	XPNPEP3	25.1371	28.1727	26.9432	29.3493	29.8199	28.2763	26.751	29.1485	1.13559	0.0132136	2.39746
6099	Q9Y2J2	Q9Y2J2	Band 4.1-like protein 3;Band 4.1-like protein 3, N-terminally processed	EPB41L3	25.6921	29.9344	29.0645	30.6444	30.1741	31.0778	28.2303	30.6321	0.844966	0.0261698	2.4018
2583	Q08357	Q08357	Sodium-dependent phosphate transporter 2	SLC20A2	26.2114	27.8269	28.3379	30.7031	29.0181	29.8842	27.4587	29.8684	1.39642	0.00704469	2.40975
2878	Q14642	Q14642	Type I inositol 1,4,5-trisphosphate 5-phosphatase	INPP5A	25.1417	25.894	26.0464	28.1649	28.1759	27.9803	25.694	28.107	2.96191	0.00122876	2.41298
5682	Q9NZR1	Q9NZR1	Tropomodulin-2	TMOD2	26.0547	26.063	28.6552	29.2285	29.5689	29.2613	26.9243	29.3529	1.30454	0.00857289	2.42864
2189	P60033	P60033	CD81 antigen	CD81	30.5965	30.3785	30.8944	33.0811	33.176	32.9907	30.6231	33.0826	3.99389	0.00137143	2.45946
5889	Q9UJ14	Q9UJ14	Gamma-glutamyltransferase 7;Gamma-glutamyltransferase 7 heavy chain;Gamma-glutamyltransferase 7 light chain	GGT7	25.8012	26.0176	26.4152	29.1525	27.7552	28.74	26.078	28.5492	2.26472	0.00278067	2.47123
3432	Q6NXT4	Q6NXT4	Zinc transporter 6	SLC30A6	28.4689	24.7258	28.0084	29.0956	30.2493	29.2767	27.0677	29.5405	0.938874	0.0192273	2.47282
1363	P19105	P19105	Myosin regulatory light chain 12A	MYL12A	26.2888	25.0515	26.6	29.2948	27.7044	28.4075	25.9801	28.4689	1.70844	0.00321472	2.48885
1192	P11532	P11532	Dystrophin	DMD	29.5181	25.3087	25.9081	29.4982	29.4293	29.3364	26.9116	29.4213	0.88914	0.021612	2.50966
3223	Q58DX5	Q58DX5	Inactive N-acetylated-alpha-linked acidic dipeptidase-like protein 2	NAALADL2	25.5473	28.6713	25.7526	29.4438	28.4703	29.6909	26.6571	29.2017	1.11263	0.0129823	2.5446
6011	Q9UNL2	Q9UNL2	Translocon-associated protein subunit gamma	SSR3	29.8754	24.7911	27.6538	29.9386	30.3502	29.723	27.4401	30.0039	0.798836	0.0283864	2.56383
4239	Q8WWB7	Q8WWB7	Glycosylated lysosomal membrane protein	GLMP	27.1656	24.7882	25.5317	28.1131	29.0307	28.0368	25.8285	28.3935	1.53416	0.00478014	2.56508
1065	P07919;A0A096LP55	P07919	Cytochrome b-c1 complex subunit 6, mitochondrial	UQCRH	26.5385	29.6332	29.9238	31.2192	30.8524	31.7311	28.6985	31.2676	1.08534	0.0133158	2.56906
800	O95210	O95210	Starch-binding domain-containing protein 1	STBD1	26.2957	25.6684	26.6091	28.3482	28.5702	29.4292	26.191	28.7826	2.417	0.00303256	2.59151
4760	Q99538	Q99538	Legumain	LGMN	30.6401	30.4883	30.7095	33.1057	33.5566	32.9645	30.6126	33.2089	3.77846	0.0013913	2.59628
771	O94929;Q6H8Q1	O94929	Actin-binding LIM protein 3	ABLIM3	28.5076	28.7856	28.6167	30.4339	31.7572	31.5368	28.6366	31.2426	2.47497	0.00265327	2.606
1164	P10646	P10646	Tissue factor pathway inhibitor	TFPI	25.3183	26.372	26.1754	28.6624	28.2035	28.8487	25.9552	28.5716	2.64931	0.00113939	2.61631
2879	Q14643	Q14643	Inositol 1,4,5-trisphosphate receptor type 1	ITPR1	25.458	26.4842	26.0705	29.4021	28.3587	28.1648	26.0042	28.6418	2.25162	0.00306557	2.63763
6256	Q9Y5Q0	Q9Y5Q0	Fatty acid desaturase 3	FADS3	27.0125	27.7014	28.087	30.6998	29.7085	30.3289	27.6003	30.2457	2.46177	0.00272165	2.64539
2292	P62341	P62341	Selenoprotein T	SELT	26.6254	25.8379	27.1372	29.3534	28.581	29.6044	26.5335	29.1796	2.25286	0.00311667	2.64611
5821	Q9UFN0;Q9BS92	Q9UFN0	Protein NipSnap homolog 3A	NIPSNAP3A	25.1272	27.798	25.7395	29.0791	28.4718	29.0571	26.2215	28.8693	1.47565	0.00486059	2.6478
1345	P18084	P18084	Integrin beta-5	ITGB5	29.3958	29.2074	29.2868	32.2371	31.5999	32.003	29.2967	31.9466	3.77972	0.00145455	2.64998
6309	Q9Y6F6	Q9Y6F6	Protein MRVI1	MRVI1	26.4453	28.1633	25.8514	29.4853	29.4714	29.5717	26.82	29.5095	1.74708	0.00291841	2.6895
3653	Q7Z449	Q7Z449	Cytochrome P450 2U1	CYP2U1	25.4766	26.6886	26.2389	28.5831	29.056	28.8633	26.1347	28.8341	2.68552	0.00124503	2.69943
17	A5PLL7	A5PLL7	Transmembrane protein 189	TMEM189	25.7628	26.7967	25.7682	29.3014	27.97	29.3232	26.1093	28.8649	2.08936	0.00275	2.75562
3047	Q15800	Q15800	Methylsterol monooxygenase 1	MSMO1	26.962	26.4695	26.0502	29.6895	28.8482	29.2169	26.4939	29.2515	2.81225	0.00151613	2.75767
1602	P30501	P30501	HLA class I histocompatibility antigen, Cw-2 alpha chain	HLA-C	25.8379	25.2638	26.9331	28.3736	29.137	28.8611	26.0116	28.7905	2.17531	0.00307819	2.77894
1546	P28289;Q9NZQ9	P28289	Tropomodulin-1	TMOD1	27.9184	27.7894	25.6355	29.9699	29.4141	30.3124	27.1144	29.8988	1.62169	0.00311392	2.78436
1414	P21589	P21589	5-nucleotidase	NT5E	32.5434	32.4402	32.6193	35.2619	35.4997	35.1978	32.5343	35.3198	4.91275	0	2.78552
1686	P35475	P35475	Alpha-L-iduronidase	IDUA	29.4152	26.507	27.4792	30.1545	30.8769	30.795	27.8005	30.6088	1.47205	0.00487523	2.80832
3024	Q15629	Q15629	Translocating chain-associated membrane protein 1	TRAM1	29.8592	28.8331	28.2587	31.888	31.4174	32.0797	28.9837	31.795	2.2838	0.00309005	2.81135
3915	Q8N1F8	Q8N1F8	Serine/threonine-protein kinase 11-interacting protein	STK11IP	25.897	24.7653	25.2524	28.4984	27.6577	28.2187	25.3049	28.1249	2.62858	0.00130556	2.82005
3114	Q16799	Q16799	Reticulon-1	RTN1	26.4314	28.183	27.1616	30.8327	29.1853	30.2484	27.2587	30.0888	1.80706	0.00285559	2.83012
1271	P15289	P15289	Arylsulfatase A;Arylsulfatase A component B;Arylsulfatase A component C	ARSA	28.7096	28.7216	29.3055	31.3514	32.3831	31.5116	28.9122	31.7487	2.78115	0.00166372	2.83651
875	O95810	O95810	Serum deprivation-response protein	SDPR	29.8132	29.1194	28.4251	31.8061	32.1123	31.9573	29.1192	31.9586	2.64034	0.00132394	2.83935
6242	Q9Y5G0;Q9Y5G3;Q9Y5F9;Q9Y5G2;Q9Y5F8	Q9Y5G0	Protocadherin gamma-B5	PCDHGB5	26.0144	25.6247	24.6112	28.105	28.0228	28.6597	25.4168	28.2625	2.44735	0.00175148	2.84574
4363	Q93050	Q93050	V-type proton ATPase 116 kDa subunit a isoform 1	ATP6V0A1	29.0846	29.5688	28.8888	31.826	32.1384	32.1175	29.1808	32.0273	3.64174	0.00154839	2.84655
2721	Q13393	Q13393	Phospholipase D1	PLD1	25.5253	24.5543	25.7234	27.8724	28.6179	27.8687	25.2677	28.1197	2.53891	0.001175	2.852
900	O96011	O96011	Peroxisomal membrane protein 11B	PEX11B	26.2573	27.9392	25.6123	29.6507	28.8598	29.8625	26.6029	29.4577	1.70669	0.00298095	2.85474
6260	Q9Y5S1	Q9Y5S1	Transient receptor potential cation channel subfamily V member 2	TRPV2	29.0238	29.4457	29.2127	32.3921	31.7045	32.1662	29.2274	32.0876	3.57319	0.00152381	2.86019
893	O95980	O95980	Reversion-inducing cysteine-rich protein with Kazal motifs	RECK	28.2958	29.3228	29.1649	31.8256	31.6883	31.8605	28.9278	31.7915	3.04571	0.001	2.86365
3938	Q8N3E9	Q8N3E9	1-phosphatidylinositol 4,5-bisphosphate phosphodiesterase delta-3	PLCD3	26.2339	24.6677	25.5129	28.2226	28.2439	28.5978	25.4715	28.3548	2.45079	0.00113253	2.88328
444	O43556	O43556	Epsilon-sarcoglycan	SGCE	27.8138	25.0588	26.0677	29.8656	28.6628	29.1075	26.3134	29.212	1.52434	0.00372549	2.89851
1729	P37059	P37059	Estradiol 17-beta-dehydrogenase 2	HSD17B2	27.1402	25.7286	25.7227	29.174	29.1496	28.9772	26.1972	29.1003	2.43837	0.00112575	2.90312
2393	P80404	P80404	4-aminobutyrate aminotransferase, mitochondrial	ABAT	26.9298	26.7863	27.0146	29.9795	29.8337	29.6704	26.9102	29.8279	4.89885	0	2.91766
4808	Q99943	Q99943	1-acyl-sn-glycerol-3-phosphate acyltransferase alpha	AGPAT1	25.711	26.1113	27.0243	29.4709	29.1477	29.0396	26.2822	29.2194	2.69822	0.00159322	2.93719
949	P02656	P02656	Apolipoprotein C-III	APOC3	30.5675	25.049	30.5709	31.9918	32.4579	30.5813	28.7291	31.677	0.698184	0.0371968	2.94784
3608	Q7L5N7	Q7L5N7	Lysophosphatidylcholine acyltransferase 2	LPCAT2	24.8801	28.2403	28.004	30.3608	30.0825	29.639	27.0415	30.0274	1.26999	0.00672521	2.98592
2032	P51805;O75051	P51805	Plexin-A3	PLXNA3	26.2989	26.3937	26.3629	29.7442	29.2316	29.0389	26.3518	29.3382	3.82909	0.00228571	2.98646
910	P00395	P00395	Cytochrome c oxidase subunit 1	MT-CO1	25.7489	26.703	25.623	29.3482	28.4046	29.3163	26.025	29.023	2.54215	0.00133333	2.99803
1277	P15529	P15529	Membrane cofactor protein	CD46	25.2526	25.6822	28.1088	29.3459	28.9126	29.7823	26.3479	29.347	1.50179	0.00374753	2.99908
1526	P27449	P27449	V-type proton ATPase 16 kDa proteolipid subunit	ATP6V0C	25.7355	25.9656	25.6199	30.8125	26.7361	28.8581	25.7737	28.8022	1.2047	0.00794674	3.02853
5620	Q9NXS2	Q9NXS2	Glutaminyl-peptide cyclotransferase-like protein	QPCTL	26.3565	25.6439	26.0956	28.4906	28.9354	29.8706	26.032	29.0989	2.59118	0.00149206	3.06686
951	P02753	P02753	Retinol-binding protein 4;Plasma retinol-binding protein(1-182);Plasma retinol-binding protein(1-181);Plasma retinol-binding protein(1-179);Plasma retinol-binding protein(1-176)	RBP4	26.81	28.5389	27.4	29.5917	31.7253	30.6788	27.583	30.6653	1.74207	0.00262983	3.08228
2182	P58397	P58397	A disintegrin and metalloproteinase with thrombospondin motifs 12	ADAMTS12	26.0537	26.4687	26.8707	29.5195	29.4152	29.728	26.4644	29.5542	3.58732	0.00208696	3.08986
3557	Q6ZUX7	Q6ZUX7	Lipoma HMGIC fusion partner-like 2 protein	LHFPL2	25.7746	26.3127	24.7461	29.3309	28.2835	28.5152	25.6111	28.7099	2.28678	0.00237288	3.09873
1155	P10321	P10321	HLA class I histocompatibility antigen, Cw-7 alpha chain	HLA-C	31.2339	29.1637	29.9721	33.183	33.1706	33.3493	30.1232	33.2343	2.16845	0.00316505	3.11109
4043	Q8NCG7	Q8NCG7	Sn1-specific diacylglycerol lipase beta	DAGLB	25.2794	28.359	27.1233	29.9901	30.0833	30.1004	26.9205	30.0579	1.60539	0.00289815	3.13739
478	O43760	O43760	Synaptogyrin-2	SYNGR2	25.9058	24.9931	24.9428	28.1355	28.4296	28.7278	25.2806	28.431	3.04271	0.00123077	3.15041
5208	Q9H490	Q9H490	Phosphatidylinositol glycan anchor biosynthesis class U protein	PIGU	25.9246	24.4616	25.7979	28.9977	27.6455	29.0158	25.3947	28.553	2.07727	0.0032807	3.15825
434	O43451	O43451	Maltase-glucoamylase, intestinal;Maltase;Glucoamylase	MGAM	24.7076	25.0174	23.7317	26.6439	29.7239	26.5763	24.4856	27.648	1.33532	0.00468325	3.16244
1557	P28827;O14522	P28827	Receptor-type tyrosine-protein phosphatase mu	PTPRM	25.939	25.0152	30.5949	29.0008	32.115	30.032	27.1831	30.3826	0.752074	0.0276458	3.19953
2536	Q04941	Q04941	Proteolipid protein 2	PLP2	25.2647	25.3294	27.1711	29.3647	28.5252	29.6537	25.9218	29.1812	1.99412	0.00315612	3.25944
3583	Q7KYR7	Q7KYR7	Butyrophilin subfamily 2 member A1	BTN2A1	24.6105	28.4326	28.1565	30.0809	30.3105	30.5916	27.0666	30.3277	1.23569	0.00683165	3.26111
3495	Q6S8J3	Q6S8J3	POTE ankyrin domain family member E	POTEE	25.3561	28.8383	26.7716	31.4059	28.8195	30.624	26.9887	30.2831	1.22032	0.00673475	3.29446
1478	P24557	P24557	Thromboxane-A synthase	TBXAS1	25.2355	26.5142	26.7596	29.7911	29.0317	29.6692	26.1698	29.4973	2.48966	0.00164912	3.32754
6328	Q9Y6R1;Q6U841	Q9Y6R1	Electrogenic sodium bicarbonate cotransporter 1	SLC4A4	27.1305	25.8546	26.5368	29.6865	30.3718	29.6219	26.5073	29.8934	2.81493	0.00114286	3.38613
3693	Q86SR1;Q49A17	Q86SR1	Polypeptide N-acetylgalactosaminyltransferase 10	GALNT10	25.316	26.8418	24.7265	29.1187	28.5659	29.3624	25.6281	29.0157	2.13605	0.00225806	3.38757
973	P04156	P04156	Major prion protein	PRNP	28.775	26.6459	25.1497	30.6395	29.8065	30.3116	26.8568	30.2525	1.46031	0.00303704	3.39569
1731	P37173	P37173	TGF-beta receptor type-2	TGFBR2	27.1971	25.6724	25.7646	30.1586	29.4265	29.3178	26.2113	29.6343	2.44115	0.00163478	3.42295
594	O75110	O75110	Probable phospholipid-transporting ATPase IIA	ATP9A	25.8555	26.3761	25.2412	30.0037	28.2148	29.6375	25.8243	29.2853	2.25536	0.00119745	3.46108
1643	P32418	P32418	Sodium/calcium exchanger 1	SLC8A1	25.2245	26.9932	24.4722	28.5145	29.9478	28.6771	25.5633	29.0465	1.78729	0.00247682	3.48316
5784	Q9UBP4	Q9UBP4	Dickkopf-related protein 3	DKK3	25.9486	26.3717	27.6272	30.1056	30.7565	29.8757	26.6492	30.246	2.49457	0.00090566	3.59678
768	O94919	O94919	Endonuclease domain-containing 1 protein	ENDOD1	26.1972	24.3812	25.6366	29.6175	27.9472	29.4494	25.405	29.0047	2.05265	0.0021875	3.59973
654	O75487	O75487	Glypican-4;Secreted glypican-4	GPC4	25.4619	25.755	24.9418	29.241	28.6741	29.0467	25.3862	28.9873	3.61548	0	3.60103
5643	Q9NYM9	Q9NYM9	BET1-like protein	BET1L	24.6659	24.9603	25.454	28.9557	28.291	28.6534	25.0267	28.6334	3.56363	0	3.60663
924	P00742	P00742	Coagulation factor X;Factor X light chain;Factor X heavy chain;Activated factor Xa heavy chain	F10	26.1324	27.5947	25.8884	30.4685	30.2498	29.8158	26.5385	30.178	2.52103	0.000941176	3.63953
1906	P49184	P49184	Deoxyribonuclease-1-like 1	DNASE1L1	26.8134	27.7416	25.6673	30.7961	30.5195	29.8899	26.7408	30.4018	2.29378	0.00138235	3.66107
912	P00414	P00414	Cytochrome c oxidase subunit 3	MT-CO3	26.2995	26.205	25.3367	29.4652	29.079	30.3806	25.9471	29.6416	2.7713	0.00135211	3.69453
275	O14732	O14732	Inositol monophosphatase 2	IMPA2	22.6736	22.7979	24.0237	26.7623	26.8719	26.9708	23.1651	26.8683	2.98114	0.00168421	3.70324
3522	Q6V0I7	Q6V0I7	Protocadherin Fat 4	FAT4	26.0836	25.6525	25.7024	30.2738	28.6025	29.7034	25.8129	29.5266	2.72665	0.00124675	3.7137
3801	Q8IUS5	Q8IUS5	Epoxide hydrolase 4	EPHX4	25.0649	25.0129	25.3662	29.2764	28.4227	29.7424	25.148	29.1472	3.24237	0	3.99917
783	O95084	O95084	Serine protease 23	PRSS23	27.2043	26.1568	27.8461	31.5553	31.1183	31.4156	27.0691	31.3631	2.96633	0.00246154	4.29399
3949	Q8N474	Q8N474	Secreted frizzled-related protein 1	SFRP1	24.9396	25.0663	26.7802	30.2559	28.7353	30.7877	25.5954	29.9263	2.1461	0.00144615	4.3309
6329	Q9Y6R6	Q9Y6R6	Zinc finger protein 780B	ZNF780B	25.5288	25.0692	25.3308	32.118	29.2854	28.2318	25.3096	29.8784	1.76025	0.00326638	4.56884
2027	P51688	P51688	N-sulphoglucosamine sulphohydrolase	SGSH	25.7088	26.0353	24.8746	30.3899	29.3932	30.5438	25.5395	30.109	3.10105	0	4.56942
4932	Q9BUN8	Q9BUN8	Derlin-1	DERL1	25.1731	26.6475	25.7497	30.4998	29.7283	31.0882	25.8568	30.4388	2.85088	0.0024	4.58201
1336	P17900	P17900	Ganglioside GM2 activator;Ganglioside GM2 activator isoform short	GM2A	24.8589	25.7915	26.3472	29.8674	31.1585	29.7598	25.6659	30.2619	2.73996	0.00204255	4.59604
1521	P27144	P27144	Adenylate kinase 4, mitochondrial	AK4	26.2498	25.6709	26.0952	31.3826	31.0681	31.3215	26.0053	31.2574	4.92039	0	5.25211
1690	P35556;Q75N90	P35556	Fibrillin-2	FBN2	26.1052	26.2968	25.2903	32.8202	31.4293	32.5358	25.8974	32.2618	3.57691	0	6.36434
5994	Q9UMS6	Q9UMS6	Synaptopodin-2	SYNPO2	25.6194	24.2334	25.5866	32.2987	31.1932	31.8837	25.1465	31.7919	3.54256	0	6.64536
															log2
3342	Q5VW36	Q5VW36	Focadhesin	FOCAD	31.3182	31.456	31.4273	31.7171	25.7363	30.8791	31.4005	29.4442	0.450301	0.147989	-1.9563
3677	Q7Z739	Q7Z739	YTH domain-containing family protein 3	YTHDF3	30.3718	30.1203	29.9496	25.0741	29.9114	29.674	30.1472	28.2198	0.538667	0.10436	-1.92739
4214	Q8WUW1	Q8WUW1	Protein BRICK1	BRK1	26.1358	29.1982	29.311	26.8034	25.399	27.2988	28.215	26.5004	0.654312	0.0743041	-1.71455
459	O43674	O43674	NADH dehydrogenase [ubiquinone] 1 beta subcomplex subunit 5, mitochondrial	NDUFB5	30.9599	31.4476	30.5251	31.0351	26.4819	30.6174	30.9775	29.3781	0.468692	0.155739	-1.59946
2209	P61006	P61006	Ras-related protein Rab-8A	RAB8A	30.5142	30.1045	29.9977	29.9379	26.2783	29.6203	30.2054	28.6122	0.604437	0.0965071	-1.59328
13	A4D0S4	A4D0S4	Laminin subunit beta-4	LAMB4	30.9204	26.7507	25.963	26.5252	26.7271	25.6903	27.878	26.3142	0.425127	0.185772	-1.56382
2885	Q14671	Q14671	Pumilio homolog 1	PUM1	28.3306	29.131	29.4087	25.4894	28.4324	28.2981	28.9568	27.4067	0.697926	0.072433	-1.55011
369	O15344	O15344	E3 ubiquitin-protein ligase Midline-1	MID1	29.0732	29.0826	29.0575	29.3419	26.6506	26.5844	29.0711	27.5257	0.784882	0.0548515	-1.54541
5818	Q9UEY8	Q9UEY8	Gamma-adducin	ADD3	29.2786	29.7843	30.1472	28.8836	26.236	29.4741	29.7367	28.1979	0.681085	0.0772492	-1.53881
2587	Q08426	Q08426	Peroxisomal bifunctional enzyme;Enoyl-CoA hydratase/3,2-trans-enoyl-CoA isomerase;3-hydroxyacyl-CoA dehydrogenase	EHHADH	29.5842	29.5861	25.4575	26.5494	27.6548	25.8498	28.2093	26.6847	0.444836	0.174207	-1.5246
4271	Q8WZA9	Q8WZA9	Immunity-related GTPase family Q protein	IRGQ	28.5506	27.5255	28.7412	25.3738	26.1256	28.8151	28.2724	26.7715	0.605604	0.101865	-1.5009
5816	Q9UEU0	Q9UEU0	Vesicle transport through interaction with t-SNAREs homolog 1B	VTI1B	28.7677	28.5178	25.9439	26.8759	25.999	25.8924	27.7431	26.2558	0.711584	0.0731798	-1.48739
4405	Q96A49	Q96A49	Synapse-associated protein 1	SYAP1	28.8291	28.8678	29.5282	24.8528	29.0359	28.882	29.0751	27.5902	0.462165	0.166754	-1.48483
3998	Q8N983	Q8N983	39S ribosomal protein L43, mitochondrial	MRPL43	28.2957	29.3207	28.4677	28.9594	26.0895	26.6138	28.6947	27.2209	0.718854	0.0724009	-1.4738
2576	Q08043	Q08043	Alpha-actinin-3	ACTN3	25.7349	28.5259	28.7388	26.0266	26.9098	25.6463	27.6666	26.1942	0.640347	0.0930898	-1.47235
5151	Q9H1B7	Q9H1B7	Interferon regulatory factor 2-binding protein-like	IRF2BPL	28.949	28.6655	28.7345	24.9793	28.3853	28.6005	28.783	27.3217	0.549951	0.125262	-1.46128
4944	Q9BV57	Q9BV57	1,2-dihydroxy-3-keto-5-methylthiopentene dioxygenase	ADI1	27.7447	28.2021	28.5401	24.6755	27.3462	28.161	28.1623	26.7276	0.595412	0.1107	-1.43474
2498	Q02750	Q02750	Dual specificity mitogen-activated protein kinase kinase 1	MAP2K1	31.0264	32.0337	31.7064	28.5528	31.6417	30.33	31.5889	30.1748	0.681733	0.0865198	-1.41404
6246	Q9Y5J7	Q9Y5J7	Mitochondrial import inner membrane translocase subunit Tim9	TIMM9	29.9983	30.0439	29.5595	29.6791	25.9885	29.7134	29.8672	28.4603	0.49239	0.156894	-1.40691
2132	P55196	P55196	Afadin	MLLT4	27.5643	29.6124	29.8472	30.1833	26.5646	26.0745	29.008	27.6075	0.399092	0.216455	-1.40052
6112	Q9Y2R4	Q9Y2R4	Probable ATP-dependent RNA helicase DDX52	DDX52	28.6787	28.2497	28.3029	28.1066	25.2282	27.6964	28.4104	27.0104	0.702533	0.0825765	-1.40002
3191	Q4V328	Q4V328	GRIP1-associated protein 1	GRIPAP1	28.0353	25.1349	28.0687	25.981	26.861	24.3	27.0796	25.714	0.483164	0.164622	-1.3656
4488	Q96DV4	Q96DV4	39S ribosomal protein L38, mitochondrial	MRPL38	28.8757	29.5879	29.4593	29.3586	25.7082	28.7767	29.3076	27.9478	0.517498	0.148969	-1.35979
4349	Q92930	Q92930	Ras-related protein Rab-8B	RAB8B	28.2318	28.5898	28.4607	27.9503	25.5477	27.775	28.4274	27.091	0.790606	0.0675913	-1.33644
6252	Q9Y5L4	Q9Y5L4	Mitochondrial import inner membrane translocase subunit Tim13	TIMM13	29.67	29.7198	29.9606	29.9655	25.7676	29.6729	29.7835	28.4687	0.412065	0.214578	-1.31479
4732	Q96T51	Q96T51	RUN and FYVE domain-containing protein 1	RUFY1	27.7624	28.195	28.795	28.1546	24.5267	28.1389	28.2508	26.9401	0.454407	0.187534	-1.31075
5108	Q9H074	Q9H074	Polyadenylate-binding protein-interacting protein 1	PAIP1	28.5157	28.6645	29.3951	26.2588	29.9297	26.457	28.8584	27.5485	0.463048	0.181927	-1.30992
5566	Q9NW13	Q9NW13	RNA-binding protein 28	RBM28	29.677	29.8443	29.0473	29.0649	26.6762	28.924	29.5229	28.2217	0.735497	0.0826908	-1.3012
186	O00273	O00273	DNA fragmentation factor subunit alpha	DFFA	28.4177	28.2085	28.9939	28.273	27.4953	25.978	28.54	27.2488	0.839712	0.0631162	-1.29129
2252	P61927	P61927	60S ribosomal protein L37	RPL37	31.4489	30.9474	31.9296	28.6197	30.5564	31.2826	31.442	30.1529	0.696138	0.0926032	-1.28908
2522	Q04323	Q04323	UBX domain-containing protein 1	UBXN1	28.0495	29.1856	29.1729	27.9751	26.0261	28.5943	28.8027	27.5319	0.669968	0.100926	-1.27079
3226	Q5BJD5	Q5BJD5	Transmembrane protein 41B	TMEM41B	29.5063	29.4891	28.5335	29.6749	27.3846	26.66	29.1763	27.9065	0.588295	0.127065	-1.26981
5694	Q9P015	Q9P015	39S ribosomal protein L15, mitochondrial	MRPL15	29.2114	29.9081	29.337	29.669	25.8476	29.1835	29.4855	28.2334	0.440381	0.201631	-1.25214
2079	P53367	P53367	Arfaptin-1	ARFIP1	29.0117	28.9401	29.4609	28.4028	26.3654	28.9174	29.1376	27.8952	0.713034	0.0927235	-1.24238
1386	P20336	P20336	Ras-related protein Rab-3A	RAB3A	26.9404	28.3922	28.252	26.5925	27.3322	25.9509	27.8615	26.6252	0.947173	0.0526777	-1.23638
3198	Q53F19	Q53F19	Uncharacterized protein C17orf85	C17orf85	27.1805	27.1109	27.4387	25.7759	27.1378	25.1186	27.2434	26.0108	0.957096	0.0519666	-1.2326
2267	P62166	P62166	Neuronal calcium sensor 1	NCS1	28.1657	28.182	27.353	26.9392	27.4136	25.6702	27.9002	26.6744	0.976979	0.050036	-1.22583
2218	P61081	P61081	NEDD8-conjugating enzyme Ubc12	UBE2M	29.5346	28.981	29.4809	28.6393	26.3623	29.3463	29.3322	28.116	0.592498	0.131603	-1.21619
6027	Q9UP83	Q9UP83	Conserved oligomeric Golgi complex subunit 5	COG5	28.8674	28.8745	28.2653	28.009	25.2781	29.0762	28.6691	27.4544	0.455928	0.195985	-1.21462
4248	Q8WX92	Q8WX92	Negative elongation factor B	NELFB	28.0479	27.697	27.1611	27.176	26.9466	25.1886	27.6353	26.4371	0.817587	0.0745229	-1.19825
2315	P62861	P62861	40S ribosomal protein S30	FAU	32.5758	31.7985	30.3862	25.9734	32.2279	32.9782	31.5868	30.3932	0.19876	0.506449	-1.19363
5127	Q9H0P0	Q9H0P0	Cytosolic 5-nucleotidase 3A	NT5C3A	26.5193	28.5834	28.342	25.416	26.0599	28.395	27.8149	26.6236	0.46145	0.195651	-1.19126
3804	Q8IV38	Q8IV38	Ankyrin repeat and MYND domain-containing protein 2	ANKMY2	26.759	26.3509	30.3898	27.078	27.4344	25.4151	27.8332	26.6425	0.345965	0.294131	-1.19071
1988	P50583	P50583	Bis(5-nucleosyl)-tetraphosphatase [asymmetrical]	NUDT2	27.7993	27.4868	28.8403	27.1228	26.1143	27.3354	28.0421	26.8575	0.99917	0.0511881	-1.18461
4454	Q96C86	Q96C86	m7GpppX diphosphatase	DCPS	27.3301	27.3934	28.4724	25.7508	28.1368	25.776	27.732	26.5545	0.603749	0.131896	-1.17748
5027	Q9BYD6	Q9BYD6	39S ribosomal protein L1, mitochondrial	MRPL1	29.8535	28.9919	28.735	29.2032	25.8523	29.0222	29.1934	28.0259	0.439587	0.21158	-1.16758
5679	Q9NZN8	Q9NZN8	CCR4-NOT transcription complex subunit 2	CNOT2	27.1377	27.8199	28.2273	26.9709	27.6415	25.0822	27.7283	26.5649	0.631924	0.124143	-1.16347
1275	P15407	P15407	Fos-related antigen 1	FOSL1	28.0811	28.0809	28.2829	25.6205	27.8957	27.4397	28.1483	26.9853	0.766726	0.0899228	-1.16304
389	O15498	O15498	Synaptobrevin homolog YKT6	YKT6	30.104	30.2222	29.589	28.1394	30.5596	27.7874	29.9717	28.8288	0.569185	0.150297	-1.14294
1368	P19387	P19387	DNA-directed RNA polymerase II subunit RPB3	POLR2C	27.5927	28.6504	28.9337	27.9698	26.1704	27.6142	28.3923	27.2515	0.766572	0.0915232	-1.14078
4641	Q96LZ7	Q96LZ7	Regulator of microtubule dynamics protein 2	RMDN2	29.9163	29.7941	30.3392	29.6072	27.0235	30.0049	30.0165	28.8785	0.527695	0.167427	-1.13798
386	O15446	O15446	DNA-directed RNA polymerase I subunit RPA34	CD3EAP	28.5484	28.7156	27.3588	28.3275	26.2498	26.6568	28.2076	27.078	0.669077	0.116932	-1.12959
636	O75381	O75381	Peroxisomal membrane protein PEX14	PEX14	28.8335	29.2059	28.8879	28.5844	26.2738	28.7333	28.9758	27.8639	0.621324	0.134546	-1.11191
2810	Q14011	Q14011	Cold-inducible RNA-binding protein	CIRBP	30.9173	30.5897	30.7934	28.6196	29.519	30.8306	30.7668	29.6564	0.789757	0.0909425	-1.11041
1531	P27695	P27695	DNA-(apurinic or apyrimidinic site) lyase;DNA-(apurinic or apyrimidinic site) lyase, mitochondrial	APEX1	31.7642	32.1343	31.8124	30.0646	31.7064	30.6158	31.9036	30.7956	1.04912	0.0527432	-1.10804
4317	Q92696	Q92696	Geranylgeranyl transferase type-2 subunit alpha	RABGGTA	28.6881	28.4239	28.7465	27.311	26.5883	28.6382	28.6195	27.5125	0.844712	0.080939	-1.10696
6036	Q9UPT8	Q9UPT8	Zinc finger CCCH domain-containing protein 4	ZC3H4	26.5472	28.0944	27.3907	26.1233	27.8803	24.7112	27.3441	26.2383	0.469485	0.201918	-1.10583
1809	P42696	P42696	RNA-binding protein 34	RBM34	29.0177	29.1412	28.8897	29.0046	26.1312	28.6152	29.0162	27.917	0.537079	0.168365	-1.09918
4164	Q8TDZ2	Q8TDZ2	Protein-methionine sulfoxide oxidase MICAL1	MICAL1	28.9107	28.8351	29.5928	28.1065	26.8554	29.0895	29.1129	28.0171	0.72716	0.106564	-1.09573
1890	P48634	P48634	Protein PRRC2A	PRRC2A	28.9231	29.1084	28.7717	26.7291	28.5322	28.2665	28.9344	27.8426	0.892373	0.0736197	-1.09183
5300	Q9H9E3	Q9H9E3	Conserved oligomeric Golgi complex subunit 4	COG4	28.1029	28.6328	29.0984	28.4562	26.185	27.9455	28.6114	27.5289	0.657173	0.126219	-1.08248
1995	P50914	P50914	60S ribosomal protein L14	RPL14	33.5576	32.8931	33.4501	32.7015	31.2697	32.6888	33.3003	32.22	0.977576	0.0640522	-1.08027
2402	P82673	P82673	28S ribosomal protein S35, mitochondrial	MRPS35	28.3404	28.5181	28.2193	28.1329	25.8748	27.8391	28.3593	27.2822	0.686171	0.118879	-1.07706
1109	P09132	P09132	Signal recognition particle 19 kDa protein	SRP19	27.6551	27.7887	28.0578	26.1714	26.1091	28.0017	27.8339	26.7607	0.78329	0.0964934	-1.07313
6257	Q9Y5Q8	Q9Y5Q8	General transcription factor 3C polypeptide 5	GTF3C5	26.5613	27.1998	27.8179	26.8361	26.2728	25.2612	27.193	26.1233	0.847054	0.0847463	-1.06963
4798	Q99797;Q9NVF9	Q99797	Mitochondrial intermediate peptidase	MIPEP	29.567	29.457	28.7566	28.8914	27.072	28.6252	29.2602	28.1962	0.790328	0.0964797	-1.06404
1754	P39687;O95626;O43423	P39687	Acidic leucine-rich nuclear phosphoprotein 32 family member A	ANP32A	30.9923	30.9408	31.6567	28.9716	30.72	30.716	31.1966	30.1359	0.781227	0.0984056	-1.06074
2068	P52888	P52888	Thimet oligopeptidase	THOP1	28.3789	28.1625	28.9464	27.6214	28.5967	26.1041	28.4959	27.4407	0.622813	0.142337	-1.05518
702	O75832	O75832	26S proteasome non-ATPase regulatory subunit 10	PSMD10	28.8981	29.527	29.7524	29.5411	25.698	29.7753	29.3925	28.3381	0.321209	0.338321	-1.05436
513	O60271;Q9UPT6	O60271	C-Jun-amino-terminal kinase-interacting protein 4	SPAG9	30.1437	29.6928	30.3016	29.1507	28.1242	29.7147	30.046	28.9965	0.983882	0.0666217	-1.04949
2468	Q01433	Q01433	AMP deaminase 2	AMPD2	28.1465	28.3604	28.9725	27.5445	26.74	28.0534	28.4931	27.446	1.08082	0.0551065	-1.04717
1678	P35244	P35244	Replication protein A 14 kDa subunit	RPA3	27.7156	27.5954	27.7339	25.7241	27.7002	26.4893	27.6816	26.6379	0.839605	0.0903788	-1.04377
1287	P16035	P16035	Metalloproteinase inhibitor 2	TIMP2	28.2111	28.177	27.0173	27.4723	26.4352	26.3746	27.8018	26.7607	0.917497	0.0763599	-1.0411
3501	Q6UN15	Q6UN15	Pre-mRNA 3-end-processing factor FIP1	FIP1L1	27.8497	27.45	28.2956	28.2634	26.8758	25.3351	27.8651	26.8248	0.518943	0.187031	-1.04032
2096	P53985	P53985	Monocarboxylate transporter 1	SLC16A1	30.7872	30.0225	28.8641	30.0603	26.1384	30.3581	29.8913	28.8523	0.285056	0.388931	-1.03895
3952	Q8N4H5	Q8N4H5	Mitochondrial import receptor subunit TOM5 homolog	TOMM5	28.7107	29.2373	28.5435	28.68	26.5987	28.1144	28.8305	27.7977	0.720611	0.116746	-1.03281
1790	P41567	P41567	Eukaryotic translation initiation factor 1	EIF1	30.491	30.2242	31.7149	29.8231	29.2193	30.2971	30.81	29.7798	0.863502	0.0880714	-1.03021
2401	P82664	P82664	28S ribosomal protein S10, mitochondrial	MRPS10	28.0186	28.1664	28.4294	27.5902	26.1656	27.7705	28.2048	27.1754	0.921936	0.0772075	-1.02936
2902	Q14739	Q14739	Lamin-B receptor	LBR	29.5832	29.1943	29.2606	29.8445	26.5012	28.621	29.346	28.3223	0.447454	0.228761	-1.02375
3588	Q7L014	Q7L014	Probable ATP-dependent RNA helicase DDX46	DDX46	32.2836	31.8353	31.9693	30.3082	31.9719	30.7453	32.0294	31.0085	0.925597	0.0785347	-1.0209
867	O95758	O95758	Polypyrimidine tract-binding protein 3	PTBP3	27.9484	27.561	27.4379	26.4013	27.7104	25.7932	27.6491	26.635	0.799553	0.101104	-1.01417
5278	Q9H8H2	Q9H8H2	Probable ATP-dependent RNA helicase DDX31	DDX31	28.5394	27.1788	27.6352	26.9327	26.5927	26.7909	27.7845	26.7721	1.15616	0.0530845	-1.01236
3324	Q5U5X0	Q5U5X0	Complex III assembly factor LYRM7	LYRM7	28.4849	28.5458	27.3681	27.9098	25.7589	27.7017	28.1329	27.1235	0.572391	0.167175	-1.00945
4505	Q96EL3	Q96EL3	39S ribosomal protein L53, mitochondrial	MRPL53	28.9441	29.4954	29.5853	28.9205	28.3695	27.7135	29.3416	28.3345	1.17685	0.051981	-1.00707
1713	P36507	P36507	Dual specificity mitogen-activated protein kinase kinase 2	MAP2K2	30.2568	29.9126	30.2138	29.3967	28.3859	29.5971	30.1277	29.1265	1.20597	0.050598	-1.00118
4767	Q99570	Q99570	Phosphoinositide 3-kinase regulatory subunit 4	PIK3R4	29.0577	27.305	28.7763	27.8075	26.1137	28.2394	28.3797	27.3869	0.514547	0.195569	-0.992788
5762	Q9UBB4	Q9UBB4	Ataxin-10	ATXN10	30.2238	30.5092	30.2623	29.9254	28.3003	29.7963	30.3317	29.3407	0.871756	0.0914486	-0.991088
2080	P53384	P53384	Cytosolic Fe-S cluster assembly factor NUBP1	NUBP1	27.4677	27.187	27.5177	25.7047	27.7456	25.7498	27.3908	26.4	0.65909	0.140313	-0.990789
458	O43670	O43670	BUB3-interacting and GLEBS motif-containing protein ZNF207	ZNF207	30.0561	30.1763	30.9832	28.3818	30.2336	29.6324	30.4052	29.4159	0.733244	0.12	-0.989251
2014	P51570	P51570	Galactokinase	GALK1	28.5207	28.2446	28.4691	28.1029	27.4898	26.677	28.4115	27.4232	1.10227	0.0610476	-0.988215
922	P00738;P00739	P00738;P00739	Haptoglobin;Haptoglobin alpha chain;Haptoglobin beta chain;Haptoglobin-related protein	HP;HPR	27.9892	28.5156	29.1698	24.9571	32.0918	25.6806	28.5582	27.5765	0.160788	0.598756	-0.98173
5502	Q9NTZ6	Q9NTZ6	RNA-binding protein 12	RBM12	29.1718	29.3565	28.8733	27.4865	28.2605	28.7129	29.1339	28.1533	1.19796	0.053404	-0.980562
3666	Q7Z4W1	Q7Z4W1	L-xylulose reductase	DCXR	27.3793	27.2039	27.5161	25.9883	27.1251	26.0444	27.3664	26.386	1.20988	0.052709	-0.980451
1290	P16104;Q96QV6	P16104;Q96QV6	Histone H2AX;Histone H2A type 1-A	H2AFX;HIST1H2AA	34.9304	35.4743	35.2723	34.7451	35.4008	32.5914	35.2257	34.2458	0.495194	0.207207	-0.97989
3402	Q6I9Y2	Q6I9Y2	THO complex subunit 7 homolog	THOC7	28.3714	28.3674	28.8336	28.4811	26.1565	28.0002	28.5241	27.5459	0.60439	0.160093	-0.978193
1802	P42345	P42345	Serine/threonine-protein kinase mTOR	MTOR	29.1221	29.1236	30.2132	28.0375	28.4647	29.0387	29.4863	28.5136	0.980366	0.0772909	-0.972659
5193	Q9H3H3	Q9H3H3	UPF0696 protein C11orf68	C11orf68	27.4792	26.5818	27.0931	25.5803	26.3679	26.3129	27.0513	26.087	1.24611	0.052	-0.964287
5751	Q9P2K5	Q9P2K5	Myelin expression factor 2	MYEF2	28.5981	27.7549	27.9115	26.1247	27.4393	27.8103	28.0882	27.1248	0.774462	0.114807	-0.963422
3306	Q5T6F2	Q5T6F2	Ubiquitin-associated protein 2	UBAP2	27.3538	27.5298	27.8876	25.9769	26.9356	26.9808	27.5904	26.6311	1.2406	0.0529858	-0.959273
250	O14545	O14545	TRAF-type zinc finger domain-containing protein 1	TRAFD1	27.0769	28.0425	27.4147	26.8655	25.9931	26.8233	27.5114	26.5606	1.11528	0.0654412	-0.950754
1668	P34949	P34949	Mannose-6-phosphate isomerase	MPI	25.9845	27.1532	26.9352	24.4208	27.1312	25.6734	26.691	25.7418	0.478348	0.223147	-0.949148
4518	Q96EY7	Q96EY7	Pentatricopeptide repeat domain-containing protein 3, mitochondrial	PTCD3	29.7137	30.0534	29.4955	29.8102	27.3291	29.2986	29.7542	28.8126	0.536983	0.194379	-0.941562
5061	Q9BZX2;Q9HA47	Q9BZX2	Uridine-cytidine kinase 2	UCK2	25.9875	26.9696	28.1496	25.5725	26.6382	26.0742	27.0356	26.095	0.605006	0.167039	-0.940626
1938	P49720	P49720	Proteasome subunit beta type-3	PSMB3	32.1126	31.422	32.0897	30.4524	31.268	31.0901	31.8748	30.9368	1.30925	0.050893	-0.937918
4622	Q96K76	Q96K76	Ubiquitin carboxyl-terminal hydrolase 47	USP47	28.6596	28.2436	28.1682	27.0102	28.1424	27.1111	28.3571	27.4212	1.12079	0.0666487	-0.935918
3371	Q676U5	Q676U5	Autophagy-related protein 16-1	ATG16L1	28.3843	27.8783	27.1115	26.6291	27.2637	26.6737	27.7914	26.8555	1.03978	0.0751713	-0.935852
2825	Q14151	Q14151	Scaffold attachment factor B2	SAFB2	28.8285	28.9983	28.8515	26.1254	29.9686	27.7771	28.8928	27.957	0.348415	0.331421	-0.935754
5248	Q9H6T3	Q9H6T3	RNA polymerase II-associated protein 3	RPAP3	27.637	27.8684	27.5972	26.1825	27.4969	26.6176	27.7009	26.7657	1.11138	0.0676669	-0.935186
4132	Q8TCC3	Q8TCC3	39S ribosomal protein L30, mitochondrial	MRPL30	28.1318	27.6818	27.2291	26.3257	28.1063	25.8178	27.6809	26.7499	0.556829	0.188066	-0.930976
3684	Q7Z7K6	Q7Z7K6	Centromere protein V	CENPV	29.7322	29.6685	28.6282	28.8718	27.8085	28.5668	29.343	28.4157	0.906257	0.0964937	-0.927272
4873	Q9BRZ2	Q9BRZ2	E3 ubiquitin-protein ligase TRIM56	TRIM56	28.191	27.6824	28.8083	27.9545	25.4562	28.5074	28.2272	27.306	0.391183	0.295385	-0.921197
5089	Q9GZT3	Q9GZT3	SRA stem-loop-interacting RNA-binding protein, mitochondrial	SLIRP	30.7212	31.7155	30.9219	31.3549	28.3096	30.9383	31.1195	30.2009	0.386701	0.299628	-0.918588
1243	P14174	P14174	Macrophage migration inhibitory factor	MIF	32.8436	32.1463	32.6999	30.7987	32.4047	31.7363	32.5633	31.6466	0.830081	0.111782	-0.916695
5826	Q9UGI8	Q9UGI8	Testin	TES	29.9457	30.3158	30.3161	29.2645	28.5111	30.053	30.1926	29.2762	0.927067	0.0945416	-0.916353
3366	Q658Y4	Q658Y4	Protein FAM91A1	FAM91A1	27.3941	27.6089	27.7749	25.9303	26.9164	27.1974	27.5926	26.6814	1.07165	0.0759022	-0.911252
977	P04183	P04183	Thymidine kinase, cytosolic	TK1	27.2343	27.6668	27.3781	26.1413	27.1581	26.2517	27.4264	26.517	1.23339	0.0604636	-0.909375
4427	Q96B26	Q96B26	Exosome complex component RRP43	EXOSC8	28.3754	27.775	27.9953	27.8247	26.9085	26.6858	28.0486	27.1397	1.09549	0.0733684	-0.908944
1221	P13473	P13473	Lysosome-associated membrane glycoprotein 2	LAMP2	32.7458	31.3564	31.7274	30.8731	30.9018	31.3469	31.9432	31.0406	0.954137	0.0930579	-0.902561
4725	Q96ST2	Q96ST2	Protein IWS1 homolog	IWS1	28.4806	28.0656	28.1195	27.2487	28.5106	26.2016	28.2219	27.3203	0.59245	0.179789	-0.901585
3893	Q8IZ83	Q8IZ83	Aldehyde dehydrogenase family 16 member A1	ALDH16A1	27.7053	27.7211	28.5828	26.2899	28.1559	26.8774	28.0031	27.1077	0.650283	0.160462	-0.89533
1187	P11387;Q969P6	P11387	DNA topoisomerase 1	TOP1	32.9206	32.8002	32.6859	32.4169	31.2928	32.0156	32.8022	31.9085	1.24946	0.0618273	-0.893766
215	O00483	O00483	Cytochrome c oxidase subunit NDUFA4	NDUFA4	29.9408	30.4209	29.3424	29.2528	28.7287	29.0469	29.9014	29.0095	1.2072	0.0655815	-0.891922
1870	P47897	P47897	Glutamine--tRNA ligase	QARS	32.7412	32.5223	32.7848	31.2448	31.8759	32.2539	32.6828	31.7915	1.36361	0.0536165	-0.891236
3314	Q5TAQ9	Q5TAQ9	DDB1- and CUL4-associated factor 8	DCAF8	28.4428	28.4265	28.3632	27.5295	26.7255	28.3057	28.4109	27.5202	0.910079	0.102425	-0.89066
2308	P62829	P62829	60S ribosomal protein L23	RPL23	33.2403	33.4943	33.523	32.8776	31.8487	32.8668	33.4192	32.531	1.18357	0.0683721	-0.888171
5695	Q9P016	Q9P016	Thymocyte nuclear protein 1	THYN1	26.1904	27.3031	26.7915	26.6466	25.7693	25.2139	26.7617	25.8766	0.774346	0.129767	-0.885064
6226	Q9Y508	Q9Y508	E3 ubiquitin-protein ligase RNF114	RNF114	28.0738	27.9128	28.8582	27.2262	27.4242	27.5452	28.2816	27.3985	1.34725	0.0552628	-0.883087
1641	P32321	P32321	Deoxycytidylate deaminase	DCTD	28.5877	28.0428	28.4546	26.9771	27.7344	27.7291	28.3617	27.4802	1.37072	0.0542269	-0.881517
2326	P62917	P62917	60S ribosomal protein L8	RPL8	34.5814	34.9135	34.8608	34.1289	33.3602	34.2237	34.7852	33.9043	1.405	0.0527688	-0.880955
6004	Q9UN86	Q9UN86	Ras GTPase-activating protein-binding protein 2	G3BP2	32.6795	32.4094	32.6848	31.1771	32.1476	31.8078	32.5912	31.7108	1.37681	0.0540727	-0.88044
1782	P41223	P41223	Protein BUD31 homolog	BUD31	27.6891	28.4761	28.7459	27.1553	28.0003	27.1196	28.3037	27.4251	0.960764	0.0967733	-0.878593
288	O14786	O14786	Neuropilin-1	NRP1	30.592	30.4035	30.6419	30.2451	28.7991	29.9586	30.5458	29.6676	0.915397	0.10453	-0.878211
3669	Q7Z5K2	Q7Z5K2	Wings apart-like protein homolog	WAPAL	28.4753	26.7427	26.6246	26.8193	26.9586	25.4302	27.2809	26.4027	0.496476	0.228466	-0.878152
5973	Q9ULK4	Q9ULK4	Mediator of RNA polymerase II transcription subunit 23	MED23	27.3109	26.8152	27.8821	26.4035	27.1559	25.8249	27.3361	26.4615	0.821011	0.121648	-0.874619
2667	Q13033	Q13033	Striatin-3	STRN3	30.3497	29.8346	29.6979	29.387	28.635	29.2405	29.9608	29.0875	1.34369	0.0574667	-0.873254
4930	Q9BUL8	Q9BUL8	Programmed cell death protein 10	PDCD10	29.7217	29.0107	28.7939	29.0304	26.8917	28.987	29.1754	28.303	0.502202	0.226265	-0.872437
3709	Q86U86	Q86U86	Protein polybromo-1	PBRM1	27.2376	27.6728	28.2303	27.2261	27.771	25.531	27.7136	26.8427	0.522054	0.215934	-0.870875
1364	P19174	P19174	1-phosphatidylinositol 4,5-bisphosphate phosphodiesterase gamma-1	PLCG1	27.0968	27.7861	27.7584	25.7631	27.2528	27.0174	27.5471	26.6778	0.779243	0.131835	-0.869318
2055	P52594	P52594	Arf-GAP domain and FG repeat-containing protein 1	AGFG1	28.3138	29.2493	29.116	28.7427	25.9777	29.3537	28.893	28.0247	0.331595	0.362744	-0.868347
954	P02792	P02792	Ferritin light chain	FTL	30.3817	29.7928	29.4408	30.2955	26.6894	30.0287	29.8718	29.0045	0.294789	0.407277	-0.867254
5178	Q9H2K8	Q9H2K8	Serine/threonine-protein kinase TAO3	TAOK3	28.8071	28.7229	28.8229	28.017	26.4477	29.2888	28.7843	27.9178	0.454178	0.259891	-0.866468
5468	Q9NRW3;Q8IUX4;Q96AK3	Q9NRW3	DNA dC->dU-editing enzyme APOBEC-3C	APOBEC3C	29.3478	29.7655	28.7502	28.2889	28.1656	28.8139	29.2878	28.4228	1.14464	0.0762907	-0.865036
3154	Q32MZ4	Q32MZ4	Leucine-rich repeat flightless-interacting protein 1	LRRFIP1	30.4335	30.9724	30.82	29.4875	29.8372	30.3064	30.742	29.877	1.40732	0.0544201	-0.864956
4556	Q96GG9;Q6PH85	Q96GG9	DCN1-like protein 1	DCUN1D1	27.8538	28.1877	28.3296	26.8839	27.1831	27.7133	28.1237	27.2601	1.43205	0.053585	-0.863633
2344	P63208	P63208	S-phase kinase-associated protein 1	SKP1	32.2342	31.2218	31.1917	30.4636	31.0099	30.5917	31.5492	30.6884	1.06388	0.0874319	-0.860779
2742	Q13459	Q13459	Unconventional myosin-IXb	MYO9B	29.9227	29.8202	30.779	29.343	29.5164	29.082	30.174	29.3138	1.22759	0.0693808	-0.860173
5602	Q9NX58	Q9NX58	Cell growth-regulating nucleolar protein	LYAR	30.1066	29.393	29.7222	30.46	26.1962	29.9904	29.7406	28.8822	0.248952	0.467227	-0.858397
2108	P54687	P54687	Branched-chain-amino-acid aminotransferase, cytosolic	BCAT1	30.0486	30.7007	31.659	29.9621	30.2023	29.6712	30.8028	29.9452	0.80564	0.128616	-0.857565
2465	Q01130;Q9BRL6	Q01130	Serine/arginine-rich splicing factor 2	SRSF2	33.5675	32.5849	32.949	31.7744	32.6321	32.1233	33.0338	32.1766	1.06058	0.0889571	-0.857206
2076	P53041;E7EU14	P53041	Serine/threonine-protein phosphatase 5	PPP5C	29.9854	29.5207	29.6504	28.6447	28.3701	29.5706	29.7188	28.8618	1.03564	0.0912182	-0.857025
4869	Q9BRX2	Q9BRX2	Protein pelota homolog	PELO	28.9825	29.3317	29.4444	27.4034	29.1522	28.6327	29.2528	28.3961	0.731115	0.147512	-0.856747
860	O95707	O95707	Ribonuclease P protein subunit p29	POP4	28.52	28.0022	28.1187	26.5529	27.2017	28.3195	28.2136	27.358	0.726343	0.148674	-0.855569
1311	P17066;P48741	P17066;P48741	Heat shock 70 kDa protein 6;Putative heat shock 70 kDa protein 7	HSPA6;HSPA7	26.6096	25.1594	30.1965	26.0483	27.2344	26.1165	27.3218	26.4664	0.215069	0.514168	-0.855415
4775	Q99614	Q99614	Tetratricopeptide repeat protein 1	TTC1	27.9719	28.3148	29.5216	27.3294	28.0913	27.8257	28.6028	27.7488	0.754316	0.141493	-0.853989
3551	Q6ZSR9	Q6ZSR9	Uncharacterized protein FLJ45252		27.5688	27.2142	27.4121	26.8385	25.751	27.0442	27.3984	26.5446	0.965681	0.100976	-0.853818
5551	Q9NVM9	Q9NVM9	Protein asunder homolog	ASUN	27.3519	27.1488	27.6125	25.871	27.1777	26.508	27.3711	26.5189	0.998237	0.0969004	-0.852194
952	P02786	P02786	Transferrin receptor protein 1;Transferrin receptor protein 1, serum form	TFRC	34.0474	34.2531	33.9095	33.734	32.5344	33.4021	34.07	33.2235	1.07163	0.0897808	-0.846518
3192	Q4VC31	Q4VC31	Coiled-coil domain-containing protein 58	CCDC58	28.2344	28.4846	28.6966	28.344	26.1759	28.3622	28.4719	27.6274	0.499937	0.235247	-0.844524
1633	P31942	P31942	Heterogeneous nuclear ribonucleoprotein H3	HNRNPH3	32.068	32.2282	32.2501	30.9395	30.5086	32.5662	32.1821	31.3381	0.600612	0.189804	-0.844023
348	O15160	O15160	DNA-directed RNA polymerases I and III subunit RPAC1	POLR1C	29.2754	28.2538	28.3822	27.4428	28.1046	27.8387	28.6371	27.7954	1.05639	0.091476	-0.841768
2125	P55060	P55060	Exportin-2	CSE1L	33.8763	33.5136	34.0698	32.9613	33.4568	32.5183	33.8199	32.9788	1.24833	0.0711096	-0.841076
2247	P61769	P61769	Beta-2-microglobulin;Beta-2-microglobulin form pI 5.3	B2M	32.7562	32.8034	32.9723	32.5116	31.6294	31.8682	32.844	32.003	1.43998	0.0567513	-0.840917
4686	Q96QC0	Q96QC0	Serine/threonine-protein phosphatase 1 regulatory subunit 10	PPP1R10	27.5365	28.4248	28.733	26.0127	28.7356	27.431	28.2314	27.3931	0.412328	0.298103	-0.838328
4983	Q9BWJ5	Q9BWJ5	Splicing factor 3B subunit 5	SF3B5	30.115	30.5163	29.1779	28.6931	29.4964	29.1077	29.9364	29.099	0.846364	0.125277	-0.837346
2716	Q13347	Q13347	Eukaryotic translation initiation factor 3 subunit I	EIF3I	32.0014	32.0819	32.6271	30.8554	31.5461	31.7986	32.2368	31.4	1.14511	0.0827637	-0.836734
2711	Q13310;P0CB38	Q13310	Polyadenylate-binding protein 4	PABPC4	31.0157	31.0161	31.6054	29.8083	30.8199	30.4992	31.2124	30.3758	1.10088	0.0883566	-0.836613
4815	Q99996	Q99996	A-kinase anchor protein 9	AKAP9	27.9881	28.5266	28.6609	27.8901	26.7964	27.9814	28.3919	27.5559	0.901295	0.115559	-0.835936
529	O60443	O60443	Non-syndromic hearing impairment protein 5	DFNA5	28.3991	29.4204	29.5256	28.2128	28.6381	27.99	29.115	28.2803	0.961707	0.106622	-0.834763
3110	Q16777;Q6FI13	Q16777;Q6FI13	Histone H2A type 2-C;Histone H2A type 2-A	HIST2H2AC;HIST2H2AA3	34.3753	33.4868	33.8332	33.0176	33.4038	32.7713	33.8984	33.0642	1.23445	0.0736324	-0.834197
6255	Q9Y5P6	Q9Y5P6	Mannose-1-phosphate guanyltransferase beta	GMPPB	29.1271	29.0664	29.447	28.381	27.9681	28.7892	29.2135	28.3794	1.46186	0.0564687	-0.834094
226	O00566	O00566	U3 small nucleolar ribonucleoprotein protein MPP10	MPHOSPH10	29.075	29.3616	30.3824	28.5147	29.2181	28.5841	29.6063	28.7723	0.850522	0.125278	-0.834008
228	O00571;O15523;Q9NQI0	O00571;O15523	ATP-dependent RNA helicase DDX3X;ATP-dependent RNA helicase DDX3Y	DDX3X;DDX3Y	33.7744	33.7188	33.9179	32.5022	33.2443	33.164	33.8037	32.9702	1.57898	0.0509234	-0.833528
4268	Q8WZ82	Q8WZ82	Ovarian cancer-associated gene 2 protein	OVCA2	28.1367	28.4323	28.6991	28.1087	26.424	28.2357	28.4227	27.5895	0.617655	0.186972	-0.833185
4204	Q8WUI4	Q8WUI4	Histone deacetylase 7	HDAC7	27.5098	27.1849	26.338	26.251	26.0657	26.2265	27.0109	26.1811	1.10195	0.0898277	-0.829822
1437	P22694	P22694	cAMP-dependent protein kinase catalytic subunit beta	PRKACB	30.2056	29.9956	30.6708	29.0655	29.2051	30.1122	30.2907	29.4609	1.01408	0.0993059	-0.829726
3918	Q8N1G4	Q8N1G4	Leucine-rich repeat-containing protein 47	LRRC47	30.7858	30.2525	30.6914	29.862	29.1822	30.1987	30.5766	29.7476	1.14275	0.0844527	-0.828913
3248	Q5JSH3	Q5JSH3	WD repeat-containing protein 44	WDR44	28.7861	28.0023	28.4429	26.0818	28.8145	27.8517	28.4105	27.5827	0.42486	0.290741	-0.827794
5539	Q9NVE7	Q9NVE7	Pantothenate kinase 4	PANK4	27.0481	27.4487	27.5359	25.9437	27.2492	26.3614	27.3442	26.5181	0.934807	0.112232	-0.826132
2569	Q07812	Q07812	Apoptosis regulator BAX	BAX	29.051	28.7795	29.9434	28.55	28.2602	28.4854	29.2579	28.4319	1.07154	0.0930663	-0.826077
3576	Q71U36;Q13748;Q6PEY2	Q71U36;Q13748	Tubulin alpha-1A chain;Tubulin alpha-3C/D chain	TUBA1A;TUBA3C	32.4666	32.4693	32.4225	31.1164	32.6061	31.1589	32.4528	31.6272	0.776826	0.143577	-0.825654
2593	Q08AD1	Q08AD1	Calmodulin-regulated spectrin-associated protein 2	CAMSAP2	26.835	26.4785	27.2191	25.3079	26.4816	26.2784	26.8442	26.0226	0.911986	0.11689	-0.821552
3487	Q6PKG0	Q6PKG0	La-related protein 1	LARP1	30.7326	30.9198	30.5333	29.5089	29.7007	30.5127	30.7286	29.9074	1.17973	0.0827348	-0.821132
4603	Q96J02	Q96J02	E3 ubiquitin-protein ligase Itchy homolog	ITCH	26.4594	26.6742	27.2468	26.0037	26.3608	25.5593	26.7935	25.9746	1.16647	0.0839661	-0.818899
4547	Q96GA3	Q96GA3	Protein LTV1 homolog	LTV1	27.8359	27.3894	26.623	25.8665	27.0189	26.5098	27.2828	26.4651	0.774489	0.146757	-0.817657
5074	Q9C0E2	Q9C0E2	Exportin-4	XPO4	25.8258	27.3217	27.9231	25.3326	26.9557	26.3295	27.0235	26.2059	0.449741	0.276445	-0.817603
5114	Q9H0A8	Q9H0A8	COMM domain-containing protein 4	COMMD4	27.3799	27.5035	28.23	26.5359	26.4765	27.65	27.7045	26.8875	0.813656	0.136848	-0.816994
767	O94915	O94915	Protein furry homolog-like	FRYL	27.3899	27.8847	27.8236	27.1933	26.5651	26.896	27.6994	26.8848	1.56687	0.0541136	-0.814576
4409	Q96AA3	Q96AA3	Protein RFT1 homolog	RFT1	28.062	26.9272	26.5178	25.9708	26.3429	26.7501	27.169	26.3546	0.72558	0.157742	-0.814406
1369	P19388	P19388	DNA-directed RNA polymerases I, II, and III subunit RPABC1	POLR2E	29.4842	29.1819	29.7928	28.0602	29.3887	28.5717	29.4863	28.6735	0.891065	0.122341	-0.812778
784	O95104	O95104	Splicing factor, arginine/serine-rich 15	SCAF4	26.5121	28.0196	27.4988	26.1056	26.8022	26.6896	27.3435	26.5325	0.758011	0.151573	-0.811029
4739	Q96TA2	Q96TA2	ATP-dependent zinc metalloprotease YME1L1	YME1L1	28.6562	29.1832	28.5863	28.2961	27.5873	28.1119	28.8085	27.9984	1.33508	0.0700889	-0.8101
5924	Q9UKF6	Q9UKF6	Cleavage and polyadenylation specificity factor subunit 3	CPSF3	28.0817	28.7322	29.3097	28.4477	26.6714	28.5745	28.7079	27.8978	0.498684	0.246425	-0.810055
4433	Q96B97	Q96B97	SH3 domain-containing kinase-binding protein 1	SH3KBP1	28.5699	28.0116	28.6913	25.6717	28.9214	28.2519	28.4243	27.615	0.328907	0.378322	-0.809271
2238	P61513;A6NKH3	P61513	60S ribosomal protein L37a	RPL37A	33.7785	33.2159	33.2447	32.9042	32.4833	32.4249	33.413	32.6041	1.56848	0.0548834	-0.808907
521	O60318	O60318	Germinal-center associated nuclear protein	MCM3AP	27.0517	27.0514	26.8749	25.7303	25.2065	27.6172	26.9927	26.1847	0.477527	0.260721	-0.807995
6110	Q9Y2Q9	Q9Y2Q9	28S ribosomal protein S28, mitochondrial	MRPS28	28.7003	28.5214	28.3086	28.7663	25.9747	28.3659	28.5101	27.7023	0.387212	0.324748	-0.807812
1294	P16234	P16234	Platelet-derived growth factor receptor alpha	PDGFRA	28.0858	28.2044	28.0097	28.2551	26.1556	27.4703	28.1	27.2937	0.584894	0.204439	-0.8063
1919	P49407	P49407	Beta-arrestin-1	ARRB1	26.7841	27.6408	27.0977	26.1998	26.9936	25.9135	27.1742	26.369	0.920376	0.119117	-0.805211
4879	Q9BSD7	Q9BSD7	Cancer-related nucleoside-triphosphatase	NTPCR	27.3839	27.086	27.3793	26.0803	26.7571	26.6082	27.283	26.4818	1.61092	0.0541636	-0.801205
843	O95486	O95486	Protein transport protein Sec24A	SEC24A	29.7907	29.9556	30.2915	28.8435	29.4797	29.3121	30.0126	29.2118	1.53453	0.0592097	-0.80084
969	P04080	P04080	Cystatin-B	CSTB	31.7492	31.4307	31.9112	30.808	30.611	31.27	31.6971	30.8964	1.53318	0.0594174	-0.800691
2378	P78362	P78362	SRSF protein kinase 2;SRSF protein kinase 2 N-terminal;SRSF protein kinase 2 C-terminal	SRPK2	26.1799	27.2896	27.8102	26.1264	27.0472	25.7129	27.0932	26.2955	0.570554	0.212543	-0.79774
6275	Q9Y5Z4	Q9Y5Z4	Heme-binding protein 2	HEBP2	28.6934	29.019	29.4323	28.0653	28.3974	28.2903	29.0482	28.251	1.56032	0.0579469	-0.797223
371	O15355	O15355	Protein phosphatase 1G	PPM1G	29.2537	29.9745	30.0906	28.541	29.3726	29.02	29.7729	28.9779	1.04984	0.10351	-0.795038
4139	Q8TCS8	Q8TCS8	Polyribonucleotide nucleotidyltransferase 1, mitochondrial	PNPT1	30.7351	30.7727	30.3978	30.0593	29.1301	30.336	30.6352	29.8418	0.968688	0.114863	-0.793412
2062	P52758	P52758	Ribonuclease UK114	HRSP12	27.669	27.5881	27.0107	27.1104	27.3199	25.4631	27.4226	26.6311	0.564547	0.217068	-0.791503
4878	Q9BSC4	Q9BSC4	Nucleolar protein 10	NOL10	28.0787	28.7181	28.1164	27.346	28.2422	26.9694	28.3044	27.5192	0.846792	0.138161	-0.785196
2767	Q13596	Q13596	Sorting nexin-1	SNX1	30.1042	30.2792	30.5085	29.1851	30.0642	29.2954	30.2973	29.5149	1.2242	0.0875542	-0.78242
1010	P05387	P05387	60S acidic ribosomal protein P2	RPLP2	33.8516	34.5563	34.2877	33.8724	33.0089	33.4769	34.2318	33.4527	1.13368	0.0968514	-0.779102
1593	P30154	P30154	Serine/threonine-protein phosphatase 2A 65 kDa regulatory subunit A beta isoform	PPP2R1B	27.1075	26.9215	28.7821	26.5699	27.5303	26.3763	27.6037	26.8255	0.490785	0.261749	-0.778203
2594	Q08AF3	Q08AF3	Schlafen family member 5	SLFN5	29.1452	28.9814	29.5359	28.3968	28.2188	28.714	29.2208	28.4432	1.62276	0.0591723	-0.777601
3828	Q8IWE2	Q8IWE2	Protein NOXP20	FAM114A1	31.9767	31.4592	31.5704	30.4546	31.1937	31.0252	31.6688	30.8912	1.33097	0.0784925	-0.777599
4209	Q8WUM4	Q8WUM4	Programmed cell death 6-interacting protein	PDCD6IP	33.1395	32.8255	33.0191	32.3442	31.8353	32.477	32.9947	32.2188	1.64055	0.0582758	-0.775868
4476	Q96D46	Q96D46	60S ribosomal export protein NMD3	NMD3	29.2399	28.9042	29.6545	28.6336	27.9468	28.8994	29.2662	28.4933	1.01542	0.113453	-0.772909
5969	Q9ULH1	Q9ULH1	Arf-GAP with SH3 domain, ANK repeat and PH domain-containing protein 1	ASAP1	28.4693	29.2126	29.9481	27.8699	28.5937	28.8494	29.21	28.4377	0.677316	0.183016	-0.772307
4228	Q8WVM0	Q8WVM0	Dimethyladenosine transferase 1, mitochondrial	TFB1M	27.2572	27.434	27.2246	26.1074	27.6156	25.8763	27.3053	26.5331	0.633664	0.196301	-0.772176
950	P02751	P02751	Fibronectin;Anastellin;Ugl-Y1;Ugl-Y2;Ugl-Y3	FN1	38.1511	38.1919	37.9565	37.5737	36.9648	37.4496	38.0998	37.3294	1.74227	0.0542586	-0.770447
2827	Q14155	Q14155	Rho guanine nucleotide exchange factor 7	ARHGEF7	28.2623	29.0034	28.855	27.6427	28.1685	28.0004	28.7069	27.9372	1.31365	0.0824478	-0.769685
5853	Q9UHD9	Q9UHD9	Ubiquilin-2	UBQLN2	29.6203	29.4231	30.2476	29.3418	28.2351	29.4117	29.7637	28.9962	0.777499	0.157523	-0.767487
6264	Q9Y5U2	Q9Y5U2	Protein TSSC4	TSSC4	26.9495	26.9935	26.8579	25.7434	25.9244	26.8334	26.9336	26.1671	1.06076	0.109956	-0.76656
3472	Q6PD62	Q6PD62	RNA polymerase-associated protein CTR9 homolog	CTR9	28.275	28.3421	28.8718	27.8065	27.5225	27.8676	28.4963	27.7322	1.6145	0.062758	-0.76408
4304	Q92616	Q92616	Translational activator GCN1	GCN1L1	32.9046	33.0123	33.2671	32.0382	32.5247	32.3301	33.0613	32.2977	1.8981	0.0500084	-0.763663
3748	Q86WB0	Q86WB0	Nuclear-interacting partner of ALK	ZC3HC1	27.8673	28.2347	27.8876	27.2578	28.0863	26.3555	27.9965	27.2332	0.674527	0.187037	-0.763306
5884	Q9UIL1	Q9UIL1	Short coiled-coil protein	SCOC	27.2544	27.4303	27.468	26.1582	25.9456	27.7601	27.3842	26.6213	0.591293	0.214444	-0.762918
4629	Q96KP4	Q96KP4	Cytosolic non-specific dipeptidase	CNDP2	30.5373	31.0953	30.855	30.1467	29.6337	30.4192	30.8292	30.0666	1.27186	0.0881595	-0.762661
2082	P53582	P53582	Methionine aminopeptidase 1	METAP1	30.8439	31.13	31.0742	29.2716	30.7979	30.6935	31.016	30.2544	0.693851	0.181453	-0.761641
2100	P54105	P54105	Methylosome subunit pICln	CLNS1A	27.6041	26.5433	28.1846	26.1201	26.8613	27.0658	27.444	26.6824	0.610209	0.207302	-0.761564
5143	Q9H0W9	Q9H0W9	Ester hydrolase C11orf54	C11orf54	27.074	27.1404	27.1581	27.013	26.8176	25.2594	27.1242	26.3634	0.615098	0.205828	-0.760814
6047	Q9UQ13	Q9UQ13	Leucine-rich repeat protein SHOC-2	SHOC2	26.5508	26.8859	27.6263	25.6632	26.9559	26.1648	27.021	26.2613	0.703742	0.178925	-0.759701
2086	P53618	P53618	Coatomer subunit beta	COPB1	33.4295	33.5267	33.7592	32.4987	32.7696	33.1684	33.5718	32.8122	1.59967	0.0646217	-0.759579
826	O95373	O95373	Importin-7	IPO7	32.1228	32.1084	32.4977	31.2155	31.6473	31.5874	32.243	31.4834	1.82498	0.0534456	-0.759572
2890	Q14684	Q14684	Ribosomal RNA processing protein 1 homolog B	RRP1B	29.6587	29.759	29.9241	29.3929	28.5894	29.0837	29.7806	29.022	1.43184	0.0745114	-0.7586
4793	Q99747	Q99747	Gamma-soluble NSF attachment protein	NAPG	29.5592	28.8752	28.6419	28.4167	27.7333	28.653	29.0254	28.2677	0.907599	0.134715	-0.75773
1268	P15170	P15170	Eukaryotic peptide chain release factor GTP-binding subunit ERF3A	GSPT1	31.8052	32.1624	32.1767	30.8519	31.5243	31.4979	32.0481	31.2914	1.40385	0.0772909	-0.756717
856	O95639;A6NMK7	O95639	Cleavage and polyadenylation specificity factor subunit 4	CPSF4	27.7496	27.0042	28.2968	27.6136	25.6308	27.5378	27.6835	26.9274	0.431965	0.306908	-0.756146
2476	Q01658	Q01658	Protein Dr1	DR1	27.9845	28.7246	29.476	27.3663	28.0477	28.5062	28.7284	27.9734	0.625373	0.20417	-0.754965
5868	Q9UHX1	Q9UHX1	Poly(U)-binding-splicing factor PUF60	PUF60	31.2674	30.8062	31.1353	30.1719	30.2094	30.5647	31.0696	30.3153	1.8152	0.0543234	-0.754319
1540	P28066	P28066	Proteasome subunit alpha type-5	PSMA5	32.6144	32.3531	32.6341	31.7289	32.1272	31.4828	32.5339	31.7797	1.64993	0.0628991	-0.754204
1590	P30086	P30086	Phosphatidylethanolamine-binding protein 1;Hippocampal cholinergic neurostimulating peptide	PEBP1	32.2409	31.8926	32.8461	31.629	31.7086	31.3819	32.3265	31.5732	1.19869	0.0966076	-0.753384
3025	Q15631	Q15631	Translin	TSN	31.0556	31.2395	31.1744	29.9985	30.9309	30.2811	31.1565	30.4035	1.25678	0.0912848	-0.75304
2456	Q00688	Q00688	Peptidyl-prolyl cis-trans isomerase FKBP3	FKBP3	31.4716	31.6592	31.4994	30.1312	31.0849	31.1551	31.5434	30.7904	1.05503	0.113505	-0.752983
3407	Q6IBS0	Q6IBS0	Twinfilin-2	TWF2	31.7866	32.2445	32.4507	31.2823	31.6497	31.301	32.1606	31.411	1.50854	0.0718125	-0.749594
894	O95983	O95983	Methyl-CpG-binding domain protein 3	MBD3	26.8232	26.9168	26.3507	25.3498	27.0614	25.4314	26.6969	25.9475	0.570351	0.227885	-0.749399
482	O43776;REV__H7BZ55	O43776	Asparagine--tRNA ligase, cytoplasmic	NARS	31.8924	31.9343	32.3862	31.0366	31.3288	31.6088	32.071	31.3248	1.50907	0.0726941	-0.746204
2597	Q09028	Q09028	Histone-binding protein RBBP4	RBBP4	32.2962	32.4615	32.7974	31.5396	32.087	31.6924	32.5183	31.773	1.56028	0.0698077	-0.745341
5166	Q9H267	Q9H267	Vacuolar protein sorting-associated protein 33B	VPS33B	26.8055	27.3427	27.4176	25.6464	26.9803	26.7107	27.1886	26.4458	0.758104	0.169787	-0.742826
1132	P09960	P09960	Leukotriene A-4 hydrolase	LTA4H	31.0291	30.979	31.4056	30.1996	30.7001	30.2861	31.1379	30.3953	1.65247	0.0654876	-0.742643
4014	Q8NB90	Q8NB90	Spermatogenesis-associated protein 5	SPATA5	27.4588	26.7525	27.1873	25.9784	26.2584	26.9365	27.1329	26.3911	0.990909	0.12547	-0.741777
4727	Q96SU4	Q96SU4	Oxysterol-binding protein-related protein 9	OSBPL9	27.5821	27.7548	26.9148	26.0654	27.3695	26.5922	27.4172	26.6757	0.744361	0.173578	-0.741562
5850	Q9UHD1	Q9UHD1	Cysteine and histidine-rich domain-containing protein 1	CHORDC1	29.9203	29.5999	30.1148	28.4128	29.603	29.3963	29.8783	29.1373	0.869191	0.147578	-0.740982
5081	Q9GZN8	Q9GZN8	UPF0687 protein C20orf27	C20orf27	28.1703	27.6181	27.7762	25.7224	28.1136	27.5152	27.8549	27.1171	0.427843	0.315083	-0.737799
5069	Q9C0C2	Q9C0C2	182 kDa tankyrase-1-binding protein	TNKS1BP1	30.6161	30.5357	30.6755	29.3389	30.1835	30.0965	30.6091	29.873	1.27301	0.0940603	-0.73609
2452	Q00587	Q00587	Cdc42 effector protein 1	CDC42EP1	28.2599	28.2445	28.2134	27.7662	26.827	27.9178	28.2393	27.5037	1.01107	0.124339	-0.735626
837	O95433	O95433	Activator of 90 kDa heat shock protein ATPase homolog 1	AHSA1	30.3342	30.595	31.0377	28.9734	30.6921	30.1005	30.6556	29.922	0.603787	0.219511	-0.733651
6008	Q9UNH7;Q86XE0	Q9UNH7	Sorting nexin-6;Sorting nexin-6, N-terminally processed	SNX6	29.4537	29.529	29.8796	28.712	29.542	28.413	29.6208	28.889	0.944873	0.135891	-0.731764
1144	P0DN76;Q01081;Q8WU68	P0DN76;Q01081	Splicing factor U2AF 35 kDa subunit	U2AF1	31.5013	31.3442	31.3428	30.3848	30.8272	30.7812	31.3961	30.6644	2.08818	0.0503046	-0.731707
4585	Q96HW7	Q96HW7	Integrator complex subunit 4	INTS4	26.6036	26.7735	27.2164	26.6767	26.7193	25.0035	26.8645	26.1332	0.544362	0.247292	-0.731326
202	O00425	O00425	Insulin-like growth factor 2 mRNA-binding protein 3	IGF2BP3	32.7135	32.5579	32.3288	31.3519	32.1082	31.9496	32.5334	31.8032	1.33479	0.0910093	-0.730155
6147	Q9Y3A4;Q9NSQ0	Q9Y3A4	Ribosomal RNA-processing protein 7 homolog A	RRP7A	28.7384	28.8575	28.7599	27.8269	28.7857	27.553	28.7853	28.0552	0.907403	0.143568	-0.730073
631	O75368	O75368	SH3 domain-binding glutamic acid-rich-like protein	SH3BGRL	28.9242	28.6855	29.2026	28.2682	28.1978	28.1609	28.9374	28.2089	2.05365	0.0520119	-0.728489
2930	Q15008	Q15008	26S proteasome non-ATPase regulatory subunit 6	PSMD6	32.6542	32.8543	32.7068	31.6766	32.2474	32.1058	32.7384	32.0099	1.79525	0.0619634	-0.728477
2538	Q05086	Q05086	Ubiquitin-protein ligase E3A	UBE3A	27.7062	28.075	28.2395	27.5808	27.1576	27.0982	28.0069	27.2789	1.53395	0.0759804	-0.728011
4200	Q8WUD4	Q8WUD4	Coiled-coil domain-containing protein 12	CCDC12	27.6007	27.7684	28.1013	26.4966	27.0569	27.7354	27.8235	27.0963	0.874202	0.150845	-0.727153
1842	P46087	P46087	Probable 28S rRNA (cytosine(4447)-C(5))-methyltransferase	NOP2	31.6206	31.5	31.3966	31.1336	30.3414	30.8658	31.5057	30.7803	1.40034	0.0873681	-0.725461
1861	P46937	P46937	Transcriptional coactivator YAP1	YAP1	28.6839	28.728	29.5475	27.4256	28.5388	28.8191	28.9865	28.2611	0.642247	0.207223	-0.725353
664	O75531	O75531	Barrier-to-autointegration factor;Barrier-to-autointegration factor, N-terminally processed	BANF1	32.0421	32.0579	32.5221	31.6058	31.1156	31.7291	32.2074	31.4835	1.38056	0.0896698	-0.72392
4681	Q96Q11	Q96Q11	CCA tRNA nucleotidyltransferase 1, mitochondrial	TRNT1	28.9253	28.837	28.557	28.0491	28.3154	27.7869	28.7731	28.0505	1.7301	0.0665843	-0.722611
2204	P60900	P60900	Proteasome subunit alpha type-6	PSMA6	32.3722	32.5984	32.548	31.9355	31.0991	32.3194	32.5062	31.7847	0.918963	0.144608	-0.721523
5353	Q9HCE1	Q9HCE1	Putative helicase MOV-10	MOV10	29.8104	29.7455	29.9397	29.3463	29.5681	28.4207	29.8319	29.1117	0.946469	0.139167	-0.72017
2324	P62910	P62910	60S ribosomal protein L32	RPL32	33.9538	33.9529	33.3653	32.9575	32.9606	33.1958	33.7573	33.038	1.56588	0.0763321	-0.719335
1789	P41252	P41252	Isoleucine--tRNA ligase, cytoplasmic	IARS	33.3326	33.372	33.5472	32.1557	32.8921	33.048	33.4173	32.6986	1.19384	0.10786	-0.718676
2151	P55884	P55884	Eukaryotic translation initiation factor 3 subunit B	EIF3B	32.7103	33.0373	33.2081	31.8666	32.4291	32.5052	32.9852	32.267	1.34971	0.0926543	-0.718218
4385	Q969Q5	Q969Q5	Ras-related protein Rab-24	RAB24	27.81	27.7154	27.6043	27.4929	25.935	27.5473	27.7099	26.9917	0.605005	0.224005	-0.718183
731	O76031	O76031	ATP-dependent Clp protease ATP-binding subunit clpX-like, mitochondrial	CLPX	30.3427	30.4199	29.8365	29.9001	28.8851	29.6604	30.1997	29.4819	0.940988	0.141081	-0.7178
217	O00488	O00488	Zinc finger protein 593	ZNF593	27.1195	27.4151	26.7733	25.5193	27.6699	25.9658	27.1026	26.385	0.454199	0.304722	-0.717657
2821	Q14141	Q14141	Septin-6	SEPT6	26.5713	27.0656	27.023	26.7428	25.4765	26.291	26.8866	26.1701	0.824067	0.162679	-0.716508
2099	P53999	P53999	Activated RNA polymerase II transcriptional coactivator p15	SUB1	29.9541	30.7945	31.1642	30.037	29.3559	30.378	30.6376	29.9236	0.696058	0.195308	-0.713943
3115	Q16822;P35558	Q16822	Phosphoenolpyruvate carboxykinase [GTP], mitochondrial	PCK2	32.1891	32.3705	31.8937	31.727	30.9913	31.5937	32.1511	31.4373	1.26133	0.101649	-0.713803
2905	Q14766	Q14766	Latent-transforming growth factor beta-binding protein 1	LTBP1	32.5428	32.4474	31.8416	31.82	31.2204	31.6512	32.2773	31.5638	1.1852	0.110217	-0.713441
1611	P30622	P30622	CAP-Gly domain-containing linker protein 1	CLIP1	31.0072	31.013	30.7785	29.9386	30.5511	30.1733	30.9329	30.221	1.66647	0.0724598	-0.711859
5403	Q9NPI6	Q9NPI6	mRNA-decapping enzyme 1A	DCP1A	27.7341	26.8162	27.0279	26.0818	26.7071	26.6572	27.1927	26.4821	0.972301	0.1383	-0.710689
6270	Q9Y5X1	Q9Y5X1	Sorting nexin-9	SNX9	29.1106	29.7106	30.0409	28.4505	28.9613	29.322	29.6207	28.9112	0.88988	0.153219	-0.709435
777	O94979	O94979	Protein transport protein Sec31A	SEC31A	33.0924	33.154	33.3762	32.325	32.51	32.6598	33.2075	32.4983	2.26529	0.0500708	-0.70925
4375	Q969G3	Q969G3	SWI/SNF-related matrix-associated actin-dependent regulator of chromatin subfamily E member 1	SMARCE1	29.8631	29.606	29.9824	29.5238	28.7748	29.0268	29.8171	29.1084	1.3446	0.0958943	-0.7087
3320	Q5TFE4	Q5TFE4	5-nucleotidase domain-containing protein 1	NT5DC1	28.1868	27.4401	28.2594	26.4114	27.4816	27.8691	27.9621	27.2541	0.626668	0.219611	-0.708026
4536	Q96FW1	Q96FW1	Ubiquitin thioesterase OTUB1	OTUB1	30.861	30.69	31.2813	29.9724	30.7248	30.0119	30.9441	30.2364	1.10537	0.120531	-0.707732
5663	Q9NZD2	Q9NZD2	Glycolipid transfer protein	GLTP	28.0029	27.2481	28.2502	27.1167	27.2744	26.9871	27.8337	27.1261	1.06371	0.125674	-0.707664
2686	Q13155	Q13155	Aminoacyl tRNA synthase complex-interacting multifunctional protein 2	AIMP2	31.1775	31.0914	31.1286	29.8199	30.8877	30.5713	31.1325	30.4263	1.0445	0.128614	-0.706231
5130	Q9H0R4	Q9H0R4	Haloacid dehalogenase-like hydrolase domain-containing protein 2	HDHD2	27.1033	26.922	26.952	25.8023	26.431	26.6271	26.9924	26.2868	1.29671	0.100728	-0.705645
336	O15116	O15116	U6 snRNA-associated Sm-like protein LSm1	LSM1	28.463	26.8721	28.4883	27.1682	27.3384	27.2012	27.9411	27.2359	0.58597	0.2372	-0.705225
496	O43865	O43865	Putative adenosylhomocysteinase 2	AHCYL1	29.8953	29.7753	29.9225	29.2843	28.7104	29.4844	29.8644	29.1597	1.39074	0.0930732	-0.704669
5021	Q9BY77	Q9BY77	Polymerase delta-interacting protein 3	POLDIP3	29.6717	29.6716	30.0683	29.2405	29.2831	28.7755	29.8039	29.0997	1.54838	0.0826468	-0.704169
1143	P0DMV9;P0DMV8	P0DMV9;P0DMV8	Heat shock 70 kDa protein 1B;Heat shock 70 kDa protein 1A	HSPA1B;HSPA1A	32.6763	33.1735	33.0567	31.8367	32.4088	32.5489	32.9688	32.2648	1.24927	0.106512	-0.704024
6248	Q9Y5K5	Q9Y5K5	Ubiquitin carboxyl-terminal hydrolase isozyme L5	UCHL5	28.4186	28.6607	29.6651	27.5963	29.0848	27.9522	28.9148	28.2111	0.52545	0.267799	-0.703711
3219	Q567U6	Q567U6	Coiled-coil domain-containing protein 93	CCDC93	27.6093	28.1456	28.1874	26.3254	27.371	28.1369	27.9808	27.2778	0.559886	0.25002	-0.703002
5350	Q9HCD5	Q9HCD5	Nuclear receptor coactivator 5	NCOA5	29.9077	29.9292	30.1022	28.9846	29.1867	29.6618	29.9797	29.2777	1.54153	0.0834068	-0.702003
2741	Q13454	Q13454	Tumor suppressor candidate 3	TUSC3	28.0133	27.4193	26.4902	26.9455	27.4203	25.4515	27.3076	26.6058	0.401348	0.343981	-0.701871
6280	Q9Y613	Q9Y613	FH1/FH2 domain-containing protein 1	FHOD1	27.7896	27.9785	27.8688	27.9047	26.0991	27.531	27.879	27.1783	0.562458	0.249766	-0.700692
2676	Q13107	Q13107	Ubiquitin carboxyl-terminal hydrolase 4	USP4	26.9163	27.4267	27.1907	26.5443	26.3553	26.534	27.1779	26.4778	1.92612	0.0640159	-0.700036
6148	Q9Y3A5	Q9Y3A5	Ribosome maturation protein SBDS	SBDS	30.7835	30.4727	31.2066	29.9509	30.0609	30.3515	30.8209	30.1211	1.34158	0.0987887	-0.699841
1762	P40261	P40261	Nicotinamide N-methyltransferase	NNMT	30.7454	30.7448	30.5269	29.5613	30.2451	30.1147	30.6724	29.9737	1.46149	0.0906293	-0.698682
1683	P35269	P35269	General transcription factor IIF subunit 1	GTF2F1	27.6084	28.4504	29.3476	27.0443	28.5548	27.7144	28.4688	27.7712	0.451264	0.313506	-0.697622
3355	Q5W111	Q5W111	SPRY domain-containing protein 7	SPRYD7	29.1496	29.4163	28.6581	28.8548	27.8723	28.4044	29.0746	28.3772	0.902664	0.154858	-0.697481
1500	P25786	P25786	Proteasome subunit alpha type-1	PSMA1	33.4402	33.0855	33.347	32.4409	32.5524	32.7884	33.2909	32.5939	2.0392	0.0602411	-0.697039
2442	Q00013	Q00013	55 kDa erythrocyte membrane protein	MPP1	28.0349	27.6259	28.4439	27.4561	27.0337	27.5245	28.0349	27.3381	1.16336	0.117307	-0.69678
3167	Q3SY69	Q3SY69	Mitochondrial 10-formyltetrahydrofolate dehydrogenase	ALDH1L2	31.9232	32.1525	31.7268	31.6252	30.7384	31.3499	31.9342	31.2378	1.1312	0.121021	-0.696348
2777	Q13620	Q13620	Cullin-4B	CUL4B	31.0684	31.3742	31.3135	30.0739	30.8492	30.747	31.252	30.5567	1.25278	0.109719	-0.69533
3434	Q6NYC1	Q6NYC1	Bifunctional arginine demethylase and lysyl-hydroxylase JMJD6	JMJD6	26.3774	26.4478	27.5663	24.9764	26.9153	26.4195	26.7971	26.1037	0.424306	0.331581	-0.693405
1230	P13693;Q56UQ5;Q9HAU6	P13693	Translationally-controlled tumor protein	TPT1	33.3704	33.1859	33.7982	32.5685	32.596	33.1102	33.4515	32.7582	1.28584	0.106569	-0.693258
2310	P62841	P62841	40S ribosomal protein S15	RPS15	32.5237	33.186	32.3894	31.5123	32.1289	32.3797	32.6997	32.007	0.90699	0.155712	-0.692711
6176	Q9Y3F4	Q9Y3F4	Serine-threonine kinase receptor-associated protein	STRAP	32.6993	32.6725	32.7486	31.6678	32.0469	32.3285	32.7068	32.0144	1.64002	0.080851	-0.692417
426	O43396	O43396	Thioredoxin-like protein 1	TXNL1	31.3894	31.0573	31.2679	30.2519	30.5349	30.8524	31.2382	30.5464	1.59651	0.0828732	-0.691808
6014	Q9UNN5	Q9UNN5	FAS-associated factor 1	FAF1	27.0477	27.0115	27.6232	26.507	26.6092	26.4949	27.2275	26.5371	1.57507	0.084767	-0.690415
3077	Q16531	Q16531	DNA damage-binding protein 1	DDB1	32.7774	32.5704	32.6149	31.7664	32.1092	32.0158	32.6542	31.9638	2.34281	0.0526243	-0.690398
6202	Q9Y4C2	Q9Y4C2	TRPM8 channel-associated factor 1	TCAF1	27.3313	26.8323	27.2503	26.473	26.2566	26.6148	27.138	26.4482	1.68124	0.0786595	-0.689844
5739	Q9P2B4	Q9P2B4	CTTNBP2 N-terminal-like protein	CTTNBP2NL	29.6258	30.124	29.9147	29.3212	29.0802	29.195	29.8881	29.1988	1.89796	0.0676291	-0.68937
6171	Q9Y3D9	Q9Y3D9	28S ribosomal protein S23, mitochondrial	MRPS23	29.6117	29.2436	28.757	28.6144	28.9096	28.0214	29.2041	28.5151	0.8926	0.159235	-0.688962
3586	Q7KZI7	Q7KZI7	Serine/threonine-protein kinase MARK2	MARK2	27.1885	26.8933	27.1428	25.7167	27.0716	26.3726	27.0749	26.387	0.790387	0.180729	-0.687902
5807	Q9UBX3	Q9UBX3	Mitochondrial dicarboxylate carrier	SLC25A10	28.3924	29.0559	28.3572	28.6743	26.4617	28.6061	28.6019	27.914	0.37957	0.367463	-0.687821
2325	P62913	P62913	60S ribosomal protein L11	RPL11	34.6806	34.5526	34.2709	33.6011	34.1793	33.6642	34.5014	33.8148	1.45275	0.094237	-0.686523
5634	Q9NYF8	Q9NYF8	Bcl-2-associated transcription factor 1	BCLAF1	32.3767	32.3189	32.7122	32.1137	31.7039	31.5389	32.4692	31.7855	1.50397	0.0914289	-0.683771
1346	P18085	P18085	ADP-ribosylation factor 4	ARF4	33.2268	32.4791	32.916	32.1745	32.1799	32.2211	32.874	32.1918	1.45712	0.0951674	-0.682109
2340	P63165	P63165	Small ubiquitin-related modifier 1	SUMO1	29.6106	28.8651	29.5797	29.09	27.75	29.1701	29.3518	28.67	0.583666	0.24805	-0.681787
3572	Q71DI3;Q16695;Q6NXT2	Q71DI3;Q16695	Histone H3.2;Histone H3.1t	HIST2H3A;HIST3H3	30.4892	30.9138	30.6143	31.0519	29.6165	29.3054	30.6724	29.9913	0.545081	0.266912	-0.681182
3175	Q49A26	Q49A26	Putative oxidoreductase GLYR1	GLYR1	28.6099	28.5841	29.1358	28.3044	27.9259	28.0568	28.7766	28.0957	1.4922	0.0930102	-0.680902
3688	Q86SF2	Q86SF2	N-acetylgalactosaminyltransferase 7	GALNT7	29.8634	29.8292	29.4815	29.3106	28.5198	29.302	29.7247	29.0442	1.10669	0.12972	-0.680579
3343	Q5VW38	Q5VW38	Protein GPR107	GPR107	27.6242	27.3266	27.3075	27.3961	25.2294	27.5921	27.4194	26.7392	0.373101	0.374748	-0.680252
1889	P48556	P48556	26S proteasome non-ATPase regulatory subunit 8	PSMD8	31.375	31.0705	31.0987	30.3063	30.5612	30.6362	31.1814	30.5012	2.08881	0.0631531	-0.680151
6295	Q9Y696;O15247	Q9Y696	Chloride intracellular channel protein 4	CLIC4	33.7202	33.8064	33.9529	33.1121	33.009	33.3181	33.8265	33.1464	2.40947	0.0532964	-0.680068
2050	P52306	P52306	Rap1 GTPase-GDP dissociation stimulator 1	RAP1GDS1	31.0362	31.0799	31.3708	30.4071	30.4902	30.5508	31.1623	30.4827	2.41481	0.0533278	-0.679597
2413	P83436	P83436	Conserved oligomeric Golgi complex subunit 7	COG7	29.4262	28.7169	29.5327	28.0001	29.11	28.5306	29.2253	28.5469	0.760597	0.191619	-0.678359
6262	Q9Y5S9	Q9Y5S9	RNA-binding protein 8A	RBM8A	30.8756	31.2026	31.0396	29.704	31.3009	30.0783	31.0393	30.3611	0.620538	0.233584	-0.678235
3230	Q5BKZ1	Q5BKZ1	DBIRD complex subunit ZNF326	ZNF326	30.7022	30.7026	30.6013	29.7164	30.6231	29.6371	30.6687	29.9922	0.997658	0.147205	-0.676528
1769	P40763	P40763	Signal transducer and activator of transcription 3	STAT3	30.7395	30.4165	30.9523	29.851	29.9005	30.3277	30.7028	30.0264	1.44702	0.0979456	-0.676341
[truncated: 2,077 more rows]

## Sheet: Parameters
Parameter	Value
Version	1.5.3.8
User name	PCF
Machine name	CECAD-PROTEOMIC
Date of writing	11/28/2017 17:34:31
Fixed modifications	Carbamidomethyl (C)
Decoy mode	revert
Special AAs	KR
Include contaminants	True
MS/MS tol. (FTMS)	20 ppm
Top MS/MS peaks per 100 Da. (FTMS)	12
MS/MS deisotoping (FTMS)	True
MS/MS tol. (ITMS)	0.5 Da
Top MS/MS peaks per 100 Da. (ITMS)	8
MS/MS deisotoping (ITMS)	False
MS/MS tol. (TOF)	40 ppm
Top MS/MS peaks per 100 Da. (TOF)	10
MS/MS deisotoping (TOF)	True
MS/MS tol. (Unknown)	0.5 Da
Top MS/MS peaks per 100 Da. (Unknown)	8
MS/MS deisotoping (Unknown)	False
PSM FDR	0.01
Protein FDR	0.01
Site FDR	0.01
Use Normalized Ratios For Occupancy	True
Min. peptide Length	7
Min. score for unmodified peptides	0
Min. score for modified peptides	40
Min. delta score for unmodified peptides	0
Min. delta score for modified peptides	6
Min. unique peptides	0
Min. razor peptides	1
Min. peptides	1
Use only unmodified peptides and	True
Modifications included in protein quantification	Oxidation (M);Acetyl (Protein N-term)
Peptides used for protein quantification	Razor
Discard unmodified counterpart peptides	True
Min. ratio count	2
Use delta score	False
iBAQ	True
iBAQ log fit	True
Match between runs	False
Find dependent peptides	False
Fasta file	Y:\MS-DataAnalysis\Databases\Databases\Uniprot_DONT_TOUCH_AND_CHANGE\HUMAN.fasta
Labeled amino acid filtering	True
Site tables	Oxidation (M)Sites.txt
Decoy mode	revert
Special AAs	KR
Include contaminants	True
RT shift	False
Advanced ratios	True
AIF correlation	0
First pass AIF correlation	0
AIF topx	0
AIF min mass	0
AIF SIL weight	0
AIF ISO weight	0
AIF iterative	False
AIF threshold FDR	0
