# Supplementary material for: HMGB1 coordinates SASP‐related chromatin folding and RNA homeostasis on the path to senescence
Source: Mol Syst Biol. 2021 Jun 24;17(6):e9760. doi: 10.15252/msb.20209760 (PMC8224457; doi:10.15252/msb.20209760)
Supplement: Supplementary file 7 — Dataset EV5 [file MSB-17-e9760-s002.xlsx]

## Sheet: Description
	Dataset EV5	Full list of genes tested in Ribo-seq (from three independent replicates) alongside their mRNA, translation, and buffering indeces.
	Column header	Description
	identifier	Gene Identifier
	translatedmRNA.apvEff	Ribo-Seq Log2 Fold Changes between Conditions.
	translatedmRNA.apvRvmPAdj	Adjusted P Values for Differences at the Ribo-Seq Level
	totalmRNA.apvEff	RNA-Seq Log2 Fold Changes between Conditions.
	totalmRNA.apvRvmPAdj	Adjusted P Values for Differences at the RNA-Seq Level
	translation.apvEff	Translational Efficiency (TE) – Difference in Ribo-Seq between conditions when mRNA abundance levels (RNA-Seq) are accounted for.
	translation.apvRvmPAdj	Adjusted P Values for Differences in Translational Efficiency (TE)
	buffering.apvEff	Translational Buffering – Difference in RNA-Seq between conditions when the protein synthesis levels (Ribo-Seq) remain effectively unchanged between conditions.
	buffering.apvRvmPAdj	Adjusted P Values for Differences in Translational Buffering
	singleRegMode	Expression modes of genes are classified based on Adjusted P Values subject to the following hierarchy: translation; abundance; buffering; background (No Significance)

## Sheet: Sen v Prolif IMR90
gene name	translatedmRNA.apvEff	translatedmRNA.apvRvmPAdj	totalmRNA.apvEff	totalmRNA.apvRvmPAdj	translation.apvEff	translation.apvRvmPAdj	buffering.apvEff	buffering.apvRvmPAdj	singleRegMode
A1BG	0.166653	0.984525	0.226726	2.6457e-05	-1.14359	0.999941	0.222174	0.000278558	background
A2M	0.756183	0.634477	0.662315	1.52955e-09	5.62177	0.999941	0.72582	2.80663e-07	background
A4GALT	-0.212685	0.965756	0.255119	1.17418e-05	0.094527	0.999941	0.253874	0.000185351	buffering
AAAS	-0.531137	0.837257	-0.207071	7.75114e-05	0.553672	0.999941	-0.202974	0.000719043	background
AACS	0.282265	0.881537	0.0670404	0.119366	0.237029	0.999941	0.0607935	0.234038	background
AADAC	0.326305	0.892033	0.0383521	0.379647	0.296197	0.999941	0.0365815	0.460021	background
AAED1	-0.112081	0.992808	0.0130078	0.737863	-0.0816493	0.999941	0.0119363	0.766764	background
AAGAB	-0.163623	0.973395	-0.0741255	0.0724795	-0.290247	0.999941	-0.0823211	0.0762444	background
AAK1	0.012292	0.999749	0.0305432	0.562587	-0.111239	0.999941	0.0287501	0.545563	background
AAMDC	0.754703	0.663831	0.23434	0.000316207	0.948735	0.999941	0.241856	0.00394097	background
AAMP	0.358101	0.818552	0.0376598	0.366273	0.236307	0.999941	0.00112904	0.982749	background
AAR2	0.685897	0.694204	-0.0782539	0.0786283	0.583063	0.999941	-0.0725657	0.173467	background
AARS	-0.715302	0.550907	-0.785366	1.8083e-09	0.558554	0.999941	-0.667872	4.45827e-05	background
AARS2	0.0709353	0.997412	-0.162846	0.000857196	0.876107	0.999941	-0.164727	0.00281655	background
AARSD1	-0.360452	0.847089	-0.0511961	0.216162	-0.372336	0.999941	-0.0519087	0.270157	background
AASDH	-0.219145	0.968333	-0.120359	0.00443824	-1.9419	0.999941	-0.126864	0.00596305	background
AASDHPPT	0.0440866	0.997412	-0.131202	0.0248711	0.0491433	0.999941	-0.131243	0.0565798	background
AASS	-0.291893	0.936873	-0.174866	0.000692103	1.61736	0.999941	-0.161037	0.00255094	background
AATF	-0.00303498	0.999749	-0.275076	1.40375e-05	0.0573046	0.999941	-0.27506	0.000232349	buffering
ABAT	0.205891	0.974012	0.156444	0.00114468	-0.281953	0.999941	0.153643	0.00465491	background
ABCA1	0.180023	0.965743	0.168588	0.00293863	0.143721	0.999941	0.164539	0.017275	background
ABCA10	-0.0336686	0.997412	0.0285014	0.571598	-0.0397783	0.999941	0.0287572	0.615371	background
ABCA2	0.323535	0.89395	0.614795	5.59585e-08	-0.740616	0.999941	0.601645	1.25008e-05	buffering
ABCA7	0.178125	0.971783	0.135003	0.0155445	-0.281337	0.999941	0.107679	0.0446332	background
ABCA8	0.443079	0.808384	0.193472	0.000414663	1.08227	0.999941	0.209496	0.00170481	background
ABCB1	0.466792	0.818552	0.438657	1.22376e-07	3.92065	0.999941	0.46468	4.21675e-06	background
ABCB10	-0.735921	0.663648	-0.0380553	0.327056	-0.478812	0.999941	-0.023132	0.594254	background
ABCB6	-0.333507	0.859869	-0.111471	0.0138367	-0.575076	0.999941	-0.119804	0.0236925	background
ABCB7	0.283785	0.94246	-0.193495	0.000441083	-0.489965	0.999941	-0.187297	0.00287398	buffering
ABCB8	-0.535898	0.808384	0.0491684	0.286586	-0.930257	0.999941	0.0719926	0.145681	buffering
ABCC1	-0.338049	0.876749	-0.50112	7.6703e-07	-1.35455	0.999941	-0.523906	3.68788e-05	background
ABCC10	-0.290971	0.964833	0.264152	4.95063e-05	-1.60321	0.999941	0.270665	0.000443943	buffering
ABCC2	-0.0742855	0.997412	0.0301185	0.453759	-0.0869714	0.999941	0.0303185	0.485181	background
ABCC3	-0.225177	0.941478	-0.270575	9.83503e-05	-0.198938	0.999941	-0.269727	0.00140963	background
ABCC4	0.0854818	0.995804	0.205066	0.00035781	0.0479038	0.999941	0.20408	0.0025151	background
ABCC5	-0.0392679	0.998127	0.0329652	0.382919	0.307791	0.999941	0.0324462	0.409935	background
ABCC9	-0.360824	0.853566	-0.0537403	0.188236	-0.25731	0.999941	-0.0491702	0.280809	background
ABCD1	0.273971	0.943531	0.323274	3.36104e-05	-0.539736	0.999941	0.312694	0.000632107	background
ABCD3	-0.345628	0.844711	0.108849	0.0278627	0.067084	0.999941	0.0736148	0.151125	background
ABCD4	0.00505931	0.999749	0.0314418	0.480941	-0.0401578	0.999941	0.0313889	0.525049	background
ABCE1	-0.320643	0.895146	-0.394176	2.08382e-06	-0.35797	0.999941	-0.394678	0.000106673	background
ABCF1	-0.316485	0.853412	-0.198889	0.000333722	-0.051066	0.999941	-0.180807	0.00585443	background
ABCF2	0.232785	0.964833	-0.163891	0.000354366	-1.58006	0.999941	-0.15992	0.00158587	buffering
ABCF3	0.511505	0.838064	0.036835	0.37361	-0.0544689	0.999941	0.0199819	0.628954	background
ABCG2	-0.454426	0.822211	-0.0140236	0.769087	-0.595406	0.999941	-0.0470648	0.255975	background
ABHD10	-0.531403	0.825857	-0.0681347	0.150067	-0.699692	0.999941	-0.0739027	0.180469	background
ABHD11	-0.381183	0.813426	0.0497901	0.261638	-0.412147	0.999941	0.0564149	0.304993	background
ABHD12	0.415595	0.783913	0.447898	5.52772e-08	1.18106	0.999941	0.467578	1.05794e-05	background
ABHD13	-0.492145	0.769251	0.0353518	0.440464	-0.328182	0.999941	0.00328213	0.950709	background
ABHD14A	-0.320812	0.901008	0.0931115	0.0197222	0.405542	0.999941	0.0888919	0.0386196	buffering
ABHD14A-ACY1	0.0190815	0.99925	0.0752225	0.0577426	0.449331	0.999941	0.0755522	0.0758021	background
ABHD14B	0.163178	0.99231	0.304341	1.29156e-06	4.40534	0.999941	0.307284	2.7756e-05	background
ABHD16A	0.0938314	0.996501	0.326535	2.5758e-06	-1.61286	0.999941	0.320119	4.68155e-05	background
ABHD17A	-0.271503	0.940086	0.499239	7.97892e-07	-1.64031	0.999941	0.515501	3.14455e-05	buffering
ABHD17B	0.159209	0.98941	-0.0409467	0.374769	0.418371	0.999941	-0.0487346	0.307106	background
ABHD17C	-0.0680023	0.997412	-0.332317	2.88809e-06	-3.23299	0.999941	-0.337269	1.67324e-05	buffering
ABHD18	-0.157747	0.985763	-0.0429256	0.30426	0.166227	0.999941	-0.0319986	0.43634	background
ABHD2	-0.0788486	0.997222	-0.169173	0.00115881	0.338324	0.999941	-0.157433	0.00442152	background
ABHD3	-0.0420755	0.997412	-0.0522211	0.197235	-0.18141	0.999941	-0.0542741	0.20999	background
ABHD4	0.26799	0.920085	0.141652	0.00652871	0.33163	0.999941	0.143472	0.0198042	background
ABHD5	0.332976	0.907803	0.175848	0.000850559	-0.41201	0.999941	0.168979	0.00467962	background
ABHD6	0.543715	0.739166	0.150833	0.00195986	0.360798	0.999941	0.145539	0.0116539	background
ABHD8	0.217036	0.965743	0.0120685	0.828447	0.151237	0.999941	-0.00978583	0.848549	background
ABI1	0.378273	0.878487	-0.0471223	0.267269	-0.0153586	0.999941	-0.0334713	0.452625	background
ABI2	-0.174798	0.972639	0.0284111	0.502438	-0.109712	0.999941	0.0219206	0.635681	background
ABL1	0.225166	0.981423	-0.185989	0.00153864	-0.348353	0.999941	-0.181014	0.00746427	buffering
ABL2	0.437244	0.779577	0.361301	2.05881e-06	-1.00227	0.999941	0.301246	0.000133379	background
ABLIM1	0.0870825	0.997412	0.354664	9.42846e-07	0.230053	0.999941	0.354802	4.02249e-05	buffering
ABLIM3	1.06487	0.208128	1.07369	8.95201e-12	2.14851	0.999941	1.14385	3.83616e-06	background
ABR	0.108672	0.995473	0.0496494	0.313537	0.0193793	0.999941	0.0443373	0.421515	background
ABRACL	0.417617	0.859045	-0.0948585	0.0406541	0.643088	0.999941	-0.099945	0.0623716	buffering
ABRAXAS1	-0.326097	0.860702	-0.233794	5.91531e-05	0.892016	0.999941	-0.207194	0.000807162	background
ABRAXAS2	-0.0980382	0.995473	0.0405326	0.307796	0.0279493	0.999941	0.0337255	0.419351	background
ABT1	-0.222985	0.964	-0.0723333	0.0690075	0.697217	0.999941	-0.0628325	0.11428	background
ABTB1	0.230737	0.96318	0.0806936	0.0957888	0.405123	0.999941	0.0858275	0.122259	background
ABTB2	0.58543	0.663648	0.253241	2.51834e-05	0.503824	0.999941	0.242422	0.00508775	background
ACAA1	0.308685	0.93437	0.386318	6.38523e-08	0.38523	0.999941	0.386397	5.81207e-06	background
ACAA2	-0.0477331	0.997412	-0.215927	0.000375769	-0.523548	0.999941	-0.220226	0.00154421	background
ACACA	-0.676904	0.63963	-0.232821	1.92999e-05	1.52642	0.999941	-0.188047	0.000716843	background
ACAD10	-0.145431	0.991546	-0.117276	0.021373	-0.420778	0.999941	-0.120841	0.0389766	background
ACAD11	-0.00611702	0.999749	0.110686	0.00789616	0.295151	0.999941	0.110635	0.0157573	background
ACAD8	-0.0486298	0.997412	0.0689524	0.0964472	-0.461045	0.999941	0.0701874	0.115319	background
ACAD9	-0.220064	0.973527	-0.106299	0.0194401	-0.0655515	0.999941	-0.104846	0.0411401	background
ACADM	0.0877702	0.997412	-0.159832	0.00110873	-1.72175	0.999941	-0.156371	0.00279836	background
ACADS	-0.261093	0.944757	-0.0703052	0.096234	-0.491327	0.999941	-0.0741638	0.114581	background
ACADSB	0.246242	0.937096	0.0745532	0.0460486	0.532222	0.999941	0.0758655	0.0575034	background
ACADVL	-0.0584234	0.997412	-0.231777	3.94376e-05	0.514125	0.999941	-0.228964	0.000387697	background
ACAP2	-0.027702	0.998738	0.159812	0.0049948	0.328512	0.999941	0.156187	0.0112167	background
ACAP3	-0.656736	0.70385	0.0864303	0.106104	-1.00654	0.999941	0.126333	0.0545784	buffering
ACAT1	-0.0854034	0.997412	-0.213678	6.6119e-05	1.0076	0.999941	-0.210036	0.000482645	background
ACAT2	0.349682	0.859465	-0.0139753	0.744602	0.358988	0.999941	-0.0157002	0.740184	background
ACBD3	-0.106511	0.99231	0.107816	0.0162314	-0.381936	0.999941	0.115296	0.0212291	background
ACBD5	-0.366744	0.860702	0.158855	0.000896865	-0.454412	0.999941	0.159753	0.00379372	buffering
ACBD6	-0.574666	0.802452	-0.311555	2.28198e-06	1.68621	0.999941	-0.299844	8.28759e-05	background
ACCS	-0.36722	0.822418	-0.105487	0.0352184	-0.164354	0.999941	-0.0813947	0.166756	background
ACD	-0.692811	0.663648	-0.149705	0.000950039	1.02553	0.999941	-0.125959	0.00803961	background
ACER3	0.315945	0.925172	-0.0804235	0.0596257	0.511361	0.999941	-0.0828994	0.0829647	buffering
ACIN1	-0.241292	0.955408	-0.453035	3.77899e-08	-0.236754	0.999941	-0.453021	5.62605e-06	background
ACLY	0.277466	0.89395	0.243912	0.000254077	-0.281015	0.999941	0.215303	0.00370305	background
ACO1	-0.177552	0.971783	-0.501817	9.58064e-09	1.30547	0.999941	-0.493498	2.3142e-06	buffering
ACO2	0.316042	0.844711	-0.0922187	0.0263795	0.218107	0.999941	-0.0788984	0.113186	buffering
ACOT1	0.124007	0.989607	0.0329556	0.434477	0.00600472	0.999941	0.0203187	0.638498	background
ACOT13	-0.771593	0.61347	-0.0377607	0.41059	-0.908223	0.999941	-0.0695345	0.227071	background
ACOT2	-0.0297042	0.997671	0.0274037	0.527616	-0.0962008	0.999941	0.0296498	0.51628	background
ACOT7	0.432862	0.795859	0.448537	1.66542e-08	2.63771	0.999941	0.46182	2.53312e-06	background
ACOT8	0.705386	0.70385	0.155404	0.00607609	1.41662	0.999941	0.187993	0.00784352	background
ACOT9	-0.0978213	0.9967	-0.0884304	0.0461777	-0.210101	0.999941	-0.0893803	0.0721449	background
ACOX1	0.574781	0.694204	0.110289	0.00940513	0.707851	0.999941	0.117119	0.02452	background
ACOX2	-0.480108	0.813115	-0.340847	1.14158e-06	1.63332	0.999941	-0.324602	5.47305e-05	background
ACOX3	0.275238	0.917661	0.00282502	0.954254	0.277265	0.999941	0.00509292	0.926762	background
ACP1	0.0869685	0.997412	0.0534183	0.229068	0.0898148	0.999941	0.0534535	0.281933	background
ACP2	0.406018	0.882111	0.15335	0.000537764	4.78254	0.999941	0.160867	0.00115274	background
ACP6	0.145809	0.989607	0.0692488	0.0606542	0.178574	0.999941	0.0693135	0.0761374	background
ACSF2	0.47801	0.80874	0.17918	0.000165806	3.80286	0.999941	0.19397	0.000379174	background
ACSF3	-0.253248	0.955408	-0.143479	0.00603814	-0.130631	0.999941	-0.141774	0.019625	background
ACSL1	0.312216	0.876749	0.0946066	0.0261156	-0.151293	0.999941	0.0802867	0.0773526	background
ACSL3	0.123221	0.989607	0.182044	0.00120761	-0.20811	0.999941	0.168843	0.00671638	background
ACSL4	0.0403855	0.997412	-0.033498	0.647721	0.0848558	0.999941	-0.0396565	0.615547	background
ACSL5	-0.39961	0.852785	0.0120558	0.812082	-0.39876	0.999941	0.0117726	0.841506	background
ACSS2	-0.194889	0.988111	0.219887	2.23641e-05	2.39996	0.999941	0.218073	0.000213656	buffering
ACTA1	0.424135	0.774349	-0.0949789	0.0302812	0.330259	0.999941	-0.0822575	0.132828	buffering
ACTA2	0.464518	0.752664	0.380023	3.44928e-06	1.30622	0.999941	0.44107	6.93837e-05	background
ACTB	-0.125789	0.988111	-0.0706372	0.198106	-0.129121	0.999941	-0.0745763	0.318291	background
ACTBL2	0.601292	0.694204	0.177799	0.000795345	1.015	0.999941	0.199452	0.00373066	background
ACTC1	0.61769	0.663648	0.138359	0.00231496	0.788648	0.999941	0.149708	0.0113814	background
ACTG1	-0.266405	0.882672	-0.376652	1.10769e-06	-0.0807896	0.999941	-0.354824	0.000321187	background
ACTG2	0.541451	0.783046	0.520304	3.82182e-08	3.41795	0.999941	0.545858	3.78211e-06	background
ACTL6A	-1.1646	0.387984	-0.4072	8.83218e-08	-2.53787	0.999941	-0.419071	1.48741e-05	background
ACTN1	0.471445	0.732197	0.212354	0.00105481	-0.0804202	0.999941	0.0495468	0.270014	background
ACTN2	0.876466	0.59867	0.0268527	0.480432	0.878468	0.999941	0.02696	0.524954	background
ACTN3	0.52145	0.746312	0.021791	0.546712	0.428885	0.999941	0.0196246	0.60224	background
ACTN4	0.264913	0.88811	0.230432	0.00706443	-0.0192047	0.999941	0.0907088	0.223228	background
ACTR10	-0.173076	0.965743	0.231154	0.000229869	-0.00970029	0.999941	0.215526	0.00387753	buffering
ACTR1A	0.347373	0.843593	0.193248	0.00056065	1.07067	0.999941	0.225195	0.000930345	background
ACTR1B	0.311749	0.923026	-0.0547374	0.202391	0.500787	0.999941	-0.0592105	0.215244	background
ACTR2	-0.435735	0.754431	-0.218522	0.00071016	-0.127939	0.999941	-0.100597	0.204305	background
ACTR3	0.153077	0.983198	0.0183726	0.763998	0.140805	0.999941	0.00833239	0.910125	background
ACTR5	-0.653776	0.717134	-0.161601	0.000987976	0.239888	0.999941	-0.148461	0.0071954	background
ACTR6	-0.0971339	0.997222	-0.0573096	0.175518	-0.598642	0.999941	-0.0626957	0.139451	background
ACTR8	0.154274	0.991546	-0.11697	0.00351552	-1.00159	0.999941	-0.116331	0.00752473	buffering
ACVR1	0.363674	0.847871	0.105277	0.0182778	-0.433075	0.999941	0.0806736	0.0684405	background
ACVR1B	-0.0580852	0.997412	0.0728252	0.0666059	0.189612	0.999941	0.0634822	0.110002	background
ACVR2A	0.358003	0.874204	-0.149535	0.00105297	0.458857	0.999941	-0.15022	0.00380301	buffering
ACVRL1	0.470027	0.767688	-0.00914617	0.815216	0.478968	0.999941	-0.0110752	0.791473	background
ACY1	0.037843	0.997412	0.0410891	0.305003	0.348258	0.999941	0.0423904	0.307495	background
ADA	0.479531	0.771989	0.187331	0.000263281	0.701312	0.999941	0.192379	0.00190908	background
ADAM10	-0.173344	0.972639	0.185166	0.00519141	-0.595665	0.999941	0.218099	0.00334737	buffering
ADAM12	0.0878061	0.99736	-0.00048313	0.990858	0.0888309	0.999941	-0.00258097	0.958491	background
ADAM15	0.102908	0.995804	0.340683	4.46176e-06	0.116345	0.999941	0.340758	0.000131723	background
ADAM17	-0.318051	0.854821	-0.167279	0.00116671	-0.833222	0.999941	-0.197559	0.00179515	background
ADAM19	2.0198	0.00306436	2.11161	0	1.00821	0.999941	1.98282	4.69833e-05	abundance
ADAM23	0.675372	0.744138	0.153953	0.00597849	1.22762	0.999941	0.170988	0.0131098	background
ADAM9	0.044263	0.997412	0.241313	5.26175e-05	-0.261316	0.999941	0.239102	0.000551963	background
ADAMTS1	-0.0140782	0.99925	-0.196101	0.017797	0.138617	0.999941	-0.188176	0.022677	background
ADAMTS12	0.987575	0.325411	0.709345	9.84827e-11	6.13881	0.999941	0.7572	2.20431e-07	background
ADAMTS14	0.132596	0.991621	0.0705828	0.140582	0.17216	0.999941	0.0714574	0.192006	background
ADAMTS15	0.063896	0.997412	-0.164284	0.0128667	0.923773	0.999941	-0.171015	0.00849399	background
ADAMTS2	-0.187409	0.980356	-0.385322	2.53259e-06	-1.2863	0.999941	-0.395811	6.05279e-05	background
ADAMTS5	0.734302	0.694204	0.751145	1.84086e-09	-1.80087	0.999941	0.722218	2.26824e-06	background
ADAMTS7	0.03244	0.998104	-0.217421	0.000720047	-0.433155	0.999941	-0.215564	0.00357196	background
ADAMTS8	-0.23912	0.925172	-0.234465	0.000715768	0.0640544	0.999941	-0.214227	0.00803059	background
ADAMTS9	0.0413275	0.997412	0.0329788	0.378191	0.255731	0.999941	0.0345431	0.3699	background
ADAMTSL1	-0.571522	0.717134	-0.273546	2.94197e-05	-1.36003	0.999941	-0.2965	0.000378521	background
ADAMTSL5	0.124741	0.991546	0.406356	1.46676e-07	-1.02179	0.999941	0.401058	1.14954e-05	buffering
ADAR	-0.376961	0.829009	-0.164176	0.00141432	-1.02028	0.999941	-0.186756	0.00256814	background
ADARB1	-0.286393	0.965743	-0.856304	1.68929e-11	9.51593	0.999941	-0.851539	6.05657e-08	buffering
ADAT1	-0.00795939	0.999749	0.0751094	0.0551839	0.0914176	0.999941	0.0750883	0.0759102	background
ADCK1	0.0728651	0.997412	0.0868324	0.0557743	0.421114	0.999941	0.0902461	0.0676646	background
ADCK2	0.12164	0.991621	0.373407	2.13729e-06	1.5117	0.999941	0.384475	3.13517e-05	background
ADCK5	-0.463173	0.818552	-0.0257969	0.59055	-0.407027	0.999941	-0.0170736	0.761617	background
ADCY3	-0.765785	0.663648	-0.570944	1.54447e-08	1.89001	0.999941	-0.537885	7.62575e-06	background
ADCY6	0.265933	0.943508	0.410152	1.73599e-06	-1.14034	0.999941	0.396568	7.351e-05	background
ADCY7	-0.345943	0.882328	0.138697	0.0193724	-0.386666	0.999941	0.140613	0.0514199	buffering
ADCY9	0.117349	0.991546	0.21351	0.00128539	0.0147585	0.999941	0.207829	0.00846089	background
ADD1	0.340151	0.822418	0.411358	4.20109e-07	0.349583	0.999941	0.412347	0.000169171	background
ADD3	0.0860968	0.997412	0.0694263	0.174518	0.242853	0.999941	0.0730749	0.202963	background
ADGRA2	-0.579282	0.781832	-0.418436	1.04534e-06	1.00775	0.999941	-0.397819	8.33237e-05	background
ADGRA3	-0.771938	0.68496	-0.333957	1.42662e-06	0.0955574	0.999941	-0.325524	9.47423e-05	background
ADGRB2	0.200002	0.965912	0.410747	1.22649e-06	-0.73621	0.999941	0.399324	6.20019e-05	background
ADGRE2	0.461533	0.768588	0.129427	0.00815875	0.55274	0.999941	0.136482	0.027248	background
ADGRE5	0.458372	0.771989	0.33492	7.9554e-06	-0.467559	0.999941	0.286989	0.000651589	background
ADGRG1	-0.391958	0.847089	-0.433353	3.72513e-07	-1.42081	0.999941	-0.445991	2.52038e-05	background
ADGRG6	0.662538	0.682938	0.0743863	0.0838658	0.675099	0.999941	0.0751859	0.14941	background
ADGRL2	-0.642481	0.694204	-0.376053	2.48409e-07	0.024142	0.999941	-0.368629	3.07564e-05	background
ADGRL4	0.346063	0.846051	0.331656	1.30136e-06	0.33011	0.999941	0.331398	6.91799e-05	background
ADH5	-0.404899	0.786332	-0.270811	8.16925e-06	-0.357017	0.999941	-0.268643	0.000409585	background
ADI1	-0.295097	0.917661	0.016696	0.701702	-0.379957	0.999941	0.0244559	0.594495	background
ADIPOR1	0.883031	0.38207	0.643231	5.25036e-08	0.918018	0.999941	0.648269	0.000492422	background
ADIPOR2	-0.0519368	0.997412	0.0878509	0.0554806	-0.637508	0.999941	0.089289	0.0729073	background
ADK	-0.41155	0.802452	0.178428	0.000894906	-0.516037	0.999941	0.183607	0.00585443	buffering
ADM	0.395864	0.809568	0.429821	9.11196e-08	0.827778	0.999941	0.438296	1.45793e-05	background
ADNP	-0.276471	0.882328	-0.422319	2.78814e-08	-0.515145	0.999941	-0.42503	4.78602e-06	background
ADNP2	-0.29918	0.895146	-0.265123	5.11581e-06	0.028954	0.999941	-0.263497	0.000105734	background
ADO	0.345615	0.882672	0.117102	0.0166636	1.4592	0.999941	0.145159	0.00361022	background
ADORA2B	0.423546	0.816528	0.054798	0.155602	0.222752	0.999941	0.0491459	0.242077	background
ADPGK	0.9518	0.545676	0.242705	0.000103222	3.36564	0.724508	0.321442	2.58681e-05	background
ADPRHL2	0.0196029	0.99925	0.147477	0.00355487	-0.275032	0.999941	0.146983	0.0107831	background
ADPRM	0.4945	0.783046	0.00710596	0.865403	0.444067	0.999941	-0.00737594	0.869141	background
ADRM1	0.330544	0.854085	0.0669327	0.108644	0.206857	0.999941	0.058542	0.215971	background
ADSL	-0.468088	0.739166	-0.416952	3.52732e-07	-1.17656	0.999941	-0.464564	4.02269e-05	background
ADSS	-0.56135	0.694906	-0.167264	0.000467386	-0.315466	0.999941	-0.158759	0.00529054	background
ADSSL1	-0.122464	0.995473	0.0704431	0.0896897	0.12633	0.999941	0.0686795	0.128991	background
AEBP1	-0.344385	0.897136	-1.07504	7.84698e-12	-0.750974	0.999941	-1.07589	6.0781e-08	buffering
AEBP2	-0.0463259	0.997412	-0.0291041	0.520309	-0.0250271	0.999941	-0.0289188	0.565936	background
AEN	0.269018	0.970845	0.0723966	0.119495	1.0215	0.999941	0.0826998	0.0865238	background
AES	-0.176526	0.982284	0.361963	3.40462e-06	-1.16364	0.999941	0.372093	7.23305e-05	buffering
AFAP1	0.150812	0.983198	-0.141511	0.0347924	0.107657	0.999941	-0.13495	0.09936	buffering
AFDN	-0.290054	0.925172	-0.402682	4.4459e-07	-1.22598	0.999941	-0.408657	2.58681e-05	background
AFF1	0.253876	0.927972	0.573865	2.06706e-08	-0.868335	0.999941	0.562284	5.62605e-06	buffering
AFF3	-0.331037	0.897855	-0.479603	7.1007e-09	5.28533	0.999941	-0.471346	1.42217e-06	background
AFF4	0.272195	0.915825	-0.0859935	0.0814192	0.16255	0.999941	-0.0802243	0.160977	background
AFG3L2	0.346354	0.836387	-0.081509	0.0587898	0.427821	0.999941	-0.0890538	0.085699	buffering
AFMID	0.0731046	0.997412	0.255426	2.39762e-05	-0.0814897	0.999941	0.255235	0.00032281	background
AFP	-0.481004	0.897136	0.0757036	0.220331	-0.441872	0.999941	0.0741573	0.31862	background
AFTPH	-0.0190149	0.99925	0.0212527	0.597724	0.000804218	0.999941	0.0211719	0.622171	background
AGA	-0.326836	0.880283	-0.186985	0.000308166	-1.07421	0.999941	-0.196835	0.00125473	background
AGAP1	0.13744	0.988111	0.289736	1.34444e-05	-0.0934961	0.999941	0.28675	0.000278558	background
AGAP3	0.140382	0.987979	0.133353	0.028995	0.325592	0.999941	0.150494	0.0348249	background
AGBL5	-0.0321261	0.997412	0.100715	0.0611722	0.171267	0.999941	0.098157	0.0983706	background
AGFG1	-0.00515596	0.999749	-0.165441	0.00385177	-0.399998	0.999941	-0.165869	0.00960825	background
AGFG2	0.418079	0.854821	0.254163	3.46469e-05	2.72108	0.999941	0.275923	0.00011563	background
AGGF1	-0.0860245	0.997412	-0.0164381	0.709576	-0.105168	0.999941	-0.0171285	0.719738	background
AGK	-0.210845	0.955479	-0.172234	0.000457553	-0.627095	0.999941	-0.1765	0.00190026	background
AGL	-0.218017	0.940086	-0.148734	0.00431325	0.345206	0.999941	-0.11905	0.02054	background
AGMAT	-0.173035	0.975856	-0.108364	0.0402897	-0.329092	0.999941	-0.11755	0.0573513	background
AGO1	-0.000790907	0.999749	-0.270691	6.2321e-05	-0.842263	0.999941	-0.270727	0.000564853	buffering
AGO2	-0.482432	0.808285	-0.0789293	0.159812	0.0385129	0.999941	-0.0239381	0.60803	background
AGO3	0.208893	0.980356	-0.0972087	0.0440976	-0.0508239	0.999941	-0.0931935	0.0871106	buffering
AGPAT1	-0.140516	0.995473	0.447375	1.17542e-05	-1.23019	0.999941	0.454749	0.000211774	buffering
AGPAT2	0.500424	0.752172	0.31427	7.55963e-06	-0.547975	0.999941	0.280538	0.000454806	background
AGPAT3	-0.0535148	0.997412	0.0314229	0.560073	-0.090556	0.999941	0.0353195	0.559487	background
AGPAT4	-0.504404	0.734695	-0.177051	0.000347747	0.229284	0.999941	-0.156153	0.0048562	background
AGPS	-0.51293	0.771989	0.121379	0.00424191	-0.411146	0.999941	0.120177	0.0121483	buffering
AGRN	0.365966	0.867489	0.154591	0.16376	0.301951	0.999941	0.13804	0.332091	background
AGTPBP1	-0.283274	0.913876	-0.281308	1.28174e-06	5.2711	0.999941	-0.274942	3.08128e-05	background
AGTRAP	0.540073	0.772178	0.197281	0.000101642	1.90004	0.999941	0.207463	0.000526761	background
AHCTF1	-0.980497	0.541254	-0.289535	3.15287e-06	-1.57765	0.999941	-0.29541	0.000118285	background
AHCY	-0.0518017	0.997412	-0.26836	8.60519e-06	-0.701787	0.999941	-0.270146	0.000126636	background
AHCYL1	0.39999	0.802452	0.201786	0.000112938	0.90706	0.999941	0.2163	0.000746497	background
AHCYL2	0.261627	0.941478	0.321162	4.67166e-06	1.30007	0.999941	0.328885	9.72093e-05	background
AHDC1	0.0188957	0.99925	-0.00171881	0.980547	0.0113455	0.999941	0.00123397	0.98324	background
AHI1	-0.662632	0.696542	0.0388659	0.387963	-0.836729	0.999941	0.062464	0.235822	background
AHNAK	-0.844566	0.418674	-0.0368832	0.724933	-0.803701	0.999941	0.287317	0.106673	buffering
AHNAK2	0.12135	0.991546	0.154353	0.00373472	0.157241	0.999941	0.155386	0.0128163	background
AHR	-0.531566	0.70385	-0.0665466	0.170013	-0.417849	0.999941	-0.0193692	0.778106	background
AHRR	-0.0143366	0.999749	-0.390525	3.08947e-06	-0.642211	0.999941	-0.391163	9.62395e-05	buffering
AHSA1	-0.0966425	0.995473	-0.0445211	0.345843	-0.103838	0.999941	-0.0453653	0.402085	background
AIDA	-0.343787	0.841879	0.217285	8.66574e-05	-0.320829	0.999941	0.216626	0.00114099	buffering
AIFM1	-0.299397	0.8824	-0.113754	0.0160539	-0.078973	0.999941	-0.103616	0.0545394	background
AIFM2	-0.473602	0.820553	-0.203656	0.000105851	0.652266	0.999941	-0.195506	0.00104343	background
AIG1	1.17193	0.258554	0.434596	2.44711e-07	2.33511	0.999941	0.473062	6.72325e-05	background
AIMP1	-0.348101	0.834317	-0.138902	0.0110316	0.134131	0.999941	-0.0718176	0.141701	background
AIMP2	-0.418758	0.791255	-0.132179	0.00705883	-0.574799	0.999941	-0.14434	0.0196616	background
AIP	0.665009	0.707331	-0.0619414	0.108595	1.13988	0.999941	-0.0720082	0.0937278	buffering
AJUBA	-0.26044	0.897136	-0.37681	1.37816e-06	-0.90931	0.999941	-0.399125	4.70408e-05	background
AK1	0.500045	0.717134	0.31105	1.94604e-06	0.342561	0.999941	0.30558	0.000185351	background
AK2	-0.142905	0.985763	-0.144082	0.0089643	0.0903027	0.999941	-0.130123	0.0343666	background
AK3	0.63209	0.663648	0.551765	2.37768e-09	-0.964824	0.999941	0.528062	2.98283e-06	background
AK4	0.422438	0.831141	1.46282	8.588e-14	3.4735	0.999941	1.4674	7.46861e-09	buffering
AK5	0.442545	0.820553	0.610289	6.27224e-10	-2.3367	0.999941	0.603233	5.2627e-07	background
AK6	-0.289216	0.8801	-0.210419	0.000716041	0.192561	0.999941	-0.170459	0.0108979	background
AK9	0.0311989	0.997412	0.0147975	0.734608	0.0778112	0.999941	0.016803	0.707854	background
AKAP1	0.29973	0.88325	-0.139241	0.00272185	-0.589733	0.999941	-0.119949	0.0128439	buffering
AKAP10	0.687793	0.697284	0.0650147	0.146796	1.06174	0.999941	0.0905124	0.085728	background
AKAP11	-0.0828107	0.997412	-0.0585741	0.266218	-0.141067	0.999941	-0.0606926	0.317028	background
AKAP12	-0.536896	0.783046	-0.655857	1.72665e-08	-3.86039	0.999941	-0.698838	1.48531e-06	background
AKAP13	-0.0677652	0.997412	-0.177553	0.00395161	0.175855	0.999941	-0.172512	0.0145199	background
AKAP2	0.947984	0.325411	0.810976	2.68143e-10	-0.191662	0.999941	0.761085	9.91413e-06	background
AKAP8	-0.342484	0.880283	-0.0615513	0.110373	0.666982	0.999941	-0.0469447	0.213198	background
AKAP8L	0.41761	0.820634	0.203016	0.000291653	1.07738	0.999941	0.217634	0.00136922	background
AKAP9	-0.40096	0.860702	0.0518491	0.201844	-0.50021	0.999941	0.054256	0.228629	background
AKIP1	0.0874523	0.997222	0.167013	0.00272346	0.0580714	0.999941	0.166571	0.0106676	background
AKIRIN1	-0.166381	0.976402	0.498141	3.38026e-08	-0.204426	0.999941	0.498556	6.73639e-06	buffering
AKIRIN2	-0.291866	0.952003	0.163009	0.00740821	-0.555575	0.999941	0.167288	0.0212589	buffering
AKR1A1	0.772244	0.576631	0.0012802	0.977237	0.78266	0.999941	0.0507613	0.251346	background
AKR1B1	0.0792582	0.997412	0.172933	0.006131	-0.0752752	0.999941	0.171388	0.0213258	background
AKR1B10	0.0230489	0.998738	-0.0532993	0.179853	-0.196822	0.999941	-0.0527471	0.213278	background
AKR1B15	0.0782264	0.997412	-0.00908809	0.832585	0.13051	0.999941	-0.0132612	0.757325	background
AKR1C1	0.0551003	0.997412	-0.240722	0.000216016	-1.61517	0.999941	-0.239013	0.00120323	buffering
AKR1C2	0.0898522	0.997412	-0.207042	0.000918039	-1.42622	0.999941	-0.203798	0.00322668	buffering
AKR1C3	0.15032	0.991621	-0.113567	0.0180325	0.851471	0.999941	-0.118461	0.0257426	buffering
AKR1C4	0.041053	0.997412	-0.0328059	0.462133	0.106689	0.999941	-0.0333154	0.499512	background
AKR1E2	-0.0283234	0.998738	-0.178141	0.00024224	0.722237	0.999941	-0.177718	0.00120136	background
AKR7A2	-0.526294	0.764924	-0.0652178	0.0893609	-0.920824	0.999941	-0.0728848	0.0856566	background
AKT1	0.196978	0.970845	0.0232679	0.602963	0.16946	0.999941	0.0208061	0.676144	background
AKT1S1	0.12381	0.99382	0.353737	6.89932e-05	-0.20166	0.999941	0.349696	0.00108709	background
AKT2	-0.066358	0.997412	-0.087807	0.0902223	0.131629	0.999941	-0.0864238	0.14298	background
AKT3	0.409329	0.862472	-0.0497523	0.196596	0.680164	0.999941	-0.053448	0.199076	background
AKTIP	0.339039	0.826528	0.249726	6.54358e-05	0.458522	0.999941	0.264186	0.00180645	background
ALAD	0.223766	0.944757	0.26444	1.17368e-05	-0.0614138	0.999941	0.2616	0.000222874	background
ALAS1	-0.229306	0.937423	-0.107865	0.0133889	-0.607736	0.999941	-0.116713	0.0180086	background
ALCAM	0.440707	0.813652	0.538535	2.87157e-08	-1.77337	0.999941	0.512758	6.77952e-06	background
ALDH16A1	-0.399382	0.860702	-0.055278	0.311977	-0.654951	0.999941	-0.0798044	0.18069	background
ALDH18A1	-0.0738272	0.997412	-0.214413	0.000146899	-0.721204	0.999941	-0.21529	0.00104704	background
ALDH1A3	-0.368269	0.818552	-0.323929	2.13948e-05	-0.54727	0.999941	-0.338613	0.000766727	background
ALDH1B1	0.111092	0.992917	0.0512453	0.20901	-0.283953	0.999941	0.0430452	0.279844	background
ALDH1L2	-0.518058	0.70385	-0.549551	1.50042e-08	-1.21335	0.999941	-0.603889	1.63287e-05	background
ALDH2	-0.594292	0.663648	-0.406964	1.76128e-07	-2.07423	0.999941	-0.471424	9.84885e-06	background
ALDH3A2	-0.13303	0.991621	-0.268631	3.35099e-06	-1.65905	0.999941	-0.270426	5.89885e-05	background
ALDH3B1	-0.0475179	0.997412	-0.0323	0.550337	-0.106981	0.999941	-0.0332562	0.589634	background
ALDH3B2	-0.276514	0.903686	-0.00280265	0.947147	-0.266432	0.999941	0.00306666	0.945801	background
ALDH4A1	0.0593779	0.997412	0.000576867	0.990465	0.057499	0.999941	-0.0119275	0.782829	background
ALDH5A1	0.154086	0.989031	0.132949	0.00679182	-0.537531	0.999941	0.12575	0.0177376	background
ALDH6A1	0.146328	0.991621	-0.0076243	0.867493	0.18913	0.999941	-0.0114401	0.811049	background
ALDH7A1	-1.02128	0.56627	-0.403077	5.25166e-08	-3.83375	0.999941	-0.413929	6.23247e-06	background
ALDH9A1	-0.0247254	0.998738	0.0317786	0.392991	-0.0941121	0.999941	0.032195	0.408159	background
ALDOA	0.639735	0.632969	0.456726	2.29482e-07	1.422	0.999941	0.535673	5.89885e-05	background
ALDOB	0.453904	0.780158	0.0129151	0.78454	0.451037	0.999941	0.0111631	0.846127	background
ALDOC	0.403993	0.8102	0.0664124	0.113718	0.0823757	0.999941	0.0419445	0.35427	background
ALG1	0.274833	0.925252	0.0063777	0.912591	0.280782	0.999941	0.0115172	0.864381	background
ALG10	-0.229214	0.943531	-0.132455	0.00252472	0.276186	0.999941	-0.127864	0.00825548	background
ALG10B	-0.213956	0.952834	-0.101748	0.0107483	-0.291248	0.999941	-0.102244	0.0191775	background
ALG11	0.544162	0.750958	0.148383	0.00104667	1.92849	0.999941	0.163691	0.00191251	background
ALG12	0.515525	0.781847	-0.00234498	0.957604	0.50068	0.999941	0.0123516	0.787779	background
ALG13	-0.685203	0.69965	-0.131926	0.00494132	-0.459716	0.999941	-0.126229	0.0223724	background
ALG14	-0.173876	0.987218	0.0476238	0.271742	-0.319469	0.999941	0.0508419	0.287337	background
ALG1L2	0.0582634	0.997412	-0.0134427	0.734249	-0.00465049	0.999941	-0.0115164	0.777192	background
ALG2	0.558907	0.694204	0.25775	2.67529e-05	-0.41666	0.999941	0.194001	0.00298289	background
ALG3	0.555574	0.694204	0.185895	0.000148266	0.860218	0.999941	0.194564	0.00127235	background
ALG5	-0.425199	0.8102	0.142295	0.00470112	-0.676873	0.999941	0.152736	0.0127537	buffering
ALG6	-0.0143919	0.999749	-0.112975	0.0193046	-0.505133	0.999941	-0.113432	0.0342631	background
ALG8	-0.387616	0.822418	0.0367327	0.401554	-0.314953	0.999941	0.0265741	0.601347	background
ALG9	0.0443737	0.997412	-0.00272605	0.955222	0.0402248	0.999941	-0.00113865	0.983641	background
ALKAL1	0.332871	0.870221	0.59592	1.81973e-07	-1.75949	0.999941	0.542046	8.15637e-06	buffering
ALKBH1	-0.0363268	0.998738	0.0109088	0.79365	-0.061544	0.999941	0.0110792	0.800924	background
ALKBH2	-0.0404891	0.997412	-0.219332	0.000245535	-0.766578	0.999941	-0.220579	0.00145646	background
ALKBH3	0.177493	0.985416	-0.136638	0.00390138	0.555271	0.999941	-0.139586	0.00974848	buffering
ALKBH4	0.577237	0.707512	-0.0191611	0.635431	0.534672	0.999941	-0.012133	0.792928	background
ALKBH5	-0.0136744	0.999749	0.276585	1.50974e-05	-1.79014	0.999941	0.276953	0.000181317	buffering
ALKBH6	-0.389273	0.88203	0.234997	0.000119699	0.391968	0.999941	0.226826	0.00138877	buffering
ALKBH7	0.446374	0.837257	0.022472	0.568527	0.551611	0.999941	0.0269799	0.52358	background
ALKBH8	-0.214616	0.955408	-0.0476847	0.200552	-0.715879	0.999941	-0.0545297	0.159849	background
ALMS1	-0.623576	0.679833	-0.296365	1.36237e-06	0.0134401	0.999941	-0.289858	7.19283e-05	background
ALPK1	0.256573	0.980372	-0.0861899	0.0345383	0.988218	0.999941	-0.0887239	0.0465111	buffering
ALPK2	-0.281617	0.893977	-0.132219	0.0085968	-0.390701	0.999941	-0.137358	0.0224567	background
ALPL	-0.35568	0.836387	-0.227067	4.44506e-05	-0.275558	0.999941	-0.225257	0.000685799	background
ALS2	0.271872	0.945852	-0.15106	0.000995753	2.50516	0.999941	-0.159406	0.00174883	buffering
ALYREF	-0.798653	0.472509	-0.495574	3.21072e-08	0.296459	0.999941	-0.429683	0.000140299	background
AMACR	0.293808	0.907857	0.154451	0.000660756	2.07511	0.999941	0.162421	0.00149533	background
AMBRA1	-0.150445	0.988111	-0.188853	0.000543667	0.0318332	0.999941	-0.187129	0.00317198	background
AMD1	0.0250009	0.998738	-0.0625176	0.111394	0.837195	0.999941	-0.0633501	0.115592	background
AMDHD2	0.0130704	0.999749	-0.141975	0.00506766	0.512607	0.999941	-0.142332	0.012939	background
AMFR	0.736005	0.548941	0.705661	1.6794e-10	0.881852	0.999941	0.708289	1.10961e-06	background
AMIGO2	0.872596	0.606374	0.739431	1.23155e-09	6.78734	0.899409	0.814408	1.72887e-07	background
AMIGO3	0.0498683	0.997412	0.0799573	0.0692571	0.0527478	0.999941	0.0799996	0.104388	background
AMMECR1	-0.670191	0.732197	-0.365845	5.77496e-06	-2.13877	0.999941	-0.393272	0.000114821	background
AMMECR1L	0.183506	0.984125	0.0120298	0.788751	0.182315	0.999941	0.0119201	0.807169	background
AMN1	0.0217065	0.99925	0.0907226	0.0687166	0.45431	0.999941	0.0913688	0.0971549	background
AMOT	-0.656764	0.663648	-0.186336	0.000890023	-0.419129	0.999941	-0.16934	0.017577	background
AMOTL1	-0.245018	0.929472	-0.478119	5.7466e-07	-0.0472307	0.999941	-0.473739	5.71985e-05	background
AMOTL2	-0.010087	0.999749	-0.0495278	0.564101	0.0629542	0.999941	-0.0482943	0.611669	background
AMPD2	-0.246257	0.936873	0.126272	0.00693069	-1.08035	0.999941	0.142149	0.00596441	buffering
AMPD3	0.502804	0.703845	0.382334	8.58558e-08	-0.0398164	0.999941	0.307822	0.000874151	background
AMPH	-0.758985	0.656222	-0.352811	1.95529e-07	0.568336	0.999941	-0.345545	1.83149e-05	background
ANAPC1	-0.706605	0.712881	-0.341907	9.57189e-07	-3.61886	0.999941	-0.363868	2.25603e-05	background
ANAPC10	-0.269157	0.936873	0.0577569	0.241189	-0.347347	0.999941	0.0619533	0.277762	background
ANAPC11	0.403488	0.847089	0.0735029	0.110903	0.388032	0.999941	0.0728224	0.175539	background
ANAPC13	-0.127851	0.99231	0.0720302	0.130323	-0.0136962	0.999941	0.0698312	0.195089	background
ANAPC16	-0.570368	0.760812	0.0125631	0.797116	-0.578611	0.999941	0.0155236	0.786221	background
ANAPC2	0.640787	0.707331	0.0525595	0.247597	0.833016	0.999941	0.0712021	0.189079	background
ANAPC4	-0.623366	0.707331	-0.148693	0.00455188	-0.918834	0.999941	-0.162708	0.0138951	background
ANAPC5	-0.117333	0.993432	0.189116	0.0005572	-1.11764	0.999941	0.196741	0.00133445	buffering
ANAPC7	0.158191	0.99231	-0.122672	0.00500667	0.790769	0.999941	-0.123917	0.0110818	buffering
ANGEL1	0.623268	0.694204	0.159207	0.00119743	-0.781061	0.999941	0.109569	0.0172673	background
ANGEL2	-0.147417	0.99231	-0.299354	3.68655e-06	3.10675	0.999941	-0.293674	5.31816e-05	background
ANGPT1	0.662877	0.697463	0.771278	3.08994e-10	-2.85553	0.999941	0.741669	6.07677e-07	background
ANGPTL2	-0.0195048	0.99925	-0.322039	3.84011e-05	0.915803	0.999941	-0.319914	0.000280767	buffering
ANGPTL4	1.45159	0.0600682	1.37191	0	-4.85819	0.999941	1.35222	1.39101e-08	abundance
ANK3	-0.0573158	0.997412	-0.0706845	0.0763383	0.263658	0.999941	-0.0686327	0.105192	background
ANKDD1A	0.115997	0.995804	0.068695	0.125691	0.446566	0.999941	0.072387	0.139151	background
ANKEF1	-0.121996	0.991546	-0.00123761	0.979324	-0.122833	0.999941	-0.00339298	0.947829	background
ANKFY1	0.597835	0.741742	-0.0594427	0.211759	0.810575	0.999941	-0.0778843	0.168984	background
ANKHD1	-0.311292	0.856708	-0.265958	4.73088e-05	0.567284	0.999941	-0.203748	0.0011026	background
ANKHD1-EIF4EBP3	-0.280155	0.893598	-0.272	3.11319e-05	0.682336	0.999941	-0.245269	0.000570314	background
ANKIB1	0.535805	0.781847	0.0458682	0.30639	0.629123	0.999941	0.0527041	0.313591	background
ANKLE2	0.386659	0.844711	0.365551	3.93254e-07	-3.07137	0.999941	0.340186	1.43561e-05	background
ANKMY2	0.138793	0.99231	0.116804	0.0324944	-0.380715	0.999941	0.109859	0.0636122	background
ANKRA2	0.116489	0.995804	0.0765143	0.098928	0.806566	0.999941	0.0840229	0.0638745	background
ANKRD1	2.49162	0.00500384	2.3439	0	10.2275	0.999941	2.44261	3.7581e-08	abundance
ANKRD10	-0.0896282	0.997412	-0.165924	0.00159324	-0.503204	0.999941	-0.167268	0.00574897	background
ANKRD11	-0.580071	0.694204	-0.399941	3.70829e-06	-0.709486	0.999941	-0.409425	0.00049364	background
ANKRD12	-0.0518401	0.997412	-0.0287537	0.534492	-0.0733713	0.999941	-0.0292046	0.571712	background
ANKRD13A	-0.335222	0.838064	-0.382474	2.87652e-07	-0.825352	0.999941	-0.397083	2.63856e-05	background
ANKRD13C	-0.567461	0.739166	-0.00684772	0.88994	-0.558674	0.999941	0.000892139	0.988191	background
ANKRD13D	-0.41057	0.87083	0.120833	0.0146806	-0.852751	0.999941	0.129117	0.0253672	buffering
ANKRD16	-0.165008	0.984785	-0.193171	0.000381517	0.926306	0.999941	-0.182	0.00179596	background
ANKRD17	-0.627593	0.818552	-0.435803	4.9205e-07	2.17047	0.999941	-0.418397	3.61232e-05	background
ANKRD2	-0.146191	0.988111	-0.0842208	0.0627309	-0.207692	0.999941	-0.0857879	0.0948398	background
ANKRD26	-0.389753	0.820553	-0.185422	0.000224165	-1.45772	0.999941	-0.203931	0.000646191	background
ANKRD27	-0.514126	0.795859	-0.137637	0.00491055	-0.0543231	0.999941	-0.127835	0.0223401	background
ANKRD28	0.165648	0.98941	-0.605181	6.42563e-09	4.5381	0.999941	-0.614874	8.31821e-07	buffering
ANKRD33B	-0.160648	0.987316	-0.431601	4.2624e-07	-2.16736	0.999941	-0.445058	1.01617e-05	buffering
ANKRD34A	-0.230643	0.945852	0.212103	7.86939e-05	1.29356	0.999941	0.200085	0.000621209	buffering
ANKRD35	-0.217554	0.956922	-0.232817	8.2024e-05	-1.0707	0.999941	-0.242877	0.000486429	background
ANKRD37	0.192863	0.968713	0.226078	4.14287e-05	-1.31321	0.999941	0.21591	0.000376783	background
ANKRD39	-0.478607	0.808384	0.135227	0.00136592	2.50616	0.999941	0.125728	0.0050487	buffering
ANKRD40	-0.269459	0.892033	-0.0481414	0.336478	-0.225221	0.999941	-0.0338762	0.583252	background
ANKRD42	0.152435	0.988111	0.0487265	0.353774	0.0845305	0.999941	0.044468	0.462949	background
ANKRD44	0.108227	0.995804	0.0524938	0.201728	0.479622	0.999941	0.0562148	0.193508	background
ANKRD46	0.177103	0.985577	0.18707	0.000334415	1.42107	0.999941	0.193933	0.00107948	background
ANKRD49	0.095313	0.997222	-0.111776	0.00638625	-0.086671	0.999941	-0.111432	0.0131413	background
ANKRD50	-0.450734	0.838423	-0.0821096	0.162451	-0.29666	0.999941	-0.0695688	0.323496	background
ANKRD52	0.321357	0.852785	0.165078	0.0178309	0.191326	0.999941	0.128847	0.147712	background
ANKRD54	0.0174578	0.99925	0.11463	0.0196252	0.178184	0.999941	0.114935	0.0401253	background
ANKRD9	0.10178	0.995804	0.24738	0.000329759	-1.23061	0.999941	0.231625	0.0002437	background
ANKS1A	-0.214935	0.971783	-0.0176522	0.664793	-0.261447	0.999941	-0.019424	0.651378	background
ANKZF1	-0.0386098	0.997671	-0.0661197	0.108164	-0.931997	0.999941	-0.0679116	0.0939722	background
ANLN	-1.47954	0.148574	-1.1605	3.29132e-12	-2.9866	0.999941	-1.17593	2.16053e-07	abundance
ANO1	-0.0139424	0.999749	-0.0409863	0.386918	-0.00631873	0.999941	-0.0409665	0.444871	background
ANO10	0.362653	0.814364	0.455202	5.25036e-08	0.981535	0.999941	0.482984	1.2498e-05	background
ANO4	0.905736	0.504439	0.859844	4.32247e-11	0.946471	0.999941	0.860193	3.41454e-07	background
ANO6	0.761115	0.677357	0.168388	0.000887137	-0.127443	0.999941	0.151347	0.00861741	background
ANO8	0.443622	0.791255	0.134565	0.00966902	0.205613	0.999941	0.11867	0.055193	background
ANP32A	-0.207884	0.965743	-0.620669	6.42563e-09	0.432522	0.999941	-0.61647	2.63471e-06	buffering
ANP32B	-0.848944	0.412002	-0.968682	1.13081e-10	-3.28001	0.999941	-1.10914	6.4645e-07	background
ANP32E	-0.281512	0.911596	-0.521898	5.15533e-08	1.43124	0.999941	-0.505824	8.1836e-06	background
ANPEP	-0.472967	0.792048	-0.519394	3.48256e-09	1.0491	0.999941	-0.51402	1.37919e-06	background
ANTXR1	1.03415	0.211577	1.11339	9.3984e-12	2.22879	0.999941	1.1879	2.88045e-06	background
ANTXR2	0.00914756	0.999749	0.240363	1.68601e-05	-0.874785	0.999941	0.239858	0.000168516	background
ANXA1	0.157416	0.976402	0.501894	5.33827e-07	0.567922	0.999941	0.533579	2.94862e-05	buffering
ANXA10	-0.0336686	0.998738	-0.0788651	0.0784254	0.833278	0.999941	-0.0767451	0.0690912	background
ANXA11	-0.175113	0.985763	-0.0888604	0.0925617	-0.2401	0.999941	-0.0909027	0.140946	background
ANXA2	0.273617	0.882328	0.240601	0.0017415	0.626139	0.999941	0.344746	0.000454806	background
ANXA3	-0.035594	0.998738	-0.0681598	0.0765044	0.121942	0.999941	-0.0680257	0.0996294	background
ANXA4	0.100939	0.995473	0.197961	0.000188029	0.0577531	0.999941	0.197677	0.00126683	background
ANXA5	0.22654	0.918056	0.304222	2.75574e-05	0.257198	0.999941	0.308761	0.00123846	background
ANXA6	0.560987	0.692481	0.325778	2.48798e-07	0.952537	0.999941	0.328497	1.54393e-05	background
ANXA7	-0.0334569	0.997412	0.0213938	0.64403	-0.0420192	0.999941	0.0226236	0.656549	background
AOX1	0.595153	0.707331	0.823322	4.71897e-11	-2.52463	0.999941	0.803556	2.16053e-07	background
AP1AR	-0.0567272	0.997412	-0.019111	0.640318	-0.072947	0.999941	-0.0196416	0.650774	background
AP1B1	0.223653	0.923026	0.0942568	0.0855677	0.352307	0.999941	0.151698	0.0265213	background
AP1G1	-0.220812	0.931194	-0.0391766	0.34743	-0.11906	0.999941	-0.0184222	0.689009	background
AP1M1	0.531558	0.760392	0.217429	0.000234056	-1.13492	0.999941	0.170055	0.00232594	background
AP1S1	0.643346	0.61347	0.50925	1.3979e-08	1.79421	0.999941	0.592861	9.53602e-06	background
AP1S2	0.0563339	0.997412	0.289072	0.000216561	-0.278026	0.999941	0.287151	0.00206563	background
AP2A1	0.460879	0.759187	0.283403	0.000111027	-0.326296	0.999941	0.196843	0.00677466	background
AP2A2	0.284612	0.896985	-0.0330895	0.546965	0.14029	0.999941	0.00660117	0.899179	background
AP2B1	-0.0806032	0.997412	-0.235217	4.94973e-05	-0.713843	0.999941	-0.239914	0.000366679	background
AP2M1	0.618413	0.654331	0.306622	8.22821e-06	0.479428	0.999941	0.289344	0.00317268	background
AP2S1	0.0525155	0.997412	0.154513	0.00820843	0.0166956	0.999941	0.15338	0.0257426	background
AP3B1	0.105063	0.99231	0.0804335	0.0801896	-0.0547091	0.999941	0.071646	0.151106	background
AP3D1	0.46672	0.760812	0.0396934	0.454302	0.508882	0.999941	0.061213	0.382533	background
AP3M1	0.102775	0.995804	0.0783947	0.0454134	1.21389	0.999941	0.0829579	0.0396118	background
AP3M2	0.14454	0.99231	0.0401396	0.330402	0.717977	0.999941	0.0461999	0.247707	background
AP3S1	0.154726	0.984125	-0.0047239	0.929794	0.169254	0.999941	-0.0239575	0.6433	background
AP3S2	0.0518354	0.997412	0.137126	0.00242149	-0.757508	0.999941	0.136257	0.00661276	background
AP4B1	-0.0379484	0.998738	-0.106617	0.0288011	-0.456192	0.999941	-0.107411	0.0501234	background
AP4E1	0.180821	0.989607	-0.0267975	0.642428	0.154264	0.999941	-0.0250188	0.70767	background
AP4M1	-0.35327	0.875235	-0.0759316	0.0579498	0.517771	0.999941	-0.0631638	0.121777	background
AP4S1	-0.262312	0.923026	-0.16923	0.000403015	1.15193	0.999941	-0.158774	0.00213877	background
AP5B1	0.509055	0.782795	-0.137095	0.0071608	0.327976	0.999941	-0.130782	0.0308922	buffering
AP5M1	0.287364	0.927972	0.117218	0.0136174	0.139974	0.999941	0.114856	0.0344993	background
AP5S1	0.403695	0.821598	-0.0378446	0.371795	0.657866	0.999941	-0.06173	0.166773	background
AP5Z1	0.00690979	0.999749	0.0812135	0.119089	-0.0539998	0.999941	0.0809141	0.175391	background
APAF1	-0.339846	0.915825	-0.110654	0.0294484	-0.489909	0.999941	-0.113513	0.0562323	background
APBA1	0.273197	0.965743	0.510029	2.40113e-08	0.953268	0.999941	0.511563	4.64347e-06	background
APBA2	0.228261	0.952003	0.485991	2.34729e-07	-0.324139	0.999941	0.480152	2.5754e-05	background
APBB1	0.284947	0.896985	0.308586	2.69517e-06	-0.228022	0.999941	0.30336	9.58568e-05	background
APBB2	0.0107351	0.999749	0.0967174	0.0191891	-0.583359	0.999941	0.0965547	0.0318216	background
APBB3	-0.0600322	0.997412	-0.0400436	0.311977	0.277267	0.999941	-0.037779	0.351804	background
APC	-0.201878	0.965743	0.0988374	0.0142425	-0.526807	0.999941	0.101388	0.0223146	buffering
APCDD1L	-0.817811	0.61347	-0.488983	1.20748e-08	-2.98975	0.999941	-0.507052	3.36076e-06	background
APEH	0.456194	0.818552	-0.168614	0.000632637	-0.203901	0.999941	-0.161246	0.00396619	buffering
APEX1	-0.530395	0.715727	-0.54062	1.86689e-09	1.71611	0.999941	-0.52597	1.22516e-06	background
APH1A	-0.219406	0.96318	-0.192414	0.00058604	1.05153	0.999941	-0.175464	0.00227624	background
APH1B	0.315137	0.901008	0.251208	2.08585e-05	0.792119	0.999941	0.254181	0.000277833	background
API5	-0.443148	0.812628	-0.386775	9.49126e-08	-0.127345	0.999941	-0.385319	9.82406e-06	background
APIP	-0.643689	0.715727	0.0967837	0.0707261	-0.434215	0.999941	0.0797279	0.223228	background
APLF	0.197962	0.967655	-0.0582849	0.1627	0.287301	0.999941	-0.0607539	0.189785	background
APLP2	0.638117	0.61347	0.535361	2.29724e-08	0.974489	0.999941	0.583012	0.000138335	background
APMAP	0.189673	0.965743	0.184369	0.00012813	0.899376	0.999941	0.18884	0.000624186	background
APOB	0.085733	0.997412	-0.0432463	0.27647	0.15225	0.999941	-0.0437762	0.30811	background
APOBEC3C	-0.432645	0.771232	0.141423	0.00115693	-1.12424	0.999941	0.16178	0.00205187	buffering
APOBEC3D	-0.424294	0.814938	-0.133784	0.00173336	-0.609895	0.999941	-0.1351	0.00490177	background
APOBEC3F	-0.428653	0.827094	-0.00987137	0.82084	-0.437949	0.999941	-0.0118867	0.803836	background
APOBEC3G	-0.0933268	0.997412	-0.115527	0.00627015	-2.48413	0.999941	-0.117993	0.00839897	background
APOL1	0.46695	0.77339	0.189573	0.000341443	0.410838	0.999941	0.18784	0.00331558	background
APOL2	0.147927	0.98941	0.131616	0.00827567	0.828358	0.999941	0.139833	0.0111082	background
APOL3	-0.657883	0.670872	-0.0416644	0.302361	-0.741017	0.999941	-0.0495842	0.299257	background
APOL6	0.513431	0.813518	-0.219955	0.000111283	-0.211458	0.999941	-0.212541	0.00131852	buffering
APOO	-0.388711	0.822418	-0.0940316	0.0232257	-0.494698	0.999941	-0.0967529	0.0402818	background
APOOL	-0.657861	0.707331	-0.0183164	0.668295	-0.573624	0.999941	-0.00412196	0.934722	background
APOPT1	-0.405863	0.822211	0.0578294	0.133471	-0.339319	0.999941	0.0561254	0.184377	background
APP	0.256271	0.903703	0.168737	0.011926	-0.289535	0.999941	0.0990162	0.0346669	background
APPBP2	0.0451553	0.997412	-0.150138	0.00225245	1.22535	0.999941	-0.151543	0.00525429	background
APPL1	-0.177119	0.982214	-0.187883	0.000272678	-0.395231	0.999941	-0.18946	0.00153649	background
APPL2	0.19095	0.970912	0.0221471	0.593944	0.227815	0.999941	0.0247281	0.583995	background
APRT	-0.188451	0.955408	0.0154221	0.744057	-0.201541	0.999941	0.0280345	0.605678	background
APTX	-0.281554	0.967655	-0.0607122	0.188446	-0.843136	0.999941	-0.0694386	0.155284	background
AQP11	0.558453	0.743649	-0.00161441	0.96982	0.575265	0.999941	-0.0249294	0.546565	background
AQR	-0.735041	0.694204	-0.38798	4.96431e-07	-0.561623	0.999941	-0.385999	5.15812e-05	background
AR	0.679575	0.630879	0.436075	4.96579e-07	-0.706855	0.999941	0.35072	0.000272597	background
ARAF	-0.0625757	0.997412	0.195284	0.000800601	0.429902	0.999941	0.191164	0.00360046	background
ARAP1	0.321786	0.88811	-0.106032	0.0612972	0.578854	0.999941	-0.123328	0.0657078	buffering
ARAP3	-0.230984	0.940544	-0.221131	0.000406043	-0.232307	0.999941	-0.221169	0.0033142	background
ARCN1	0.00562208	0.999749	0.0880469	0.041476	0.494846	0.999941	0.0884786	0.0469023	background
AREL1	0.44354	0.825239	0.115357	0.0115507	1.47754	0.999941	0.135329	0.00815403	background
ARF1	0.353394	0.852194	0.130172	0.00272079	-0.332382	0.999941	0.121506	0.0105885	background
ARF3	0.649782	0.603571	0.12385	0.0140709	0.615641	0.999941	0.103457	0.295209	background
ARF4	0.751804	0.476901	0.598899	4.00114e-08	1.02789	0.999941	0.688739	0.00101356	background
ARF5	0.290334	0.893094	-0.127909	0.0119999	0.386533	0.999941	-0.132324	0.0295515	buffering
ARF6	0.484514	0.715081	0.167642	0.0074113	0.28079	0.999941	0.00776719	0.937095	background
ARFGAP1	0.183831	0.965743	0.180018	0.00153864	0.321387	0.999941	0.185673	0.00644589	background
ARFGAP2	-0.236811	0.982284	-0.135696	0.00747728	-0.0939061	0.999941	-0.134688	0.0213765	background
ARFGAP3	-0.0931403	0.996243	0.0833034	0.031302	0.529379	0.999941	0.081187	0.0479508	background
ARFGEF1	0.0402628	0.997412	0.0168522	0.728428	0.0342203	0.999941	0.0166754	0.756526	background
ARFGEF2	-0.442322	0.791255	-0.059432	0.211129	-0.34797	0.999941	-0.0458947	0.427306	background
ARFIP1	0.0281878	0.998738	0.0906462	0.0682458	0.183912	0.999941	0.0910605	0.108015	background
ARFIP2	-0.0297393	0.99925	0.13062	0.0136614	0.866444	0.999941	0.12974	0.0259892	background
ARFRP1	0.114937	0.995473	-0.0297389	0.462133	0.0997379	0.999941	-0.0294142	0.501987	background
ARG2	-0.056911	0.997412	0.187441	0.00122237	0.8939	0.999941	0.184333	0.00384206	background
ARGLU1	-0.879818	0.61347	-0.235832	3.33929e-05	-0.0167495	0.999941	-0.223856	0.000868718	background
ARHGAP1	0.334213	0.836387	-0.0512566	0.231608	0.239193	0.999941	-0.0245713	0.636585	background
ARHGAP10	0.348693	0.822211	0.00816404	0.855798	0.374716	0.999941	0.0578043	0.223412	background
ARHGAP11A	-1.1509	0.211577	-0.826089	2.47621e-11	-5.83772	0.999941	-0.870153	1.9526e-07	background
ARHGAP12	0.30829	0.930509	-0.0958699	0.0245726	-0.0666323	0.999941	-0.0926029	0.049313	buffering
ARHGAP17	-0.41083	0.8102	0.0439398	0.376661	-0.576635	0.999941	0.0843692	0.125584	buffering
ARHGAP18	-0.00953897	0.999749	0.319142	8.83823e-07	1.53734	0.999941	0.318597	2.299e-05	buffering
ARHGAP20	0.0963031	0.997412	0.0125057	0.809059	0.169023	0.999941	0.0154999	0.77458	background
ARHGAP21	-0.0358927	0.998304	-0.0139676	0.784304	-0.116677	0.999941	-0.01602	0.753097	background
ARHGAP23	0.0612272	0.997412	0.522737	2.69111e-06	-0.290168	0.999941	0.518782	0.000124124	buffering
ARHGAP24	-0.0643285	0.997412	0.598054	4.40813e-09	4.23907	0.999941	0.594692	8.56811e-07	buffering
ARHGAP26	0.139831	0.988111	-0.0564652	0.240176	0.0786098	0.999941	-0.0519483	0.342875	background
ARHGAP28	-0.343997	0.917945	-0.533805	7.71623e-08	3.59898	0.999941	-0.512965	4.92341e-06	background
ARHGAP29	0.68084	0.653159	0.914856	2.89192e-11	4.0524	0.999941	0.955788	1.5795e-07	background
ARHGAP31	-0.51623	0.771989	0.187007	0.000766549	-1.46243	0.999941	0.214859	0.00148671	buffering
ARHGAP32	-0.471758	0.775673	-0.320918	1.0944e-06	-2.40513	0.999941	-0.342978	2.30484e-05	background
ARHGAP35	-0.138999	0.988111	-0.245924	0.000333413	-0.408488	0.999941	-0.254806	0.00205869	background
ARHGAP42	-0.580651	0.694204	-0.21694	9.14064e-05	-1.02613	0.999941	-0.233458	0.00101426	background
ARHGAP5	0.416115	0.842547	0.280628	5.80577e-05	-1.71132	0.999941	0.237923	0.000247498	background
ARHGDIA	0.36744	0.837257	-0.0160988	0.795299	0.412315	0.999941	-0.0648303	0.313788	background
ARHGEF1	-0.343658	0.847089	-0.338405	3.83693e-05	0.348247	0.999941	-0.293505	0.00141988	background
ARHGEF10	0.236865	0.943508	-0.117778	0.0383815	0.319995	0.999941	-0.122472	0.072916	buffering
ARHGEF10L	0.175035	0.980931	0.24216	4.95063e-05	-0.209725	0.999941	0.238445	0.000615766	background
ARHGEF11	-0.18821	0.985763	-0.122333	0.0114684	-0.244409	0.999941	-0.12283	0.0268869	background
ARHGEF12	-0.14236	0.988111	-0.171667	0.000580953	-0.529958	0.999941	-0.175584	0.0022694	background
ARHGEF17	-0.0412658	0.997412	-0.0129588	0.850104	-0.0418015	0.999941	-0.0131434	0.871127	background
ARHGEF18	-0.174152	0.972867	-0.107045	0.0591658	-0.359494	0.999941	-0.1237	0.059894	background
ARHGEF2	-0.734131	0.632969	-0.573087	3.10289e-08	2.24409	0.999941	-0.485667	8.43851e-06	background
ARHGEF28	0.639209	0.715727	0.585249	1.22787e-09	9.67754	0.758317	0.618578	2.15347e-07	background
ARHGEF3	-0.507658	0.747164	-0.0751555	0.0763915	-0.764664	0.999941	-0.0920667	0.067885	background
ARHGEF39	-0.050631	0.997412	0.225598	0.000372541	0.562635	0.999941	0.220284	0.00167883	buffering
ARHGEF40	-0.00393863	0.999749	-0.123236	0.0373679	-0.16519	0.999941	-0.123522	0.067885	background
ARHGEF7	0.0451836	0.997412	-0.069166	0.0778178	0.124646	0.999941	-0.0693023	0.102206	background
ARID1A	-0.314268	0.870221	-0.316873	0.000154293	0.528043	0.999941	-0.253261	0.00192827	background
ARID1B	-0.0249258	0.998738	-0.249224	0.000331024	-1.06428	0.999941	-0.251816	0.000797647	background
ARID2	-0.593902	0.715081	-0.356438	3.24011e-07	2.34905	0.999941	-0.331259	2.53125e-05	background
ARID3A	0.395919	0.825937	-0.0166758	0.753455	0.441816	0.999941	-0.0401872	0.498794	background
ARID4A	-0.159783	0.983198	0.0277376	0.544391	-0.146722	0.999941	0.0261311	0.613344	background
ARID4B	-0.76868	0.679833	-0.161713	0.00111406	0.466742	0.999941	-0.139814	0.0103218	background
ARID5B	-0.842693	0.632969	-0.754032	4.15396e-10	5.60566	0.999941	-0.699427	3.98805e-07	background
ARIH1	-0.392894	0.871427	0.0822324	0.0419338	-1.25369	0.999941	0.090955	0.0391701	buffering
ARIH2	-0.511567	0.799191	-0.07302	0.114932	-0.604187	0.999941	-0.0774658	0.157581	background
ARL1	0.143257	0.987107	0.188806	0.000184037	0.777047	0.999941	0.195142	0.000802031	background
ARL14EP	-0.230772	0.967474	-0.0665957	0.0893609	0.77882	0.999941	-0.0594389	0.134169	background
ARL15	0.00624352	0.999749	-0.0187688	0.701992	0.110231	0.999941	-0.0191593	0.694554	background
ARL16	0.363149	0.855197	0.056501	0.218303	0.0340938	0.999941	0.0310156	0.512599	background
ARL2	0.476406	0.879185	-0.133093	0.00518121	1.2426	0.999941	-0.138937	0.0112376	buffering
ARL2BP	-0.113701	0.995473	0.376362	6.44664e-07	-3.65143	0.724508	0.386848	3.83616e-06	buffering
ARL3	-0.401744	0.813518	-0.130043	0.0197139	-0.423047	0.999941	-0.132282	0.0619232	background
ARL4A	-0.28328	0.917945	-0.33121	1.79661e-06	1.0762	0.999941	-0.321872	6.63079e-05	background
ARL4C	0.172933	0.987979	0.0284937	0.475551	-0.068089	0.999941	0.0237358	0.568152	background
ARL4D	-0.0827319	0.997412	-0.158663	0.00131322	1.21841	0.999941	-0.156612	0.00417616	background
ARL5A	-0.138393	0.991621	-0.0547424	0.223366	0.139312	0.999941	-0.0486211	0.307742	background
ARL5B	-0.142064	0.984182	-0.148228	0.00879962	-0.275921	0.999941	-0.17524	0.012233	background
ARL6IP1	-0.428308	0.776626	-0.558439	1.02728e-08	-0.0795015	0.999941	-0.547646	9.42534e-06	background
ARL6IP4	-0.196159	0.985577	-0.139325	0.0108779	0.999433	0.999941	-0.124067	0.0144008	background
ARL6IP5	0.867979	0.443894	0.60323	6.45208e-09	2.50826	0.999941	0.662437	6.25957e-06	background
ARL6IP6	0.36271	0.873418	-0.000287691	0.994116	0.364801	0.999941	-0.0107054	0.807316	background
ARL8A	0.130486	0.994879	0.355563	2.97905e-06	0.914341	0.999941	0.358459	8.85433e-05	background
ARL8B	0.56068	0.74958	0.0186587	0.738603	0.472191	0.999941	-0.0280918	0.629435	background
ARMC1	0.320159	0.900356	-0.069804	0.130317	0.22152	0.999941	-0.0664706	0.207849	background
ARMC10	-0.265741	0.930509	-0.0212099	0.64034	-0.214037	0.999941	-0.01528	0.762664	background
ARMC5	0.387702	0.882672	-0.0291012	0.496968	0.46116	0.999941	-0.0324855	0.493959	background
ARMC6	0.0118714	0.999749	-0.151831	0.000952279	1.32428	0.999941	-0.152172	0.00271141	background
ARMC7	-0.113437	0.997412	-0.0119474	0.777296	-0.057451	0.999941	-0.0108464	0.807466	background
ARMC8	0.521175	0.783046	0.0127832	0.77585	0.677746	0.999941	0.0472793	0.22559	background
ARMC9	0.19931	0.951344	-0.0135779	0.729058	0.183779	0.999941	-0.0110752	0.789931	background
ARMCX1	-0.229963	0.940242	-0.0786478	0.0559915	-0.485139	0.999941	-0.0846575	0.0638789	background
ARMCX2	0.0873988	0.995804	-0.0735425	0.101617	0.0812042	0.999941	-0.0727558	0.157581	background
ARMCX3	0.55454	0.707331	0.583926	1.5524e-08	2.62475	0.999941	0.645992	2.0827e-06	background
ARMCX4	-0.040769	0.997412	-0.23153	6.98692e-05	1.48855	0.999941	-0.228976	0.00035638	background
ARMCX5	-0.163336	0.98903	-0.110278	0.00994529	0.545784	0.999941	-0.107105	0.0214995	background
ARMCX5-GPRASP2	-0.176712	0.985577	-0.0553916	0.17615	0.116692	0.999941	-0.050983	0.244261	background
ARMCX6	0.66162	0.668528	0.055048	0.260831	0.653129	0.999941	0.053301	0.411208	background
ARMH3	0.452531	0.818552	0.129191	0.00423321	0.699647	0.999941	0.132576	0.0110496	background
ARMH4	0.162969	0.989607	0.0304104	0.513787	0.313833	0.999941	0.0356831	0.475883	background
ARMT1	-0.590111	0.682754	-0.134073	0.0120426	-0.533592	0.999941	-0.125083	0.0889862	background
ARNT	-0.650791	0.691624	-0.114119	0.0121236	-0.837157	0.999941	-0.12209	0.0286353	background
ARNT2	-0.588298	0.750958	-0.608636	8.99541e-10	-0.992441	0.999941	-0.610074	7.39725e-07	background
ARNTL2	-0.0876385	0.997412	0.0216471	0.644676	-0.098926	0.999941	0.022391	0.666933	background
ARPC1A	0.299599	0.890125	-0.18741	0.000887192	-0.516494	0.999941	-0.162715	0.00618099	buffering
ARPC1B	0.757591	0.554764	0.0441787	0.355101	0.736774	0.999941	0.0346915	0.629206	background
ARPC2	0.350653	0.832179	0.253958	0.000111611	1.03309	0.999941	0.305925	0.000258344	background
ARPC3	0.150262	0.987979	0.131833	0.0438068	0.297455	0.999941	0.141229	0.0692049	background
ARPC4	0.405619	0.783046	-0.0384315	0.419581	0.371172	0.999941	-0.0142784	0.832512	background
ARPC4-TTLL3	0.154938	0.989031	-0.0724694	0.103809	-0.215674	0.999941	-0.0663669	0.162984	background
ARPC5	0.139461	0.988111	0.11696	0.0460609	-0.103565	0.999941	0.102812	0.108031	background
ARPC5L	-0.282858	0.917256	0.171895	0.00148419	0.0334268	0.999941	0.166199	0.00790894	buffering
ARPIN	0.0484903	0.997412	-0.28007	2.35673e-06	-3.4218	0.999941	-0.278855	4.16982e-05	buffering
ARPIN-AP3S2	0.056137	0.997412	0.109158	0.0098853	0.260187	0.999941	0.109457	0.0194095	background
ARPP19	0.0221845	0.99925	0.253201	0.000115782	0.309412	0.999941	0.253535	0.00112293	background
ARRB1	0.546267	0.739166	-0.0525977	0.257728	0.445129	0.999941	-0.0393116	0.48714	background
ARRDC1	-0.307856	0.8801	0.0682586	0.171822	-0.569077	0.999941	0.100866	0.0637232	buffering
ARRDC3	0.444817	0.852785	-0.0242982	0.618319	0.674899	0.999941	-0.0506144	0.269869	background
ARRDC4	0.945297	0.312633	1.27768	9.75215e-12	-0.207901	0.999941	1.2088	3.58683e-06	buffering
ARSA	0.832988	0.681369	0.275336	1.25321e-05	1.60948	0.999941	0.28361	0.000262056	background
ARSB	0.543276	0.707512	0.361594	5.18011e-06	1.12634	0.999941	0.399215	0.000221561	background
ARSD	0.416273	0.843227	0.257012	3.83693e-05	-0.63619	0.999941	0.243596	0.000673076	background
ARSE	0.0880731	0.995804	0.0511097	0.315509	0.208046	0.999941	0.0614154	0.253914	background
ARSJ	0.484591	0.855197	0.0473214	0.221122	0.628329	0.999941	0.0489968	0.24203	background
ARSK	0.56704	0.750958	0.372084	5.27864e-08	-3.20543	0.999941	0.368241	4.78318e-06	background
ARV1	-0.0621542	0.997412	0.112075	0.0237587	0.315677	0.999941	0.11081	0.0473352	background
ARVCF	0.185397	0.984432	-0.0223407	0.577141	-0.0883398	0.999941	-0.0153539	0.701397	background
ASAH1	0.33774	0.861153	0.592845	1.52566e-09	3.43755	0.999941	0.608059	5.8874e-07	background
ASAP1	-0.178986	0.965743	-0.237236	0.000151905	-0.795886	0.999941	-0.269548	0.000254468	background
ASAP2	0.76957	0.663831	0.124749	0.00677749	0.288001	0.999941	0.112997	0.0336784	background
ASAP3	0.6533	0.715727	-0.0286489	0.561975	0.736578	0.999941	-0.0451194	0.444478	background
ASB1	0.671157	0.707331	0.278542	3.00308e-05	1.62057	0.999941	0.299773	0.000388191	background
ASB13	0.0413275	0.997412	-0.183444	0.000899483	0.586826	0.999941	-0.18736	0.00239052	background
ASB3	-0.156643	0.982214	0.0121902	0.752982	-0.241253	0.999941	0.0207516	0.589219	background
ASB6	0.753779	0.576631	0.0822	0.0516582	1.05912	0.999941	0.109098	0.0449244	background
ASB7	-0.0517501	0.997412	-0.105415	0.0131089	-0.734343	0.999941	-0.108214	0.0172027	background
ASB8	-0.0937953	0.995804	0.052699	0.266301	-0.299126	0.999941	0.0601367	0.223124	background
ASCC1	0.0197462	0.99925	-0.194305	0.000141476	-0.441051	0.999941	-0.194155	0.000894905	background
ASCC2	-0.234277	0.936631	0.0981126	0.0290136	-0.512456	0.999941	0.108147	0.035038	buffering
ASCC3	-0.306334	0.913876	0.228018	0.000136896	-2.35076	0.999941	0.250165	0.00016211	buffering
ASDURF	-0.366941	0.842547	-0.116959	0.023226	0.188692	0.999941	-0.0808318	0.113847	background
ASF1A	-0.206348	0.944162	-0.148354	0.00344527	0.233244	0.999941	-0.117548	0.022576	background
ASH1L	-0.307377	0.863708	-0.116724	0.0260214	-0.230699	0.999941	-0.107554	0.0942916	background
ASH2L	-0.437283	0.857149	-0.142146	0.00233527	-1.41863	0.999941	-0.150155	0.00509358	background
ASIC1	0.287755	0.896985	-0.119264	0.018757	0.381385	0.999941	-0.123453	0.0409659	buffering
ASL	0.874931	0.554143	0.175172	0.00108683	1.17937	0.999941	0.188426	0.00723633	background
ASMTL	0.0881834	0.996122	-0.152416	0.00149257	0.779849	0.999941	-0.158892	0.00286285	background
ASNA1	0.215224	0.958902	-0.0925791	0.0453805	-0.558253	0.999941	-0.0705389	0.0774625	buffering
ASNS	-1.24128	0.121109	-1.13721	1.54824e-11	-1.8293	0.999941	-1.17286	6.94083e-06	abundance
ASNSD1	-0.22832	0.938325	-0.233975	0.000572783	-0.0130824	0.999941	-0.223763	0.00568896	background
ASPH	0.278691	0.877713	0.591414	5.82837e-09	-0.11335	0.999941	0.571175	7.86739e-06	buffering
ASPHD1	-0.178371	0.970339	-0.0409496	0.41374	-0.281392	0.999941	-0.0602191	0.262713	background
ASPM	-1.00446	0.427234	-0.78975	1.04294e-08	1.20818	0.999941	-0.700784	2.58286e-05	background
ASPSCR1	-0.0424485	0.997412	0.0425446	0.268618	-0.493412	0.999941	0.0438335	0.2674	background
ASS1	0.529264	0.813518	-0.455622	2.80082e-07	-1.21291	0.999941	-0.440235	3.02622e-05	buffering
ASTN2	0.256382	0.936873	0.187547	0.0002514	-0.735908	0.999941	0.179587	0.00167907	background
ASXL1	0.182362	0.983198	-0.225972	2.14639e-05	1.44654	0.999941	-0.228656	0.000196396	buffering
ASXL2	-0.471033	0.842547	-0.238138	3.05474e-05	0.635259	0.999941	-0.231981	0.000434629	background
ATAD1	0.00139778	0.999749	0.135742	0.00702689	0.480967	0.999941	0.13586	0.0125934	background
ATAD2	-0.750681	0.551442	-0.343958	1.49158e-06	0.549826	0.999941	-0.279782	0.000583993	background
ATAD2B	-0.341682	0.892033	-0.221408	7.31286e-05	-0.660878	0.999941	-0.223777	0.000670828	background
ATAD3A	-0.200202	0.944739	-0.0907749	0.0351933	-0.500741	0.999941	-0.126375	0.00906825	background
ATAD3B	-0.355536	0.818552	-0.144298	0.00574043	-0.229295	0.999941	-0.118157	0.0808119	background
ATAD3C	-0.0685112	0.997412	-0.0607003	0.112952	-0.184523	0.999941	-0.0628175	0.126306	background
ATAD5	-0.510708	0.771989	-0.473942	1.44696e-05	-1.48862	0.999941	-0.532141	0.000173132	background
ATAT1	-0.0658811	0.997412	-0.143144	0.00558934	0.693081	0.999941	-0.137217	0.00960974	background
ATE1	-0.116326	0.995473	-0.0909055	0.0239086	0.439047	0.999941	-0.0885829	0.040625	background
ATF2	-0.670238	0.694204	-0.247567	1.77374e-05	0.931799	0.999941	-0.228098	0.000470434	background
ATF3	0.268412	0.934747	0.458111	2.04993e-05	-0.749189	0.999941	0.428575	0.000433765	background
ATF4	-0.472861	0.81671	-0.519086	4.09999e-05	0.218527	0.999941	-0.480444	0.00158032	background
ATF5	0.0745049	0.997412	0.134044	0.00993481	-0.476503	0.999941	0.132384	0.0242287	background
ATF6	-0.0662055	0.997412	0.197298	0.000100276	-1.17311	0.999941	0.203104	0.000352058	buffering
ATF6B	0.205123	0.951064	0.0667227	0.105983	0.0480259	0.999941	0.0588458	0.192766	background
ATF7	0.0250862	0.998738	0.0414739	0.307221	0.0170192	0.999941	0.0414099	0.347627	background
ATF7IP	-0.263587	0.897136	-0.293953	8.53505e-05	0.533522	0.999941	-0.240445	0.00113872	background
ATG10	0.0816289	0.997412	0.00484811	0.915117	0.113248	0.999941	0.00854299	0.852303	background
ATG101	-0.00144849	0.999749	0.0271151	0.546965	0.0732955	0.999941	0.0269746	0.56319	background
ATG12	-0.0522252	0.997412	0.168959	0.00246172	-0.137797	0.999941	0.170619	0.00897271	background
ATG13	-0.129387	0.989607	0.16202	0.00232356	0.193467	0.999941	0.15493	0.0098558	buffering
ATG14	-0.0723242	0.997412	-0.187035	0.000153956	1.2791	0.999941	-0.184899	0.00080981	background
ATG16L1	-0.295844	0.937423	-0.0191088	0.639001	-0.193718	0.999941	-0.0154581	0.722018	background
ATG2A	-0.495091	0.776018	-0.0122796	0.851627	-0.444687	0.999941	0.0583821	0.326112	background
ATG2B	-0.0468654	0.997412	-0.132583	0.00480396	-0.0833517	0.999941	-0.132787	0.0128922	background
ATG3	-0.65753	0.715727	-0.0905223	0.0596259	-1.30365	0.999941	-0.123684	0.0256538	background
ATG4A	0.505557	0.786332	0.508551	1.46676e-07	1.17966	0.999941	0.519319	2.17945e-05	background
ATG4B	0.691352	0.712881	0.0890822	0.0399968	1.24039	0.999941	0.10372	0.0400025	background
ATG4C	-0.619207	0.663648	0.0451453	0.289216	-0.601634	0.999941	0.0410623	0.464745	background
ATG4D	0.0722572	0.997412	-0.00801808	0.865577	0.0541526	0.999941	-0.00731473	0.889533	background
ATG5	0.369919	0.895213	-0.0441338	0.3555	0.562108	0.999941	-0.053539	0.31675	background
ATG7	0.0104852	0.999749	-0.109101	0.0223126	-0.586907	0.999941	-0.108513	0.0326375	background
ATG9A	0.0606419	0.997412	0.277998	2.50884e-05	-0.223036	0.999941	0.277084	0.000382912	background
ATIC	-0.675854	0.663648	-0.453656	4.51894e-08	-2.32335	0.999941	-0.483471	7.87489e-06	background
ATL1	0.420811	0.844711	0.0233169	0.631622	0.548477	0.999941	0.0428674	0.406457	background
ATL2	-0.886484	0.632969	-0.231002	0.000141278	-0.855395	0.999941	-0.230251	0.00247047	background
ATL3	0.292554	0.876749	0.256938	3.11905e-05	1.087	0.999941	0.288829	0.000151072	background
ATM	-0.381918	0.857149	-0.11355	0.040469	-0.323452	0.999941	-0.110327	0.0986969	background
ATMIN	-0.00656212	0.999749	0.0497385	0.256858	0.250068	0.999941	0.0495178	0.290119	background
ATN1	-0.714941	0.731568	-0.169335	0.0267398	-0.670718	0.999941	-0.165678	0.0942916	background
ATOH8	0.0928394	0.997412	0.157952	0.00665476	0.663627	0.999941	0.162826	0.0132227	background
ATOX1	-0.0100472	0.999749	0.251071	0.000720205	0.457857	0.999941	0.250435	0.00376801	background
ATP10D	-0.0908314	0.997412	0.148609	0.00098701	-0.343464	0.999941	0.149105	0.00325388	background
ATP11A	0.0134962	0.999749	0.0705328	0.115052	-0.69983	0.999941	0.0698732	0.115601	background
ATP11B	-0.217548	0.971783	0.00347083	0.939884	-0.259357	0.999941	0.0178309	0.645642	background
ATP11C	-0.391502	0.812628	-0.138491	0.00617715	-0.187318	0.999941	-0.123042	0.0414071	background
ATP13A1	0.684532	0.624113	0.129289	0.0280559	0.630571	0.999941	0.113626	0.206704	background
ATP13A2	0.581915	0.70385	0.795198	3.32457e-09	0.456078	0.999941	0.791014	6.91488e-06	background
ATP13A3	0.015267	0.99925	0.238539	0.00109475	0.15726	0.999941	0.239985	0.0055455	background
ATP1A1	-0.302266	0.852785	-0.227407	0.000289633	0.00784913	0.999941	-0.0949835	0.132833	background
ATP1A3	0.112709	0.995473	0.138987	0.00162442	0.497301	0.999941	0.140185	0.00450572	background
ATP1B1	-0.620203	0.70385	-0.0904007	0.0365632	-0.95986	0.999941	-0.105556	0.0417444	background
ATP1B3	0.443093	0.764009	0.466991	8.81026e-08	1.70095	0.999941	0.524747	7.01832e-06	background
ATP23	-0.186808	0.971783	-0.0952202	0.0190526	-0.354647	0.999941	-0.0968475	0.0307264	background
ATP2A1	-0.023353	0.998738	-0.0109068	0.788439	0.027506	0.999941	-0.010303	0.805502	background
ATP2A2	0.200654	0.951709	0.138178	0.0194359	0.0720094	0.999941	0.123386	0.0775436	background
ATP2B1	-0.0466264	0.997412	-0.265185	7.88565e-06	0.000947411	0.999941	-0.265129	0.000132929	background
ATP2B2	0.29499	0.900116	0.000544135	0.990596	0.294857	0.999941	-0.000263279	0.996157	background
ATP2B4	0.62764	0.663831	0.349842	3.71113e-07	-1.79081	0.999941	0.311149	4.30664e-05	background
ATP2C1	0.460956	0.760392	0.342207	2.7847e-07	-1.43083	0.999941	0.32146	2.50998e-05	background
ATP5F1A	-0.457252	0.734413	-0.266439	2.82536e-05	-0.582383	0.999941	-0.291889	0.00297808	background
ATP5F1B	-0.0589928	0.997412	0.0252421	0.621023	-0.0761434	0.999941	0.0306717	0.591149	background
ATP5F1C	-0.382015	0.808384	-0.127799	0.0356233	-0.44553	0.999941	-0.151113	0.0853405	background
ATP5F1D	0.156391	0.99221	0.211127	0.00137822	1.17762	0.999941	0.218628	0.00363549	background
ATP5F1E	-0.531522	0.713487	0.0171245	0.844105	-0.531927	0.999941	0.019088	0.886733	background
ATP5IF1	0.236157	0.927473	0.527568	1.86058e-08	-0.643705	0.999941	0.515652	5.29968e-06	buffering
ATP5MC1	0.169643	0.972639	0.145554	0.0277032	0.272592	0.999941	0.159988	0.0490941	background
ATP5MC2	-0.58162	0.672583	-0.540318	1.15214e-06	-0.462232	0.999941	-0.521168	0.00104648	background
ATP5MC3	-0.131185	0.988111	0.0166995	0.757454	-0.165143	0.999941	0.0414163	0.438628	background
ATP5MD	-0.458484	0.813426	0.0487091	0.549176	-0.511593	0.999941	0.0748267	0.46572	background
ATP5ME	-0.641269	0.715732	0.0740917	0.349446	-0.502101	0.999941	0.0265089	0.795909	background
ATP5MF	-0.446325	0.818257	0.0573132	0.424902	-0.552532	0.999941	0.0904612	0.298751	background
ATP5MF-PTCD1	-0.080424	0.997412	-0.0307446	0.534794	0.00927457	0.999941	-0.0239097	0.645642	background
ATP5MG	0.310639	0.882672	-0.092363	0.210608	0.349368	0.999941	-0.101802	0.278158	background
ATP5MGL	0.358012	0.886474	0.0141565	0.8289	0.327568	0.999941	-0.00128411	0.987118	background
ATP5MPL	-0.480556	0.771989	-0.071639	0.186834	-0.510526	0.999941	-0.0774814	0.270028	background
ATP5PB	-0.216233	0.983198	-0.118752	0.0431752	-0.314717	0.999941	-0.120686	0.0826511	background
ATP5PD	-0.0890436	0.997412	0.127551	0.0852674	-0.282022	0.999941	0.13393	0.119657	background
ATP5PF	-0.451652	0.771989	-0.111035	0.0692764	-0.133462	0.999941	-0.0239467	0.701046	background
ATP5PO	0.0425935	0.997412	-0.173993	0.018757	0.222631	0.999941	-0.180534	0.0336784	background
ATP6AP1	0.637377	0.663648	0.834342	2.66131e-11	-0.793856	0.999941	0.823956	1.9526e-07	background
ATP6AP2	0.565678	0.663831	0.569476	2.93373e-08	0.478944	0.999941	0.556868	0.000251509	background
ATP6V0A1	1.03766	0.222679	0.55442	5.70347e-09	-0.279056	0.999941	0.48019	0.000113133	background
ATP6V0A2	0.455672	0.80976	-0.0687339	0.0575525	1.60648	0.999941	-0.0707797	0.0638799	buffering
ATP6V0A4	0.141525	0.988111	0.219437	0.000182365	-0.144123	0.999941	0.215085	0.00161183	background
ATP6V0B	0.704481	0.663648	0.74884	2.75548e-10	-0.748712	0.999941	0.734424	7.99056e-07	background
ATP6V0C	0.727604	0.576631	0.67056	3.58242e-08	-0.0288027	0.999941	0.606889	0.00014138	background
ATP6V0D1	0.680916	0.630879	0.323659	6.49917e-07	1.97822	0.999941	0.346798	3.16379e-05	background
ATP6V0E1	0.593099	0.709569	0.580225	3.5296e-07	2.15832	0.999941	0.647944	1.57714e-05	background
ATP6V1A	0.634716	0.663648	0.313521	3.75623e-06	1.42728	0.999941	0.340926	0.000135923	background
ATP6V1B2	0.0250375	0.998738	0.148341	0.00134318	0.197772	0.999941	0.148961	0.00428322	background
ATP6V1C1	-0.0634377	0.997412	0.189688	0.000742518	-1.4459	0.999941	0.193945	0.00130393	background
ATP6V1D	0.399683	0.84139	0.43923	7.86578e-07	1.10479	0.999941	0.451262	4.99186e-05	background
ATP6V1E1	0.128089	0.988111	0.326694	3.00835e-05	-0.29955	0.999941	0.301451	0.000583005	background
ATP6V1F	0.286705	0.8801	0.207671	0.000571796	0.019803	0.999941	0.185229	0.00918789	background
ATP6V1G1	0.324138	0.8801	0.871283	7.39126e-10	-1.10459	0.999941	0.854511	1.0055e-06	buffering
ATP6V1H	0.254102	0.898702	0.211912	0.00024896	0.411763	0.999941	0.220084	0.00204125	background
ATP7A	-0.0559306	0.997412	0.0103581	0.801814	-0.0763076	0.999941	0.010557	0.807092	background
ATP7B	0.265554	0.945852	0.134662	0.00411766	-0.0970823	0.999941	0.131604	0.0130393	background
ATP8B1	0.0741331	0.997412	-0.0270108	0.641685	0.108495	0.999941	-0.0317256	0.625955	background
ATP8B2	0.050531	0.997412	0.165064	0.00995199	0.0649151	0.999941	0.165505	0.0300657	background
ATP8B4	0.392359	0.832179	0.0746821	0.0883004	-0.299602	0.999941	0.0394866	0.306071	background
ATP9A	0.59109	0.663648	0.483696	2.48682e-08	0.906676	0.999941	0.497327	2.2905e-05	background
ATP9B	-0.327588	0.895213	-0.0593465	0.174518	-0.0248659	0.999941	-0.0491819	0.300594	background
ATPAF1	-0.076826	0.997412	-0.110301	0.0493193	-0.0146831	0.999941	-0.104221	0.109258	background
ATPAF2	-0.252957	0.952834	0.0838531	0.065082	-0.407198	0.999941	0.0867068	0.09349	buffering
ATR	-0.615404	0.700284	-0.259989	3.90938e-06	-1.58865	0.999941	-0.26541	7.61867e-05	background
ATRAID	-0.141625	0.987979	0.11422	0.0306991	-0.106654	0.999941	0.112086	0.0710855	background
ATRN	0.424047	0.781028	0.337089	4.33298e-07	-0.533291	0.999941	0.321254	4.20298e-05	background
ATRX	-0.462284	0.76929	-0.175882	0.00481357	-0.250908	0.999941	-0.147467	0.0608145	background
ATXN1	-0.00391008	0.999749	-0.110237	0.0419855	-0.369808	0.999941	-0.110586	0.0547717	background
ATXN10	0.242956	0.907857	0.02439	0.532573	0.197417	0.999941	0.017538	0.682115	background
ATXN1L	-0.0428573	0.997412	0.026629	0.59984	-0.181033	0.999941	0.0289974	0.579224	background
ATXN2	-0.434599	0.780158	0.0521474	0.242403	-0.48574	0.999941	0.0624257	0.263157	background
ATXN2L	-0.258945	0.895566	-0.278283	2.32062e-05	-0.34431	0.999941	-0.28266	0.000560823	background
ATXN7L1	-0.206684	0.965743	0.0710659	0.0949317	-0.321247	0.999941	0.0735976	0.121813	buffering
ATXN7L3	-0.0308197	0.998738	-0.0457119	0.398865	0.0354022	0.999941	-0.0446681	0.469886	background
ATXN7L3B	-0.452914	0.818257	0.00684195	0.862796	-0.58012	0.999941	0.0232719	0.535719	background
AUH	-0.0207936	0.998738	-0.133604	0.00702689	-0.258236	0.999941	-0.134467	0.0165997	background
AUP1	0.060818	0.997412	0.206754	0.00020907	0.521513	0.999941	0.208306	0.00127545	background
AURKA	-0.717699	0.663648	-0.541839	3.71398e-08	0.962935	0.999941	-0.511471	1.73551e-05	background
AURKAIP1	-0.0944036	0.997412	0.0603392	0.173793	-0.357649	0.999941	0.0621198	0.202259	background
AURKB	-1.2475	0.258424	-0.741824	3.54151e-10	1.05906	0.999941	-0.713487	2.01211e-06	background
AUTS2	-0.301455	0.874175	-0.528631	1.20748e-08	-2.79107	0.999941	-0.564702	8.49867e-07	background
AVEN	0.556038	0.765263	0.12256	0.0489946	0.574546	0.999941	0.124347	0.118437	background
AVL9	-0.528508	0.821598	-0.193659	0.000263281	-1.59303	0.999941	-0.201896	0.00127152	background
AVPI1	0.468253	0.795859	0.186401	0.00193221	0.129638	0.999941	0.170551	0.0172751	background
AXIN2	-0.102819	0.995473	-0.191549	0.000451778	1.16426	0.999941	-0.17843	0.000741503	background
AXL	-0.379209	0.813518	-0.55431	4.14544e-09	2.66202	0.999941	-0.507107	1.14283e-06	background
AZI2	-0.0597645	0.997412	-0.0396261	0.372126	0.280917	0.999941	-0.0368561	0.407935	background
AZIN1	-0.123427	0.991621	0.0161129	0.727811	-0.146481	0.999941	0.0186933	0.710327	background
B2M	0.0493948	0.997412	0.283003	0.00251174	0.221283	0.999941	0.333072	0.000617877	background
B3GALNT1	-0.317725	0.890125	-0.397173	8.61993e-08	0.154187	0.999941	-0.39537	8.84716e-06	background
B3GALNT2	-0.518319	0.771989	-0.107111	0.00839573	-0.658364	0.999941	-0.108492	0.0169203	background
B3GALT6	0.19578	0.972867	0.343789	2.9448e-05	2.04037	0.880765	0.375321	9.78935e-06	background
B3GAT3	0.461171	0.818552	0.245567	0.000169362	1.95315	0.999941	0.279529	0.000287006	background
B3GLCT	0.283881	0.892033	-0.0529012	0.207589	0.230482	0.999941	-0.049108	0.302399	background
B3GNT2	0.371313	0.875719	0.221789	0.00029262	0.558576	0.999941	0.224941	0.00232309	background
B3GNT9	0.0762072	0.997412	0.134561	0.00551485	0.514524	0.999941	0.136418	0.0129047	background
B4GALT1	0.38266	0.892033	0.462563	4.96866e-08	5.49868	0.999941	0.479544	2.32383e-06	background
B4GALT2	0.390391	0.823514	0.356889	2.32062e-05	1.15802	0.999941	0.393713	0.000242223	background
B4GALT4	0.444333	0.760392	0.368039	1.33563e-06	1.00206	0.999941	0.404642	9.31761e-05	background
B4GALT5	-0.182609	0.985763	-0.210211	3.20269e-05	-1.47995	0.999941	-0.211595	0.000254433	background
B4GALT6	-0.173035	0.982098	-0.415685	2.58239e-07	1.631	0.999941	-0.403332	1.37008e-05	background
B4GALT7	0.564071	0.694204	0.339697	2.52839e-06	-0.609221	0.999941	0.268631	0.00055962	background
B4GAT1	0.102074	0.995473	0.188819	0.000425882	0.177337	0.999941	0.189773	0.00238123	background
B9D1	-0.222638	0.951344	-0.00526637	0.903253	-0.219133	0.999941	-0.00419995	0.929302	background
B9D2	0.0067868	0.999749	-0.0163724	0.773746	-0.0399329	0.999941	-0.0156068	0.784232	background
BABAM1	0.071832	0.997412	0.0949812	0.0951946	-0.164683	0.999941	0.0930499	0.153553	background
BABAM2	-0.0598155	0.997412	0.0433953	0.329168	-0.184381	0.999941	0.0441338	0.370009	background
BACE1	0.334908	0.88811	0.335995	3.0193e-07	1.11413	0.999941	0.337676	1.44284e-05	background
BACE2	-0.598395	0.732197	-0.527403	2.48495e-09	6.27487	0.999941	-0.50724	8.7935e-07	background
BACH1	-0.443402	0.750958	-0.164068	0.00164591	-0.394454	0.999941	-0.154078	0.0369105	background
BAG1	0.210572	0.965743	0.148546	0.0137928	0.710681	0.999941	0.168755	0.012395	background
BAG2	-0.375667	0.835933	-0.0925257	0.0432693	-0.39106	0.999941	-0.0934085	0.0851027	background
BAG3	0.467646	0.752664	0.467391	1.92676e-07	0.802703	0.999941	0.482164	4.52384e-05	background
BAG4	-0.356875	0.896985	0.0155366	0.759736	-0.341193	0.999941	0.0129949	0.823019	background
BAG5	-0.373452	0.88679	0.0440597	0.306776	-0.40492	0.999941	0.0451356	0.351482	background
BAG6	-0.00876334	0.999749	-0.154273	0.00574636	0.126766	0.999941	-0.15385	0.0171551	background
BAHD1	0.154085	0.985763	0.0510004	0.42391	0.215403	0.999941	0.0616744	0.406422	background
BAIAP2	0.136765	0.98941	-0.0882652	0.0838824	-0.330414	0.999941	-0.0694889	0.115893	background
BAIAP2L1	0.291293	0.892033	0.579149	1.67144e-09	0.512157	0.999941	0.580196	9.21171e-07	buffering
BAK1	0.446055	0.820634	0.165306	0.000902986	0.496601	0.999941	0.166011	0.00440298	background
BAMBI	-0.116483	0.991621	0.00682805	0.897062	-0.120789	0.999941	0.00915419	0.877767	background
BANF1	-0.427399	0.776626	-0.34131	2.04109e-06	0.436963	0.999941	-0.299632	0.000278396	background
BAP1	0.416907	0.853566	-0.0392997	0.465382	0.380006	0.999941	-0.0345798	0.592088	background
BARD1	-0.636973	0.709007	-0.144552	0.0011989	0.910994	0.999941	-0.12961	0.00698826	background
BASP1	-0.384905	0.792048	-0.222389	5.11135e-05	0.484357	0.999941	-0.138199	0.00417616	background
BAX	0.0326678	0.997412	-0.17759	0.000454631	0.0302812	0.999941	-0.177584	0.00226474	background
BAZ1A	-0.979065	0.49632	-0.424914	2.83216e-07	-0.862822	0.999941	-0.422558	7.36745e-05	background
BAZ1B	-0.484967	0.781847	-0.518718	4.60973e-08	-0.365281	0.999941	-0.516954	1.28461e-05	background
BAZ2A	-0.105854	0.995473	-0.122752	0.0118337	-0.533505	0.999941	-0.130599	0.0153565	background
BAZ2B	-0.146535	0.98941	-0.0984381	0.0209414	0.804461	0.999941	-0.0907014	0.0360134	background
BBIP1	-0.0944341	0.996243	-0.056162	0.207209	0.0270637	0.999941	-0.053511	0.276401	background
BBS1	0.362654	0.861153	-0.0151358	0.729669	0.43921	0.999941	-0.0267527	0.563732	background
BBS10	-0.535814	0.771989	-0.204676	0.000798065	0.0450233	0.999941	-0.184835	0.00935083	background
BBS12	-0.0797602	0.997412	-0.061049	0.157634	0.0174091	0.999941	-0.0602921	0.207608	background
BBS2	-0.0346863	0.997412	0.00800877	0.873424	-0.0113932	0.999941	0.0063968	0.90721	background
BBS4	0.0890117	0.996501	0.068259	0.0852169	-0.122523	0.999941	0.066251	0.119734	background
BBS7	0.406907	0.867961	-0.0275431	0.52004	0.578835	0.999941	-0.0367807	0.425656	background
BBS9	-0.190357	0.98608	-0.0490574	0.288225	0.0138833	0.999941	-0.0442917	0.38418	background
BBX	-0.85821	0.691624	-0.00840373	0.879005	-0.794993	0.999941	0.0337275	0.555204	background
BCAM	-0.549776	0.736281	-0.702754	5.92829e-09	-0.716183	0.999941	-0.70605	5.33865e-06	background
BCAP29	0.83432	0.617489	0.442102	1.01934e-06	-0.7297	0.999941	0.39468	0.000207845	background
BCAP31	0.397688	0.813426	0.684077	2.92414e-09	2.28951	0.999941	0.720754	1.11437e-06	buffering
BCAR1	0.280522	0.874204	0.147082	0.0711237	0.313946	0.999941	0.184961	0.146604	background
BCAR3	0.167844	0.98063	0.176522	0.000403226	-0.266184	0.999941	0.171891	0.00232095	background
BCAS2	-0.515329	0.741742	-0.113912	0.030053	-0.197686	0.999941	-0.0785092	0.200603	background
BCAS3	0.466971	0.847089	0.135646	0.00406125	-1.46031	0.999941	0.115796	0.0129927	background
BCAS4	0.0338276	0.997412	-0.0240642	0.566403	0.125186	0.999941	-0.0252743	0.569597	background
BCAT1	-0.437857	0.760392	-0.362232	0.000152829	-0.227101	0.999941	-0.284942	0.0323239	background
BCAT2	0.422979	0.819202	-0.00507111	0.907281	0.439773	0.999941	-0.0129934	0.779042	background
BCCIP	-0.326069	0.917256	-0.161194	0.00179809	-0.450794	0.999941	-0.162434	0.00700958	background
BCDIN3D	-0.45735	0.789843	-0.0560442	0.168645	-0.238867	0.999941	-0.0442827	0.328736	background
BCHE	-0.153487	0.983198	-0.262549	9.03738e-06	-1.1925	0.999941	-0.274904	7.95998e-05	background
BCKDHA	-1.03089	0.384712	-0.281505	2.79126e-05	-0.415634	0.999941	-0.251113	0.00369866	background
BCKDHB	-0.0905225	0.997412	0.0207726	0.606386	-0.0864558	0.999941	0.0207068	0.630362	background
BCKDK	-0.383244	0.838064	-0.075224	0.131759	-0.481498	0.999941	-0.0844691	0.161678	background
BCL10	-0.0682143	0.997412	0.170793	0.00123862	0.02274	0.999941	0.169966	0.00542167	background
BCL11A	-0.48516	0.78012	-0.00634696	0.874712	-0.493178	0.999941	-0.00842711	0.847144	background
BCL2L1	0.845787	0.550907	1.06404	5.34386e-12	-0.237552	0.999941	1.05611	1.14426e-07	background
BCL2L12	-0.702819	0.663648	-0.299327	2.22384e-05	0.396002	0.999941	-0.246897	0.00201391	background
BCL2L13	0.0820933	0.997412	0.177619	0.000580016	0.412969	0.999941	0.178633	0.0026588	background
BCL2L2	0.661994	0.633415	0.78193	3.67101e-11	1.08816	0.999941	0.785723	2.38333e-07	background
BCL2L2-PABPN1	-0.586128	0.707331	-0.0653654	0.160685	-0.396641	0.999941	-0.0413996	0.463881	background
BCL3	-1.30422	0.226739	-0.665469	4.37562e-08	1.53139	0.999941	-0.538269	8.90868e-05	background
BCL6	0.421955	0.860702	-0.0389019	0.445275	0.391305	0.999941	-0.0362361	0.547204	background
BCL7B	-0.456185	0.802452	0.00952296	0.860327	-0.501759	0.999941	0.0483729	0.370553	background
BCL7C	-0.392423	0.818552	-0.063905	0.213246	-0.277908	0.999941	-0.0421022	0.500551	background
BCL9L	0.294667	0.897136	0.0867278	0.248757	0.356266	0.999941	0.0998986	0.286369	background
BCLAF1	-0.885103	0.717134	-0.244838	5.12749e-05	-0.633754	0.999941	-0.242834	0.000810703	background
BCOR	-0.594605	0.712881	-0.0858702	0.0270894	-1.3878	0.999941	-0.0969068	0.0259376	background
BCORL1	0.542776	0.750958	-0.0718383	0.167921	0.093748	0.999941	-0.0121582	0.800924	background
BCR	0.581359	0.781028	0.18758	0.00310479	-0.203898	0.999941	0.159587	0.0248204	background
BCS1L	0.091722	0.997412	-0.236734	1.78474e-05	-0.733167	0.999941	-0.235666	0.000209846	buffering
BDH1	-0.155545	0.985763	0.108048	0.0123949	-0.0884528	0.999941	0.107222	0.0262543	buffering
BDH2	-0.139256	0.988111	-0.00365457	0.93738	-0.144263	0.999941	-0.0070048	0.891417	background
BDKRB1	0.177226	0.991621	0.10374	0.0496194	0.551327	0.999941	0.107205	0.0761512	background
BDKRB2	0.0750102	0.997412	-0.0478607	0.266703	0.0670867	0.999941	-0.0476619	0.319044	background
BDNF	0.121516	0.990123	0.0806372	0.0530596	0.382692	0.999941	0.0890002	0.0501832	background
BDP1	-0.164114	0.981597	-0.165293	0.00119108	-0.136146	0.999941	-0.164755	0.005346	background
BECN1	0.695893	0.732197	0.113137	0.02358	1.12215	0.999941	0.127242	0.0354354	background
BEND3	-0.0849008	0.997412	-0.179999	0.000210627	-1.30771	0.999941	-0.181602	0.000953706	background
BET1	-0.482032	0.820634	0.0694669	0.193045	-0.764103	0.999941	0.0906311	0.141513	buffering
BET1L	-0.0148265	0.999749	0.162393	0.00579636	-0.00532816	0.999941	0.162375	0.0190031	background
BEX3	0.163479	0.972639	0.393894	1.69153e-06	-0.572021	0.999941	0.350112	6.30771e-05	background
BEX4	0.0565772	0.997412	-0.215012	0.000485868	-0.564217	0.999941	-0.213316	0.00280221	buffering
BFAR	0.365233	0.874175	0.0921077	0.0924192	0.389644	0.999941	0.0935904	0.156164	background
BFSP1	0.197277	0.962953	0.0870615	0.0728925	0.195355	0.999941	0.0869373	0.125459	background
BGN	-0.82984	0.427234	-1.16998	1.23606e-12	-2.71695	0.999941	-1.20481	1.26034e-07	buffering
BHLHE40	0.582299	0.763397	0.650903	1.9231e-10	7.69785	0.999941	0.661563	2.06142e-07	background
BHMT2	-0.499652	0.802452	-0.238816	2.00461e-05	-0.140896	0.999941	-0.236456	0.000308985	background
BICC1	0.119955	0.995804	-0.0133591	0.780111	0.161251	0.999941	-0.0158049	0.759634	background
BICD1	-0.26485	0.913876	-0.152411	0.00154899	-0.259293	0.999941	-0.152318	0.00615417	background
BICD2	1.04672	0.240792	0.324414	4.50289e-05	1.41129	0.999941	0.398506	0.00491641	background
BICRA	-0.3623	0.861153	-0.117641	0.0307699	-0.636818	0.999941	-0.131921	0.0430884	background
BID	0.441745	0.8102	0.105454	0.0166382	0.00956292	0.999941	0.0937016	0.0553018	background
BIN1	0.188084	0.965743	-0.232307	0.000272678	-0.256905	0.999941	-0.21442	0.00288988	buffering
BIN3	0.304958	0.936631	-0.0809266	0.0553503	-0.674247	0.999941	-0.0705501	0.100568	buffering
BIRC2	0.264767	0.932805	0.32463	1.05515e-05	-0.133995	0.999941	0.319307	0.00029293	background
BIRC5	-0.60415	0.694204	-0.898427	3.37728e-10	-1.99678	0.999941	-0.928583	9.55945e-07	buffering
BIRC6	-0.380708	0.8379	-0.212953	0.00174429	-0.232022	0.999941	-0.203348	0.015329	background
BIVM-ERCC5	-0.202629	0.965743	0.0280162	0.5219	-0.340252	0.999941	0.0394711	0.38568	background
BLCAP	0.869534	0.61347	0.751948	1.9193e-10	4.1955	0.999941	0.772974	3.81254e-07	background
BLMH	-0.272453	0.915825	-0.375829	9.93734e-08	-4.6893	0.999941	-0.387774	4.07135e-06	background
BLOC1S1	-0.00541855	0.999749	0.00628975	0.903253	-0.0128483	0.999941	0.00680116	0.903556	background
BLOC1S2	0.122557	0.997412	0.257055	1.23703e-05	5.09492	0.999941	0.259839	9.52431e-05	background
BLOC1S3	-0.336777	0.862472	0.0199791	0.652537	-0.481759	0.999941	0.0463502	0.27549	background
BLOC1S4	-0.258221	0.95347	0.0861479	0.0535769	0.685609	0.999941	0.0722759	0.0928272	buffering
BLOC1S6	0.230524	0.965743	0.100636	0.021809	-0.263356	0.999941	0.0959154	0.0462115	background
BLVRA	-0.136697	0.995473	-0.118736	0.0234166	-0.568888	0.999941	-0.12284	0.0390609	background
BLVRB	0.00177749	0.999749	0.0332538	0.413878	0.260532	0.999941	0.0333358	0.419915	background
BLZF1	0.37835	0.818552	0.225996	0.000325665	0.319856	0.999941	0.22208	0.00488187	background
BMI1	-0.116744	0.99221	-0.00813505	0.857642	-0.124887	0.999941	-0.00971765	0.844667	background
BMP1	0.450374	0.774349	0.134058	0.0324087	0.35233	0.999941	0.113311	0.171552	background
BMP2	0.444088	0.812628	0.968322	2.63452e-11	-4.52412	0.999941	0.941247	1.02613e-07	buffering
BMP2K	-0.825082	0.526335	-0.271766	2.77796e-05	-0.633531	0.999941	-0.261525	0.00230518	background
BMP4	-0.494633	0.789427	-0.152667	0.00966168	-1.08888	0.999941	-0.187069	0.00877563	background
BMPER	0.323388	0.8801	-0.00081651	0.987299	0.32583	0.999941	-0.0180954	0.746177	background
BMPR1A	-0.0824189	0.997412	-0.124315	0.0107423	0.380594	0.999941	-0.121126	0.0245182	background
BMPR1B	0.0629652	0.997412	-0.0333262	0.437467	0.292972	0.999941	-0.0377673	0.369235	background
BMPR2	0.0773604	0.997412	0.215782	0.00114815	-0.0305764	0.999941	0.213663	0.00660725	background
BMS1	-0.114827	0.995804	-0.276453	2.28198e-06	-0.922454	0.999941	-0.277036	4.80517e-05	background
BMT2	-0.509745	0.752246	0.0492321	0.273969	-0.374393	0.999941	0.0308413	0.566062	background
BNC1	-0.730825	0.592758	-0.765921	5.61706e-11	-3.67948	0.999941	-0.791658	2.20431e-07	background
BNC2	0.0286591	0.998738	-0.441504	3.66969e-07	-2.39739	0.999941	-0.440402	1.71774e-05	buffering
BNIP1	-0.101799	0.997222	-0.0687033	0.158096	-0.652325	0.999941	-0.0769703	0.0887368	background
BNIP2	0.366776	0.856074	0.131193	0.00677009	0.480048	0.999941	0.134159	0.0187074	background
BNIP3	0.057335	0.997412	0.520759	8.80959e-08	1.44391	0.999941	0.534987	1.51604e-06	buffering
BNIP3L	-0.0477147	0.997412	0.446325	5.27468e-06	0.571539	0.999941	0.440908	0.000132709	buffering
BOC	-0.0495788	0.997412	0.186464	0.000175559	0.796455	0.999941	0.185659	0.000980674	background
BOD1	-0.449102	0.812577	-0.179333	0.000555443	-0.437201	0.999941	-0.179117	0.00358775	background
BOD1L1	-0.475092	0.739974	-0.101461	0.0859174	-0.365087	0.999941	-0.0532508	0.525957	background
BOD1L2	-0.365415	0.822472	-0.0639897	0.0934579	-0.543769	0.999941	-0.0703645	0.0972376	background
BOK	0.0766384	0.997412	-0.210042	0.00196502	0.566823	0.999941	-0.213647	0.00696119	buffering
BOLA1	-0.0519375	0.997412	-0.00480423	0.914558	-0.0392716	0.999941	-0.00369785	0.938916	background
BOLA2	0.403111	0.821598	0.00407503	0.923528	0.383508	0.999941	-0.00775497	0.865093	background
BOLA2-SMG1P6	-0.0039359	0.999749	-0.0252778	0.535378	0.0492036	0.999941	-0.0252407	0.565195	background
BOLA2B	0.101662	0.996122	0.0314671	0.464236	0.120288	0.999941	0.0318893	0.501282	background
BOP1	0.509903	0.758222	-0.139313	0.00650343	0.510518	0.999941	-0.139345	0.0273928	buffering
BORCS5	0.452046	0.774349	-0.0912471	0.0208222	0.649021	0.999941	-0.095817	0.0320467	buffering
BORCS6	-0.219431	0.951344	0.182601	0.00071016	-0.757736	0.999941	0.192715	0.00232133	buffering
BORCS7	0.204362	0.965743	0.149607	0.00173094	-0.0683937	0.999941	0.14675	0.00668115	background
BPGM	0.975253	0.526335	0.948308	1.46947e-10	1.56195	0.999941	0.956052	8.98007e-07	background
BPHL	-0.0599895	0.997412	0.0113177	0.813945	-0.133595	0.999941	0.0147865	0.753882	background
BPNT1	0.497172	0.85869	0.0760903	0.0973026	0.0323882	0.999941	0.0668486	0.188428	background
BPTF	-0.309273	0.856074	-0.21002	7.96746e-05	-0.749928	0.999941	-0.226911	0.000555911	background
BRAF	0.0842979	0.9967	0.178291	0.00112992	0.517302	0.999941	0.186047	0.00287098	background
BRAP	0.682106	0.749601	0.0633582	0.120241	1.56248	0.999941	0.0821851	0.0630082	background
BRAT1	0.25183	0.93437	-0.0657472	0.261115	0.0395122	0.999941	-0.0385417	0.528979	background
BRCA2	-0.425247	0.834317	-0.323133	1.04752e-05	1.29294	0.999941	-0.293512	0.000238656	background
BRCC3	0.0565683	0.997412	-0.065976	0.196935	0.404717	0.999941	-0.0678932	0.222829	background
BRD1	-0.455035	0.822418	-0.196427	0.00119138	0.0887928	0.999941	-0.181625	0.0098607	background
BRD2	-0.241792	0.899791	-0.23663	0.00034256	-0.432265	0.999941	-0.28168	0.00215344	background
BRD3	-0.744512	0.632013	-0.301065	0.000120523	-0.115476	0.999941	-0.247921	0.0100071	background
BRD4	-0.629683	0.663831	-0.369991	7.66958e-06	-1.15162	0.999941	-0.407666	0.000388236	background
BRD7	-0.465329	0.80874	-0.166871	0.00968053	-0.564377	0.999941	-0.173603	0.0333457	background
BRD8	-0.389771	0.891049	-0.398821	5.61516e-08	5.32529	0.999941	-0.39074	5.01956e-06	background
BRD9	-0.0872441	0.995804	-0.00394968	0.928433	-0.0768278	0.999941	0.00302517	0.947423	background
BRDT	0.004266	0.999749	0.0501083	0.266782	-0.0115735	0.999941	0.0500716	0.321686	background
BRF1	0.163398	0.985763	0.0520425	0.286271	0.129976	0.999941	0.0503032	0.3699	background
BRF2	0.619037	0.707331	0.306231	7.63882e-07	-2.8935	0.999941	0.289677	3.52422e-05	background
BRI3	0.306736	0.864891	0.443775	9.4678e-05	-0.201334	0.999941	0.363949	0.0038498	background
BRI3BP	0.252603	0.937423	0.0607842	0.107372	-0.245326	0.999941	0.0561207	0.157581	background
BRIX1	-0.222103	0.944757	-0.307232	6.46736e-06	1.40741	0.999941	-0.28294	8.50037e-05	background
BRK1	0.237649	0.913876	0.58797	3.37624e-07	0.435459	0.999941	0.603942	5.7428e-05	buffering
BRMS1	0.36656	0.854085	-0.140219	0.00760812	0.222906	0.999941	-0.134731	0.0302536	buffering
BRMS1L	-0.481172	0.754618	0.0135088	0.765442	-0.520265	0.999941	0.0358417	0.486656	background
BROX	-0.569643	0.812628	0.0366903	0.394646	-0.394063	0.999941	0.0291034	0.547217	background
BRPF3	0.734362	0.663648	0.028459	0.532811	0.884485	0.999941	0.0597287	0.256742	background
BRSK1	0.0116516	0.999749	0.322353	2.50567e-06	-0.0190451	0.999941	0.322342	7.55984e-05	buffering
BRWD1	-0.483228	0.813803	0.0457993	0.266212	-0.351599	0.999941	0.040716	0.376447	background
BSCL2	0.421087	0.789427	0.346378	3.00656e-07	-0.00217083	0.999941	0.341514	2.52734e-05	background
BSDC1	0.393542	0.802452	0.493115	4.81871e-07	0.0383374	0.999941	0.465902	0.000173447	background
BSG	0.595886	0.663648	0.28445	4.14687e-06	0.472133	0.999941	0.278758	0.000454806	background
BST1	0.220392	0.957338	-0.299049	6.53874e-07	-1.2805	0.999941	-0.297607	2.07368e-05	buffering
BTAF1	0.476525	0.844711	-0.305953	1.935e-06	1.60711	0.999941	-0.310062	5.45376e-05	buffering
BTBD1	0.565065	0.715727	0.304163	1.62308e-06	-1.33704	0.999941	0.282584	8.80752e-05	background
BTBD10	-0.428891	0.80874	0.113206	0.0140593	-0.203329	0.999941	0.104182	0.0503101	buffering
BTBD11	-0.072106	0.997412	-0.0438619	0.246954	0.0739102	0.999941	-0.0433445	0.280149	background
BTBD19	-0.353995	0.84324	0.0840593	0.0639443	-0.274283	0.999941	0.078373	0.141293	buffering
BTBD2	0.0306927	0.998738	-0.0621218	0.363581	-0.154979	0.999941	-0.0583797	0.395213	background
BTBD3	0.518752	0.736137	0.635116	3.05005e-08	-0.19309	0.999941	0.609973	2.22116e-05	background
BTBD7	-0.473464	0.80976	-0.0588077	0.154211	0.128162	0.999941	-0.0373653	0.371217	background
BTBD9	-0.327253	0.900356	0.0920624	0.0163218	-2.46332	0.999941	0.0966222	0.0192114	buffering
BTD	0.823911	0.671413	0.0557989	0.149287	1.18907	0.999941	0.063428	0.141846	background
BTF3	-0.568109	0.663831	-0.28434	0.0030084	-0.533291	0.999941	-0.251371	0.169222	background
BTF3L4	-0.25644	0.937423	-0.127056	0.0273599	0.113662	0.999941	-0.111038	0.0819032	background
BTG1	0.255922	0.945852	0.25338	0.000220903	-0.0847305	0.999941	0.247748	0.00236672	background
BTG2	0.539512	0.765985	0.239107	0.000104646	0.614006	0.999941	0.240857	0.00148033	background
BTG3	0.503516	0.857149	-0.162177	0.00144699	-1.45041	0.999941	-0.146768	0.00626187	buffering
BTN2A1	0.398855	0.797654	0.617152	1.57332e-09	-0.525871	0.999941	0.599787	2.02124e-06	background
BTN2A2	0.30064	0.91171	0.301131	1.12753e-06	-0.315864	0.999941	0.299672	3.57686e-05	background
BTN3A1	0.337971	0.874204	0.00521617	0.908233	0.3187	0.999941	-0.00447455	0.928085	background
BTN3A2	-0.0544181	0.997412	-0.0284485	0.597724	0.0245777	0.999941	-0.0253493	0.665268	background
BTN3A3	0.0565594	0.997412	0.00147216	0.977108	0.055468	0.999941	0.00121595	0.983335	background
BTRC	0.388807	0.802452	0.404051	5.54666e-08	1.74244	0.999941	0.424679	5.69262e-06	background
BUB1	-0.937458	0.61347	-0.838986	1.05827e-11	8.34167	0.999941	-0.828191	5.77186e-08	background
BUB3	0.123027	0.991621	-0.120012	0.0113587	0.0802707	0.999941	-0.119515	0.0269403	background
BUD13	-0.378016	0.843227	-0.209116	0.000254564	-0.833259	0.999941	-0.219528	0.0015581	background
BUD23	0.30468	0.883232	0.324927	2.39266e-06	1.7822	0.999941	0.344871	3.52578e-05	background
BUD31	0.0281801	0.998738	-0.180822	0.00386627	-0.675496	0.999941	-0.177855	0.00665069	background
BVES	0.572384	0.771989	0.421754	2.46628e-08	-4.11465	0.999941	0.411646	3.65255e-06	background
BYSL	0.0325101	0.997412	-0.157669	0.000441918	-0.247872	0.999941	-0.156711	0.00171774	background
BZW1	-0.0941966	0.995473	0.120188	0.0215728	-0.1121	0.999941	0.123068	0.0499047	background
BZW2	-0.529177	0.741742	-0.276943	4.42468e-06	-0.473783	0.999941	-0.2763	0.000135416	background
C10orf67	-0.0597653	0.997412	-0.0204326	0.710749	-0.0752868	0.999941	-0.02175	0.727344	background
C10orf88	-0.042342	0.997412	0.0640586	0.121856	-0.0427611	0.999941	0.0640598	0.159745	background
C11orf24	0.484866	0.834317	0.299271	2.98365e-05	0.534697	0.999941	0.299955	0.000612774	background
C11orf49	-0.654388	0.715727	-0.208246	9.55631e-05	0.913442	0.999941	-0.190774	0.00133837	background
C11orf54	-0.0263655	0.998738	-0.0819554	0.0428839	0.531194	0.999941	-0.0806438	0.0566604	background
C11orf58	-0.243773	0.936631	-0.208993	0.000329066	0.750203	0.999941	-0.188516	0.00217361	background
C11orf68	-0.286344	0.958145	0.156177	0.00182304	-1.01587	0.999941	0.160367	0.00542801	buffering
C11orf95	0.18741	0.965743	0.161447	0.00492021	0.451325	0.999941	0.17598	0.0101186	background
C12orf10	-0.485116	0.771989	-0.168001	0.000292326	-2.02447	0.999941	-0.180708	0.000825833	background
C12orf29	-0.0510333	0.997412	0.0506719	0.313937	-0.0052668	0.999941	0.0481806	0.398693	background
C12orf4	-0.502907	0.809568	-0.185544	0.000210569	-1.4917	0.999941	-0.192708	0.00101477	background
C12orf43	-0.185975	0.982284	-0.0220779	0.627308	-0.197111	0.999941	-0.0228919	0.649545	background
C12orf49	-0.431485	0.802452	0.262653	4.09999e-05	-0.756347	0.999941	0.272651	0.000659609	buffering
C12orf57	0.366099	0.842547	-0.0768256	0.115106	0.412558	0.999941	-0.0812633	0.169126	background
C12orf65	-0.0648852	0.997412	-0.0838319	0.0381767	0.0510928	0.999941	-0.083378	0.0588029	background
C12orf73	0.0655884	0.997412	0.221802	7.50154e-05	-0.552094	0.999941	0.219349	0.000624677	background
C12orf75	-0.0185877	0.99925	0.142219	0.00795001	-0.611219	0.999941	0.14372	0.0124546	background
C14orf119	0.2145	0.965743	0.281665	7.95507e-05	-0.589958	0.999941	0.268473	0.000983137	background
C14orf132	0.0294621	0.998738	-0.0700767	0.165657	0.108693	0.999941	-0.0704356	0.223471	background
C15orf39	0.00102492	0.999749	-0.0925479	0.042474	-0.644966	0.999941	-0.0924685	0.0418777	background
C15orf40	-0.00628437	0.999749	0.0378153	0.424902	-0.00689424	0.999941	0.0378181	0.480685	background
C15orf41	0.380148	0.855197	-0.151417	0.00317726	0.884045	0.999941	-0.16302	0.00735486	buffering
C16orf58	0.900607	0.594679	-0.0453193	0.296556	1.15493	0.999941	-0.0694665	0.180937	background
C16orf70	-0.0746752	0.997412	-0.0767482	0.0673011	0.254675	0.999941	-0.0756409	0.0984348	background
C16orf71	-0.091248	0.995804	0.0682283	0.113987	-0.0845353	0.999941	0.0680915	0.157851	background
C16orf72	-0.306984	0.855197	0.188755	0.00143177	-0.330516	0.999941	0.192942	0.0150291	buffering
C16orf74	0.149125	0.98657	0.216114	4.88492e-05	1.02622	0.999941	0.221389	0.000329844	background
C16orf87	-0.130588	0.995804	0.152983	0.0023703	0.698555	0.999941	0.150548	0.00783305	buffering
C16orf91	0.390183	0.818552	0.0454709	0.356524	0.358219	0.999941	0.0378243	0.538561	background
C17orf100	0.00247374	0.999749	-0.0920385	0.0481802	-0.470405	0.999941	-0.0918361	0.0540959	background
C17orf49	-0.0216991	0.99925	-0.106285	0.0412936	-0.455478	0.999941	-0.10767	0.0545867	background
C17orf51	-0.421591	0.832179	-0.311587	1.83772e-06	-0.485911	0.999941	-0.312037	6.70678e-05	background
C17orf58	-0.303108	0.880635	-0.117914	0.032965	-0.721082	0.999941	-0.15919	0.00995964	background
C17orf75	-0.0837741	0.997222	-0.0853959	0.0877562	0.193807	0.999941	-0.0743806	0.135401	background
C17orf80	-0.0946535	0.995804	-0.177259	0.000554082	0.961121	0.999941	-0.169616	0.00180172	background
C18orf21	-0.420722	0.822418	-0.121031	0.00360032	-2.41114	0.999941	-0.133663	0.00394097	background
C18orf25	0.422981	0.841586	-0.00986483	0.820331	0.358843	0.999941	0.00161655	0.97378	background
C18orf32	-0.0645821	0.997412	0.361749	5.77164e-07	-0.0170813	0.999941	0.361707	2.83011e-05	buffering
C18orf54	-0.154397	0.988111	-0.232133	3.8952e-05	-0.930516	0.999941	-0.236265	0.000336784	background
C19orf12	0.146936	0.991621	0.218555	0.000129708	-0.780435	0.999941	0.214622	0.0010095	background
C19orf24	0.0862248	0.997412	0.122341	0.0161283	0.433225	0.999941	0.126428	0.0273207	background
C19orf25	0.497295	0.771989	0.451077	1.20351e-07	2.20949	0.999941	0.47623	9.66297e-06	background
C19orf44	-0.112752	0.992407	-0.12599	0.0286527	-0.252146	0.999941	-0.130902	0.0526938	background
C19orf47	0.1054	0.995473	0.0730125	0.121129	0.0212637	0.999941	0.0700473	0.18861	background
C19orf53	-0.678618	0.736281	0.0474015	0.327932	-0.716066	0.999941	0.0506274	0.387818	background
C19orf66	0.534498	0.725477	0.164179	0.000347474	0.70167	0.999941	0.165944	0.00176684	background
C19orf70	0.540031	0.732197	0.144343	0.00380214	0.420374	0.999941	0.138789	0.0220572	background
C1D	-0.446618	0.760812	-0.00139395	0.982496	-0.444878	0.999941	0.0613734	0.468395	background
C1GALT1	0.0550865	0.997412	0.256856	1.40595e-05	0.720089	0.999941	0.260162	0.000153321	background
C1GALT1C1	0.356099	0.893094	0.129391	0.00710378	0.303948	0.999941	0.128695	0.0203244	background
C1orf109	0.381041	0.847089	-0.0554796	0.197837	-0.079167	0.999941	-0.0309366	0.468421	background
C1orf112	-0.696417	0.61402	-0.172931	0.000610418	-0.202362	0.999941	-0.144954	0.0166979	background
C1orf122	-0.334777	0.89987	0.33483	3.42033e-06	-0.974921	0.999941	0.339418	0.000101644	buffering
C1orf131	-0.137799	0.991546	-0.216598	9.99361e-05	0.692771	0.999941	-0.212172	0.000808938	background
C1orf174	-0.170031	0.989031	-0.114858	0.00701205	-1.22222	0.999941	-0.118071	0.0117984	background
C1orf198	0.399618	0.853786	-0.051659	0.359995	0.67718	0.999941	-0.088327	0.117903	buffering
C1orf216	-0.0534553	0.997412	0.156081	0.000994611	-1.10457	0.999941	0.157318	0.00303783	background
C1orf35	0.393096	0.822418	0.0413228	0.361681	0.332391	0.999941	0.0330753	0.536882	background
C1orf43	-0.145292	0.988111	0.119633	0.0149407	-0.670316	0.999941	0.130696	0.0149778	buffering
C1orf50	-0.124248	0.995473	0.126191	0.0138058	0.694285	0.999941	0.11804	0.0242784	background
C1orf52	0.362303	0.88325	0.180744	0.000363722	1.13025	0.999941	0.186385	0.00159559	background
C1orf53	0.318474	0.927972	0.0391169	0.378777	0.422221	0.999941	0.0427613	0.389901	background
C1orf54	0.0358334	0.997412	0.0136202	0.814768	0.0704999	0.999941	0.0160945	0.794702	background
C1orf56	-0.596024	0.715727	-0.0492629	0.238711	-0.558122	0.999941	-0.0464853	0.343036	background
C1QBP	-0.634439	0.663648	-0.389663	2.01039e-06	0.342618	0.999941	-0.32246	0.000748215	background
C1QTNF1	-0.477114	0.795859	-0.155306	0.000842573	0.213795	0.999941	-0.147976	0.00457727	background
C1QTNF6	0.00672802	0.999749	-0.0274283	0.482872	-0.107618	0.999941	-0.0273548	0.508806	background
C1R	-1.18633	0.228216	-1.27737	4.35684e-12	-6.24285	0.999941	-1.36837	1.14426e-07	background
C1RL	-0.292459	0.903686	-0.261545	1.65758e-05	0.094729	0.999941	-0.258224	0.000299677	background
C1S	0.0538486	0.997412	-0.215157	0.000226187	-0.24123	0.999941	-0.212767	0.00161678	buffering
C20orf194	0.736894	0.663648	0.452048	5.21126e-07	1.00857	0.999941	0.459891	9.20839e-05	background
C20orf27	0.0495279	0.997412	-0.108529	0.023362	0.884728	0.999941	-0.110601	0.0300057	background
C21orf59-TCP10L	0.308343	0.881466	0.0140934	0.739688	0.363219	0.999941	0.0253889	0.572094	background
C21orf91	-0.246301	0.936631	-0.353926	3.76488e-06	-1.67088	0.999941	-0.375887	3.91098e-05	background
C2CD2	-0.300345	0.897136	0.123758	0.00601748	-1.44407	0.999941	0.140009	0.00475741	buffering
C2CD3	0.716627	0.707331	0.320802	5.21843e-07	1.67074	0.999941	0.323787	2.29008e-05	background
C2CD5	0.00511985	0.999749	-0.409887	2.09281e-07	3.59194	0.999941	-0.410075	9.11806e-06	buffering
C2orf49	0.294613	0.88679	-0.0352338	0.40875	0.174066	0.999941	-0.0221482	0.637628	background
C2orf69	-0.173075	0.983198	-0.0198367	0.649545	-0.255494	0.999941	-0.026326	0.567619	background
C2orf76	-0.446507	0.818552	0.0619796	0.178857	-0.266553	0.999941	0.0506975	0.338106	background
C3	-0.323708	0.895213	0.0719285	0.0978728	-0.0215193	0.999941	0.0639641	0.180362	background
C3orf14	-0.565259	0.714405	-0.134474	0.00384251	-0.172668	0.999941	-0.120318	0.0253242	background
C3orf38	-0.0988018	0.997412	-0.135005	0.00197251	-2.33736	0.999941	-0.137741	0.00364065	background
C3orf58	-0.101086	0.995473	-0.0715883	0.102139	-0.0246527	0.999941	-0.0694096	0.155014	background
C4orf3	0.309393	0.956063	0.465957	9.83605e-07	-0.674208	0.999941	0.460626	6.33776e-05	background
C4orf33	-0.381846	0.852194	-0.0637822	0.146788	-0.64212	0.999941	-0.0763114	0.125093	background
C4orf48	0.392571	0.814938	0.322007	0.000189007	0.758152	0.999941	0.36076	0.0016664	background
C5orf15	0.00559743	0.999749	0.576872	3.78979e-09	1.83726	0.999941	0.577233	1.04529e-06	buffering
C5orf22	-0.345834	0.868455	0.0458742	0.215283	0.340457	0.999941	0.0359	0.341852	background
C5orf24	0.140334	0.991546	0.168027	0.00382783	0.335876	0.999941	0.170653	0.0127331	background
C5orf30	0.366667	0.838423	0.472683	9.58064e-09	3.50859	0.999941	0.487608	1.43295e-06	background
C5orf34	-0.315516	0.901008	-0.180451	0.00153852	0.579289	0.999941	-0.164149	0.00802979	background
C5orf51	-0.480301	0.764009	-0.145963	0.00287604	-0.159724	0.999941	-0.131663	0.0215525	background
C5orf56	-0.0487749	0.997412	0.194783	0.000370786	-0.310314	0.999941	0.195283	0.00212954	background
C6orf106	0.396019	0.836387	0.27597	7.83721e-06	2.34111	0.999941	0.2964	6.22218e-05	background
C6orf120	0.157545	0.989607	0.146377	0.0111411	0.0889821	0.999941	0.145376	0.0321012	background
C6orf136	0.417084	0.856502	0.0762105	0.0480203	0.178059	0.999941	0.0745977	0.0729617	background
C6orf203	0.344447	0.940086	0.142499	0.010049	0.846322	0.999941	0.148586	0.0218994	background
C6orf226	-0.0672203	0.997412	0.0727304	0.058751	0.010061	0.999941	0.0725316	0.0792509	background
C6orf47	-0.141842	0.989031	-0.13483	0.011984	0.15837	0.999941	-0.127669	0.0343454	background
C6orf48	-0.458434	0.776626	-0.174042	0.00466029	-0.457377	0.999941	-0.173933	0.0294859	background
C6orf89	0.101813	0.995473	0.527341	6.60141e-08	-0.725337	0.999941	0.521793	9.39563e-06	buffering
C7	0.372933	0.879477	0.686829	4.15396e-10	0.247999	0.999941	0.6865	4.69716e-07	buffering
C7orf25	0.0439045	0.997412	0.218551	5.99921e-05	0.838241	0.999941	0.219225	0.000482698	background
C7orf26	-0.020278	0.998738	-0.113409	0.0139148	0.288668	0.999941	-0.110445	0.0217005	background
C7orf43	0.429323	0.822211	0.1318	0.00301727	-0.23669	0.999941	0.123975	0.0117679	background
C7orf50	-0.476282	0.816528	-0.092755	0.0720426	-0.408095	0.999941	-0.0890448	0.150301	background
C8orf33	0.296774	0.922934	-0.0352269	0.423311	0.0800394	0.999941	-0.0244804	0.602426	background
C8orf44-SGK3	-0.378223	0.822418	0.0800008	0.0358207	-0.364399	0.999941	0.0798016	0.0547745	buffering
C8orf58	0.166102	0.98599	0.0573103	0.169355	0.238468	0.999941	0.0586001	0.20301	background
C8orf59	-1.07162	0.387984	-0.281143	5.79021e-05	-1.8055	0.999941	-0.320932	0.00122989	background
C8orf76	0.319298	0.880283	0.0707062	0.0801896	0.145108	0.999941	0.0660976	0.137449	background
C8orf82	0.127647	0.99231	0.122415	0.0304288	0.0874456	0.999941	0.121608	0.0672159	background
C9orf116	0.112053	0.991621	0.037748	0.335861	-0.00295183	0.999941	0.0336342	0.420275	background
C9orf129	0.0457755	0.997412	0.012046	0.781543	-0.00314872	0.999941	0.00897713	0.840194	background
C9orf16	0.12322	0.995473	0.233809	7.13883e-05	0.605361	0.999941	0.235681	0.000644331	background
C9orf40	-0.0285803	0.998738	-0.0252408	0.585549	0.0413818	0.999941	-0.0243386	0.628954	background
C9orf64	0.34082	0.879477	-0.291126	3.07452e-06	-3.37478	0.880765	-0.268876	3.96377e-05	buffering
C9orf72	-0.0768159	0.997412	0.0448031	0.384995	-0.10374	0.999941	0.0465273	0.433502	background
C9orf78	-0.0888927	0.9967	0.154249	0.00567404	-0.573008	0.999941	0.16273	0.00830757	background
C9orf85	0.337059	0.860702	0.158218	0.00175292	0.265579	0.999941	0.156267	0.00861965	background
CA12	-0.552392	0.694204	-0.638697	5.04125e-09	0.0473425	0.999941	-0.612826	1.31728e-05	background
CA13	-0.212912	0.967474	-0.100406	0.0124804	-0.0366404	0.999941	-0.0996757	0.0229992	background
CA5B	-0.197261	0.955408	-0.0234699	0.569987	-0.289654	0.999941	-0.0376643	0.381329	background
CAAP1	-0.716764	0.63963	-0.0186848	0.744959	-0.773675	0.999941	-0.0815172	0.249712	background
CAB39	-0.358087	0.822418	-0.00142289	0.981482	-0.360964	0.999941	-0.0649601	0.331676	background
CAB39L	0.116869	0.995473	0.220806	0.000129267	0.489478	0.999941	0.222417	0.000999416	background
CABIN1	0.133105	0.990123	0.130293	0.00833955	0.560369	0.999941	0.13779	0.0133541	background
CABLES1	0.225183	0.964617	0.330309	1.15552e-06	3.18879	0.999941	0.342212	1.6418e-05	background
CABYR	0.0831742	0.997412	0.0841162	0.0944093	0.402748	0.999941	0.0876699	0.11386	background
CACFD1	-0.206406	0.972639	0.0733581	0.112617	-0.390658	0.999941	0.0778398	0.136972	buffering
CACHD1	-0.192315	0.980474	-0.0703883	0.0788957	0.155647	0.999941	-0.0670439	0.119621	background
CACNA1A	-0.227632	0.951344	-0.049476	0.3207	-0.176668	0.999941	-0.0452713	0.434575	background
CACNA1C	0.176705	0.972867	0.0566184	0.167569	-0.148057	0.999941	0.0447627	0.284448	background
CACNA2D1	0.555174	0.703845	0.655391	5.77164e-07	0.0363955	0.999941	0.589296	0.000506837	background
CACNB3	-0.0661618	0.997412	-0.255993	6.91575e-06	-0.583525	0.999941	-0.256365	0.000108152	background
CACTIN	-0.19259	0.979157	-0.0880841	0.109808	-0.244488	0.999941	-0.0903003	0.16502	background
CACUL1	-0.270171	0.897855	0.0576764	0.193897	-0.261374	0.999941	0.0568751	0.270176	background
CACYBP	-0.765854	0.663648	-0.516067	1.49753e-06	-0.793465	0.999941	-0.517297	0.000261058	background
CAD	-0.916356	0.418674	-0.603429	5.73996e-08	1.43003	0.999941	-0.460557	5.6683e-05	background
CADM1	0.146767	0.987979	0.237555	1.6988e-05	1.89558	0.999941	0.245882	0.000109853	background
CADM4	0.0766324	0.997412	-0.165205	0.00103271	-0.170877	0.999941	-0.164776	0.00425201	background
CALCOCO1	0.270022	0.944281	0.443057	1.09238e-07	3.76726	0.999941	0.457225	4.34265e-06	background
CALCOCO2	0.608296	0.732048	0.804283	1.29499e-10	1.87186	0.999941	0.811333	3.41454e-07	background
CALD1	1.00397	0.258424	1.16196	9.52824e-12	0.534103	0.999941	1.14135	2.28756e-06	background
CALHM5	0.481368	0.840994	0.0411804	0.388779	0.488566	0.999941	0.0416363	0.455758	background
CALM1	-0.203742	0.943531	0.189395	0.000441494	-0.344027	0.999941	0.198956	0.00265836	buffering
CALM2	-0.0670826	0.997412	0.536469	9.06559e-07	-0.495424	0.999941	0.539316	5.60721e-05	buffering
CALM3	-0.126084	0.990123	-0.305086	4.60903e-05	-0.518827	0.999941	-0.314554	0.00049364	background
CALR	0.223729	0.927888	-0.00869159	0.900599	0.216966	0.999941	0.028667	0.731459	background
CALU	0.653469	0.632969	0.710964	3.08266e-10	-2.54861	0.999941	0.634365	9.09602e-07	background
CAMK1D	0.652142	0.694204	-0.0176859	0.669612	0.605011	0.999941	-0.00938016	0.846127	background
CAMK2D	0.460931	0.800875	0.0259228	0.628075	0.381009	0.999941	-0.00105644	0.987163	background
CAMK2G	0.526489	0.752664	0.324062	2.32738e-07	1.57629	0.999941	0.325311	1.06452e-05	background
CAMK2N1	0.121645	0.991621	0.623836	2.13819e-07	-0.178087	0.999941	0.620361	2.71906e-05	buffering
CAMKK2	0.10065	0.9967	0.144906	0.002254	-0.0809254	0.999941	0.144229	0.0073175	background
CAMKMT	-0.0068826	0.999749	0.116127	0.00706443	-1.08543	0.999941	0.116295	0.0129714	background
CAMLG	0.158759	0.995473	0.287612	7.48072e-06	2.85648	0.999941	0.291066	0.00010041	background
CAMSAP1	-0.00417674	0.999749	-0.0369287	0.448281	-0.00481361	0.999941	-0.0369298	0.505167	background
CAMSAP2	-0.333241	0.88203	0.00226933	0.966722	-0.332327	0.999941	0.000158414	0.997811	background
CAMTA1	0.114225	0.99231	-0.0768117	0.0763559	0.559204	0.999941	-0.084998	0.0597943	background
CAMTA2	0.0650793	0.997412	0.10612	0.0739525	-0.0595039	0.999941	0.103718	0.132408	background
CAND1	-0.255676	0.909018	-0.310096	1.13739e-05	0.630569	0.999941	-0.285627	0.000299385	background
CAND2	-0.0777171	0.997222	-0.212457	0.000162581	-0.0870041	0.999941	-0.212753	0.00132595	background
CANT1	0.608585	0.707331	0.112534	0.0499651	1.17052	0.999941	0.183692	0.00545243	background
CANX	0.433402	0.771989	0.33491	8.49267e-07	1.44351	0.999941	0.366079	3.00557e-05	background
CAP1	0.556204	0.694204	0.45864	5.35616e-08	1.67336	0.999941	0.494809	1.11081e-05	background
CAP2	0.0984971	0.9967	0.42918	2.23523e-07	1.23653	0.999941	0.432293	1.48741e-05	buffering
CAPG	-0.556073	0.694204	-0.20248	0.000180031	-0.632213	0.999941	-0.20769	0.0035799	background
CAPN1	0.0908458	0.996243	-0.00289318	0.963847	0.0969557	0.999941	-0.0135119	0.836797	background
CAPN10	-0.287282	0.896985	0.0648351	0.191079	-0.486847	0.999941	0.0837401	0.135233	buffering
CAPN15	0.401519	0.893094	-0.0870719	0.19688	0.56968	0.999941	-0.0985774	0.22459	background
CAPN2	0.309957	0.848213	0.0422102	0.287236	0.383657	0.999941	0.0694895	0.157223	background
CAPN3	0.0671543	0.997412	0.0408362	0.358233	-0.0804677	0.999941	0.0360182	0.439174	background
CAPN5	-0.724296	0.707331	-0.0734669	0.0729143	-0.838481	0.999941	-0.0761961	0.104417	background
CAPN7	-0.361378	0.818257	-0.127542	0.0169467	-0.479142	0.999941	-0.156737	0.0346972	background
CAPNS1	-0.146831	0.98657	0.045332	0.349485	-0.0895079	0.999941	0.0393686	0.476853	background
CAPRIN1	-0.398964	0.789346	-0.147024	0.00466343	-0.20661	0.999941	-0.108307	0.101075	background
CAPZA1	-0.655653	0.623545	0.14514	0.0159915	-0.317996	0.999941	0.000115484	0.998566	background
CAPZA2	0.205662	0.965743	0.2668	1.18029e-05	-1.30469	0.999941	0.255097	0.00016814	background
CAPZB	0.316673	0.851044	0.223526	0.000114337	1.23745	0.981249	0.291568	2.88175e-05	background
CARD10	-0.153658	0.989031	-0.321921	5.88366e-06	0.464942	0.999941	-0.318378	0.000151155	background
CARD16	-0.299349	0.883668	-0.0202342	0.658967	-0.381712	0.999941	-0.0399395	0.407935	background
CARD19	0.131838	0.991546	0.0998115	0.0252712	-0.387934	0.999941	0.0927686	0.0490774	background
CARD6	-0.318994	0.892033	-0.133491	0.0030531	-0.745896	0.999941	-0.137884	0.00737222	background
CARHSP1	0.0508799	0.997412	-0.0400814	0.316922	0.468426	0.999941	-0.0428403	0.275993	background
CARM1	-0.187472	0.991546	-0.205081	0.000573616	-0.716714	0.999941	-0.207381	0.00308185	background
CARMIL1	-0.122806	0.995804	-0.159579	0.000673628	-2.23539	0.999941	-0.162509	0.00179596	background
CARNMT1	-0.0351159	0.997412	-0.116599	0.0207976	-0.455573	0.999941	-0.122658	0.013638	background
CARS	-0.380294	0.861153	-0.266561	4.68088e-05	0.239691	0.999941	-0.257431	0.000835604	background
CARS2	0.18771	0.955479	-0.0425004	0.341461	0.15985	0.999941	-0.0330354	0.536255	background
CASC3	-0.379297	0.814938	-0.211097	0.000247328	-0.443297	0.999941	-0.214864	0.00305788	background
CASC4	-0.738726	0.75902	0.397794	5.00925e-08	8.06105	0.999941	0.38433	4.85865e-06	buffering
CASD1	-0.190274	0.976402	-0.035765	0.42533	0.0433697	0.999941	-0.0236282	0.600505	background
CASK	0.0876834	0.997412	0.0630065	0.127819	0.588993	0.999941	0.0672555	0.115531	background
CASKIN2	0.0627204	0.997412	-0.074881	0.0780531	-0.0594664	0.999941	-0.0747059	0.111925	background
CASP1	-0.53824	0.715727	-0.311322	3.69753e-06	-2.7075	0.88575	-0.368739	9.76432e-06	background
CASP2	0.389324	0.871427	-0.195058	0.000235395	-1.56098	0.999941	-0.17906	0.00151811	buffering
CASP3	0.372592	0.829009	0.739863	1.01033e-10	0.166851	0.999941	0.738809	2.42562e-07	buffering
CASP4	0.0914575	0.995473	0.0796301	0.214993	0.0776309	0.999941	0.075713	0.331289	background
CASP5	0.508552	0.717134	0.0240739	0.638233	0.547338	0.999941	0.059234	0.376574	background
CASP6	-0.185221	0.983198	-0.255687	6.46702e-06	-0.0869901	0.999941	-0.255503	0.00010641	background
CASP7	0.111708	0.991621	0.0940851	0.031817	-0.159958	0.999941	0.0865314	0.0657078	background
CASP8	0.313907	0.898702	-0.164389	0.00119558	0.628589	0.999941	-0.168137	0.0045588	buffering
CASP8AP2	-0.850628	0.503332	-0.230014	1.45101e-05	-0.491972	0.999941	-0.225975	0.000341601	background
CASP9	0.566647	0.707331	0.0584536	0.135512	0.78303	0.999941	0.0703496	0.119731	background
CASS4	0.345024	0.878487	-0.181568	0.013183	0.0896207	0.999941	-0.16276	0.0625458	buffering
CAST	0.0399159	0.997412	0.260144	6.67544e-06	-0.70959	0.999941	0.256049	9.35897e-05	background
CASTOR1	0.0416378	0.997412	0.0700177	0.0916151	-0.564067	0.999941	0.0679744	0.107802	background
CASTOR2	0.243807	0.900356	0.243477	4.94981e-05	0.636345	0.999941	0.271699	0.000373552	background
CASTOR3	0.34289	0.882111	0.248202	1.33945e-05	2.75172	0.999941	0.261465	9.20197e-05	background
CAT	0.151069	0.983198	0.107876	0.01218	0.337743	0.999941	0.113112	0.0199717	background
CAV1	0.421263	0.781847	0.331619	8.86506e-06	-0.619291	0.999941	0.252577	0.000634929	background
CAV2	1.07957	0.161689	0.800999	6.01522e-10	1.44628	0.999941	0.930621	0.00108839	background
CAVIN1	0.650468	0.633415	0.296941	6.08157e-05	-0.102482	0.999941	0.168389	0.0308653	background
CAVIN2	0.421644	0.818552	0.605397	3.73734e-09	2.10884	0.999941	0.619303	1.52385e-06	background
CAVIN3	0.45894	0.732197	0.527633	4.11639e-08	0.0190347	0.999941	0.46125	0.00032281	background
CBARP	0.68462	0.644489	0.207117	0.000850929	1.31961	0.999941	0.273105	0.0016569	background
CBFA2T2	0.0306404	0.998738	0.0853017	0.0339224	-0.438312	0.999941	0.0845734	0.050448	background
CBFB	0.370649	0.893094	-0.234896	0.00115185	1.30042	0.999941	-0.257149	0.00263082	buffering
CBL	0.101615	0.995804	-0.163298	0.00182477	-0.786955	0.999941	-0.156012	0.00493492	buffering
CBLB	-0.0391009	0.997412	-0.164804	0.000411046	-1.01578	0.999941	-0.165858	0.00149649	background
CBLL1	-0.144832	0.98941	-0.0842676	0.0415322	-1.07038	0.999941	-0.0926477	0.0285282	background
CBR1	0.0128045	0.999749	-0.52781	1.02689e-08	0.638757	0.999941	-0.528136	2.47399e-06	buffering
CBR3	0.0441372	0.997412	-0.104221	0.0184897	-0.117102	0.999941	-0.103713	0.0356883	background
CBR4	-0.137639	0.995473	0.210996	0.00540489	0.583016	0.999941	0.200807	0.015631	buffering
CBS	-0.751051	0.636563	-0.775636	9.82559e-11	-2.03338	0.999941	-0.784753	3.43103e-07	background
CBSL	-0.751051	0.636563	-0.775356	9.97219e-11	-1.86628	0.999941	-0.783376	3.62045e-07	background
CBX1	-0.108434	0.99221	-0.143211	0.00283256	-0.63433	0.999941	-0.15286	0.00426067	background
CBX3	-0.547641	0.707331	-0.434731	3.25726e-07	0.542247	0.999941	-0.390806	0.000102622	background
CBX4	-0.263074	0.932655	0.183169	0.00701205	-0.270206	0.999941	0.183499	0.0270656	buffering
CBX5	-0.546667	0.771989	-0.394347	7.67619e-08	-2.41003	0.999941	-0.40184	7.07778e-06	background
CBX6	0.0827853	0.996873	0.0745111	0.341908	0.0592304	0.999941	0.0683089	0.473121	background
CBX7	0.169675	0.983198	0.275844	5.72497e-06	-1.70936	0.999941	0.266944	9.08048e-05	background
CBX8	0.533041	0.717299	0.0574609	0.221524	0.46724	0.999941	0.0450916	0.452388	background
CBY1	-0.630302	0.694204	-0.0319314	0.47535	-0.590947	0.999941	-0.0237812	0.667643	background
CC2D1A	-0.403069	0.860702	-0.205233	0.000407585	-1.04386	0.999941	-0.214657	0.00205411	background
CC2D2A	-0.541287	0.744138	-0.345607	1.95929e-07	1.47495	0.999941	-0.337821	1.41044e-05	background
CCAR1	-1.18412	0.526335	-0.18287	0.000323341	-1.3175	0.999941	-0.184429	0.00271588	background
CCAR2	-0.0468792	0.997412	-0.422637	1.5811e-07	0.390334	0.999941	-0.42219	1.33887e-05	buffering
CCBE1	0.0652096	0.997412	0.26595	1.38259e-05	-1.04696	0.999941	0.253269	6.98785e-05	background
CCDC102B	0.124239	0.991621	-0.0354168	0.431242	-0.0969172	0.999941	-0.0257163	0.559861	background
CCDC106	-0.322992	0.896985	-0.0348471	0.371759	0.0740475	0.999941	-0.0248171	0.537158	background
CCDC107	0.261608	0.905646	0.346858	3.84065e-07	-0.891419	0.999941	0.338561	2.29311e-05	background
CCDC112	-0.0657959	0.997412	0.0397859	0.390711	-0.190152	0.999941	0.0411843	0.421525	background
CCDC113	-0.30899	0.8801	0.119851	0.00544794	-0.44156	0.999941	0.122084	0.0128145	buffering
CCDC115	0.0479198	0.997412	0.106037	0.0220635	-0.219856	0.999941	0.104805	0.0426379	background
CCDC117	-0.565673	0.707331	-0.189341	0.00218702	0.0050836	0.999941	-0.129646	0.0584844	background
CCDC12	0.00826027	0.999749	-0.159703	0.00394404	-0.216913	0.999941	-0.159088	0.0117054	background
CCDC120	-0.172182	0.973395	-0.00658172	0.886294	-0.191896	0.999941	-0.017932	0.704858	background
CCDC124	-0.122917	0.98941	0.00405742	0.927927	-0.124709	0.999941	0.00643226	0.897241	background
CCDC126	0.551014	0.747972	0.0991609	0.0273516	-0.0473018	0.999941	0.0753877	0.119633	background
CCDC127	0.655244	0.744138	0.0875992	0.047132	0.531126	0.999941	0.0843756	0.0983778	background
CCDC130	-0.227375	0.968333	-0.113176	0.0054327	0.120915	0.999941	-0.112412	0.0116119	background
CCDC134	-0.197097	0.968713	-0.152548	0.00226256	-1.03681	0.999941	-0.164261	0.0034524	background
CCDC136	0.0264287	0.998738	-0.0299447	0.500538	-0.0893821	0.999941	-0.0289416	0.543306	background
CCDC137	0.534862	0.760392	-0.0856105	0.0616459	-0.231209	0.999941	-0.0442446	0.293026	background
CCDC138	-0.31366	0.883173	-0.174736	0.000571461	0.351276	0.999941	-0.164391	0.00384253	background
CCDC14	-0.212257	0.940086	-0.177354	0.000751171	-0.217371	0.999941	-0.177584	0.0045999	background
CCDC142	-0.0447595	0.997412	-0.0349185	0.485889	-0.0692416	0.999941	-0.0354764	0.534169	background
CCDC149	0.528087	0.771989	0.16386	0.000677267	-0.5454	0.999941	0.149384	0.00492297	background
CCDC159	-0.0822636	0.997412	0.00125953	0.979263	-0.0784873	0.999941	-0.00407986	0.934999	background
CCDC167	-0.338913	0.860702	0.0198986	0.738946	-0.326245	0.999941	0.0122533	0.868846	background
CCDC174	-0.197804	0.983267	-0.0976694	0.103791	-0.871134	0.999941	-0.120513	0.0172112	background
CCDC18	-0.39516	0.821598	-0.325849	0.000418003	-1.15092	0.999941	-0.399779	0.000432659	background
CCDC186	0.113316	0.991621	0.16319	0.000671068	0.997299	0.999941	0.176154	0.000889526	background
CCDC22	0.559807	0.70385	0.0532222	0.182401	0.621461	0.999941	0.0594222	0.215192	background
CCDC24	-0.130613	0.991621	0.0739828	0.105813	-0.403176	0.999941	0.0790596	0.116447	background
CCDC25	-0.0589057	0.997412	-0.102352	0.0302639	-0.636281	0.999941	-0.104279	0.0438263	background
CCDC28A	-0.024495	0.998738	-0.0339545	0.387971	-0.0795151	0.999941	-0.0341155	0.418265	background
CCDC28B	0.293167	0.895202	-0.105227	0.0259668	0.101456	0.999941	-0.0980317	0.069282	buffering
CCDC32	-0.224488	0.970845	0.129757	0.0109453	0.351152	0.999941	0.121949	0.0304539	buffering
CCDC34	-0.0378873	0.997948	-0.211028	0.000140007	0.0556554	0.999941	-0.210943	0.00105638	background
CCDC43	0.279603	0.903686	0.0159153	0.724341	0.368389	0.999941	0.0325601	0.474681	background
CCDC47	0.266031	0.895566	0.123787	0.0048847	0.950216	0.999941	0.142851	0.00439792	background
CCDC50	0.491865	0.732197	0.850849	1.54151e-11	-2.37146	0.999941	0.831022	1.14426e-07	buffering
CCDC51	0.0638246	0.997412	-0.00968193	0.813232	0.0111164	0.999941	-0.00874628	0.838194	background
CCDC58	-0.642382	0.663648	-0.277564	6.04505e-06	-3.02429	0.758317	-0.337041	1.23829e-05	background
CCDC59	-0.466161	0.774698	-0.304806	8.18452e-06	-1.23898	0.999941	-0.327191	0.000159709	background
CCDC6	-0.176265	0.965743	-0.0625926	0.204346	-0.0678047	0.999941	-0.0328662	0.544987	background
CCDC66	-0.463309	0.777969	-0.154511	0.00115568	-1.7047	0.999941	-0.184568	0.00097846	background
CCDC68	0.456925	0.818552	0.441314	3.65405e-07	-0.75883	0.999941	0.426192	3.96337e-05	background
CCDC71	0.321495	0.894525	-0.146592	0.00282281	-0.703818	0.999941	-0.131267	0.0114758	buffering
CCDC71L	-0.168876	0.981423	-0.0825116	0.0977217	-0.232855	0.999941	-0.0859969	0.138177	background
CCDC77	-0.217393	0.981247	-0.22481	0.000339497	0.632039	0.999941	-0.217959	0.00244993	background
CCDC8	-0.984552	0.454457	-0.502422	2.46113e-08	-0.473816	0.999941	-0.494229	1.69971e-05	background
CCDC80	-0.3683	0.808384	-0.472949	3.864e-08	-0.631032	0.999941	-0.496049	3.30891e-05	background
CCDC81	0.893528	0.46272	0.865401	8.97911e-10	3.60284	0.999941	0.962965	1.10961e-06	background
CCDC82	0.104158	0.9967	-0.0495269	0.182152	0.465804	0.999941	-0.0505506	0.195454	background
CCDC85B	0.204722	0.955408	-0.0100096	0.90431	0.218191	0.999941	-0.0462921	0.600053	background
CCDC85C	0.331557	0.910823	0.0607725	0.262519	-0.0482138	0.999941	0.0381224	0.481495	background
CCDC86	-0.177542	0.985577	-0.096126	0.078541	-0.294333	0.999941	-0.099776	0.1187	background
CCDC88A	-0.531211	0.717299	-0.249197	3.72334e-05	-0.827091	0.999941	-0.259263	0.000710552	background
CCDC9	0.069105	0.997412	0.0559657	0.243866	0.0395857	0.999941	0.0554278	0.31023	background
CCDC90B	0.067067	0.997412	0.119821	0.0606737	0.0298138	0.999941	0.118457	0.11831	background
CCDC91	-0.179717	0.988111	-0.0313552	0.493684	-0.500792	0.999941	-0.0427693	0.307299	background
CCDC92	0.637973	0.663648	0.154606	0.00723364	0.682951	0.999941	0.16266	0.0525663	background
CCDC93	-0.115669	0.991621	-0.0141643	0.769928	-0.109406	0.999941	-0.0128376	0.811551	background
CCDC97	0.231656	0.971783	-0.246562	4.96823e-05	-1.18775	0.999941	-0.239242	0.000520936	buffering
CCDC9B	0.399819	0.847089	0.615245	6.71241e-09	0.997739	0.999941	0.619916	2.92697e-06	background
CCHCR1	-0.727547	0.663648	-0.24929	2.92828e-05	0.662076	0.999941	-0.220574	0.00105598	background
CCL2	0.714378	0.69965	0.273268	5.86712e-06	1.49897	0.999941	0.27956	0.000131196	background
CCL7	-0.0597653	0.997412	-0.036082	0.447592	-0.0885591	0.999941	-0.0377971	0.480281	background
CCM2	-0.211926	0.984125	0.313007	8.91501e-06	-1.98485	0.999941	0.3204	0.00011607	buffering
CCN1	0.01246	0.999749	-0.0633735	0.382799	0.0335204	0.999941	-0.0663619	0.431763	background
CCN2	1.45639	0.032032	1.38567	7.66633e-10	1.74312	0.999941	1.55612	0.00328999	abundance
CCN3	-0.0462661	0.997412	-0.195286	0.000160089	0.22	0.999941	-0.194319	0.0010364	background
CCNA2	-0.823118	0.476901	-0.625532	4.05581e-10	-3.19459	0.999941	-0.650983	6.78764e-07	background
CCNB1	-1.40219	0.122209	-1.12969	8.08615e-11	-6.56796	0.880765	-1.33918	1.14426e-07	abundance
CCNB2	-0.820609	0.431415	-0.839627	3.38741e-11	-1.8926	0.999941	-0.864938	7.21951e-07	background
CCNC	-0.423361	0.789427	-0.114296	0.0254327	-0.486468	0.999941	-0.122315	0.0642343	background
CCND1	1.73421	0.0165203	2.03536	1.24049e-13	-1.76149	0.999941	1.86348	1.43295e-06	abundance
CCND2	2.84329	0.000167514	1.82382	0	10.2183	0.880765	2.28028	1.71121e-07	abundance
CCND3	1.13805	0.223182	0.873807	9.18616e-10	-2.17612	0.999941	0.704487	8.11509e-06	background
CCNDBP1	1.1616	0.513757	0.369505	6.86505e-07	2.00484	0.999941	0.378553	6.14293e-05	background
CCNF	-0.449935	0.783046	-0.5147	5.89224e-07	-0.262357	0.999941	-0.506247	0.000115418	background
CCNG1	0.424729	0.818257	0.0154799	0.77187	0.339464	0.999941	-0.0279164	0.574123	background
CCNG2	-0.204267	0.976264	0.0271512	0.566986	-0.31085	0.999941	0.0343491	0.505203	background
CCNH	-0.879526	0.463445	0.00120556	0.979894	-0.872989	0.999941	-0.0618908	0.251675	background
CCNI	-0.753253	0.65857	-0.849081	7.86073e-11	2.27978	0.999941	-0.824457	3.64734e-07	background
CCNJL	-0.131966	0.990123	0.0254599	0.558049	-0.228979	0.999941	0.0324302	0.479204	background
CCNK	-0.322542	0.913957	-0.0475016	0.32909	-0.21956	0.999941	-0.042128	0.451723	background
CCNL1	-0.650931	0.715727	-0.348751	3.14783e-07	3.21135	0.999941	-0.330361	2.05794e-05	background
CCNL2	0.0604315	0.997412	-0.327852	3.3776e-06	-0.693179	0.999941	-0.321239	7.14559e-05	buffering
CCNQ	-0.340008	0.859869	0.20488	9.80016e-05	0.252264	0.999941	0.197702	0.00102752	buffering
CCNT1	-0.127424	0.991621	-0.112228	0.00592452	0.360545	0.999941	-0.110898	0.0126293	background
CCNT2	-0.248581	0.984125	-0.188752	0.00107161	0.288936	0.999941	-0.186018	0.00551799	background
CCNY	-0.417296	0.852785	-0.0854292	0.0470374	-0.620052	0.999941	-0.0892893	0.0675562	background
CCNYL1	0.466548	0.783046	0.246646	0.000180712	0.192663	0.999941	0.234597	0.00358875	background
CCP110	-0.213559	0.945852	-0.114332	0.0261181	0.291714	0.999941	-0.0813045	0.0767528	background
CCPG1	0.465904	0.754618	0.453965	9.43177e-08	-1.23557	0.999941	0.401554	2.22041e-05	background
CCS	0.553156	0.749601	-0.0865282	0.0430989	0.350465	0.999941	-0.0795105	0.104377	buffering
CCT2	-0.583452	0.663648	-0.448373	4.09799e-07	-1.13906	0.999941	-0.519946	0.000126529	background
CCT3	-0.104776	0.995473	-0.219858	0.000165919	-1.02428	0.999941	-0.229831	0.000472648	background
CCT4	-0.27157	0.893162	-0.345772	2.34915e-07	1.8153	0.999941	-0.331875	1.44347e-05	background
CCT5	-0.277043	0.890496	-0.512641	4.30102e-08	-1.53698	0.999941	-0.540037	4.4615e-06	background
CCT6A	-0.731909	0.548941	-0.416835	1.63544e-07	-0.451687	0.999941	-0.40091	0.000184669	background
CCT6B	-0.0504241	0.997412	0.0366358	0.435507	-0.0846849	0.999941	0.0372397	0.481438	background
CCT7	-0.252484	0.895566	-0.352879	3.3014e-07	0.013679	0.999941	-0.346042	3.26456e-05	background
CCT8	-0.317584	0.838064	-0.191644	0.000645128	-0.126191	0.999941	-0.0756368	0.313788	background
CCZ1	-0.268782	0.892033	-0.0520218	0.175023	-0.430578	0.999941	-0.0612187	0.146685	background
CCZ1B	-0.268782	0.892033	-0.052594	0.171238	-0.431778	0.999941	-0.0619849	0.143118	background
CD109	0.167569	0.988111	-0.163299	0.00097857	0.327362	0.999941	-0.164047	0.00392276	buffering
CD151	0.832767	0.409392	0.327331	3.96649e-06	1.04255	0.999941	0.354823	0.00189081	background
CD164	0.0119907	0.999749	0.0553839	0.539327	-0.0417167	0.999941	0.050885	0.571474	background
CD248	1.15904	0.145033	1.21261	3.89965e-11	-0.919867	0.999941	0.894154	9.26007e-05	abundance
CD274	0.356684	0.920268	0.341004	2.39631e-06	-0.149457	0.999941	0.338814	9.04425e-05	background
CD276	0.273326	0.930509	0.0815778	0.135512	0.373309	0.999941	0.0877069	0.176206	background
CD2AP	0.126184	0.995473	0.0141756	0.716849	-0.0320329	0.999941	0.0119818	0.763714	background
CD2BP2	0.287983	0.860702	-0.0727534	0.161841	0.243412	0.999941	-0.000543768	0.995074	background
CD320	0.139575	0.99231	-0.127205	0.00563567	-0.315446	0.999941	-0.125397	0.0147346	buffering
CD3EAP	-0.0449803	0.997412	-0.168027	0.00238892	-0.0854166	0.999941	-0.168163	0.00918053	background
CD4	0.169477	0.983198	0.134293	0.00344413	-0.184534	0.999941	0.131043	0.0107643	background
CD44	1.019	0.211577	0.959901	3.90754e-12	3.45131	0.999941	1.03226	4.03046e-07	background
CD46	0.545859	0.802452	0.986375	9.52824e-12	-6.56537	0.999941	0.970508	5.77186e-08	buffering
CD47	0.218072	0.944281	0.190731	0.00334971	-0.0131563	0.999941	0.175048	0.0213956	background
CD55	-0.0663018	0.997412	0.186518	0.000731316	-0.36333	0.999941	0.187587	0.00346334	background
CD59	0.76707	0.526335	1.04878	1.23904e-10	2.07641	0.999941	1.12447	2.08734e-06	buffering
CD63	0.770377	0.487334	0.554327	7.36182e-07	0.472061	0.999941	0.480616	0.00548892	background
CD68	0.172312	0.988111	0.268165	3.86542e-05	-1.6658	0.999941	0.256793	0.000263367	background
CD81	1.00939	0.243753	0.667152	8.76659e-09	0.0163274	0.999941	0.559865	0.000448425	background
CD82	1.21512	0.211577	0.613971	6.2885e-09	1.52255	0.999941	0.624177	2.57196e-05	background
CD9	1.25559	0.171293	0.937817	1.80596e-10	1.45991	0.999941	0.945523	7.17111e-06	background
CD99	0.780786	0.562099	0.567137	3.37303e-05	1.46079	0.999941	0.720343	0.000630694	background
CD99L2	0.141322	0.988491	0.48972	1.73171e-08	-2.2919	0.999941	0.481059	2.48501e-06	buffering
CDADC1	0.264582	0.913876	0.164662	0.0017441	-0.2734	0.999941	0.150438	0.00990577	background
CDAN1	-0.0402547	0.997412	0.0325407	0.455036	-0.151287	0.999941	0.0339074	0.469886	background
CDC123	-0.399851	0.833234	-0.271528	6.45337e-05	0.121712	0.999941	-0.257098	0.00140439	background
CDC14A	-0.613176	0.732197	0.0830611	0.0459471	-0.804913	0.999941	0.0877164	0.0667071	buffering
CDC16	-0.1487	0.991621	0.21553	0.000103419	0.708468	0.999941	0.212777	0.00083676	buffering
CDC20	-1.63928	0.150295	-1.22103	7.47577e-12	-4.78424	0.999941	-1.25728	2.86665e-07	background
CDC23	0.138744	0.989267	-0.212249	0.00026089	0.791106	0.999941	-0.220148	0.00112757	buffering
CDC25B	-0.979512	0.395706	-0.662358	4.36131e-09	1.75207	0.999941	-0.586415	1.07835e-05	background
CDC25C	-0.32489	0.882672	-0.387283	7.00126e-07	1.54398	0.999941	-0.36681	3.44461e-05	background
CDC26	-0.202977	0.965743	-0.129351	0.0109177	-0.932947	0.999941	-0.147679	0.006569	background
CDC27	-0.337743	0.843593	-0.0657359	0.188425	-0.191834	0.999941	-0.0320855	0.584131	background
CDC34	0.558539	0.672583	0.3593	4.43379e-07	0.574693	0.999941	0.360573	0.000265978	background
CDC37	0.46372	0.769251	0.230125	7.03218e-05	0.578755	0.999941	0.234326	0.001176	background
CDC40	-0.385751	0.802452	-0.16249	0.00177757	-0.648542	0.999941	-0.191297	0.00544956	background
CDC42	-0.190492	0.955408	0.062913	0.183507	-0.0853635	0.999941	0.0388779	0.465958	background
CDC42BPA	-0.0421421	0.997412	-0.152913	0.00348354	0.73256	0.999941	-0.148167	0.0051092	background
CDC42BPB	0.42697	0.771989	0.206601	0.00100679	0.820725	0.999941	0.281763	0.00149139	background
CDC42EP1	-0.371893	0.832179	-0.212128	0.00216866	0.108954	0.999941	-0.165831	0.0288257	background
CDC42EP2	-0.422139	0.838423	-0.11415	0.0111848	-0.0618994	0.999941	-0.107995	0.0329032	background
CDC42EP3	0.342302	0.867961	0.238792	3.95033e-05	-0.499235	0.999941	0.228329	0.000610962	background
CDC42EP4	-0.499649	0.791255	-0.329731	9.58061e-06	1.24297	0.999941	-0.293942	0.000275814	background
CDC42EP5	-0.372212	0.88325	0.00436962	0.930529	-0.389271	0.999941	0.0146279	0.788089	background
CDC42SE1	0.57241	0.73247	-0.00914914	0.867249	0.523849	0.999941	0.0414118	0.446017	background
CDC5L	-0.316206	0.915825	-0.227215	4.13115e-05	-1.40961	0.999941	-0.232186	0.000350622	background
CDC6	0.165112	0.990123	-0.375272	8.72354e-07	-1.2706	0.999941	-0.371261	3.87617e-05	buffering
CDC7	-0.782943	0.554764	-0.267647	9.59506e-06	-0.122892	0.999941	-0.248697	0.000741503	background
CDC73	-0.0715904	0.997412	0.0594018	0.206709	0.111815	0.999941	0.0531429	0.280809	background
CDCA2	-0.596782	0.712719	-0.51515	2.1622e-08	-1.31352	0.999941	-0.524404	7.10695e-06	background
CDCA3	-0.725238	0.663648	-0.609028	7.24583e-09	2.25885	0.999941	-0.565922	4.48186e-06	background
CDCA5	-0.632396	0.677357	-0.436214	1.07901e-07	2.02938	0.999941	-0.381895	1.81324e-05	background
CDCA7L	-0.795869	0.636563	-0.369201	1.94364e-07	0.871623	0.999941	-0.356466	2.40306e-05	background
CDCA8	-0.331274	0.887553	-0.659429	9.16548e-09	-2.01047	0.999941	-0.674986	2.6006e-06	buffering
CDCP1	0.582049	0.707331	0.46048	1.50416e-07	1.78445	0.999941	0.488944	1.75735e-05	background
CDH10	-0.0103083	0.999749	0.219608	2.72852e-05	-1.20393	0.999941	0.220112	0.000208029	background
CDH11	-0.211713	0.940086	-0.556545	3.04098e-08	0.802452	0.999941	-0.525165	7.50689e-06	buffering
CDH13	-0.379276	0.818257	-0.163236	0.00417613	-0.702036	0.999941	-0.197535	0.00709827	background
CDH2	-0.432621	0.771989	-0.208264	0.00010711	0.507814	0.999941	-0.15534	0.00413166	background
CDH24	0.0315036	0.998304	-0.274993	2.9448e-05	1.17735	0.999941	-0.277518	0.000198538	buffering
CDH4	-0.105523	0.995804	-0.138334	0.0119692	0.483733	0.999941	-0.131377	0.025809	background
CDH6	0.906782	0.38207	0.267946	3.31769e-06	-0.497354	0.999941	0.239161	0.000369724	background
CDIP1	0.0867909	0.997412	0.497843	4.99427e-09	0.891957	0.999941	0.498214	1.28963e-06	buffering
CDIPT	0.342518	0.867961	0.403295	7.43376e-07	2.24994	0.999941	0.430794	1.36427e-05	background
CDK1	-1.09844	0.482527	-0.664493	5.9697e-09	-2.07403	0.999941	-0.678677	6.38724e-06	background
CDK10	0.0418453	0.997412	-0.107246	0.034939	0.151084	0.999941	-0.107922	0.0647426	background
CDK11A	0.113821	0.997222	-0.143905	0.00155852	1.41627	0.999941	-0.145819	0.0040422	background
CDK11B	0.0894905	0.997412	-0.128065	0.00741186	1.53467	0.999941	-0.132014	0.00836502	background
CDK12	-0.161519	0.982214	-0.259935	7.72691e-06	-0.135834	0.999941	-0.259752	0.000134604	background
CDK13	-0.374308	0.832179	-0.12005	0.010502	-0.250317	0.999941	-0.114619	0.0368832	background
CDK14	-0.211994	0.96863	-0.147612	0.00530585	-0.6918	0.999941	-0.155392	0.0111827	background
CDK16	-0.118687	0.991621	-0.117381	0.0216801	0.0431423	0.999941	-0.111877	0.054222	background
CDK17	-0.153555	0.988111	-0.118742	0.0155282	0.537431	0.999941	-0.108491	0.0319254	background
CDK19	-0.658667	0.663648	0.00772964	0.855363	-0.667208	0.999941	0.0130941	0.791731	background
CDK2	0.510568	0.821598	-0.104457	0.0139318	-0.998184	0.999941	-0.090273	0.0391921	buffering
CDK2AP1	0.278794	0.964387	0.10265	0.143457	0.494815	0.999941	0.112454	0.176009	background
CDK2AP2	0.122211	0.989607	0.132085	0.00638159	0.288328	0.999941	0.139707	0.0129514	background
CDK4	-0.605069	0.670872	-0.751016	1.14082e-08	0.354175	0.999941	-0.691402	3.09136e-05	background
CDK5	0.718703	0.70385	0.219657	5.5585e-05	1.12335	0.999941	0.223526	0.000619749	background
CDK5RAP1	0.0999921	0.995473	-0.0217795	0.578001	0.0641817	0.999941	-0.0194019	0.639934	background
CDK5RAP2	-0.225325	0.949612	-0.320045	3.69402e-06	0.204937	0.999941	-0.315621	0.000121139	background
CDK5RAP3	0.133716	0.98599	-0.147047	0.0078347	0.0707974	0.999941	-0.124174	0.0678447	buffering
CDK6	1.58089	0.0411286	1.17939	3.18983e-11	-1.9587	0.999941	0.978297	1.134e-05	abundance
CDK7	0.0261461	0.998738	0.103755	0.0406774	0.461547	0.999941	0.106593	0.0382659	background
CDK8	-0.405868	0.81671	-0.0837208	0.0415937	-0.15358	0.999941	-0.0756135	0.0975801	background
CDK9	0.327155	0.843593	-0.0623872	0.112614	0.0957294	0.999941	-0.0421685	0.325291	background
CDKAL1	-0.277415	0.907857	-0.218468	0.000598054	-0.643921	0.999941	-0.22964	0.00299713	background
CDKN1A	0.815393	0.48753	1.45153	5.45815e-13	-0.766963	0.999941	1.42366	1.08907e-07	buffering
CDKN1B	-0.105594	0.991621	-0.402612	1.2733e-07	-0.45994	0.999941	-0.4077	1.05794e-05	buffering
CDKN1C	-0.891174	0.476901	-0.195553	0.000134009	-2.32271	0.999941	-0.233135	0.000431719	background
CDKN2A	0.594009	0.717134	0.328739	4.50636e-05	0.867955	0.999941	0.341318	0.00114966	background
CDKN2AIPNL	-0.668145	0.694204	-0.0330915	0.410512	-0.780205	0.999941	-0.0425997	0.353735	background
CDKN2B	0.340116	0.913876	0.67723	3.96874e-10	-7.26042	0.999941	0.665469	2.74725e-07	buffering
CDKN2C	-0.172182	0.982284	-0.555774	4.4457e-09	-0.360022	0.999941	-0.556406	1.56331e-06	buffering
CDKN2D	0.020762	0.99925	0.282814	2.45834e-06	0.923322	0.999941	0.283102	5.33523e-05	background
CDKN3	-0.568765	0.746312	-0.579065	4.13958e-09	-4.78598	0.999941	-0.610245	7.69108e-07	background
CDPF1	0.120355	0.991621	0.00915472	0.853911	0.115362	0.999941	0.0076666	0.892076	background
CDR2	-0.040413	0.997412	-0.47824	7.53721e-08	0.0775428	0.999941	-0.477875	9.80071e-06	buffering
CDR2L	0.791353	0.526335	0.318469	1.07824e-05	1.58227	0.999941	0.381613	0.000323434	background
CDS2	0.0300291	0.998738	0.208827	6.79966e-05	0.389036	0.999941	0.208912	0.00053249	background
CDT1	-0.837057	0.676937	-0.378811	2.65626e-06	2.47072	0.999941	-0.323903	9.35897e-05	background
CDV3	0.330923	0.882328	0.0118713	0.835073	0.323311	0.999941	0.00734511	0.915251	background
CDYL	0.247971	0.951344	0.299126	4.18818e-06	0.195324	0.999941	0.298861	0.000108844	background
CDYL2	-0.649475	0.715081	-0.0957764	0.0351499	-0.895771	0.999941	-0.105094	0.0542153	background
CEBPB	0.299595	0.915979	0.0535523	0.471843	0.479686	0.999941	0.0914105	0.215913	background
CEBPD	-0.666809	0.61347	-0.44361	9.42846e-07	-1.41493	0.999941	-0.537876	0.000111977	background
CEBPZ	-0.480374	0.778026	-0.286287	1.37975e-05	1.5231	0.999941	-0.240882	0.000241862	background
CEBPZOS	0.307572	0.901008	0.296898	9.59976e-06	-0.607576	0.999941	0.288342	0.000231414	background
CELF1	-0.251265	0.985763	-0.152066	0.00352551	-0.0972297	0.999941	-0.151402	0.0121115	background
CELSR1	0.378818	0.822418	-0.0930645	0.0596259	0.0710625	0.999941	-0.0604198	0.263157	background
CELSR2	0.345805	0.860411	-0.224924	4.08e-05	0.902596	0.999941	-0.230563	0.000387955	buffering
CELSR3	0.208245	0.965743	0.0969124	0.0612013	0.323951	0.999941	0.101656	0.093485	background
CEMIP	-2.70158	0.00194928	-3.19409	0	-3.28455	0.999941	-3.21616	6.03821e-07	abundance
CEMIP2	1.2171	0.418674	0.593539	7.04027e-10	0.895442	0.999941	0.592567	7.56515e-07	background
CENPB	0.0117693	0.999749	0.25034	0.000105135	-0.630044	0.999941	0.248691	0.000496701	background
CENPBD1	-0.12224	0.991546	0.0367813	0.420149	-0.0100951	0.999941	0.0284135	0.561243	background
CENPC	0.0718517	0.997412	-0.0774702	0.0617276	0.583203	0.999941	-0.0794042	0.0748173	background
CENPF	-1.5417	0.211577	-1.27997	8.80747e-12	2.79539	0.999941	-1.23225	3.33278e-07	background
CENPI	-0.72229	0.576631	-0.32875	1.02995e-06	-1.1805	0.999941	-0.343864	0.000115454	background
CENPJ	-0.0726551	0.997412	-0.301422	1.77167e-05	-0.992273	0.999941	-0.304473	0.000231333	background
CENPK	-0.492921	0.775673	-0.312533	5.2267e-07	1.90502	0.999941	-0.304588	2.39645e-05	background
CENPM	-0.224761	0.965743	-0.384749	2.45055e-06	-0.722967	0.999941	-0.388747	9.30491e-05	background
CENPN	-0.787226	0.503914	-0.341258	5.47663e-06	-1.24468	0.999941	-0.387449	0.000688408	background
CENPP	-0.551381	0.715727	-0.0372807	0.383863	-0.529595	0.999941	-0.0335242	0.522315	background
CENPQ	0.180333	0.976298	-0.0868539	0.0530679	0.322541	0.999941	-0.090562	0.0749838	buffering
CENPT	0.482532	0.739166	0.209747	0.00010347	0.353874	0.999941	0.204262	0.00213198	background
CENPV	-0.398148	0.839351	-0.577806	1.32345e-08	-0.938205	0.999941	-0.582968	4.48186e-06	background
CENPW	-1.34318	0.105526	-0.599913	2.47064e-09	-1.196	0.999941	-0.594938	2.96762e-05	abundance
CENPX	0.356263	0.895832	0.218878	6.93476e-05	1.11067	0.999941	0.222817	0.000559049	background
CEP104	0.0632271	0.997412	0.15086	0.000831868	-1.40239	0.999941	0.149902	0.00271359	background
CEP112	-0.258282	0.917256	0.169179	0.000882543	-1.32484	0.999941	0.189692	0.000997325	buffering
CEP126	0.0526185	0.997412	0.0282261	0.499639	0.0440436	0.999941	0.0280502	0.538775	background
CEP131	-0.661252	0.717134	-0.108577	0.0383081	-0.663862	0.999941	-0.108719	0.094082	background
CEP135	-0.229105	0.944162	-0.209766	8.59059e-05	0.893221	0.999941	-0.199257	0.000761698	background
CEP162	-0.243617	0.931514	-0.20541	0.000328117	0.508512	0.999941	-0.188478	0.00267464	background
CEP164	-0.659452	0.739166	-0.213752	0.000416501	-0.799226	0.999941	-0.216851	0.00367751	background
CEP170	-0.529146	0.70385	-0.119065	0.0154088	-0.433946	0.999941	-0.0979443	0.155621	background
CEP170B	0.612609	0.7637	0.389499	4.78424e-05	2.25916	0.999941	0.449825	0.000128146	background
CEP19	-0.0431286	0.997412	0.0102281	0.823403	0.0133918	0.999941	0.00789028	0.866465	background
CEP192	0.00604645	0.999749	-0.336642	1.67968e-06	0.492246	0.999941	-0.336694	5.75359e-05	buffering
CEP250	-1.13949	0.38207	-0.735729	8.7994e-10	3.66003	0.999941	-0.669047	1.83112e-06	background
CEP290	-0.739487	0.59867	-0.0724448	0.114418	-0.518123	0.999941	-0.0341609	0.567154	background
CEP350	-0.383694	0.871427	-0.174736	0.00792865	-0.455021	0.999941	-0.177614	0.0281122	background
CEP41	0.457384	0.826084	-0.0896221	0.0338624	-0.0610885	0.999941	-0.0810751	0.0792903	buffering
CEP44	-0.398965	0.856074	-0.0748373	0.0620707	-0.0109823	0.999941	-0.0693979	0.110633	background
CEP57	0.212168	0.985763	-0.313883	5.50221e-07	-5.22365	0.999941	-0.310721	1.81031e-05	buffering
CEP63	-0.137279	0.992808	0.0816536	0.0937476	0.0784025	0.999941	0.0787865	0.151052	background
CEP68	-0.484985	0.771989	-0.113478	0.0265273	-0.930022	0.999941	-0.151579	0.0147346	background
CEP70	-0.22178	0.958145	-0.335923	6.18269e-06	0.195259	0.999941	-0.331062	0.000191436	background
CEP78	0.0714459	0.997412	-0.197802	0.000363657	-0.101685	0.999941	-0.19748	0.00222968	buffering
CEP83	-0.139545	0.990123	-0.330782	1.16399e-06	-1.27485	0.999941	-0.334806	3.45655e-05	background
CEP85	0.213197	0.966169	-0.317635	3.62438e-06	0.490095	0.999941	-0.319301	0.000101792	buffering
CEP85L	0.264259	0.901008	-0.110109	0.011634	0.573708	0.999941	-0.118281	0.0178148	buffering
CEP89	-0.514704	0.776018	-0.106464	0.00701865	-0.763564	0.999941	-0.107535	0.0130433	background
CEP95	0.372679	0.826326	-0.0665158	0.0999651	0.197256	0.999941	-0.0577686	0.199706	background
CEP97	-0.24088	0.967655	-0.15943	0.00155227	-1.04295	0.999941	-0.164549	0.00442223	background
CEPT1	-0.19818	0.96318	0.14338	0.00266637	-0.765791	0.999941	0.154384	0.00464785	buffering
CERCAM	0.9443	0.594143	0.64251	8.71777e-09	-0.0799696	0.999941	0.628279	8.57001e-06	background
CERK	0.320238	0.882111	0.202772	0.000288367	-0.17475	0.999941	0.193157	0.00273388	background
CERS2	0.52194	0.756828	0.432292	1.06207e-06	-1.28083	0.999941	0.380767	8.1315e-05	background
CERS4	0.415207	0.826326	-0.0417642	0.283799	0.147476	0.999941	-0.0325796	0.43718	background
CERS5	0.508847	0.771989	0.463057	6.3859e-08	0.569464	0.999941	0.46378	1.29281e-05	background
CES2	0.498397	0.771989	0.192485	0.000323405	0.829181	0.999941	0.20017	0.00214669	background
CES4A	0.139831	0.985763	-0.0303937	0.405245	-0.134386	0.999941	-0.0220417	0.552262	background
CETN2	-0.047702	0.997412	0.0737731	0.209179	0.507168	0.999941	0.0703738	0.194738	background
CETN3	-0.770913	0.554764	0.0265395	0.577004	-0.678746	0.999941	-0.0300921	0.626222	background
CFAP20	-0.30019	0.901008	0.202553	8.38723e-05	1.46281	0.999941	0.193156	0.000680013	buffering
CFAP298	-0.296398	0.893094	0.00865836	0.849026	-0.332621	0.999941	0.0226256	0.632386	background
CFAP36	-0.443782	0.823892	-0.0572047	0.25776	-0.369643	0.999941	-0.0505447	0.402697	background
CFAP97	-0.826055	0.57039	-0.304474	5.32289e-06	-1.91651	0.999941	-0.333477	0.000151155	background
CFB	-0.198039	0.975856	-0.362129	2.08714e-07	-3.7903	0.999941	-0.369376	7.84802e-06	background
CFDP1	0.0506115	0.997412	0.0908778	0.0863253	0.834569	0.999941	0.0938874	0.0687377	background
CFH	-0.507228	0.732197	-0.00472528	0.92989	-0.520956	0.999941	-0.0548946	0.366086	background
CFHR1	-0.102842	0.995804	0.0414664	0.31406	-0.154106	0.999941	0.0425415	0.344087	background
CFHR2	-0.0597653	0.997412	0.026076	0.609247	-0.0832805	0.999941	0.0299666	0.598958	background
CFHR3	-0.0348629	0.997412	-0.0227115	0.568703	-0.169524	0.999941	-0.0241572	0.556333	background
CFL1	0.0223377	0.998738	0.00266194	0.965312	0.0217363	0.999941	0.00206771	0.977289	background
CFL2	-0.441208	0.754687	0.284331	4.64881e-05	-0.942863	0.999941	0.372871	0.00028771	buffering
CFLAR	-0.00486137	0.999749	0.294954	2.78141e-06	0.391553	0.999941	0.294879	6.7342e-05	buffering
CFTR	-0.087588	0.997331	-0.158047	0.00753489	-0.22472	0.999941	-0.160593	0.0212478	background
CGAS	-0.326373	0.879477	-0.0871315	0.0644359	-0.373962	0.999941	-0.0895308	0.105884	background
CGGBP1	-0.141526	0.989031	-0.200815	0.00185197	0.176463	0.999941	-0.192963	0.00969669	background
CGREF1	0.0690357	0.997412	-0.0337731	0.504998	0.0252677	0.999941	-0.029567	0.601943	background
CGRRF1	0.383377	0.853412	0.124989	0.00436054	-0.332465	0.999941	0.117073	0.0149302	background
CHAC1	0.00100171	0.999749	0.00337589	0.955639	0.00413766	0.999941	0.00350142	0.958622	background
CHAF1A	-0.431844	0.813518	-0.230169	0.000259268	0.111467	0.999941	-0.21205	0.00396076	background
CHAF1B	-0.623902	0.760319	-0.368162	2.4217e-07	2.67756	0.999941	-0.353818	1.81844e-05	background
CHAMP1	-0.778702	0.707331	-0.174814	0.000613215	0.718084	0.999941	-0.156603	0.00543171	background
CHCHD1	-0.223782	0.941478	0.00878512	0.847455	-0.255081	0.999941	0.0220412	0.6389	background
CHCHD10	0.241829	0.936873	0.32799	8.6597e-06	0.187975	0.999941	0.327048	0.000254433	background
CHCHD2	-0.358256	0.827381	-0.0487307	0.226861	-0.41987	0.999941	-0.0549353	0.237663	background
CHCHD3	-0.264573	0.895213	-0.196554	0.000839803	-0.43894	0.999941	-0.208265	0.00447496	background
CHCHD5	-0.112688	0.995804	-0.236163	1.55742e-05	3.47686	0.999941	-0.231829	0.000123681	background
CHCHD6	-0.479746	0.782923	0.0108574	0.778112	-0.444389	0.999941	0.00786435	0.847457	background
CHCHD7	-0.0840303	0.995804	0.214894	0.000305221	-0.112921	0.999941	0.217125	0.00241291	buffering
CHD1	-1.26722	0.215943	-0.421505	2.04517e-08	4.06788	0.999941	-0.392678	6.85535e-06	background
CHD1L	-0.0108899	0.999749	-0.334678	1.86352e-06	-0.801773	0.999941	-0.335805	3.9827e-05	buffering
CHD2	0.0245929	0.999178	-0.257346	0.000108135	0.407567	0.999941	-0.257768	0.00105852	buffering
CHD3	-0.285284	0.893094	-0.0130151	0.807341	-0.292171	0.999941	-0.0176852	0.776748	background
CHD4	-0.461821	0.812628	-0.608019	1.39561e-08	2.08401	0.999941	-0.579248	4.20466e-06	background
CHD6	-0.2772	0.944206	0.0348609	0.496713	-0.200681	0.999941	0.0290057	0.621633	background
CHD7	-0.153487	0.985763	-0.190944	8.48975e-05	0.127589	0.999941	-0.190071	0.000559911	background
CHD8	-0.72052	0.663648	-0.379599	3.09031e-07	-0.855919	0.999941	-0.381204	3.47807e-05	background
CHD9	-0.698897	0.707512	-0.183838	0.00179802	0.0523084	0.999941	-0.15792	0.0196241	background
CHEK1	-0.0459896	0.997412	-0.395005	6.77855e-07	-2.9486	0.999941	-0.398318	1.04423e-05	buffering
CHEK2	-0.324096	0.903703	-0.143883	0.00252482	-0.0825119	0.999941	-0.141689	0.00910951	background
CHERP	-0.221693	0.938423	-0.198669	0.00608313	-0.465016	0.999941	-0.226561	0.0112599	background
CHFR	0.0830199	0.9967	0.100372	0.0314653	0.376753	0.999941	0.109757	0.0292017	background
CHIC1	0.813123	0.632969	0.0836746	0.132376	0.915771	0.999941	0.099531	0.186759	background
CHID1	0.463933	0.781847	0.217781	8.21907e-05	0.800117	0.999941	0.224666	0.000836756	background
CHKA	-1.01444	0.476901	-0.218397	8.41998e-05	0.387559	0.999941	-0.188337	0.00297827	background
CHL1	0.304879	0.91171	0.275358	5.43659e-06	-2.84708	0.999941	0.261936	8.16375e-05	background
CHM	-0.431929	0.777969	0.0930831	0.0509137	-0.451273	0.999941	0.0960357	0.118892	buffering
CHML	-0.378337	0.844564	0.0013083	0.981476	-0.376933	0.999941	-0.00766423	0.910099	background
CHMP1A	0.263465	0.965743	0.129288	0.0102859	-0.649087	0.999941	0.119796	0.0268374	background
CHMP1B	0.48346	0.717134	0.170654	0.00486203	0.42951	0.999941	0.151826	0.102515	background
CHMP2A	-0.00199621	0.999749	-0.17605	0.00120693	0.654229	0.999941	-0.175868	0.00302495	background
CHMP2B	-0.464206	0.732197	0.0607804	0.213246	-0.436555	0.999941	0.0349344	0.673192	background
CHMP3	-0.0597696	0.997412	0.175024	0.00266956	-0.390256	0.999941	0.18166	0.00601037	background
CHMP4A	-0.45672	0.859609	-0.115814	0.0238987	-0.563679	0.999941	-0.118118	0.0512693	background
CHMP4B	0.0599019	0.997412	0.244534	7.95511e-06	-0.255928	0.999941	0.244109	0.000111931	background
CHMP5	0.209819	0.944757	0.201915	0.000210964	0.75582	0.999941	0.216842	0.000814186	background
CHMP6	-0.166244	0.988111	-0.0812403	0.0659708	-0.385243	0.999941	-0.0841558	0.0885906	background
CHMP7	-0.0327757	0.997412	0.142984	0.00232461	-0.0260349	0.999941	0.142957	0.00721532	background
CHN1	0.425822	0.839098	0.906102	8.42006e-11	-3.38005	0.999941	0.888264	2.21211e-07	buffering
CHORDC1	-0.205889	0.965743	-0.0844603	0.111853	-0.299972	0.999941	-0.0893516	0.152331	background
CHP1	0.27883	0.898393	0.286142	5.93095e-06	0.673242	0.999941	0.29046	0.000128292	background
CHPF	1.16072	0.150295	0.847273	2.47061e-09	0.757063	0.999941	0.773325	0.00101635	background
CHPF2	0.558614	0.694204	0.728734	6.83435e-10	2.26596	0.999941	0.781613	1.05143e-06	background
CHPT1	-0.468799	0.777969	0.104333	0.0228459	0.0564317	0.999941	0.0765131	0.118672	buffering
CHRM2	-0.412078	0.788496	-0.735669	9.64342e-10	-0.236438	0.999941	-0.730326	2.50561e-06	buffering
CHRNA1	1.3187	0.208128	0.924388	6.0744e-12	12.583	0.999941	0.971971	3.7581e-08	background
CHRNA5	-0.358515	0.847089	-0.176574	0.00237798	-1.01966	0.999941	-0.211177	0.00232306	background
CHST10	-0.177601	0.988111	-0.181004	0.00073645	-0.295204	0.999941	-0.181654	0.00358875	background
CHST11	0.163016	0.984432	0.00634144	0.905548	0.177487	0.999941	0.0151329	0.790897	background
CHST12	-0.221246	0.976402	0.248431	0.00013504	-0.440523	0.999941	0.250118	0.00129267	buffering
CHST14	0.10181	0.995804	-0.144357	0.00100213	-1.24969	0.999941	-0.141542	0.00312156	background
CHST2	0.0475947	0.997412	0.412504	2.58108e-07	-1.19728	0.999941	0.411068	1.64952e-05	buffering
CHST3	0.50685	0.749601	0.481531	3.60713e-07	-0.575848	0.999941	0.442701	8.26128e-05	background
CHST7	0.376157	0.897855	0.520367	1.16213e-07	-2.43994	0.999941	0.503682	1.13256e-05	background
CHSY1	0.169913	0.976402	-0.35322	1.67898e-07	-0.84124	0.999941	-0.350427	1.05598e-05	buffering
CHSY3	-0.445656	0.786883	-0.080884	0.0619155	-0.590293	0.999941	-0.0899466	0.0810366	background
CHTF8	-0.202482	0.955408	-0.11352	0.0049835	0.830981	0.999941	-0.10742	0.0126498	background
CHTOP	-0.669944	0.707331	-0.252118	4.81954e-06	2.9215	0.999941	-0.24195	0.000102375	background
CHUK	0.126475	0.995473	-0.0300285	0.446099	0.586222	0.999941	-0.0356401	0.347281	background
CHURC1	-0.475764	0.842547	0.296678	7.80192e-06	0.319823	0.999941	0.291017	0.000209933	buffering
CHURC1-FNTB	0.303867	0.944206	-0.0184351	0.68523	0.273349	0.999941	-0.0165794	0.741848	background
CIAO1	0.380574	0.849371	0.14068	0.00316712	0.981138	0.999941	0.152008	0.00635188	background
CIAO2B	0.165922	0.96863	-0.0259306	0.583273	0.153217	0.999941	-0.00960969	0.875024	background
CIAPIN1	0.21352	0.936631	0.0754152	0.0796635	0.316943	0.999941	0.0905414	0.0759886	background
CIB1	-0.157198	0.985411	0.224037	1.76085e-05	-1.77813	0.999941	0.227987	0.000147107	buffering
CIC	0.0764102	0.997412	-0.00237659	0.977776	0.0713883	0.999941	0.00561809	0.949734	background
CINP	-0.282915	0.895146	0.0838078	0.0541573	0.156592	0.999941	0.0653851	0.146985	buffering
CIPC	-0.148551	0.988111	-0.0743659	0.0706047	-0.820466	0.999941	-0.0833828	0.0483488	background
CIR1	0.281542	0.882672	-0.0791197	0.140025	0.23746	0.999941	-0.0677842	0.316375	background
CIRBP	0.687383	0.670649	-0.235166	0.00252277	1.25588	0.999941	-0.302077	0.00435634	buffering
CISD1	0.16782	0.972639	0.092448	0.0264901	0.0577497	0.999941	0.0888117	0.0546044	background
CISD2	0.35029	0.913876	-0.106292	0.013901	-0.487774	0.999941	-0.100599	0.0323425	buffering
CIT	-0.428053	0.818552	-0.65679	1.47876e-09	-1.24938	0.999941	-0.662723	1.15312e-06	background
CITED2	0.832903	0.446616	0.734663	2.12815e-07	1.42235	0.999941	0.849412	0.000242464	background
CITED4	0.420539	0.838064	0.765726	7.14375e-09	-4.11	0.880765	0.706782	2.74343e-07	buffering
CIZ1	-0.167218	0.976402	-0.085009	0.125358	0.00618536	0.999941	-0.0629523	0.291334	background
CKAP2	-0.972615	0.326807	-0.54081	1.20874e-08	-0.602509	0.999941	-0.52643	4.40702e-05	background
CKAP2L	-0.639753	0.663648	-0.562955	8.18271e-09	0.510938	0.999941	-0.539999	8.196e-06	background
CKAP4	0.517373	0.715727	0.443258	1.28243e-07	-0.695465	0.999941	0.399156	4.99643e-05	background
CKAP5	-0.502258	0.756825	-0.455908	4.83237e-08	2.57035	0.999941	-0.416516	6.74455e-06	background
CKB	0.479552	0.789427	0.461076	5.54024e-07	0.152419	0.999941	0.453768	7.38127e-05	background
CKLF	-0.016616	0.999749	0.0305229	0.437458	0.0477038	0.999941	0.0304236	0.46955	background
CKLF-CMTM1	-0.113437	0.994879	0.00714399	0.877585	-0.159495	0.999941	0.0161055	0.710327	background
CKS1B	-0.762693	0.624651	-0.651027	2.43112e-09	-0.877742	0.999941	-0.652823	3.49957e-06	background
CKS2	-0.599119	0.746312	-0.684586	2.36783e-09	1.76972	0.999941	-0.663569	1.96207e-06	background
CLASP1	0.550796	0.813426	-0.0199242	0.687366	0.688691	0.999941	-0.0400309	0.44429	background
CLASP2	0.448965	0.852785	-0.0812485	0.102135	0.619955	0.999941	-0.0876654	0.133943	buffering
CLASRP	0.183936	0.985577	-0.178071	0.00272391	-0.0237083	0.999941	-0.175214	0.012012	buffering
CLBA1	0.196368	0.971783	0.0837695	0.0373072	0.121758	0.999941	0.0830816	0.0592193	background
CLCC1	-0.0173449	0.99925	0.173344	0.000280492	-0.63296	0.999941	0.173598	0.00128258	background
CLCF1	0.564675	0.707331	0.0517804	0.258651	0.59465	0.999941	0.0582966	0.328285	background
CLCN2	0.0196771	0.99925	0.0991354	0.0255439	-0.108966	0.999941	0.0990428	0.0462115	background
CLCN3	0.509955	0.857178	0.315381	6.09353e-07	-6.08959	0.999941	0.307255	2.10775e-05	background
CLCN5	0.229726	0.965743	0.229888	0.000234696	0.377431	0.999941	0.231636	0.00191033	background
CLCN6	-0.0125985	0.999749	-0.133584	0.00847866	0.226784	0.999941	-0.133401	0.0216804	background
CLCN7	0.576647	0.715727	0.21713	0.000305942	-0.37822	0.999941	0.178844	0.00648321	background
CLDN1	1.98532	0.0351678	2.23846	0	4.47367	0.999941	2.25387	1.82078e-08	abundance
CLDN11	-1.56989	0.0228759	-2.28757	0	3.92241	0.999941	-2.19956	3.60208e-08	abundance
CLDN12	-0.323104	0.907857	-0.00876341	0.861675	-0.334588	0.999941	-0.0120574	0.832177	background
CLDN23	0.00491529	0.999749	-0.165919	0.000745517	-1.70269	0.999941	-0.165687	0.00174416	background
CLDND1	-0.0898343	0.997412	0.160937	0.0007255	-1.13874	0.999941	0.162681	0.00241167	background
CLEC11A	0.748779	0.754687	0.392237	1.28198e-06	1.45307	0.999941	0.398224	7.44464e-05	background
CLEC16A	0.626411	0.721505	-0.133432	0.0110027	-0.38335	0.999941	-0.0888047	0.0791269	buffering
CLEC3B	0.612432	0.694204	0.190149	9.0286e-05	-0.220769	0.999941	0.183137	0.000916242	background
CLGN	-0.362778	0.883559	-0.0263535	0.589079	-0.425866	0.999941	-0.0334313	0.547203	background
CLIC1	-0.0666937	0.997412	0.142356	0.0591309	-0.0249175	0.999941	0.137925	0.12805	background
CLIC3	-0.000500636	0.999749	-0.00106996	0.979894	-0.00246283	0.999941	-0.00107719	0.981521	background
CLIC4	0.370124	0.820553	0.443687	1.28517e-05	0.0305768	0.999941	0.405865	0.00138432	background
CLIC6	0.187106	0.971776	-0.0258696	0.680384	0.188473	0.999941	-0.0263615	0.724185	background
CLINT1	0.2234	0.927186	0.277881	3.11155e-06	-0.678091	0.999941	0.260982	0.000103903	background
CLIP1	-0.18384	0.984125	-0.0345066	0.407102	0.0338494	0.999941	-0.0289331	0.511787	background
CLIP2	0.0101904	0.999749	-0.358994	3.45631e-05	-0.493758	0.999941	-0.358478	0.000533715	buffering
CLIP3	-0.115422	0.992917	0.262208	3.27733e-05	0.651167	0.999941	0.257042	0.000406412	buffering
CLIP4	-0.326041	0.853566	-0.00713954	0.870493	-0.377084	0.999941	-0.0482777	0.198178	background
CLK1	0.0298952	0.998738	-0.149734	0.000912976	-2.33155	0.999941	-0.148397	0.00195949	background
CLK2	-0.152227	0.988111	-0.1356	0.00252277	1.02286	0.999941	-0.128208	0.00680565	background
CLK3	-0.0306145	0.998738	0.129023	0.00390923	0.386295	0.999941	0.128751	0.0100071	background
CLK4	-0.542993	0.758222	-0.101817	0.0134011	-2.25169	0.896337	-0.126869	0.00494526	background
CLMN	-0.509968	0.789427	-0.000108923	0.997798	-0.509561	0.999941	0.010667	0.832177	background
CLMP	-0.275027	0.937423	-0.39996	1.2315e-07	0.315367	0.999941	-0.398188	1.1206e-05	background
CLN3	0.198648	0.946742	-0.0291417	0.554502	0.226102	0.999941	-0.0467191	0.425635	background
CLN5	0.673456	0.717134	0.318221	5.43194e-07	-1.93855	0.999941	0.310527	2.64135e-05	background
CLN6	-0.41935	0.836387	-0.360705	1.53006e-06	0.696745	0.999941	-0.347645	8.68473e-05	background
CLN8	0.34366	0.892033	0.521097	4.51894e-08	4.1543	0.999941	0.546191	1.65721e-06	background
CLNS1A	0.0641369	0.997412	-0.189723	0.000278933	0.319641	0.999941	-0.193661	0.00132763	background
CLOCK	0.460629	0.789427	-0.0195787	0.636917	0.505192	0.999941	-0.0262324	0.569651	background
CLP1	0.334638	0.882672	-0.00529144	0.891189	0.381691	0.999941	-0.00937117	0.810983	background
CLPB	0.00370724	0.999749	0.0194072	0.697181	0.144534	0.999941	0.0196659	0.672904	background
CLPP	-0.519322	0.884514	0.0659683	0.306776	-0.268774	0.999941	0.0524274	0.486654	background
CLPTM1	0.641498	0.616286	0.672679	2.51852e-08	0.737425	0.999941	0.691262	0.00032116	background
CLPTM1L	0.794111	0.603444	0.690364	9.72595e-11	0.0303489	0.999941	0.688033	2.34227e-07	background
CLPX	0.198254	0.987979	-0.145319	0.000872258	-3.18774	0.999941	-0.141914	0.00268131	buffering
CLSPN	-0.490728	0.808384	-0.512415	1.05591e-08	-5.55066	0.999941	-0.537071	9.981e-07	background
CLSTN1	0.481219	0.717134	0.476824	4.61038e-06	-0.240676	0.999941	0.254332	0.00606196	background
CLSTN3	0.568445	0.715081	-0.0206455	0.620084	0.648862	0.999941	-0.0363763	0.438865	background
CLTA	-0.0373979	0.997412	0.194128	0.00174942	-0.11948	0.999941	0.198088	0.00690798	background
CLTB	0.788905	0.526335	0.686296	6.57323e-10	0.834702	0.999941	0.687353	3.12258e-06	background
CLTC	-0.228986	0.940536	-0.0861021	0.250373	0.00484399	0.999941	-0.0286274	0.638223	background
CLTCL1	0.168021	0.985763	0.0080579	0.865577	0.117666	0.999941	-0.00348968	0.941626	background
CLU	0.0552217	0.997412	0.0459672	0.268847	0.059661	0.999941	0.0462053	0.313093	background
CLUAP1	-0.330201	0.877218	-0.13265	0.00842085	0.255737	0.999941	-0.112855	0.036577	background
CLUH	-0.0306166	0.997412	-0.279821	5.94692e-05	0.123646	0.999941	-0.269524	0.000689034	background
CMAS	0.327582	0.903703	0.337413	4.47438e-07	-2.33288	0.999941	0.331125	2.06414e-05	background
CMBL	-0.205756	0.97519	0.151423	0.00175202	0.414685	0.999941	0.147171	0.00662993	buffering
CMC1	0.117961	0.992917	-0.0141276	0.720088	0.203688	0.999941	-0.0165147	0.682105	background
CMC2	0.330608	0.890125	-0.141101	0.0174068	0.213042	0.999941	-0.13577	0.056409	buffering
CMC4	-0.429674	0.837815	-0.0115286	0.817888	-0.437553	0.999941	-0.0141771	0.805184	background
CMIP	0.161818	0.987107	0.344651	2.12535e-06	-0.421297	0.999941	0.341204	7.87053e-05	background
CMPK1	0.392567	0.783046	0.469054	6.19591e-07	0.946056	0.999941	0.629592	2.66379e-05	background
CMSS1	-0.846054	0.576631	-0.429892	3.44698e-08	4.30843	0.999941	-0.389917	6.33838e-06	background
CMTM3	0.374074	0.836387	0.107034	0.025695	0.782457	0.999941	0.130367	0.0207801	background
CMTM4	-0.205255	0.9825	0.394623	5.84189e-07	0.239778	0.999941	0.392991	3.50378e-05	buffering
CMTM6	0.0486628	0.997412	0.414864	1.62325e-06	-0.876188	0.999941	0.413492	6.76895e-05	buffering
CMTM7	-0.650217	0.70385	0.000977379	0.987698	-0.652548	0.999941	0.0396033	0.609678	background
CMTR1	-0.130511	0.989031	-0.0482887	0.292197	0.0113566	0.999941	-0.0345418	0.471296	background
CMTR2	-0.483616	0.779678	-0.229832	0.000202552	-0.30273	0.999941	-0.223551	0.00311907	background
CNBP	-0.321174	0.882672	-0.151264	0.00507376	-0.322072	0.999941	-0.151295	0.0189612	background
CNDP2	-0.582583	0.807336	-0.27952	4.21707e-06	0.863896	0.999941	-0.27408	0.000109819	background
CNEP1R1	0.346101	0.878187	0.139264	0.0065154	-0.289313	0.999941	0.122406	0.0280114	background
CNIH1	-0.108191	0.995804	0.0835256	0.139943	0.0813068	0.999941	0.0770721	0.223046	background
CNIH2	-0.473825	0.794989	0.0220361	0.663257	-0.597375	0.999941	0.059245	0.246708	background
CNIH4	0.119631	0.991621	0.0432487	0.341597	0.0327492	0.999941	0.0394333	0.435622	background
CNKSR3	-0.100153	0.997412	-0.195252	0.000151541	2.24113	0.999941	-0.191777	0.000675274	background
CNN1	0.389128	0.8102	0.244176	0.000423594	0.0641387	0.999941	0.208596	0.0126315	background
CNN2	-0.301722	0.861682	-0.376691	3.84937e-06	0.356163	0.999941	-0.333784	0.000335338	background
CNN3	-0.110623	0.991621	0.0723473	0.178862	-0.120482	0.999941	0.074131	0.247843	background
CNNM2	-0.280677	0.914412	0.129608	0.00769541	0.0444681	0.999941	0.122803	0.0258813	buffering
CNNM3	0.558182	0.707331	-0.00275772	0.952068	0.563927	0.999941	-0.021103	0.694672	background
CNNM4	0.158775	0.990732	-0.0182712	0.703418	0.193868	0.999941	-0.020372	0.699288	background
CNOT1	-0.0188973	0.99925	-0.386574	3.4204e-06	-0.559273	0.999941	-0.388099	9.20197e-05	buffering
CNOT10	0.569782	0.779577	-0.207957	5.48265e-05	2.72854	0.999941	-0.218472	0.000304784	buffering
CNOT11	-0.424661	0.847089	-0.0262577	0.599939	-0.527031	0.999941	-0.0412229	0.461281	background
CNOT2	-0.336323	0.913876	-0.299397	1.08966e-05	-2.16053	0.999941	-0.31144	0.000118175	background
CNOT3	0.0397724	0.997412	-0.194804	0.000167551	-0.864287	0.999941	-0.193911	0.000980549	background
CNOT4	0.36818	0.873708	0.0266764	0.516507	0.189452	0.999941	0.0171195	0.697506	background
CNOT6	0.236555	0.972639	-0.372809	3.84764e-06	-0.429151	0.999941	-0.36889	0.000136417	buffering
CNOT7	0.149505	0.991621	-0.243514	5.01075e-05	1.01837	0.999941	-0.246409	0.00046403	buffering
CNOT8	-0.0915945	0.995804	-0.0539767	0.297432	-0.119199	0.999941	-0.0562928	0.347639	background
CNOT9	0.289223	0.945148	-0.474769	2.42944e-08	-5.95661	0.999941	-0.461486	1.87579e-06	buffering
CNP	-0.0168608	0.99925	0.0386347	0.336432	-0.0486325	0.999941	0.038751	0.372708	background
CNPPD1	1.16216	0.229536	0.440013	3.19182e-08	-2.05352	0.999941	0.389371	2.34408e-05	background
CNPY2	0.108073	0.995473	0.0309814	0.467358	-0.072785	0.999941	0.0250417	0.567619	background
CNPY3	-0.434967	0.852194	-0.070428	0.0640186	-0.782479	0.999941	-0.0726889	0.0770005	background
CNPY4	0.144865	0.991546	0.0829354	0.092628	0.308333	0.999941	0.0861936	0.125528	background
CNRIP1	-0.0980602	0.997222	-0.119668	0.0151391	-0.563543	0.999941	-0.123633	0.0247174	background
CNST	-0.435963	0.79422	0.184437	0.00021907	-0.0789679	0.999941	0.178504	0.00198673	buffering
CNTLN	-0.893209	0.396674	-0.304069	2.53604e-06	-2.75616	0.999941	-0.376296	2.67943e-05	background
CNTN3	0.0900423	0.997412	-0.237753	1.88661e-05	1.93044	0.999941	-0.239057	0.0001917	buffering
CNTNAP1	0.319138	0.892033	-0.243071	0.000167612	-0.283149	0.999941	-0.230801	0.00208349	buffering
COA1	-0.069692	0.997412	0.0680794	0.129997	0.44652	0.999941	0.0625119	0.143428	background
COA3	0.000177414	0.999749	-0.025893	0.576951	-0.00697582	0.999941	-0.0258925	0.616962	background
COA4	0.293908	0.907857	-0.0854825	0.0692837	0.173433	0.999941	-0.0813261	0.131692	buffering
COA5	-0.114687	0.995804	-0.0417995	0.27647	-0.405803	0.999941	-0.0433429	0.285953	background
COA6	-0.512873	0.812628	-0.163782	0.00255187	0.446221	0.999941	-0.143518	0.0155459	background
COASY	-0.275922	0.898635	-0.170248	0.00144001	-1.03036	0.999941	-0.192164	0.00193053	background
COBLL1	-0.309368	0.937674	0.363235	3.32333e-07	-3.96855	0.999941	0.371399	1.16577e-05	buffering
COG1	1.06526	0.61347	0.247787	6.00815e-05	2.84378	0.999941	0.274297	0.000427795	background
COG2	0.245942	0.955408	-0.0920066	0.0305931	0.389759	0.999941	-0.0935052	0.0493978	buffering
COG3	-0.0174765	0.999749	-0.0122217	0.784914	-0.0168816	0.999941	-0.0122175	0.800924	background
COG4	0.0450551	0.997412	0.0094799	0.843336	0.0206048	0.999941	0.00652055	0.898933	background
COG5	0.244936	0.936631	0.0876359	0.0950517	-0.0115837	0.999941	0.0698479	0.223329	background
COG6	0.144119	0.988111	0.285734	3.03043e-06	-2.56274	0.999941	0.275892	4.0472e-05	background
COG7	-0.526082	0.791255	-0.10013	0.0391686	-0.982613	0.999941	-0.117685	0.0392987	background
COG8	0.260499	0.936873	0.0301238	0.415623	0.357579	0.999941	0.0314467	0.41888	background
COIL	-0.197498	0.961313	-0.243822	2.74964e-05	-1.37841	0.999941	-0.259307	0.000135954	background
COL11A1	0.548489	0.746312	0.52505	3.97058e-08	0.427097	0.999941	0.523194	1.28249e-05	background
COL12A1	-0.602233	0.671413	-0.560237	0.000473294	0.0369851	0.999941	-0.239695	0.106705	background
COL13A1	0.185119	0.982284	0.373671	2.26524e-07	-2.53286	0.999941	0.366496	1.17103e-05	background
COL14A1	-0.786544	0.61347	-0.862922	1.05203e-09	0.0509866	0.999941	-0.843344	3.83616e-06	background
COL15A1	-1.92492	0.0122774	-1.71801	3.5256e-13	-4.11447	0.999941	-1.80354	1.13882e-06	abundance
COL16A1	-0.763097	0.631812	-0.554477	1.82398e-08	-0.931819	0.999941	-0.557708	1.19162e-05	background
COL18A1	-0.417403	0.853829	-0.250253	0.00498044	-0.59818	0.999941	-0.261705	0.0203995	background
COL1A1	-0.286206	0.903824	-0.150215	0.0773594	-0.192839	0.999941	-0.136453	0.19543	background
COL1A2	-0.449794	0.771989	-0.0227286	0.712747	-0.459278	0.999941	-0.0357461	0.669072	background
COL2A1	0.650892	0.694204	-0.0168378	0.757424	0.7494	0.999941	-0.0852578	0.10573	buffering
COL3A1	-0.826192	0.487329	-0.940259	3.27169e-09	-2.75925	0.999941	-1.09167	2.73468e-06	background
COL4A1	-0.0233888	0.998738	0.773245	1.32345e-08	1.22863	0.999941	0.771895	3.68615e-06	buffering
COL4A2	-0.265592	0.931514	0.267664	0.0123498	0.0292494	0.999941	0.237261	0.0585628	buffering
COL4A3BP	0.373295	0.8801	0.1772	0.000404505	0.880273	0.999941	0.18087	0.00190751	background
COL4A5	0.34081	0.860702	0.437921	1.01082e-06	0.82682	0.999941	0.44927	6.46775e-05	background
COL4A6	0.281508	0.898445	0.189619	0.000539885	-0.316847	0.999941	0.176645	0.00416134	background
COL5A1	0.000871104	0.999749	0.747975	5.08807e-07	0.107399	0.999941	0.747987	4.99757e-05	buffering
COL5A2	0.0577418	0.997412	0.270346	0.000658891	0.641868	0.999941	0.2908	0.000154552	background
COL5A3	-0.204092	0.971783	-0.430403	1.35113e-08	7.19543	0.999941	-0.425086	1.77868e-06	background
COL6A1	-0.844949	0.431178	-0.62295	2.44084e-06	-0.785484	0.999941	-0.60704	0.00459312	background
COL6A2	-0.565601	0.70385	-0.614038	9.27995e-07	-1.08584	0.999941	-0.66707	0.000146615	background
COL6A3	-0.834529	0.486481	-1.07437	1.22756e-06	0.0654634	0.999941	-0.799144	0.00376412	background
COL7A1	-0.00118938	0.999749	0.262619	0.000154545	0.955317	0.999941	0.262476	0.000483818	buffering
COL8A1	0.654536	0.663648	1.12836	2.08818e-11	2.65185	0.999941	1.1647	2.40796e-07	buffering
COLEC10	0.893327	0.61347	0.372289	2.79902e-07	2.13474	0.999941	0.382513	2.34877e-05	background
COLEC12	-0.704475	0.593557	-0.365652	3.06359e-07	-0.507357	0.999941	-0.359403	9.32129e-05	background
COLGALT1	0.283528	0.890125	0.137787	0.0169928	-0.178638	0.999941	0.0910829	0.0934199	background
COMMD1	0.724072	0.702122	-0.0370811	0.413221	0.418497	0.999941	-0.00475065	0.926203	background
COMMD10	-0.119453	0.99221	-0.0736042	0.135627	0.094968	0.999941	-0.066646	0.215094	background
COMMD2	0.378284	0.883668	-0.0881805	0.0544854	0.555102	0.999941	-0.091848	0.0810965	buffering
COMMD3	0.0703492	0.997412	0.0221722	0.668107	0.0589746	0.999941	0.0210554	0.719069	background
COMMD3-BMI1	-0.135789	0.990123	-0.00140034	0.977776	-0.131876	0.999941	0.00448795	0.933006	background
COMMD4	-0.260156	0.930509	-0.407257	1.18712e-07	-3.01938	0.999941	-0.420898	5.32454e-06	background
COMMD5	0.0239402	0.998738	0.126659	0.00617885	1.17544	0.999941	0.128507	0.00602217	background
COMMD6	0.00212147	0.999749	0.00658478	0.914558	-0.0125069	0.999941	0.00652206	0.92586	background
COMMD7	-0.447688	0.818257	0.202137	0.000402669	0.888568	0.999941	0.172865	0.00352683	buffering
COMMD8	-0.124987	0.990123	0.235236	2.84353e-05	-1.54966	0.999941	0.247827	0.00010133	buffering
COMMD9	-0.536505	0.832255	0.0550169	0.320848	-0.560799	0.999941	0.0567997	0.39619	background
COMP	0.154973	0.988111	0.162885	0.00153852	-0.593405	0.999941	0.155745	0.00585443	background
COMT	0.533383	0.694204	0.473995	1.73049e-08	-0.0968424	0.999941	0.444617	3.09243e-05	background
COMTD1	-0.385072	0.84426	-0.0460917	0.284048	-0.0559924	0.999941	-0.0242669	0.586201	background
COP1	-0.288727	0.900116	-0.144959	0.00192155	-0.00968505	0.999941	-0.141486	0.00753852	background
COPA	0.0106259	0.999749	-0.0710645	0.169572	0.307893	0.999941	-0.0722122	0.156074	background
COPB1	-0.0483799	0.997412	0.0987163	0.0757374	-0.28267	0.999941	0.103074	0.0905157	background
COPB2	0.18786	0.96318	-0.0572755	0.137184	0.217312	0.999941	-0.0583997	0.165345	background
COPE	0.382678	0.859465	0.19757	0.000901333	0.88068	0.999941	0.209321	0.00365657	background
COPG1	0.507205	0.709007	0.0261663	0.522654	0.555646	0.999941	0.0491016	0.345758	background
COPG2	-0.166618	0.983806	-0.130528	0.00413512	0.527186	0.999941	-0.12377	0.0121022	background
COPRS	-0.357989	0.860702	-0.13401	0.0183831	-0.0232818	0.999941	-0.115759	0.0750914	background
COPS2	-0.298952	0.874175	-0.12618	0.032806	-0.121498	0.999941	-0.0962045	0.16914	background
COPS3	-0.174178	0.987979	-0.239686	0.000343938	-0.818356	0.999941	-0.246941	0.00182392	background
COPS4	-0.0758435	0.997412	-0.00603906	0.88994	-0.0640877	0.999941	-0.00528824	0.910776	background
COPS5	0.775838	0.714405	0.0252213	0.583103	0.885029	0.999941	0.0371048	0.483074	background
COPS6	0.0707103	0.997412	-0.0950634	0.0415727	-0.110201	0.999941	-0.0888621	0.0794011	background
COPS7A	0.511061	0.74227	0.315844	4.73225e-06	1.35409	0.999941	0.339913	0.000118072	background
COPS7B	-0.385802	0.862472	-0.0999877	0.02796	-0.00128142	0.999941	-0.0918815	0.0705149	background
COPS8	-0.38336	0.818552	0.152232	0.00186883	-0.0898475	0.999941	0.140939	0.0128922	buffering
COPS9	-0.192599	0.988111	0.15094	0.0110015	-0.808044	0.999941	0.157811	0.020458	buffering
COPZ1	-0.0291299	0.998738	0.0285744	0.604502	-0.0357293	0.999941	0.0286772	0.650551	background
COPZ2	0.555389	0.684769	0.514377	1.0533e-06	0.287917	0.999941	0.457233	0.00240897	background
COQ10A	0.319615	0.896985	0.024826	0.551427	0.207032	0.999941	0.0181533	0.689009	background
COQ10B	0.704561	0.698724	0.354403	7.31208e-07	-2.08765	0.999941	0.326767	5.13513e-05	background
COQ2	-0.672971	0.65857	-0.2664	5.4764e-06	-1.25073	0.999941	-0.276534	0.000153734	background
COQ3	-0.160017	0.988111	-0.306643	6.05237e-06	-0.809313	0.999941	-0.310117	0.00012554	background
COQ4	0.20027	0.983198	0.14765	0.00200969	-1.09217	0.999941	0.140909	0.00624427	background
COQ5	-0.143035	0.989148	0.1094	0.0526175	-0.02095	0.999941	0.104894	0.109546	background
COQ6	-0.482666	0.852785	0.0194886	0.626586	-0.283276	0.999941	0.0124772	0.768629	background
COQ7	0.286924	0.901008	-0.107543	0.013065	0.407857	0.999941	-0.109422	0.0257049	buffering
COQ8A	0.386278	0.857178	-0.00076066	0.987666	0.391027	0.999941	-0.022936	0.640092	background
COQ8B	-0.0994593	0.997412	-0.2777	5.37611e-06	-2.22576	0.999941	-0.280149	7.98442e-05	background
COQ9	-0.217002	0.958277	-0.0906058	0.0492278	0.256236	0.999941	-0.0771186	0.106673	background
CORIN	-0.859755	0.663648	-1.09985	6.06068e-12	2.03909	0.999941	-1.08903	8.05204e-08	background
CORO1B	0.0326856	0.997412	0.0364635	0.486351	-0.0284016	0.999941	0.0339151	0.557182	background
CORO1C	-0.331574	0.836387	-0.166846	0.000472874	-0.623523	0.999941	-0.183708	0.00206159	background
CORO2A	0.323389	0.859465	0.0389882	0.386296	0.492529	0.999941	0.0694643	0.146482	background
CORO2B	0.0394756	0.997412	0.251205	1.10997e-05	-1.45345	0.999941	0.24993	0.000132929	background
CORO6	0.10178	0.995804	0.0386395	0.344983	0.160239	0.999941	0.0398282	0.371094	background
CORO7-PAM16	0.494611	0.764009	0.113691	0.00682669	1.12876	0.999941	0.125288	0.00986526	background
COTL1	0.531377	0.717134	0.331504	4.29403e-05	-0.383945	0.999941	0.256334	0.00311452	background
COX10	-0.138791	0.991621	-0.0740174	0.0634013	0.227902	0.999941	-0.0722584	0.0927522	background
COX11	0.120825	0.991546	-0.0865765	0.0409317	0.563854	0.999941	-0.0951826	0.0351593	background
COX14	0.554318	0.781889	0.293506	4.99487e-06	-0.671023	0.999941	0.283431	0.000162467	background
COX15	0.210012	0.982785	-0.109285	0.0142555	0.890657	0.999941	-0.113539	0.0222282	buffering
COX16	-0.00587361	0.999749	-0.0406711	0.416794	-0.218938	0.999941	-0.0409573	0.436585	background
COX17	-0.454242	0.791255	0.154266	0.0270894	-0.0496783	0.999941	0.0937561	0.211602	background
COX18	-0.683274	0.694204	0.0630325	0.154228	-0.561368	0.999941	0.054113	0.308887	background
COX19	-0.553417	0.707331	0.0685648	0.0747404	-0.505958	0.999941	0.066767	0.124722	buffering
COX20	-0.59059	0.678656	-0.200559	0.000266247	0.494642	0.999941	-0.127111	0.013308	background
COX4I1	-0.101298	0.995804	0.0776156	0.0893609	-0.120463	0.999941	0.0779618	0.13145	background
COX5A	-0.0450267	0.997412	0.00257673	0.970027	-0.0391803	0.999941	-0.0119987	0.813206	background
COX5B	-0.027843	0.998738	0.0999466	0.0568038	0.155858	0.999941	0.0985392	0.0952261	background
COX6A1	0.165629	0.968425	0.138054	0.0135577	0.179513	0.999941	0.145049	0.058808	background
COX6B1	0.00293994	0.999749	0.0604707	0.508465	0.0547532	0.999941	0.0605431	0.582674	background
COX6C	-0.504456	0.862472	0.0376557	0.494691	-0.322452	0.999941	0.0237258	0.705308	background
COX7A2	-0.509386	0.707331	-0.199525	0.022308	-0.331276	0.999941	0.0408702	0.763714	background
COX7A2L	0.347481	0.881537	-0.0485841	0.351818	0.343379	0.999941	-0.0481428	0.441193	background
COX7B	-1.01382	0.243753	-0.0217317	0.729455	-1.0205	0.999941	-0.0506708	0.714429	background
COX7C	-0.314198	0.870217	-0.261999	0.000855353	0.196404	0.999941	-0.214018	0.0121458	background
COX8A	-0.0457851	0.997412	0.0279282	0.695768	-0.103417	0.999941	0.0322014	0.674712	background
CPA4	0.556469	0.733806	0.397877	6.22448e-08	-1.11258	0.999941	0.388924	8.75558e-06	background
CPD	-0.183243	0.972639	0.0491556	0.309416	-0.19994	0.999941	0.0505883	0.365732	background
CPE	-0.407851	0.842911	-0.26847	1.04361e-05	-0.19059	0.999941	-0.266679	0.000218687	background
CPEB1	-0.0516544	0.997412	-0.0545444	0.185515	0.0608304	0.999941	-0.0532761	0.233502	background
CPEB2	0.477175	0.791255	0.294139	1.2845e-05	1.53156	0.999941	0.313939	0.000170037	background
CPEB4	0.253319	0.940086	0.268086	3.93554e-05	-1.68039	0.999941	0.244312	0.000201142	background
CPED1	0.296736	0.923026	0.620585	2.27041e-09	-1.38116	0.999941	0.615202	1.20037e-06	buffering
CPLANE1	0.0520861	0.997412	-0.0849279	0.0982119	0.534414	0.999941	-0.0890217	0.0838097	background
CPLANE2	-0.0888068	0.996243	-0.0429303	0.276906	0.112788	0.999941	-0.0392084	0.343213	background
CPNE1	0.504326	0.707512	0.0078286	0.867324	0.522994	0.999941	0.0710268	0.231274	background
CPNE2	-0.4785	0.818257	-0.582044	5.41759e-10	2.45371	0.999941	-0.578772	3.94462e-07	background
CPNE3	0.149676	0.988111	0.267417	3.83983e-05	0.596377	0.999941	0.271727	0.000442958	background
CPOX	0.286394	0.866284	-0.0638898	0.124701	0.152856	0.999941	-0.0228619	0.640355	background
CPPED1	1.11592	0.256162	0.753374	5.5612e-11	-6.4853	0.999941	0.698666	2.52244e-07	background
CPQ	0.883988	0.593557	0.432475	1.6889e-07	3.47585	0.999941	0.47105	1.10387e-05	background
CPS1	-0.18437	0.970845	-0.278883	3.4204e-06	0.232224	0.999941	-0.276697	8.10693e-05	background
CPSF1	-0.156206	0.982635	-0.224624	0.00280003	-0.30407	0.999941	-0.23734	0.0104406	background
CPSF2	-1.03204	0.273818	-0.294865	3.28493e-06	-1.41273	0.999941	-0.310568	0.000442054	background
CPSF3	-0.141072	0.988111	-0.311906	1.40222e-06	-0.0785374	0.999941	-0.311552	4.65893e-05	background
CPSF4	-0.265103	0.949334	-0.206722	0.000176893	1.12711	0.999941	-0.197727	0.00124753	background
CPSF6	-0.405434	0.793338	-0.353968	2.93783e-07	0.2402	0.999941	-0.343082	3.23097e-05	background
CPSF7	-0.814446	0.724775	-0.329479	9.77185e-07	4.33203	0.999941	-0.308946	3.8547e-05	background
CPT1A	0.157913	0.976402	-0.133956	0.00297495	0.581527	0.999941	-0.150112	0.00368618	buffering
CPT1B	0.0293175	0.998738	-0.0320653	0.456679	0.090034	0.999941	-0.0327621	0.486051	background
CPT1C	0.385395	0.89222	-0.222076	2.64691e-05	3.77145	0.999941	-0.229605	0.000167213	buffering
CPT2	-0.529218	0.752246	-0.0322555	0.542308	-0.493636	0.999941	-0.0207048	0.758456	background
CPTP	-0.180437	0.984125	0.333578	3.56084e-06	-0.844464	0.999941	0.337441	9.52431e-05	buffering
CPZ	0.342272	0.854085	0.0439781	0.362369	0.237096	0.999941	0.0249502	0.656398	background
CR1L	0.329456	0.880635	0.0865359	0.0490417	0.169964	0.999941	0.0816515	0.100199	background
CRADD	0.647291	0.707331	0.0476959	0.24099	0.574521	0.999941	0.0436974	0.350244	background
CRAMP1	-0.714943	0.663648	-0.179313	0.00101437	0.424941	0.999941	-0.131637	0.0196246	background
CRAT	0.613707	0.760014	0.305796	1.81168e-06	2.85402	0.999941	0.318021	4.10632e-05	background
CRBN	0.363318	0.859869	-0.0538936	0.198357	0.250797	0.999941	-0.0491244	0.296243	background
CRCP	0.577735	0.732197	0.149344	0.0103078	0.643059	0.999941	0.153892	0.0385918	background
CREB1	0.225702	0.965743	-0.182718	0.00108459	0.147527	0.999941	-0.18171	0.00558777	buffering
CREB3	0.214829	0.945852	0.368147	2.82057e-05	0.550374	0.999941	0.384137	0.000470601	background
CREB3L1	0.117049	0.995473	0.118644	0.0415591	-0.345988	0.999941	0.109114	0.0727552	background
CREB3L2	0.410097	0.774349	0.0143597	0.77187	0.420761	0.999941	0.0531533	0.480751	background
CREB3L4	-0.213652	0.952003	-0.173037	0.000494783	0.21772	0.999941	-0.167773	0.0028653	background
CREB5	-0.221854	0.971499	-0.475388	4.9926e-08	4.11912	0.999941	-0.461552	2.78955e-06	background
CREBBP	-0.97976	0.258554	-0.443106	2.69111e-06	-1.15415	0.999941	-0.489833	0.00554302	background
CREBL2	-0.141178	0.988111	0.40044	7.48218e-07	-0.549391	0.999941	0.404228	3.91098e-05	buffering
CREBRF	0.34068	0.868021	0.0366873	0.401554	0.15365	0.999941	0.0197967	0.674905	background
CREBZF	-0.000107248	0.999753	-0.378001	1.02026e-06	-0.0103186	0.999941	-0.378001	4.7395e-05	buffering
CREG1	-0.171567	0.974012	0.0582691	0.297948	-0.0533835	0.999941	0.0371171	0.544546	background
CRELD1	0.598738	0.703555	0.442054	3.05005e-08	-1.96507	0.999941	0.417288	7.68223e-06	background
CRELD2	0.151589	0.988111	0.279035	8.86953e-06	-1.20202	0.999941	0.270838	0.000136157	background
CREM	-0.0446618	0.997412	0.0452919	0.319789	-0.15347	0.999941	0.0470324	0.345382	background
CRIM1	0.759972	0.4806	0.588108	1.22427e-07	-0.238383	0.999941	0.320753	0.00649618	background
CRIP2	-0.00794883	0.999749	-0.0129894	0.811052	-0.0559333	0.999941	-0.0135858	0.805685	background
CRIPT	-0.49631	0.822418	-0.175313	0.00100511	-0.225934	0.999941	-0.17164	0.00594382	background
CRISPLD1	-0.0145393	0.999749	0.0979881	0.0188189	0.807487	0.999941	0.0974901	0.0282457	background
CRISPLD2	0.196698	0.965743	0.067801	0.186407	0.212103	0.999941	0.0692649	0.25353	background
CRK	-0.143145	0.989031	0.251905	1.0705e-05	-0.748664	0.999941	0.254078	0.000143612	buffering
CRKL	-0.0194049	0.99925	0.0107667	0.789207	-0.0191352	0.999941	0.0107659	0.798016	background
CRLF3	0.342278	0.859142	0.12839	0.0200567	0.0909908	0.999941	0.110627	0.0847172	background
CRLS1	0.267411	0.936873	-0.121215	0.0112563	-0.281093	0.999941	-0.112215	0.0326618	buffering
CRMP1	-0.26793	0.918056	-0.320209	4.18724e-06	-1.23592	0.999941	-0.331297	8.36775e-05	background
CRNKL1	-0.524737	0.771989	-0.191479	0.000667538	-0.311953	0.999941	-0.185557	0.00601037	background
CROCC	0.0415846	0.997412	0.036077	0.459358	0.00924288	0.999941	0.0357103	0.518447	background
CROT	-0.154838	0.982284	0.0972639	0.0386701	-0.436548	0.999941	0.115396	0.0263249	background
CRTAP	0.171576	0.965743	0.00282627	0.959064	0.176198	0.999941	0.0606084	0.245143	background
CRTC1	-0.131795	0.989607	-0.0192384	0.673627	-0.162134	0.999941	-0.0232907	0.638998	background
CRTC2	0.0315111	0.998738	0.0907466	0.0593701	-0.383772	0.999941	0.0897569	0.0894398	background
CRTC3	0.234242	0.937423	-0.206388	0.000184119	-0.216277	0.999941	-0.19895	0.00169809	buffering
CRY1	-0.221337	0.955546	-0.152031	0.00163183	-1.55996	0.999941	-0.166832	0.00158461	background
CRY2	0.296288	0.910108	0.191075	0.000111597	0.206536	0.999941	0.190726	0.000747082	background
CRYAB	0.490537	0.750875	0.20799	0.000166983	0.662658	0.999941	0.214457	0.00189902	background
CRYBG3	0.250162	0.965743	-0.00945498	0.842315	0.23828	0.999941	-0.00787196	0.882319	background
CRYL1	0.452597	0.81671	0.332514	4.47438e-07	0.450429	0.999941	0.332505	2.27527e-05	background
CRYZ	-0.420922	0.895213	-0.0242761	0.600106	-0.803997	0.999941	-0.0451335	0.258977	background
CRYZL1	-0.00313449	0.999749	-0.0815703	0.137239	-0.296267	0.999941	-0.0816588	0.187055	background
CS	-0.353863	0.851504	-0.463132	1.25378e-07	-2.30977	0.999941	-0.494001	5.33865e-06	background
CSAD	-0.28165	0.897136	-0.0634896	0.185188	-0.453305	0.999941	-0.079242	0.147741	background
CSDE1	-0.231003	0.932524	-0.0406255	0.330944	-0.049188	0.999941	-0.0230884	0.598793	background
CSE1L	-0.968839	0.387984	-0.60428	8.21296e-09	-1.4336	0.999941	-0.618109	1.56641e-05	background
CSF1	-0.189007	0.983198	-0.116475	0.025013	0.590311	0.999941	-0.102548	0.0447316	background
CSGALNACT2	0.867738	0.541254	0.760997	8.28205e-11	-1.60836	0.999941	0.745225	3.6295e-07	background
CSK	-0.28599	0.944273	-0.291434	3.47331e-06	-0.45333	0.999941	-0.291925	8.50698e-05	background
CSKMT	0.56215	0.77472	-0.166523	0.000287371	-2.15733	0.999941	-0.156589	0.00171205	buffering
CSNK1A1	-0.472009	0.750958	-0.101547	0.02334	0.00167528	0.999941	-0.0595823	0.20558	background
CSNK1A1L	0.0991089	0.994533	-0.0827156	0.0280714	-0.1285	0.999941	-0.0807688	0.0438027	background
CSNK1D	0.0923986	0.995473	0.628968	1.08512e-09	2.10931	0.999941	0.641543	3.41454e-07	buffering
CSNK1E	0.114555	0.991546	0.0392993	0.46389	0.0407141	0.999941	0.014417	0.793259	background
CSNK1G1	-0.120987	0.995473	-0.114643	0.0146686	-0.0240109	0.999941	-0.113909	0.0325958	background
CSNK1G2	-0.065067	0.997412	0.0860435	0.159207	0.0596233	0.999941	0.0839721	0.237319	background
CSNK1G3	-0.481383	0.736281	-0.201923	0.000143023	-1.0409	0.999941	-0.228773	0.000833821	background
CSNK2A1	0.0905183	0.995804	-0.15227	0.000920133	0.0417819	0.999941	-0.151917	0.00337689	background
CSNK2A2	-0.411273	0.871427	-0.114536	0.0256639	-0.522681	0.999941	-0.117267	0.0533362	background
CSNK2A3	0.0929743	0.995804	-0.061253	0.136314	0.0675447	0.999941	-0.0605174	0.18137	background
CSNK2B	0.0276363	0.998738	0.134692	0.0356123	0.318466	0.999941	0.138685	0.0424604	background
CSPG4	0.0587277	0.997412	-0.135453	0.11449	0.0922093	0.999941	-0.136689	0.190685	background
CSPP1	-0.424021	0.857496	-0.124027	0.0169467	-0.43977	0.999941	-0.124423	0.0431144	background
CSRNP1	0.416214	0.820553	0.273679	0.000200727	1.03437	0.999941	0.301963	0.00113472	background
CSRNP2	0.186184	0.982284	0.0429033	0.333413	0.0691454	0.999941	0.0386476	0.432467	background
CSRP1	0.673981	0.61347	0.464437	2.18277e-07	0.977282	0.999941	0.491821	0.000179696	background
CSRP2	0.0185878	0.99925	-0.202355	0.0032111	-0.657098	0.999941	-0.198194	0.00149288	background
CST3	1.25093	0.0859106	1.16038	1.58229e-11	-0.938442	0.999941	0.855873	9.7353e-05	abundance
CSTB	0.0711122	0.997412	0.370665	1.39978e-05	0.593577	0.999941	0.374916	0.00025561	buffering
CSTF1	-0.0951703	0.995473	-0.125232	0.0173686	-0.135192	0.999941	-0.126785	0.0394173	background
CSTF2	-0.527376	0.771989	-0.203069	8.76782e-05	-0.809216	0.999941	-0.205784	0.000750354	background
CSTF2T	-0.488225	0.802452	-0.212145	5.37172e-05	-1.60524	0.999941	-0.219673	0.000390263	background
CSTF3	-0.182452	0.979157	-0.0779476	0.0893138	0.29389	0.999941	-0.0642228	0.15786	background
CTAG2	-0.260738	0.93437	-0.10995	0.0132061	-0.193282	0.999941	-0.108974	0.0296617	background
CTBP1	-0.0653565	0.997412	-0.0740232	0.191843	-0.462202	0.999941	-0.0782065	0.17995	background
CTBP2	-0.0958283	0.997412	-0.251067	1.06285e-05	-2.49934	0.999941	-0.254106	0.000103027	background
CTBS	0.103044	0.995473	0.27742	1.60811e-06	0.38464	0.999941	0.277855	3.60088e-05	background
CTCF	-0.0707834	0.997412	-0.393032	3.41693e-07	0.0585113	0.999941	-0.391848	2.30892e-05	buffering
CTDNEP1	-0.0624439	0.997412	-0.142165	0.0315312	-0.25148	0.999941	-0.144262	0.0640427	background
CTDP1	-0.250109	0.927888	-0.0601042	0.268913	-0.213565	0.999941	-0.0550459	0.399178	background
CTDSP1	-0.200532	0.983198	-0.123671	0.00683115	0.977414	0.999941	-0.116646	0.0158587	background
CTDSP2	-0.146514	0.988111	-0.369591	1.49753e-06	1.12853	0.999941	-0.358642	4.68155e-05	background
CTDSPL	0.287722	0.897136	0.327919	5.42209e-06	2.56819	0.724508	0.36507	6.06653e-06	background
CTDSPL2	-0.188262	0.980931	-0.220569	6.06261e-05	-1.07532	0.999941	-0.224844	0.000442625	background
CTF1	0.218864	0.966692	0.33721	1.21679e-06	-2.29029	0.999941	0.327074	3.27877e-05	background
CTH	-0.105821	0.997412	-0.165603	0.000617719	1.05976	0.999941	-0.16383	0.00249598	background
CTHRC1	-0.041888	0.997412	0.320029	1.26185e-05	0.972359	0.999941	0.317488	0.00018055	buffering
CTIF	0.229971	0.984722	0.151753	0.00746256	-0.38371	0.999941	0.146275	0.0234728	background
CTNNA1	-0.00702512	0.999749	0.0296841	0.507027	-0.0249116	0.999941	0.0298711	0.546475	background
CTNNAL1	-0.634295	0.634477	-0.268724	3.78656e-05	-0.741572	0.999941	-0.284801	0.00419344	background
CTNNB1	-0.129647	0.988111	-0.0868747	0.0972473	0.0457822	0.999941	-0.0662003	0.225725	background
CTNNBIP1	0.132874	0.98941	0.20071	0.0026792	0.247472	0.999941	0.20505	0.0110385	background
CTNNBL1	0.208207	0.981247	-0.112737	0.0145292	0.456108	0.999941	-0.114859	0.028384	buffering
CTNND1	0.137317	0.985968	0.0233976	0.583294	0.0838892	0.999941	0.0071717	0.877767	background
CTNS	0.271792	0.945852	0.131415	0.00516929	-1.18334	0.999941	0.118938	0.0128163	background
CTPS1	1.12722	0.153043	0.974421	1.54151e-11	1.05897	0.999941	0.970144	1.09859e-05	background
CTPS2	-0.0115836	0.999749	0.172065	0.000849418	1.56702	0.999941	0.171577	0.00218444	background
CTR9	-0.456194	0.818257	-0.0343978	0.398865	-0.36467	0.999941	-0.0294444	0.517179	background
CTSA	-0.0193189	0.99925	0.266687	3.96232e-05	-1.34934	0.999941	0.268661	0.000156895	buffering
CTSB	0.0373403	0.997412	0.310614	1.71256e-06	1.15942	0.999941	0.312581	3.81875e-05	buffering
CTSC	0.657313	0.600783	0.846643	2.42135e-10	0.13435	0.999941	0.800027	1.95662e-05	background
CTSD	1.09135	0.208128	0.694209	1.60993e-08	-0.0902139	0.999941	0.520162	0.00154315	background
CTSF	-0.389748	0.820634	-0.123004	0.00494648	0.340333	0.999941	-0.106537	0.0229765	background
CTSH	-0.383557	0.820553	-0.301456	2.9114e-06	0.0995588	0.999941	-0.293381	0.000128452	background
CTSL	0.192496	0.953612	0.0958545	0.0739525	0.0822351	0.999941	0.0703058	0.259062	background
CTSO	0.180895	0.988111	0.231752	1.94513e-05	2.5113	0.999941	0.235483	0.000162896	background
CTSV	0.409208	0.808384	-0.0309397	0.475577	0.526821	0.999941	-0.0543612	0.262713	background
CTSZ	0.427684	0.771989	0.783125	4.45998e-10	-1.80024	0.999941	0.67417	5.84654e-07	buffering
CTTN	0.127683	0.99221	0.310981	6.68423e-06	0.465674	0.999941	0.312545	0.00015007	background
CTTNBP2NL	0.445389	0.789427	0.300853	3.60299e-06	0.669589	0.999941	0.304746	0.000128483	background
CTU1	-0.256588	0.97519	0.0564862	0.338052	-0.0714379	0.999941	0.0488149	0.46955	background
CTU2	-0.0696674	0.997412	-0.0244456	0.510158	0.121255	0.999941	-0.0238543	0.535913	background
CUEDC1	0.464319	0.8102	0.144552	0.00467681	0.696297	0.999941	0.151197	0.0138996	background
CUEDC2	0.109187	0.99231	-0.0031918	0.946701	0.11316	0.999941	-0.00656436	0.899659	background
CUL1	-0.0926135	0.996501	-0.248438	1.14755e-05	-1.35067	0.999941	-0.251283	0.000126797	background
CUL2	-0.292936	0.897506	-0.158349	0.00180728	0.358039	0.999941	-0.145627	0.00935325	background
CUL3	-0.197863	0.989031	-0.181257	0.00116744	-2.20138	0.999941	-0.190861	0.00138677	background
CUL4A	-0.189523	0.955408	-0.00814607	0.849268	-0.195335	0.999941	-0.0138813	0.769804	background
CUL4B	-0.284565	0.871427	-0.193589	0.00314252	-0.0596436	0.999941	-0.117652	0.120736	background
CUL5	-0.239605	0.973527	-0.077621	0.102954	0.354682	0.999941	-0.0680548	0.169271	background
CUL7	-0.311663	0.943531	-0.160525	0.00203629	-0.775625	0.999941	-0.164089	0.00675717	background
CUL9	-0.0295027	0.998738	-0.115986	0.0215378	0.575853	0.999941	-0.114854	0.0375166	background
CUTA	0.137629	0.988111	0.247813	0.000122512	-0.669479	0.999941	0.231249	0.00083189	background
CUTC	-0.066347	0.997412	-0.0985244	0.0557599	-0.234655	0.999941	-0.099918	0.090351	background
CUX1	0.175581	0.975856	-0.0416876	0.419581	0.13299	0.999941	-0.0357668	0.552198	background
CWC15	-0.727067	0.715727	-0.0868909	0.215686	-0.826322	0.999941	-0.102628	0.262392	background
CWC22	0.183809	0.984471	-0.201668	0.000352808	0.228049	0.999941	-0.201994	0.00228447	buffering
CWC25	-0.203194	0.968551	-0.228032	0.000107407	0.703635	0.999941	-0.219043	0.000984815	background
CWC27	-0.319206	0.91171	-0.281708	1.91388e-05	-2.0458	0.999941	-0.2959	0.000143102	background
CWF19L1	-0.149407	0.989031	-0.293274	2.52891e-06	0.0251327	0.999941	-0.292793	6.50744e-05	background
CWF19L2	-0.105297	0.997412	-0.11268	0.00837729	-0.349945	0.999941	-0.113179	0.0170886	background
CXADR	0.0627896	0.997412	-0.064487	0.108858	-0.120118	0.999941	-0.0634474	0.144982	background
CXCL8	0.573836	0.707512	0.723714	3.21641e-06	0.044549	0.999941	0.660504	0.00083676	background
CXorf38	-0.151137	0.990123	0.036114	0.375293	-0.0881837	0.999941	0.0350591	0.429211	background
CXXC1	-0.390846	0.818552	-0.0514638	0.27777	-0.301978	0.999941	-0.035261	0.538873	background
CXXC5	0.216579	0.965743	-0.0246881	0.642291	0.164479	0.999941	-0.0171985	0.776009	background
CYB561	0.192943	0.972639	0.210106	0.00109199	0.106421	0.999941	0.208098	0.00670265	background
CYB561A3	0.576898	0.807128	0.229374	3.41739e-05	-3.20246	0.999941	0.210523	0.000347245	background
CYB561D1	0.58629	0.663648	0.321266	3.71149e-06	1.16521	0.999941	0.366168	0.000212676	background
CYB561D2	0.470798	0.732197	0.176068	0.000279695	0.517046	0.999941	0.178576	0.00332093	background
CYB5A	-0.053811	0.997412	0.104282	0.0167053	0.0373179	0.999941	0.102801	0.0337165	background
CYB5B	-0.532461	0.789427	0.0653552	0.261433	-0.381824	0.999941	0.0458338	0.517188	background
CYB5D1	-0.347324	0.867561	-0.0165725	0.718159	-0.270597	0.999941	-0.00105593	0.984015	background
CYB5D2	-0.00112234	0.999749	0.508061	6.23138e-08	1.1306	0.999941	0.508032	8.2429e-06	buffering
CYB5R1	0.549763	0.715727	1.00917	9.52824e-12	-0.909397	0.999941	0.997533	1.19038e-07	buffering
[truncated: 8,057 more rows]
