# Supplementary material for: HMGB1 coordinates SASP‐related chromatin folding and RNA homeostasis on the path to senescence
Source: Mol Syst Biol. 2021 Jun 24;17(6):e9760. doi: 10.15252/msb.20209760 (PMC8224457; doi:10.15252/msb.20209760)
Supplement: Supplementary file 8 — Dataset EV6 [file MSB-17-e9760-s001.xlsx]

## Sheet: Description
	Dataset EV6	Output of TiLO clustering of TADs in prliferating and senescent cells
		TiLO clustering program available at http://www.cs.okstate.edu/~doug/src/prc/

## Sheet: IMR90pro
Chromosome	Start	End	Cluster ID	TADs included
chr1	53200001	53680000	17	1
chr1	54520001	54960000	17	1
chr1	59200001	60240000	4	1
chr1	62880001	63280000	4	1
chr1	67200001	67680000	17	1
chr1	71000001	71480000	17	1
chr1	92400001	93320000	0	1
chr1	95680001	98960000	0	1
chr1	115640001	116160000	22	1
chr1	117120001	117600000	22	1
chr1	181160001	182400000	8	1
chr1	183600001	184680000	8	1
chr1	208440001	211400000	1	1
chr1	213240001	214400000	1	1
chr1	231440001	231760000	6	1
chr1	235280001	235640000	6	1
chr10	25320001	26160000	1	1
chr10	27560001	28880000	1	1
chr10	91520001	94240000	7	1
chr10	95320001	95640000	7	1
chr10	95320001	95640000	7	1
chr10	103560001	103880000	7	1
chr10	111600001	112080000	2	1
chr10	114200001	115400000	2	1
chr11	3840001	4160000	6	1
chr11	6040001	6280000	6	1
chr11	47840001	48200000	4	1
chr11	57600001	58320000	4	1
chr11	118480001	118880000	1	1
chr11	121040001	121480000	1	1
chr11	122440001	122760000	1	1
chr11	123120001	123480000	1	1
chr12	119480001	120080000	1	1
chr12	129120001	129520000	1	1
chr13	19600001	19760000	11	1
chr13	21520001	21720000	11	1
chr13	25680001	26720000	0	1
chr13	27920001	28440000	0	1
chr13	37600001	38200000	10	1
chr13	39640001	41280000	10	1
chr14	50320001	50600000	5	1
chr14	55280001	55480000	5	1
chr14	59960001	61080000	7	1
chr14	62600001	63840000	7	1
chr14	72960001	73440000	4	1
chr14	74560001	74960000	4	1
chr14	74960001	75320000	2	1
chr14	77760001	78200000	2	1
chr14	82000001	88320000	7	1
chr14	89480001	90440000	7	1
chr14	89480001	90440000	7	1
chr14	92600001	92920000	7	1
chr14	92600001	92920000	7	1
chr14	93800001	94160000	7	1
chr14	93800001	94160000	7	1
chr14	97040001	97560000	7	1
chr14	101360001	101720000	2	1
chr14	103160001	103480000	2	1
chr15	48600001	50640000	1	1
chr15	52520001	53080000	1	1
chr15	58480001	59800000	3	1
chr15	62640001	63040000	3	1
chr15	87400001	88800000	2	1
chr15	91520001	91840000	2	1
chr16	8720001	9000000	2	1
chr16	10560001	11040000	2	1
chr16	48280001	48680000	0	1
chr16	50040001	50400000	0	1
chr17	41560001	41920000	1	1
chr17	44040001	44360000	1	1
chr17	44040001	44360000	1	1
chr17	45520001	45760000	1	1
chr17	59920001	60200000	7	1
chr17	62520001	62760000	7	1
chr17	62520001	62760000	7	1
chr17	64680001	65360000	7	1
chr18	3240001	4040000	2	1
chr18	7200001	8600000	2	1
chr18	47000001	47440000	4	1
chr18	48680001	48960000	4	1
chr19	9200001	10000000	2	1
chr19	15680001	16120000	2	1
chr19	44320001	45080000	1	1
chr19	52360001	52840000	1	1
chr2	16200001	16360000	21	1
chr2	20120001	20560000	21	1
chr2	39000001	42040000	23	1
chr2	44200001	45200000	23	1
chr2	73440001	74040000	18	1
chr2	74840001	75920000	18	1
chr2	132120001	132440000	2	1
chr2	143760001	147480000	2	1
chr2	174200001	175240000	10	1
chr2	178000001	179000000	10	1
chr2	223480001	223840000	17	1
chr2	227880001	228200000	17	1
chr20	17480001	17960000	1	1
chr20	18520001	18840000	1	1
chr21	43200001	43560000	2	1
chr21	46240001	46560000	2	1
chr22	18880001	19480000	1	1
chr22	24680001	25040000	1	1
chr3	33880001	36760000	17	1
chr3	37400001	37840000	17	1
chr3	45520001	46440000	16	1
chr3	47440001	47880000	16	1
chr3	63320001	63800000	13	1
chr3	64480001	66160000	13	1
chr3	67440001	67880000	2	1
chr3	70040001	71760000	2	1
chr3	73160001	73480000	16	1
chr3	75640001	78680000	16	1
chr3	78680001	79560000	2	1
chr3	86800001	88080000	2	1
chr3	93880001	96720000	15	1
chr3	97760001	99520000	15	1
chr3	129880001	132440000	0	1
chr3	133360001	133560000	0	1
chr3	134520001	134920000	8	1
chr3	135600001	135800000	8	1
chr3	136440001	136760000	13	1
chr3	142720001	146360000	13	1
chr3	155080001	155440000	4	1
chr3	158560001	160240000	4	1
chr3	184560001	185040000	11	1
chr3	185680001	186920000	11	1
chr4	18640001	19240000	4	1
chr4	22880001	24480000	4	1
chr4	93320001	94720000	6	1
chr4	96040001	99000000	6	1
chr4	96040001	99000000	6	1
chr4	100360001	103320000	6	1
chr4	103320001	104120000	8	1
chr4	111480001	112560000	8	1
chr4	112560001	113000000	6	1
chr4	115320001	119200000	6	1
chr4	119160001	121000000	7	1
chr4	132800001	134040000	7	1
chr4	159600001	160400000	0	1
chr4	170480001	170720000	0	1
chr5	6600001	6800000	7	1
chr5	10400001	13960000	7	1
chr5	28800001	28960000	10	1
chr5	32120001	32640000	10	1
chr5	86720001	87440000	10	1
chr5	90120001	90720000	10	1
chr6	27080001	27760000	14	1
chr6	29000001	29520000	14	1
chr6	110360001	110800000	3	1
chr6	112400001	114280000	3	1
chr6	119200001	119480000	4	1
chr6	125160001	126080000	4	1
chr6	153280001	155000000	13	1
chr6	159440001	159600000	13	1
chr7	76240001	76600000	4	1
chr7	82400001	83560000	4	1
chr7	83560001	84640000	9	1
chr7	87800001	87960000	9	1
chr7	105160001	107800000	5	1
chr7	111360001	112160000	5	1
chr7	112160001	113360000	10	1
chr7	127240001	128000000	10	1
chr7	153160001	153320000	2	1
chr7	155120001	155400000	2	1
chr8	3720001	6240000	6	1
chr8	7360001	7640000	6	1
chr8	7360001	7640000	6	1
chr8	9720001	9880000	6	1
chr8	11880001	12320000	7	1
chr8	23280001	25040000	7	1
chr8	27680001	28640000	7	1
chr8	30640001	31080000	7	1
chr8	37600001	38000000	8	1
chr8	40080001	40880000	8	1
chr8	71600001	72720000	1	1
chr8	74960001	75280000	1	1
chr9	10000001	12680000	0	1
chr9	25000001	26360000	0	1
chr9	96720001	97080000	6	1
chr9	99440001	99960000	6	1
chr9	123320001	123960000	10	1
chr9	125560001	126160000	10	1
chrX	2960001	3720000	9	1
chrX	4840001	5000000	9	1
chrX	4840001	5000000	9	1
chrX	10640001	11560000	9	1
chrX	11520001	12920000	7	1
chrX	15720001	16720000	7	1
chrX	41120001	41440000	10	1
chrX	43080001	44400000	10	1
chrX	71360001	71960000	3	1
chrX	72640001	73040000	3	1
chrX	72640001	73040000	3	1
chrX	76040001	76440000	3	1
chrX	83280001	84360000	16	1
chrX	84600001	84880000	16	1
chrX	106200001	106680000	3	1
chrX	107280001	107960000	3	1
chrX	124600001	125320000	15	1
chrX	126840001	127400000	15	1

## Sheet: IMR90sen
Chromosome	Start	End	Cluster ID	TADs included
chr1	4600001	6040000	24	2
chr1	6720001	7720000	20	3
chr1	7720001	8000000	24	1
chr1	8000001	8400000	15	1
chr1	8400001	9040000	20	1
chr1	9280001	10560000	15	3
chr1	11320001	15640000	24	8
chr1	16360001	16840000	16	1
chr1	16840001	17240000	15	1
chr1	17960001	20880000	24	4
chr1	21000001	21560000	15	1
chr1	21680001	22000000	21	1
chr1	22000001	22400000	23	1
chr1	22400001	23880000	21	6
chr1	24440001	25000000	16	1
chr1	24960001	25560000	20	2
chr1	25560001	25840000	18	1
chr1	25840001	26360000	20	2
chr1	26360001	26800000	15	1
chr1	26800001	27240000	16	1
chr1	27240001	27640000	0	1
chr1	27720001	28000000	15	1
chr1	28120001	28400000	0	1
chr1	29040001	30640000	24	2
chr1	31200001	31400000	15	1
chr1	31640001	32120000	24	1
chr1	32200001	32520000	15	1
chr1	33640001	33960000	14	1
chr1	33960001	36560000	13	4
chr1	36560001	36920000	19	1
chr1	36920001	37360000	18	1
chr1	37600001	37880000	14	1
chr1	37880001	38080000	1	1
chr1	38040001	38280000	18	1
chr1	38520001	39320000	14	1
chr1	39320001	41480000	19	6
chr1	41480001	41760000	11	1
chr1	42000001	42600000	19	1
chr1	42560001	43280000	1	1
chr1	43280001	43960000	11	2
chr1	44200001	44480000	24	1
chr1	44480001	45160000	11	1
chr1	45480001	45840000	13	1
chr1	45800001	46040000	24	1
chr1	46040001	46840000	11	2
chr1	47240001	48200000	0	2
chr1	48440001	49080000	18	1
chr1	49080001	49280000	14	1
chr1	49280001	50800000	0	1
chr1	50800001	51720000	14	1
chr1	51720001	55440000	24	7
chr1	55440001	59200000	13	1
chr1	59200001	62360000	18	3
chr1	62600001	62880000	14	1
chr1	62880001	63280000	11	1
chr1	63280001	64760000	18	2
chr1	64760001	66720000	13	1
chr1	66680001	67200000	18	1
chr1	67200001	77600000	13	6
chr1	77600001	84320000	2	1
chr1	84320001	89160000	14	1
chr1	89120001	94520000	24	6
chr1	94480001	94960000	2	1
chr1	94960001	95720000	24	2
chr1	95720001	98960000	18	1
chr1	98920001	101760000	14	2
chr1	101760001	101960000	24	1
chr1	101920001	107080000	14	1
chr1	107040001	110320000	24	4
chr1	110320001	110600000	14	1
chr1	110600001	113280000	24	5
chr1	113240001	114880000	18	3
chr1	114880001	120080000	24	4
chr1	120240001	121160000	20	2
chr1	121160001	121520000	24	1
chr1	142520001	142920000	8	1
chr1	142880001	143560000	5	2
chr1	144240001	144560000	20	1
chr1	144560001	145400000	16	1
chr1	145720001	146040000	8	1
chr1	146360001	147440000	4	1
chr1	148520001	149800000	20	4
chr1	149800001	150200000	22	1
chr1	150200001	151000000	21	1
chr1	151360001	151880000	8	2
chr1	151840001	152040000	22	1
chr1	152040001	152560000	8	1
chr1	152520001	153240000	17	1
chr1	153960001	154160000	22	1
chr1	154520001	155600000	17	2
chr1	157160001	157920000	4	1
chr1	157920001	159760000	17	3
chr1	159720001	160360000	4	2
chr1	160360001	161000000	17	1
chr1	161440001	161720000	10	1
chr1	161720001	162440000	17	1
chr1	162440001	162600000	8	1
chr1	162560001	162800000	22	1
chr1	162800001	173800000	17	9
chr1	173800001	175040000	23	1
chr1	175040001	175800000	9	1
chr1	175760001	176840000	10	1
chr1	176840001	177920000	23	1
chr1	177920001	178520000	3	1
chr1	178480001	179800000	9	3
chr1	179800001	180160000	4	1
chr1	180120001	180480000	9	1
chr1	180440001	180840000	23	1
chr1	180840001	181160000	9	1
chr1	181160001	182400000	23	2
chr1	182360001	182840000	3	1
chr1	182840001	200520000	9	5
chr1	200520001	200840000	23	1
chr1	200840001	201400000	6	2
chr1	201400001	202120000	23	1
chr1	202120001	202720000	3	1
chr1	202680001	204480000	21	6
chr1	204480001	204800000	12	1
chr1	204800001	204960000	17	1
chr1	205040001	205320000	12	1
chr1	205560001	211400000	23	5
chr1	211400001	211840000	17	1
chr1	211840001	212200000	23	1
chr1	212200001	212520000	10	1
chr1	212480001	212640000	17	1
chr1	212600001	220960000	23	6
chr1	220960001	222640000	3	1
chr1	222600001	226600000	23	6
chr1	226760001	227080000	10	1
chr1	227040001	227640000	23	1
chr1	227640001	227920000	3	1
chr1	228720001	233480000	23	7
chr1	233480001	234200000	21	1
chr1	234200001	234600000	23	1
chr1	234600001	235280000	12	1
chr1	235280001	235640000	6	1
chr1	235640001	236240000	17	1
chr1	236240001	237160000	7	1
chr1	237160001	237400000	17	1
chr1	237360001	240160000	21	1
chr1	240160001	243200000	17	3
chr1	243280001	244480000	21	1
chr1	244440001	244600000	8	1
chr1	244600001	245240000	23	1
chr1	245240001	247040000	21	1
chr1	247040001	247520000	12	1
chr1	247640001	248280000	7	1
chr1	248280001	248880000	21	1
chr10	480001	1160000	0	2
chr10	1680001	2960000	1	1
chr10	3200001	4840000	2	1
chr10	4840001	5440000	0	1
chr10	5440001	5760000	2	1
chr10	5720001	6440000	0	2
chr10	6440001	9360000	2	2
chr10	9360001	11440000	1	1
chr10	11520001	11840000	7	1
chr10	11840001	13200000	0	3
chr10	13200001	14160000	1	4
chr10	14120001	14920000	2	1
chr10	15160001	15440000	0	1
chr10	15440001	15960000	2	1
chr10	15960001	16880000	1	1
chr10	16880001	17280000	0	1
chr10	17280001	17800000	7	1
chr10	17800001	21520000	1	2
chr10	21520001	23440000	2	1
chr10	23440001	24880000	1	1
chr10	24880001	25360000	0	1
chr10	25360001	25960000	1	1
chr10	25960001	26160000	2	1
chr10	26160001	27560000	1	2
chr10	27560001	28880000	7	1
chr10	28880001	32120000	2	2
chr10	32120001	34960000	0	1
chr10	34920001	35320000	2	1
chr10	35320001	35880000	0	2
chr10	35880001	37200000	7	1
chr10	37200001	38160000	2	1
chr10	38160001	38720000	1	1
chr10	38720001	39160000	3	1
chr10	42320001	43320000	4	2
chr10	43320001	43600000	5	1
chr10	44120001	44880000	3	1
chr10	44880001	45400000	4	1
chr10	45400001	47440000	3	2
chr10	48360001	48760000	4	1
chr10	49480001	49880000	3	1
chr10	49880001	50160000	4	1
chr10	50160001	51040000	3	2
chr10	51040001	51640000	6	2
chr10	51640001	64920000	3	6
chr10	64920001	65560000	6	1
chr10	65880001	69600000	3	1
chr10	69600001	70720000	8	2
chr10	70720001	71160000	1	2
chr10	71440001	71720000	2	1
chr10	71720001	73040000	1	4
chr10	73040001	73440000	2	1
chr10	73560001	75000000	8	2
chr10	74960001	75520000	1	1
chr10	75520001	77120000	8	2
chr10	77120001	78880000	5	1
chr10	78880001	80440000	8	2
chr10	80400001	80840000	1	1
chr10	81240001	81840000	6	1
chr10	81800001	82080000	1	1
chr10	82080001	82440000	3	1
chr10	82440001	87400000	6	4
chr10	88360001	88680000	8	1
chr10	88680001	88920000	5	1
chr10	88920001	95080000	6	2
chr10	95080001	95640000	8	2
chr10	95600001	96920000	5	2
chr10	96920001	97200000	8	1
chr10	97160001	97360000	1	1
chr10	97360001	98120000	3	1
chr10	98120001	99160000	1	2
chr10	99520001	100240000	8	1
chr10	100240001	101080000	3	1
chr10	101080001	101400000	8	1
chr10	101360001	101520000	1	1
chr10	101480001	102320000	8	2
chr10	102320001	102640000	1	1
chr10	102840001	103560000	8	1
chr10	103560001	104400000	1	3
chr10	104480001	105160000	8	1
chr10	105280001	106160000	3	1
chr10	106120001	106400000	8	1
chr10	106400001	110280000	3	1
chr10	110280001	111200000	6	1
chr10	111200001	112080000	5	2
chr10	112040001	112360000	1	1
chr10	112320001	113880000	6	1
chr10	113840001	115400000	1	2
chr10	115400001	118240000	3	1
chr10	118360001	118920000	1	1
chr10	118920001	119280000	8	1
chr10	119280001	121720000	1	3
chr10	121720001	122680000	2	1
chr10	122680001	133640000	1	17
chr11	3840001	13520000	11	11
chr11	13480001	14280000	0	1
chr11	14280001	14560000	11	1
chr11	14560001	15640000	8	1
chr11	15640001	17080000	0	2
chr11	17080001	17400000	11	1
chr11	17560001	20160000	0	3
chr11	20160001	20720000	4	1
chr11	20720001	27680000	11	3
chr11	27680001	29360000	8	1
chr11	29360001	48200000	11	21
chr11	48200001	49000000	8	1
chr11	49000001	50080000	0	1
chr11	50080001	50800000	4	1
chr11	51080001	55320000	8	2
chr11	55280001	55560000	3	2
chr11	55560001	56440000	0	1
chr11	56560001	57080000	3	1
chr11	57080001	57600000	10	2
chr11	57560001	59600000	3	3
chr11	59600001	60520000	8	1
chr11	60520001	61000000	3	1
chr11	61560001	62160000	10	2
chr11	62640001	63200000	3	1
chr11	63200001	63720000	10	2
chr11	66560001	67280000	6	2
chr11	67720001	67960000	1	1
chr11	67960001	68680000	8	2
chr11	70280001	70640000	6	1
chr11	70800001	72160000	8	2
chr11	72400001	73440000	9	2
chr11	73400001	73640000	8	1
chr11	73640001	75000000	5	1
chr11	75000001	75280000	9	1
chr11	75280001	76760000	5	4
chr11	76880001	77400000	2	1
chr11	77360001	77760000	8	1
chr11	77760001	78320000	10	1
chr11	78320001	79360000	8	1
chr11	79320001	82400000	2	1
chr11	82400001	82600000	10	1
chr11	82600001	83000000	3	1
chr11	83000001	85320000	8	1
chr11	85320001	86040000	1	1
chr11	86040001	86640000	8	1
chr11	86640001	89480000	2	1
chr11	89480001	89840000	4	1
chr11	89840001	92640000	8	1
chr11	92640001	93400000	3	2
chr11	93520001	96480000	8	3
chr11	96480001	100840000	2	1
chr11	100800001	101280000	8	1
chr11	101240001	105960000	6	1
chr11	105960001	107080000	8	1
chr11	107040001	108520000	7	2
chr11	108520001	111320000	5	1
chr11	111280001	113120000	7	1
chr11	113120001	114160000	2	2
chr11	114120001	114640000	5	1
chr11	114640001	116200000	2	1
chr11	116160001	116600000	5	1
chr11	116600001	117120000	2	1
chr11	117280001	117640000	5	1
chr11	117640001	118280000	2	1
chr11	118240001	118880000	5	2
chr11	119640001	120040000	2	1
chr11	120160001	122760000	7	4
chr11	122720001	123160000	2	2
chr11	123120001	123480000	7	1
chr11	123600001	129720000	5	7
chr11	129720001	130120000	7	1
chr11	130080001	130280000	5	1
chr11	130280001	130760000	7	1
chr11	130760001	131560000	5	1
chr11	131560001	132920000	7	1
chr11	132920001	133760000	5	1
chr11	133760001	134160000	7	1
chr11	134480001	134640000	2	1
chr12	400001	3960000	1	6
chr12	3960001	5200000	9	1
chr12	5160001	6120000	8	1
chr12	6120001	7960000	1	2
chr12	8640001	9280000	8	1
chr12	9240001	11360000	1	1
chr12	11320001	11680000	9	1
chr12	11680001	14360000	8	3
chr12	14360001	15680000	1	1
chr12	15680001	16080000	8	1
chr12	16080001	31840000	1	8
chr12	31840001	32120000	4	1
chr12	32120001	32880000	1	1
chr12	32880001	34320000	8	1
chr12	34320001	34600000	1	1
chr12	34560001	39760000	0	4
chr12	39720001	42480000	5	1
chr12	42480001	45520000	0	1
chr12	45520001	46440000	5	1
chr12	46400001	47440000	9	1
chr12	47440001	48080000	0	1
chr12	48320001	49080000	5	2
chr12	49400001	49640000	6	1
chr12	49640001	50360000	7	2
chr12	50480001	51440000	1	1
chr12	51440001	51800000	7	1
chr12	51800001	53280000	0	2
chr12	53720001	53920000	3	1
chr12	54160001	54600000	5	1
chr12	54600001	56080000	0	2
chr12	56680001	56920000	4	1
chr12	56880001	57040000	7	1
chr12	57120001	57440000	4	1
chr12	58320001	62480000	9	2
chr12	62600001	64200000	8	1
chr12	64200001	64840000	9	1
chr12	64800001	65160000	0	1
chr12	65160001	66520000	9	1
chr12	66520001	68720000	5	1
chr12	68720001	69200000	0	1
chr12	69200001	69680000	9	1
chr12	69640001	70080000	0	1
chr12	70080001	75000000	1	1
chr12	75000001	75920000	9	1
chr12	75920001	76440000	0	1
chr12	76440001	78360000	5	1
chr12	78320001	79800000	0	1
chr12	79800001	88480000	1	2
chr12	88480001	91360000	6	1
chr12	91320001	94520000	7	3
chr12	94520001	95960000	8	1
chr12	95920001	96280000	2	1
chr12	96240001	96920000	7	2
chr12	96920001	99440000	2	2
chr12	99440001	101800000	6	1
chr12	101800001	104760000	2	4
chr12	104760001	105480000	8	1
chr12	105480001	106760000	2	3
chr12	106720001	107520000	8	1
chr12	107480001	109840000	2	4
chr12	109960001	110280000	7	1
chr12	110280001	111800000	2	4
chr12	111800001	112160000	7	1
chr12	112280001	112920000	2	1
chr12	112920001	118840000	7	9
chr12	118840001	120520000	8	3
chr12	121120001	121760000	4	2
chr12	122720001	123040000	1	1
chr12	123000001	123280000	4	1
chr12	123400001	123800000	3	1
chr12	124120001	124840000	7	1
chr12	125960001	128240000	2	1
chr12	128240001	128520000	8	1
chr12	129400001	129560000	7	1
chr12	129640001	130200000	8	1
chr12	130160001	130480000	7	1
chr13	19000001	21040000	0	4
chr13	21040001	21480000	8	1
chr13	21480001	21720000	3	1
chr13	21720001	22200000	8	1
chr13	22200001	25560000	0	5
chr13	25560001	27280000	8	2
chr13	27240001	28440000	0	3
chr13	28560001	29280000	8	1
chr13	29240001	36560000	0	5
chr13	36560001	37400000	5	1
chr13	37360001	38200000	8	1
chr13	38160001	41240000	5	1
chr13	41240001	41960000	0	1
chr13	41920001	42240000	7	1
chr13	42200001	46080000	0	3
chr13	46080001	47040000	8	1
chr13	47000001	49360000	3	2
chr13	49320001	50240000	8	1
chr13	50240001	52400000	5	1
chr13	52400001	53760000	0	2
chr13	53760001	62440000	6	2
chr13	62400001	62560000	0	1
chr13	62520001	74280000	6	4
chr13	74280001	79880000	4	3
chr13	79880001	85440000	6	2
chr13	85440001	88520000	4	5
chr13	88520001	88680000	0	1
chr13	88680001	89560000	7	1
chr13	89560001	90400000	4	1
chr13	90360001	90520000	7	1
chr13	90480001	95040000	4	3
chr13	95040001	95680000	7	1
chr13	95680001	96080000	2	1
chr13	96080001	97640000	7	2
chr13	97640001	99320000	2	3
chr13	99320001	101200000	1	3
chr13	101200001	101800000	6	1
chr13	101760001	103240000	4	1
chr13	103200001	103560000	6	1
chr13	103560001	107200000	4	1
chr13	107200001	110440000	7	3
chr13	110440001	110840000	2	1
chr13	110840001	111160000	7	1
chr13	111160001	112320000	2	1
chr13	112560001	113120000	1	1
chr13	113240001	114280000	7	2
chr14	19360001	20760000	1	1
chr14	20760001	21160000	5	1
chr14	21120001	21480000	1	1
chr14	21440001	23360000	5	3
chr14	24080001	24440000	2	1
chr14	24400001	25640000	5	2
chr14	25640001	30760000	1	2
chr14	30720001	33040000	5	2
chr14	33040001	34800000	1	1
chr14	35160001	36320000	5	3
chr14	36320001	37720000	1	1
chr14	37720001	38400000	5	1
chr14	38360001	39480000	1	1
chr14	39480001	39960000	5	1
chr14	39960001	45320000	2	1
chr14	45320001	45760000	5	1
chr14	45760001	50040000	1	2
chr14	50040001	50600000	5	2
chr14	50560001	51720000	4	1
chr14	51720001	52760000	6	1
chr14	52720001	53240000	0	1
chr14	53200001	53560000	6	1
chr14	53520001	54880000	0	1
chr14	54880001	55280000	6	1
chr14	55280001	55520000	2	1
chr14	55480001	64800000	1	9
chr14	64800001	65520000	4	2
chr14	65520001	67600000	5	1
chr14	67600001	68280000	6	2
chr14	68280001	69320000	1	1
chr14	69320001	69600000	5	1
chr14	69600001	70240000	6	2
chr14	70240001	71280000	1	1
chr14	71280001	71560000	6	1
chr14	71560001	72360000	1	1
chr14	72320001	72960000	6	1
chr14	72960001	73440000	4	1
chr14	73440001	73600000	6	1
chr14	73560001	73960000	4	1
chr14	73960001	74120000	1	1
chr14	74080001	74400000	6	1
chr14	74360001	74560000	4	1
chr14	74560001	76560000	6	3
chr14	76520001	76920000	4	1
chr14	77800001	78320000	6	1
chr14	78320001	79360000	1	1
chr14	79360001	81400000	2	1
chr14	81400001	88160000	1	2
chr14	88120001	88320000	3	1
chr14	88320001	89080000	1	1
chr14	89040001	89480000	3	1
chr14	89480001	90440000	1	1
chr14	90440001	91640000	2	3
chr14	91600001	91760000	5	1
chr14	91880001	92600000	1	1
chr14	92600001	93280000	2	2
chr14	93640001	94360000	3	1
chr14	94360001	94640000	2	1
chr14	94640001	95000000	3	1
chr14	95160001	96760000	2	3
chr14	96720001	97040000	3	1
chr14	97000001	97560000	1	1
chr14	97520001	97680000	2	1
chr14	97680001	101120000	1	4
chr14	101120001	104520000	5	9
chr14	106720001	107000000	1	1
chr15	20000001	22600000	7	5
chr15	22800001	23080000	2	1
chr15	24160001	24840000	1	1
chr15	25360001	25760000	7	1
chr15	25920001	26200000	2	1
chr15	26200001	27280000	7	2
chr15	27280001	28320000	1	1
chr15	28320001	29960000	7	2
chr15	29960001	30680000	8	2
chr15	30640001	30920000	7	1
chr15	30920001	31800000	9	2
chr15	31800001	32600000	8	2
chr15	32920001	33440000	0	1
chr15	33440001	34320000	8	1
chr15	34320001	34720000	0	1
chr15	34680001	34880000	6	1
chr15	34840001	35280000	2	1
chr15	35240001	37480000	0	1
chr15	37480001	38200000	2	1
chr15	38200001	39040000	0	1
chr15	39000001	40600000	5	1
chr15	40800001	41200000	1	1
chr15	41200001	41520000	3	1
chr15	41640001	42080000	1	1
chr15	42040001	42480000	4	2
chr15	42440001	42760000	6	1
chr15	42720001	43000000	3	1
chr15	42960001	43520000	4	1
chr15	43640001	46000000	5	5
chr15	46000001	47480000	8	1
chr15	47480001	60640000	5	9
chr15	60600001	61400000	6	1
chr15	61360001	63040000	5	3
chr15	63040001	64400000	1	1
chr15	64400001	65280000	4	3
chr15	65600001	66200000	6	1
chr15	66200001	66600000	4	1
chr15	66840001	67200000	6	1
chr15	67200001	68120000	4	1
chr15	68120001	68520000	6	1
chr15	68520001	77880000	4	13
chr15	78560001	78760000	5	1
chr15	79080001	79560000	2	1
chr15	79520001	80160000	9	1
chr15	80160001	83680000	2	5
chr15	83680001	86400000	5	3
chr15	86400001	88840000	1	1
chr15	88960001	89200000	5	1
chr15	89200001	89880000	2	2
chr15	90120001	90680000	0	1
chr15	90680001	90840000	5	1
chr15	90800001	91240000	0	1
chr15	91480001	92640000	5	1
chr15	92640001	93320000	1	1
chr15	93320001	93600000	5	1
chr15	93600001	94680000	6	1
chr15	94680001	96920000	9	1
chr15	96920001	100400000	1	4
chr15	100400001	101120000	2	1
chr15	101120001	102200000	5	3
chr16	3560001	4000000	3	1
chr16	4000001	4480000	7	1
chr16	5120001	6040000	3	2
chr16	6000001	6760000	0	1
chr16	7200001	8920000	3	4
chr16	9240001	10320000	2	1
chr16	10600001	11480000	3	2
chr16	11480001	11800000	4	1
chr16	12160001	13000000	0	1
chr16	12960001	15520000	9	4
chr16	15480001	16280000	3	2
chr16	16520001	17200000	2	1
chr16	17200001	19920000	9	5
chr16	19920001	20760000	5	1
chr16	20760001	21120000	9	1
chr16	21120001	22600000	0	4
chr16	22560001	23440000	3	2
chr16	23720001	24840000	9	2
chr16	25240001	26720000	0	1
chr16	26720001	28720000	9	5
chr16	29400001	29800000	0	1
chr16	30400001	30720000	3	1
chr16	31560001	32080000	0	1
chr16	32080001	32800000	2	1
chr16	32800001	33160000	3	1
chr16	33400001	33560000	5	1
chr16	34200001	34920000	0	1
chr16	34920001	35320000	2	1
chr16	46360001	48680000	11	3
chr16	48680001	49440000	1	1
chr16	49440001	50000000	11	1
chr16	50000001	50280000	1	1
chr16	50240001	50440000	12	1
chr16	50440001	50880000	11	1
chr16	50880001	52080000	1	1
chr16	52080001	53040000	11	1
chr16	53040001	53560000	1	1
chr16	53560001	55440000	7	1
chr16	55440001	55880000	1	1
chr16	55840001	57520000	11	3
chr16	58040001	58520000	8	1
chr16	58760001	63240000	1	1
chr16	63200001	66920000	8	3
chr16	66920001	67200000	11	1
chr16	68360001	68880000	8	1
chr16	68880001	69160000	1	1
chr16	69400001	69800000	11	1
chr16	70840001	71680000	6	1
chr16	71680001	72080000	10	1
chr16	72080001	74360000	3	2
chr16	74360001	75200000	10	3
chr16	75200001	75480000	12	1
chr16	75480001	75840000	10	2
chr16	75840001	77720000	12	2
chr16	77720001	78040000	10	1
chr16	78040001	78400000	12	1
chr16	78400001	79200000	1	1
chr16	79200001	80520000	10	1
chr16	80520001	81040000	6	1
chr16	81400001	81760000	8	1
chr16	81760001	83880000	6	1
chr16	83960001	84520000	8	1
chr16	84760001	85120000	7	1
chr16	85800001	87120000	11	3
chr16	89280001	89640000	4	1
chr17	640001	960000	9	1
chr17	1960001	2280000	0	1
chr17	2280001	2680000	4	1
chr17	2960001	3440000	6	1
chr17	3960001	4440000	2	1
chr17	5480001	9840000	6	6
chr17	9840001	10200000	1	1
chr17	10200001	11880000	0	2
chr17	11880001	12040000	6	1
chr17	12000001	12680000	0	1
chr17	12640001	12960000	10	1
chr17	12960001	15120000	5	3
chr17	15120001	15480000	2	1
chr17	15600001	15960000	0	1
chr17	15920001	16320000	2	1
chr17	17200001	17560000	9	1
chr17	17560001	18000000	6	1
chr17	18480001	19120000	2	2
chr17	19120001	20520000	1	4
chr17	20520001	20960000	2	1
chr17	21080001	21520000	6	1
chr17	21680001	22280000	4	1
chr17	25560001	25960000	2	1
chr17	25960001	26720000	6	1
chr17	26960001	27880000	3	2
chr17	27880001	30560000	0	4
chr17	30760001	31400000	6	1
chr17	31360001	32160000	4	1
chr17	32120001	32760000	10	1
chr17	32760001	33200000	7	1
chr17	33280001	33440000	4	1
chr17	33440001	34160000	9	1
chr17	34160001	34800000	1	1
chr17	35000001	35280000	4	1
chr17	35280001	36280000	7	1
chr17	36280001	36560000	4	1
chr17	38440001	39840000	7	2
chr17	40120001	42800000	0	4
chr17	43560001	44040000	3	1
chr17	44040001	45080000	8	3
chr17	45080001	45760000	3	1
chr17	45920001	48440000	0	6
chr17	48800001	49360000	4	1
chr17	49360001	52880000	3	1
chr17	52960001	57240000	4	5
chr17	57240001	62520000	3	7
chr17	62520001	62760000	7	1
chr17	62760001	62960000	4	1
chr17	62920001	64680000	3	3
chr17	64680001	65360000	4	1
chr17	65360001	66480000	3	3
chr17	66480001	67560000	7	1
chr17	67560001	71240000	3	2
chr17	73880001	74440000	0	1
chr17	74760001	76760000	3	3
chr17	78360001	78960000	0	1
chr18	600001	880000	0	1
chr18	880001	3240000	7	1
chr18	3240001	4040000	0	1
chr18	4040001	6920000	1	2
chr18	6920001	7200000	7	1
chr18	7200001	8600000	0	1
chr18	8600001	9600000	1	1
chr18	9560001	9960000	7	1
chr18	9960001	11640000	1	2
chr18	11640001	12280000	0	2
chr18	12280001	13000000	6	2
chr18	12960001	13120000	0	1
chr18	13120001	13760000	7	1
chr18	14000001	14520000	0	1
chr18	14520001	15040000	7	2
chr18	15040001	15440000	0	1
chr18	18480001	19440000	7	3
chr18	19720001	21040000	0	1
chr18	21040001	22080000	7	1
chr18	22040001	25160000	0	3
chr18	25160001	29120000	8	1
chr18	29080001	29400000	0	1
chr18	29400001	30160000	8	2
chr18	30120001	33560000	7	1
chr18	33560001	34400000	8	1
chr18	34400001	34920000	7	1
chr18	35160001	43240000	8	4
chr18	43240001	43680000	5	1
chr18	43680001	46000000	10	5
chr18	46000001	46200000	2	1
chr18	46200001	47000000	4	1
chr18	47000001	51640000	10	6
chr18	51640001	52000000	9	1
chr18	52000001	52280000	3	1
chr18	52280001	55240000	9	1
chr18	55240001	56200000	3	1
chr18	56160001	56720000	2	2
chr18	56720001	58320000	3	2
chr18	58280001	59200000	10	1
chr18	59200001	60320000	3	1
chr18	60280001	60680000	4	1
chr18	60680001	66400000	10	3
chr18	66360001	66520000	5	1
chr18	66480001	67760000	9	1
chr18	67760001	68160000	4	1
chr18	68160001	72040000	9	2
chr18	72000001	72240000	5	1
chr18	72240001	74080000	3	1
chr18	74080001	75000000	5	2
chr18	74960001	76200000	9	1
chr18	76440001	76720000	5	1
chr18	76720001	77120000	2	1
chr18	77120001	77440000	7	1
chr19	8680001	10000000	6	2
chr19	11680001	13960000	2	2
chr19	14640001	23400000	6	3
chr19	23360001	23640000	1	1
chr19	23640001	23800000	6	1
chr19	23800001	24640000	1	1
chr19	27720001	28400000	0	1
chr19	28400001	29600000	1	1
chr19	29560001	31560000	0	4
chr19	31560001	33120000	6	3
chr19	34200001	34600000	0	1
chr19	34600001	34960000	4	1
chr19	34960001	37680000	0	2
chr19	37680001	38400000	4	2
chr19	40000001	46800000	5	5
chr19	47200001	47520000	2	1
chr19	48280001	48800000	4	1
chr19	52320001	52800000	2	1
chr19	52800001	53040000	6	1
chr19	53000001	53920000	3	3
chr19	56160001	57960000	2	4
chr2	800001	4200000	10	5
chr2	4160001	8840000	11	3
chr2	8840001	9920000	10	3
chr2	9920001	10240000	11	1
chr2	10240001	10560000	10	1
chr2	10560001	10920000	11	1
chr2	10920001	23600000	10	12
chr2	23720001	24000000	12	2
chr2	24000001	25200000	10	1
chr2	25160001	25440000	7	1
chr2	25440001	26760000	11	2
chr2	26720001	27080000	7	1
chr2	27320001	27920000	12	2
chr2	27920001	28680000	10	1
chr2	28760001	30960000	11	2
chr2	30960001	32080000	10	2
chr2	32040001	32800000	1	1
chr2	32760001	36520000	11	2
chr2	36520001	38120000	10	1
chr2	38120001	42040000	11	2
chr2	42040001	43480000	0	2
chr2	43440001	44240000	12	2
chr2	44200001	45200000	0	1
chr2	45200001	45840000	11	1
chr2	45840001	46200000	12	1
chr2	46200001	47160000	11	1
chr2	47160001	47560000	12	1
chr2	47560001	48360000	11	1
chr2	48320001	48840000	10	1
chr2	48840001	55840000	11	4
chr2	55840001	56280000	10	1
chr2	56360001	60880000	11	3
chr2	60880001	61280000	10	1
chr2	61280001	62120000	14	1
chr2	62120001	63800000	11	2
chr2	63800001	65440000	10	2
chr2	65440001	65800000	11	1
chr2	65800001	66640000	10	1
chr2	66640001	68280000	11	1
chr2	68280001	69560000	10	1
chr2	69560001	70520000	0	2
chr2	70520001	71040000	10	1
chr2	71200001	73120000	0	2
chr2	73120001	73440000	7	1
chr2	73440001	74040000	12	1
chr2	74040001	74600000	0	1
chr2	74600001	74840000	12	1
chr2	74840001	75920000	6	1
chr2	75920001	77640000	11	1
chr2	77600001	77920000	6	1
chr2	77880001	80120000	10	1
chr2	80120001	83440000	0	2
chr2	83400001	84640000	10	1
chr2	84600001	85160000	0	1
chr2	85120001	87000000	12	4
chr2	87000001	88400000	9	2
chr2	88520001	89080000	6	1
chr2	89040001	89640000	10	1
chr2	89640001	89880000	12	1
chr2	91560001	91920000	11	1
chr2	91920001	92360000	3	1
chr2	96000001	96960000	15	1
chr2	96960001	97200000	11	1
chr2	97200001	98200000	12	2
chr2	98360001	99240000	15	2
chr2	99240001	101880000	4	6
chr2	101880001	103520000	9	1
chr2	103520001	105440000	3	1
chr2	105440001	107240000	9	5
chr2	107240001	108800000	3	1
chr2	108800001	114240000	9	10
chr2	114240001	116880000	1	1
chr2	116840001	119640000	9	2
chr2	119640001	121080000	3	2
chr2	121080001	121440000	13	1
chr2	121440001	121840000	2	1
chr2	122080001	122520000	3	1
chr2	122520001	127280000	2	1
chr2	127240001	128480000	3	3
chr2	128440001	128640000	13	1
chr2	128840001	129480000	3	2
chr2	129560001	130480000	1	2
chr2	130720001	131480000	3	1
chr2	131680001	132440000	1	2
chr2	132640001	132920000	3	1
chr2	132920001	134640000	1	1
chr2	134640001	135240000	3	1
chr2	135240001	135680000	1	1
chr2	135680001	136640000	5	1
chr2	136640001	137200000	3	1
chr2	137200001	138600000	8	1
chr2	138600001	139600000	14	1
chr2	139600001	147520000	4	1
chr2	147520001	149840000	8	2
chr2	149840001	150440000	5	1
chr2	150440001	152120000	1	1
chr2	152080001	152360000	2	1
chr2	152360001	153600000	1	2
chr2	153600001	158160000	4	1
chr2	158160001	159720000	1	2
chr2	159720001	160960000	5	1
chr2	160920001	163200000	9	1
chr2	163200001	164000000	3	1
chr2	163960001	169160000	4	1
chr2	169120001	170280000	3	1
chr2	170280001	173000000	8	2
chr2	173000001	173440000	14	1
chr2	173400001	174120000	8	1
chr2	174080001	175240000	2	1
chr2	175240001	178000000	8	2
chr2	178000001	180640000	4	1
chr2	180640001	180960000	1	1
chr2	180960001	184120000	15	1
chr2	184120001	196920000	0	1
chr2	196920001	200360000	4	3
chr2	200360001	201760000	1	2
chr2	201760001	203120000	14	2
chr2	203120001	203440000	13	1
chr2	203400001	204760000	4	1
chr2	204720001	205160000	15	1
chr2	205160001	206840000	1	1
chr2	206840001	207040000	14	1
chr2	207040001	209280000	15	1
chr2	209280001	211120000	4	1
chr2	211080001	211280000	13	1
chr2	211280001	213440000	4	1
chr2	213440001	214120000	8	1
chr2	214120001	216160000	15	1
chr2	216160001	216920000	16	1
chr2	216920001	217400000	1	1
chr2	217360001	217560000	13	1
chr2	217560001	218640000	1	1
chr2	218640001	219560000	13	2
chr2	219920001	220080000	12	1
chr2	220040001	220280000	4	1
chr2	220520001	223520000	8	2
chr2	223520001	223840000	14	1
chr2	223800001	228000000	8	3
chr2	228000001	228200000	14	1
chr2	228160001	231680000	8	3
chr2	231680001	231920000	13	1
chr2	231920001	233880000	14	3
chr2	233880001	234160000	13	1
chr2	234160001	235440000	16	1
chr2	235440001	236040000	14	1
chr2	236040001	236680000	16	1
chr2	236680001	237120000	1	1
chr2	237120001	238000000	16	1
chr2	238000001	238480000	14	1
chr2	238480001	238640000	13	1
chr2	238720001	239200000	14	1
chr2	239200001	240040000	1	1
chr2	240520001	240960000	13	1
chr2	240960001	241440000	14	1
chr2	242120001	242640000	13	1
chr20	720001	2200000	3	5
chr20	2160001	3640000	4	2
chr20	4160001	4600000	1	1
chr20	4600001	6080000	3	3
chr20	6080001	8720000	4	1
chr20	8720001	9360000	2	1
chr20	9360001	13800000	4	4
chr20	13800001	16760000	2	1
chr20	16760001	17480000	4	1
chr20	17480001	18360000	3	2
chr20	18360001	18600000	2	1
chr20	18560001	18880000	3	1
chr20	18840001	19120000	4	2
chr20	19080001	20040000	3	2
chr20	20040001	21560000	4	2
chr20	21560001	23320000	3	3
chr20	23320001	24920000	4	1
chr20	24920001	25200000	3	1
chr20	25400001	25680000	1	1
chr20	25680001	26320000	3	1
chr20	30400001	35560000	1	9
chr20	35840001	36160000	5	1
chr20	36160001	36680000	1	1
chr20	36640001	37160000	2	1
chr20	37160001	39600000	5	2
chr20	39600001	40320000	1	1
chr20	40320001	41800000	0	1
chr20	42360001	42720000	1	1
chr20	43280001	43520000	0	1
chr20	43520001	60160000	5	28
chr21	9680001	10680000	1	2
chr21	10680001	11200000	0	1
chr21	14960001	16200000	1	3
chr21	16200001	18720000	0	1
chr21	18720001	19320000	1	1
chr21	19320001	21600000	0	2
chr21	21600001	22320000	1	2
chr21	22320001	27560000	0	2
chr21	27560001	30440000	1	2
chr21	30400001	32520000	0	1
chr21	32520001	34840000	1	5
chr21	34920001	35760000	0	2
chr21	35760001	36040000	1	1
chr21	36040001	37760000	0	2
chr21	37760001	38480000	1	1
chr21	38480001	41120000	0	5
chr21	41240001	42200000	1	1
chr21	42160001	42920000	0	2
chr21	43280001	47360000	1	6
chr22	16040001	16680000	3	1
chr22	16920001	18040000	0	3
chr22	18240001	18640000	2	1
chr22	18960001	19680000	1	2
chr22	22320001	22800000	0	1
chr22	22920001	23080000	3	1
chr22	23040001	23480000	2	1
chr22	24560001	25040000	3	1
chr22	25440001	26200000	0	1
chr22	26280001	27080000	3	2
chr22	27080001	27760000	0	1
chr22	27840001	28200000	3	1
chr22	28200001	28440000	1	1
chr22	28400001	29240000	3	2
chr22	29240001	29680000	2	1
chr22	30040001	31720000	3	3
chr22	32080001	32360000	0	1
chr22	32360001	32880000	1	1
chr22	32880001	33240000	0	1
chr22	33240001	33640000	1	1
chr22	33640001	34360000	4	1
chr22	34360001	35160000	3	1
chr22	35120001	35680000	4	1
chr22	35680001	36680000	1	2
chr22	36920001	37440000	0	1
chr22	38400001	38760000	2	1
chr22	39920001	42960000	3	6
chr22	43200001	43560000	2	1
chr22	43800001	45840000	3	3
chr22	45960001	46400000	2	1
chr22	47080001	47600000	1	1
chr22	48000001	48280000	2	1
chr22	48240001	48600000	3	1
chr3	480001	3000000	2	1
chr3	2960001	5240000	4	6
chr3	5240001	8440000	5	1
chr3	8440001	11120000	4	5
chr3	11120001	11400000	2	1
chr3	11400001	11880000	4	1
chr3	11880001	12160000	5	1
chr3	12160001	12920000	4	1
chr3	13040001	13520000	2	1
chr3	13680001	14560000	4	2
chr3	14560001	15600000	2	2
chr3	15600001	16280000	4	1
chr3	16280001	32200000	2	8
chr3	32200001	32760000	6	1
chr3	32720001	33040000	14	1
chr3	33000001	36080000	5	2
chr3	36040001	36760000	2	1
chr3	36760001	37040000	14	1
chr3	37000001	37400000	5	1
chr3	37400001	37840000	6	1
chr3	37840001	38040000	14	1
chr3	38040001	44320000	6	12
chr3	44320001	45040000	14	1
chr3	45040001	45560000	12	1
chr3	45520001	46480000	3	1
chr3	46480001	48480000	12	5
chr3	50640001	54000000	14	4
chr3	54000001	56400000	3	2
chr3	56560001	57560000	14	1
chr3	57560001	58520000	12	3
chr3	58520001	63800000	14	4
chr3	63800001	64480000	12	2
chr3	64480001	66160000	14	1
chr3	66280001	66880000	12	1
chr3	66880001	67880000	14	1
chr3	67880001	68960000	12	1
chr3	69160001	69720000	3	1
chr3	69720001	73920000	12	5
chr3	73880001	75280000	3	1
chr3	75280001	84920000	12	4
chr3	84880001	86440000	3	1
chr3	86440001	90360000	12	5
chr3	93480001	93920000	0	1
chr3	93880001	96720000	10	1
chr3	96680001	101400000	0	4
chr3	101400001	102400000	11	2
chr3	102360001	106880000	0	1
chr3	106880001	111840000	11	3
chr3	111800001	112280000	0	1
chr3	112280001	124440000	11	9
chr3	124440001	124640000	8	1
chr3	124640001	127280000	11	6
chr3	127280001	127800000	0	1
chr3	127800001	128320000	11	1
chr3	128320001	129000000	8	2
chr3	129120001	129880000	11	1
chr3	129880001	132440000	0	1
chr3	132440001	135200000	10	6
chr3	135160001	135600000	9	1
chr3	135600001	135800000	8	1
chr3	135760001	136480000	10	1
chr3	136440001	136760000	8	1
chr3	136760001	137720000	10	1
chr3	137720001	138200000	9	1
chr3	138160001	138320000	8	1
chr3	138280001	140920000	10	4
chr3	140920001	146360000	8	1
chr3	146360001	152760000	10	4
chr3	152760001	154120000	15	1
chr3	154080001	155080000	10	1
chr3	155080001	155720000	15	2
chr3	155720001	156840000	9	1
chr3	156840001	158560000	15	2
chr3	158560001	160240000	8	1
chr3	160240001	161200000	15	1
chr3	161200001	162720000	7	1
chr3	162680001	169480000	10	1
chr3	169480001	172080000	7	2
chr3	172080001	176680000	15	2
chr3	176680001	178120000	7	1
chr3	178120001	181440000	15	3
chr3	181440001	182840000	7	2
chr3	182800001	183160000	15	1
chr3	183120001	183560000	7	1
chr3	183560001	184000000	1	1
chr3	184240001	184520000	15	1
chr3	184520001	185040000	1	1
chr3	185000001	185680000	15	2
chr3	185680001	186840000	13	1
chr3	186800001	187080000	1	1
chr3	187040001	188680000	13	2
chr3	188680001	189680000	12	1
chr3	189680001	192520000	15	1
chr3	192520001	193320000	12	1
chr3	193280001	195320000	13	4
chr3	195440001	195720000	15	1
chr3	195720001	195960000	13	1
chr3	195960001	196640000	12	1
chr3	196640001	197320000	13	1
chr3	197320001	197640000	12	1
chr4	3080001	3520000	7	1
chr4	4200001	4440000	1	1
chr4	4400001	4960000	7	1
chr4	4960001	5640000	0	1
chr4	5600001	5840000	1	1
chr4	6600001	7760000	7	2
chr4	8960001	9240000	1	1
chr4	9200001	9600000	0	1
chr4	9600001	37440000	1	23
chr4	37560001	38080000	0	1
chr4	38040001	39480000	1	2
chr4	39440001	41280000	0	3
chr4	41280001	49040000	1	5
chr4	49040001	49680000	7	2
chr4	52640001	53880000	2	1
chr4	53840001	55160000	10	1
chr4	55160001	56200000	2	1
chr4	56160001	56440000	5	1
chr4	56440001	58040000	2	3
chr4	58040001	59320000	10	1
chr4	59280001	59880000	2	2
chr4	59880001	60600000	10	1
chr4	60560001	64440000	3	2
chr4	64400001	65040000	10	1
chr4	65000001	69360000	3	4
chr4	69360001	69560000	9	1
chr4	69560001	70600000	10	1
chr4	70600001	71440000	3	1
chr4	71440001	72600000	4	1
chr4	72600001	73920000	3	1
chr4	73920001	74160000	2	1
chr4	74160001	75600000	1	1
chr4	75600001	76440000	3	1
chr4	76400001	79840000	1	3
chr4	79840001	82360000	10	1
chr4	82320001	83280000	1	1
chr4	83280001	83760000	8	1
chr4	83720001	85480000	1	1
chr4	85440001	85960000	4	1
chr4	85960001	88480000	3	1
chr4	88440001	89440000	4	1
chr4	89440001	90880000	3	2
chr4	90880001	91160000	10	1
chr4	91160001	93360000	3	2
chr4	93320001	94720000	4	1
chr4	94680001	96040000	3	1
chr4	96040001	98320000	4	1
chr4	98280001	100400000	3	3
chr4	100360001	103320000	2	1
chr4	103320001	104120000	3	1
chr4	104120001	108960000	2	1
chr4	108920001	110920000	8	2
chr4	110920001	111480000	9	1
chr4	111480001	119200000	2	4
chr4	119200001	120280000	10	1
chr4	120240001	129000000	2	3
chr4	128960001	129760000	10	1
chr4	129760001	139880000	2	5
chr4	139880001	141280000	5	1
chr4	141240001	144120000	6	1
chr4	144080001	144480000	8	1
chr4	144480001	146080000	6	1
chr4	146080001	146880000	9	2
chr4	146880001	150880000	3	1
chr4	150880001	152000000	6	1
chr4	152000001	154080000	3	1
chr4	154040001	154560000	5	1
chr4	154560001	160400000	6	5
chr4	160400001	163400000	10	1
chr4	163360001	165680000	6	1
chr4	165680001	166400000	2	2
chr4	166400001	170480000	6	2
chr4	170480001	171040000	2	2
chr4	171040001	174240000	6	1
chr4	174200001	174440000	9	1
chr4	174440001	176560000	6	1
chr4	176560001	176840000	2	1
chr4	176800001	181600000	6	2
chr4	181560001	183880000	2	1
chr4	183840001	184360000	1	1
chr4	184360001	186080000	0	4
chr4	186040001	187120000	1	1
chr4	187120001	187520000	8	1
chr5	480001	880000	4	1
chr5	1680001	2000000	13	1
chr5	2560001	2840000	6	1
chr5	2800001	3520000	13	1
chr5	3760001	4000000	4	1
chr5	4000001	4240000	1	1
chr5	4200001	4800000	3	1
chr5	4800001	6360000	13	2
chr5	6320001	6480000	4	1
chr5	6880001	7800000	13	2
chr5	7800001	10240000	9	1
chr5	10400001	13960000	1	1
chr5	13960001	15040000	13	3
chr5	15040001	16000000	9	1
chr5	16120001	16680000	13	2
chr5	16680001	17200000	3	1
chr5	17200001	18400000	9	1
chr5	18520001	18680000	13	1
chr5	18680001	19600000	4	1
chr5	19600001	19760000	6	1
chr5	19720001	20960000	1	1
chr5	20960001	21200000	13	1
chr5	21200001	21440000	4	1
chr5	21400001	21960000	9	1
chr5	21960001	22920000	13	1
chr5	22880001	24040000	9	1
chr5	24000001	28960000	13	5
chr5	28920001	29240000	9	1
chr5	29200001	35960000	13	8
chr5	35960001	38400000	0	2
chr5	38360001	42880000	13	1
chr5	42880001	46440000	3	1
chr5	49400001	54720000	13	7
chr5	54680001	56200000	12	1
chr5	56200001	63440000	13	6
chr5	63400001	64840000	9	1
chr5	64840001	72800000	13	8
chr5	72800001	76880000	10	6
chr5	76840001	78280000	8	1
chr5	78280001	81560000	7	1
chr5	81560001	86720000	14	2
chr5	86720001	87240000	1	1
chr5	87200001	87440000	13	1
chr5	87440001	101640000	14	13
chr5	101600001	101760000	13	1
chr5	101880001	102880000	14	1
chr5	102880001	107040000	1	1
chr5	107000001	125640000	14	14
chr5	125640001	125960000	9	1
chr5	125960001	126120000	7	1
chr5	126120001	131400000	14	2
chr5	131400001	131720000	10	1
chr5	131680001	132240000	7	1
chr5	132200001	132440000	10	1
chr5	132440001	132680000	8	1
chr5	132640001	133320000	11	1
chr5	133480001	134000000	8	1
chr5	134000001	134280000	13	1
chr5	134280001	134760000	9	1
chr5	134920001	135200000	14	1
chr5	135200001	137520000	11	3
chr5	137880001	138640000	7	1
chr5	138640001	139160000	13	2
chr5	139160001	139760000	9	1
chr5	139760001	140120000	7	1
chr5	140120001	141000000	9	3
chr5	141000001	141360000	7	1
chr5	141360001	143560000	9	2
chr5	143560001	145480000	11	1
chr5	145480001	145880000	9	1
chr5	145880001	148120000	11	2
chr5	148120001	148680000	7	1
chr5	148640001	150640000	13	6
chr5	150640001	153400000	14	2
chr5	153400001	153840000	11	1
chr5	154000001	154320000	7	1
chr5	154320001	156280000	14	1
chr5	156280001	156560000	7	1
chr5	156560001	157160000	12	1
chr5	157160001	159480000	14	1
chr5	159440001	159840000	9	1
chr5	159840001	167680000	1	2
chr5	167680001	168480000	5	2
chr5	168440001	169640000	9	1
chr5	169640001	171880000	5	4
chr5	171880001	172120000	0	1
chr5	172120001	172400000	13	1
chr5	172400001	173040000	2	2
chr5	173040001	173440000	0	1
chr5	173440001	174240000	2	2
chr5	174240001	174960000	5	1
chr5	174960001	175160000	1	1
chr5	175160001	175440000	5	1
chr5	175400001	175800000	0	1
chr5	177000001	177640000	2	1
chr5	177640001	179000000	0	3
chr5	179640001	180000000	13	1
chr6	1520001	2720000	15	1
chr6	2720001	3080000	12	1
chr6	3280001	7280000	15	3
chr6	7280001	10480000	12	1
chr6	10480001	15160000	15	7
chr6	15240001	15640000	14	1
chr6	15640001	28400000	15	15
chr6	28360001	28720000	9	1
chr6	28680001	30160000	15	3
chr6	30160001	30440000	14	1
chr6	31080001	31480000	9	1
chr6	32160001	32760000	12	1
chr6	32760001	33400000	14	1
chr6	34120001	34600000	9	1
chr6	34600001	34880000	5	1
chr6	34840001	35320000	14	1
chr6	35440001	36360000	3	1
chr6	36320001	36600000	12	1
chr6	36560001	36840000	5	1
chr6	36840001	37680000	9	2
chr6	37680001	39320000	12	3
chr6	39320001	40360000	9	1
chr6	40360001	40520000	12	1
chr6	40480001	41040000	14	1
chr6	41040001	42880000	12	6
chr6	43160001	43560000	8	1
chr6	43560001	44080000	5	1
chr6	44560001	45960000	15	1
chr6	45960001	49440000	12	2
chr6	49400001	52160000	14	2
chr6	52120001	52280000	12	1
chr6	52240001	52960000	14	2
chr6	52960001	56160000	12	1
chr6	56160001	58080000	14	1
chr6	58080001	58360000	15	1
chr6	58320001	58800000	14	1
chr6	61880001	62200000	5	1
chr6	62200001	63960000	13	1
chr6	63960001	67840000	11	1
chr6	67800001	68080000	3	1
chr6	68040001	69440000	0	1
chr6	69400001	72240000	7	2
chr6	72240001	72840000	12	1
chr6	72800001	79560000	7	6
chr6	79520001	82920000	11	1
chr6	82920001	83800000	7	1
chr6	83760001	85000000	12	2
chr6	84960001	86040000	11	1
chr6	86040001	87720000	7	2
chr6	87720001	89640000	12	2
chr6	89640001	90360000	7	1
chr6	90600001	91800000	1	1
chr6	91760001	95680000	11	1
chr6	95840001	96960000	2	1
chr6	96920001	99240000	11	1
chr6	99200001	99760000	10	1
chr6	99760001	100280000	2	1
chr6	100280001	100560000	10	1
chr6	100560001	105040000	11	1
chr6	105040001	105560000	10	1
chr6	105520001	105880000	2	1
chr6	105840001	108240000	10	3
chr6	108200001	108840000	1	1
chr6	108840001	110800000	10	1
chr6	110800001	111560000	7	2
chr6	111560001	112000000	8	1
chr6	111960001	112400000	7	1
chr6	112400001	117640000	11	4
chr6	117640001	118560000	4	2
chr6	118560001	119440000	11	2
chr6	119440001	121720000	4	1
chr6	121720001	131160000	11	4
chr6	131160001	131960000	0	2
chr6	131920001	133880000	13	1
chr6	133880001	134480000	0	1
chr6	134480001	136600000	13	1
chr6	136600001	138000000	0	1
chr6	138000001	139680000	13	1
chr6	139680001	143840000	0	1
chr6	143840001	144400000	13	1
chr6	144360001	146280000	6	1
chr6	146240001	147160000	12	1
chr6	147160001	147720000	0	1
chr6	147680001	148840000	13	2
chr6	148840001	149840000	11	1
chr6	149840001	150360000	0	1
chr6	150360001	150720000	13	1
chr6	150680001	151680000	0	2
chr6	151680001	154440000	2	1
chr6	154440001	159160000	13	3
chr6	159120001	159440000	7	1
chr6	159400001	165560000	0	8
chr6	165520001	165720000	13	1
chr6	165800001	167160000	0	3
chr6	167160001	167560000	13	1
chr6	167560001	169840000	6	6
chr6	169840001	170240000	0	1
chr7	2880001	4080000	1	2
chr7	4040001	4240000	6	1
chr7	4200001	4640000	1	1
chr7	6160001	6520000	6	1
chr7	6920001	11320000	14	2
chr7	11280001	11480000	12	1
chr7	11440001	13320000	14	2
chr7	13280001	18400000	10	1
chr7	18360001	19560000	14	1
chr7	19520001	20720000	10	1
chr7	20720001	22560000	14	1
chr7	22560001	23600000	8	1
chr7	23600001	23840000	12	1
chr7	23800001	24760000	14	1
chr7	24720001	25200000	2	1
chr7	25200001	25920000	8	1
chr7	25880001	26400000	12	1
chr7	26360001	27240000	8	1
chr7	27240001	29480000	2	1
chr7	29480001	29640000	12	1
chr7	29640001	32240000	14	5
chr7	32240001	32520000	8	1
chr7	32800001	39600000	14	7
chr7	39600001	42000000	1	4
chr7	42000001	44000000	12	2
chr7	44240001	44640000	1	1
chr7	45200001	45680000	12	1
chr7	45920001	47880000	1	2
chr7	47880001	48640000	6	1
chr7	48640001	49960000	12	2
chr7	49920001	50240000	6	1
chr7	50200001	50480000	12	1
chr7	50480001	51320000	6	1
chr7	51480001	52080000	12	1
chr7	52040001	54840000	14	1
chr7	54840001	55360000	1	1
chr7	55360001	55680000	6	1
chr7	55680001	56000000	14	1
chr7	56000001	61880000	12	3
chr7	61880001	64880000	11	4
chr7	65160001	66000000	4	2
chr7	67800001	70880000	11	6
chr7	76240001	76720000	10	1
chr7	76720001	81120000	11	1
chr7	81120001	84680000	10	2
chr7	84640001	86520000	7	2
chr7	86520001	87960000	11	1
chr7	87920001	95480000	7	4
chr7	95480001	96840000	11	2
chr7	96800001	97480000	9	1
chr7	98040001	98480000	11	1
chr7	98480001	98960000	14	1
chr7	99040001	99560000	11	1
chr7	102320001	102720000	3	1
chr7	102720001	102920000	14	1
chr7	102920001	103080000	2	1
chr7	103080001	103920000	3	1
chr7	103920001	105200000	10	2
chr7	105200001	108240000	3	2
chr7	108240001	111400000	2	1
chr7	111360001	113360000	3	2
chr7	113360001	115760000	5	1
chr7	115760001	117880000	10	1
chr7	117880001	118800000	3	1
chr7	118800001	123160000	14	1
chr7	123160001	127240000	2	1
chr7	127240001	127880000	9	1
chr7	128080001	128600000	2	1
chr7	128560001	128840000	14	1
chr7	128800001	130160000	2	3
chr7	130120001	130400000	11	1
chr7	130400001	132280000	9	3
chr7	132240001	137720000	11	4
chr7	137720001	140200000	9	6
chr7	140360001	141520000	11	1
chr7	141680001	143760000	9	3
chr7	143720001	144200000	13	1
chr7	144160001	148200000	5	1
chr7	148200001	149480000	9	2
chr7	149560001	149960000	0	1
chr7	149960001	150160000	15	1
chr7	150160001	150480000	13	1
chr7	150840001	152320000	0	3
chr7	152560001	154240000	9	2
chr7	154240001	155600000	0	3
chr7	155600001	155960000	15	1
chr7	155960001	156760000	13	1
chr7	156760001	158800000	9	2
chr8	800001	1640000	5	2
chr8	2000001	3200000	12	1
chr8	3200001	3480000	0	2
chr8	3440001	6240000	12	1
chr8	6240001	6680000	0	1
chr8	7360001	7640000	12	1
chr8	8040001	8880000	0	1
chr8	9000001	10360000	5	1
chr8	10360001	11440000	0	3
chr8	11440001	11600000	12	1
chr8	11600001	12320000	0	2
chr8	12320001	12920000	5	1
chr8	12880001	19680000	12	2
chr8	19680001	20040000	2	1
chr8	20040001	20280000	0	1
chr8	20280001	21760000	2	1
chr8	22280001	22440000	5	1
chr8	22440001	23320000	12	2
chr8	23320001	25040000	2	1
chr8	25040001	25360000	5	1
chr8	25360001	25920000	6	1
chr8	25920001	27440000	12	3
chr8	27440001	27680000	5	1
chr8	27680001	28640000	12	1
chr8	28640001	29200000	5	1
chr8	29200001	31080000	12	4
chr8	31080001	33480000	6	1
chr8	33480001	36680000	12	2
chr8	36680001	37600000	0	1
chr8	37600001	38280000	5	1
chr8	38240001	38600000	12	1
chr8	38600001	39880000	0	1
chr8	39840001	43080000	12	9
chr8	43040001	43840000	5	1
chr8	46800001	47440000	12	1
chr8	47800001	48080000	9	1
chr8	48080001	48760000	1	1
chr8	49000001	49840000	8	1
chr8	49840001	53840000	1	2
chr8	53800001	56640000	8	3
chr8	56640001	56960000	1	1
chr8	56960001	61320000	8	3
chr8	61320001	62040000	7	1
chr8	62040001	62720000	1	2
chr8	62680001	63920000	8	1
chr8	63920001	65400000	10	1
chr8	65360001	66520000	1	1
chr8	66520001	66720000	13	1
chr8	66680001	70560000	10	3
chr8	71000001	71640000	3	1
chr8	71640001	72720000	12	1
chr8	72720001	75840000	3	6
chr8	75840001	76120000	1	1
chr8	76080001	76240000	8	1
chr8	76200001	76360000	7	1
chr8	76320001	76560000	8	1
chr8	76560001	79320000	9	2
chr8	79320001	80640000	1	1
chr8	80640001	80960000	7	1
chr8	80960001	81920000	9	1
chr8	81880001	82160000	7	1
chr8	82160001	85480000	1	1
chr8	85480001	85960000	3	1
chr8	85960001	86480000	1	2
chr8	86480001	87080000	9	1
chr8	87040001	87600000	3	1
chr8	87680001	88520000	4	1
chr8	88480001	90680000	1	2
chr8	90680001	91040000	7	1
chr8	91040001	92000000	4	1
chr8	91960001	94720000	9	1
chr8	94720001	95000000	1	1
chr8	94960001	95600000	7	1
chr8	95560001	95840000	11	1
chr8	95840001	96320000	13	1
chr8	96280001	97280000	7	1
chr8	97280001	101880000	13	5
chr8	101840001	102320000	11	1
chr8	102320001	104560000	13	4
chr8	104520001	108560000	9	1
chr8	108520001	120840000	1	2
chr8	120840001	122000000	7	1
chr8	121960001	124280000	9	1
chr8	124240001	124480000	11	1
chr8	124480001	125480000	7	1
chr8	125480001	126040000	13	1
chr8	126000001	126720000	7	1
chr8	126720001	127800000	9	1
chr8	127800001	128760000	8	1
chr8	128760001	130800000	9	1
chr8	130800001	131120000	12	1
chr8	131080001	131720000	7	1
chr8	131720001	135920000	9	3
chr8	135920001	136440000	1	1
chr8	136440001	136800000	9	1
chr8	136800001	137000000	1	1
chr8	136960001	139480000	9	1
chr8	139680001	140720000	1	1
chr8	140720001	144360000	7	3
chr9	840001	1040000	7	1
chr9	1040001	2880000	2	1
chr9	2880001	4360000	0	1
chr9	4360001	4720000	7	1
chr9	4680001	6360000	2	1
chr9	6320001	6760000	7	1
chr9	6760001	10760000	1	1
chr9	10720001	10960000	9	1
chr9	10960001	12640000	0	1
chr9	12640001	17480000	1	3
chr9	17480001	19040000	9	1
chr9	19040001	19480000	1	1
chr9	19480001	22280000	9	3
chr9	22240001	26360000	0	2
chr9	26360001	27280000	9	2
chr9	27280001	31920000	0	3
chr9	31880001	32320000	9	1
chr9	32320001	32600000	1	1
chr9	32600001	33000000	2	1
chr9	33000001	33280000	13	1
chr9	33440001	34360000	7	1
chr9	34680001	35120000	12	1
chr9	35120001	35920000	7	2
chr9	35880001	36360000	0	1
chr9	36320001	38120000	7	4
chr9	38120001	38440000	13	1
chr9	38440001	42880000	1	2
chr9	43920001	44720000	9	1
chr9	46080001	46400000	7	1
chr9	66720001	70480000	1	6
chr9	70840001	71600000	10	1
chr9	71600001	71840000	7	1
chr9	71800001	73240000	0	1
chr9	73240001	74680000	10	1
chr9	74640001	77840000	13	3
chr9	77840001	79360000	10	1
chr9	79360001	79640000	4	1
chr9	79600001	79760000	8	1
chr9	79760001	80840000	10	1
chr9	80800001	81000000	11	1
chr9	81000001	85240000	2	1
chr9	85200001	86200000	0	1
chr9	86200001	86520000	13	1
chr9	86520001	88160000	10	2
chr9	88160001	88480000	13	1
chr9	88440001	91640000	10	2
chr9	91640001	91920000	8	1
chr9	92720001	93680000	10	1
chr9	93680001	94520000	6	1
chr9	94520001	94880000	8	1
chr9	95040001	95440000	11	1
chr9	95600001	96160000	12	1
chr9	96160001	97080000	11	2
chr9	97080001	97240000	12	1
chr9	97200001	97400000	11	1
chr9	97400001	97920000	7	1
chr9	97920001	99080000	12	1
chr9	99080001	99440000	11	1
chr9	99440001	100160000	12	1
chr9	100160001	100440000	11	1
chr9	100440001	100720000	6	1
chr9	100720001	101920000	8	3
chr9	101920001	103360000	7	1
chr9	103360001	104160000	1	1
chr9	104120001	104760000	2	2
chr9	104720001	107520000	13	1
chr9	107520001	108520000	2	1
chr9	108640001	110200000	1	1
chr9	110200001	113000000	6	3
chr9	113000001	114480000	11	1
chr9	114440001	118320000	6	8
chr9	118320001	119440000	11	1
chr9	119440001	123280000	1	1
chr9	123280001	123960000	6	1
chr9	123920001	124200000	11	1
chr9	124440001	124840000	6	1
chr9	124840001	125240000	4	1
chr9	125200001	125600000	3	1
chr9	125600001	126160000	5	1
chr9	126160001	127160000	3	2
chr9	127160001	127640000	5	1
chr9	127640001	130200000	6	3
chr9	131880001	134400000	8	5
chr9	134640001	135160000	11	1
chr9	135240001	135880000	6	1
chrX	2960001	3760000	2	1
chrX	4120001	4640000	7	2
chrX	4600001	4880000	9	2
chrX	4840001	5000000	7	1
chrX	4960001	5360000	2	1
chrX	5320001	5680000	7	2
chrX	5640001	5800000	2	1
chrX	5760001	6720000	7	3
chrX	6680001	6840000	9	1
chrX	6800001	8000000	12	1
chrX	8000001	10640000	9	4
chrX	10600001	11560000	7	1
chrX	11520001	12920000	2	1
chrX	12920001	20560000	3	10
chrX	20560001	23680000	19	1
chrX	23960001	30760000	3	5
chrX	30760001	31000000	19	1
chrX	31000001	34080000	3	1
chrX	34040001	38240000	19	6
chrX	38240001	38560000	13	1
chrX	38560001	39560000	9	1
chrX	39560001	41000000	13	2
chrX	40960001	41120000	8	1
chrX	41080001	41680000	9	1
chrX	41680001	44360000	19	1
chrX	44600001	45080000	1	1
chrX	45040001	45200000	13	1
chrX	45160001	45720000	12	1
chrX	45720001	47920000	13	3
chrX	47920001	48320000	8	1
chrX	49120001	53680000	13	6
chrX	53960001	54280000	8	1
chrX	54240001	54560000	12	1
chrX	54640001	55480000	13	2
chrX	55440001	58120000	8	3
chrX	58120001	58360000	16	1
chrX	58320001	58600000	8	1
chrX	61680001	63320000	18	2
chrX	63280001	63920000	16	2
chrX	63880001	67080000	18	3
chrX	67080001	67400000	16	1
chrX	67360001	67760000	18	1
chrX	67760001	68000000	16	1
chrX	68000001	68560000	18	1
chrX	68560001	69360000	16	1
chrX	69720001	70280000	18	1
chrX	71040001	73040000	16	5
chrX	73040001	73360000	18	1
chrX	73360001	78120000	16	7
chrX	78200001	78440000	6	1
chrX	78400001	78560000	16	1
chrX	78520001	79120000	20	1
chrX	79440001	79920000	1	1
chrX	79920001	80400000	5	1
chrX	80360001	80680000	1	1
chrX	80640001	82320000	5	1
chrX	82320001	83040000	20	2
chrX	83000001	83160000	5	1
chrX	83120001	83320000	6	1
chrX	83280001	84360000	5	1
chrX	84360001	84520000	18	1
chrX	84480001	84640000	5	1
chrX	84600001	84760000	6	1
chrX	84840001	86080000	5	2
chrX	86040001	86320000	4	1
chrX	86440001	86760000	5	1
chrX	86760001	88480000	0	1
chrX	89080001	89240000	5	1
chrX	89560001	90720000	4	2
chrX	92640001	93120000	5	2
chrX	93080001	93520000	4	2
chrX	93640001	93800000	6	1
chrX	93760001	93920000	1	1
chrX	93880001	94560000	5	1
chrX	94560001	94800000	6	1
chrX	94800001	95400000	5	3
chrX	95360001	95520000	4	1
chrX	95480001	95640000	5	1
chrX	95600001	98840000	11	1
chrX	98920001	100120000	5	2
chrX	100120001	104400000	17	11
chrX	104400001	105440000	10	1
chrX	105400001	105680000	15	2
chrX	105680001	106080000	17	1
chrX	106080001	107040000	15	2
chrX	107280001	108680000	10	1
chrX	108680001	109680000	15	3
chrX	109680001	112880000	10	2
chrX	112880001	113400000	0	2
chrX	113400001	114960000	11	2
chrX	115240001	116680000	0	1
chrX	116840001	118520000	11	5
chrX	118640001	118960000	10	1
chrX	119040001	119880000	11	2
chrX	119880001	120480000	14	2
chrX	120480001	122720000	0	2
chrX	122680001	122880000	14	1
chrX	122880001	123120000	11	1
chrX	123240001	123480000	14	1
chrX	123480001	125280000	0	2
chrX	125280001	126040000	14	3
chrX	126000001	128360000	0	3
chrX	128600001	129040000	10	1
chrX	129000001	129160000	5	1
chrX	129600001	133040000	10	7
chrX	133000001	133560000	15	1
chrX	133560001	136760000	10	8
chrX	136720001	136920000	15	1
chrX	136880001	139560000	10	6
chrX	139840001	148560000	15	14
chrX	148560001	152720000	17	9
chrX	153640001	154880000	15	2

## Sheet: HUVECpro
Chromosome	Start	End	Cluster ID	TADs included
chr1	1080001	3200000	15	4
chr1	3320001	3840000	25	1
chr1	4280001	4560000	22	1
chr1	4560001	5920000	20	1
chr1	5880001	6040000	16	1
chr1	6040001	6520000	20	1
chr1	6480001	6720000	15	1
chr1	6720001	8000000	20	1
chr1	8000001	9680000	25	1
chr1	9640001	11960000	20	2
chr1	11920001	12120000	15	1
chr1	12080001	12760000	20	1
chr1	12760001	13200000	7	1
chr1	13440001	13760000	25	1
chr1	13920001	20000000	20	5
chr1	20000001	20880000	25	1
chr1	20840001	22360000	15	3
chr1	22320001	25000000	16	1
chr1	24960001	25560000	15	1
chr1	25560001	28600000	16	1
chr1	28560001	30080000	15	3
chr1	30080001	30800000	1	1
chr1	30760001	31520000	15	2
chr1	31640001	33680000	16	1
chr1	33640001	34000000	6	1
chr1	34000001	35200000	16	1
chr1	35200001	35360000	6	1
chr1	35320001	39320000	16	3
chr1	39280001	45200000	1	1
chr1	45160001	46080000	16	1
chr1	46040001	46760000	15	1
chr1	46720001	47640000	16	1
chr1	47640001	49080000	19	1
chr1	49080001	49320000	6	1
chr1	49280001	50200000	15	1
chr1	50160001	50320000	4	1
chr1	50280001	51760000	15	2
chr1	51720001	54240000	1	1
chr1	54200001	57160000	15	2
chr1	57160001	62360000	6	1
chr1	62360001	68960000	15	4
chr1	68920001	71600000	8	3
chr1	71600001	72000000	19	1
chr1	72400001	73480000	6	1
chr1	73440001	73840000	19	2
chr1	73800001	73960000	6	1
chr1	73920001	74200000	19	1
chr1	74200001	74360000	8	1
chr1	74480001	75080000	19	1
chr1	75240001	76280000	6	1
chr1	76280001	77600000	19	1
chr1	77560001	78640000	6	1
chr1	78640001	80720000	19	1
chr1	80680001	83640000	15	1
chr1	83840001	89120000	8	2
chr1	89120001	89960000	3	2
chr1	89920001	90520000	14	1
chr1	90520001	91840000	17	2
chr1	91800001	92000000	14	1
chr1	91960001	92480000	3	1
chr1	92440001	96720000	17	2
chr1	96680001	97360000	3	1
chr1	97360001	98960000	17	1
chr1	98960001	99160000	14	1
chr1	99120001	100200000	17	1
chr1	100200001	101960000	18	1
chr1	101920001	102600000	3	1
chr1	102560001	102720000	14	1
chr1	103080001	103320000	17	1
chr1	103760001	104040000	8	1
chr1	104040001	109040000	17	3
chr1	109040001	111520000	21	1
chr1	111520001	112880000	23	1
chr1	112880001	113680000	21	1
chr1	113680001	114880000	11	1
chr1	114880001	117680000	0	1
chr1	117640001	118560000	12	1
chr1	118640001	119560000	21	1
chr1	119560001	119800000	17	1
chr1	119760001	120840000	11	1
chr1	121120001	121520000	13	1
chr1	142520001	142920000	19	1
chr1	142920001	143160000	15	1
chr1	143160001	143640000	4	1
chr1	144560001	145400000	13	1
chr1	145360001	145720000	5	1
chr1	146360001	146760000	18	1
chr1	146760001	147520000	12	1
chr1	148560001	148920000	5	1
chr1	149040001	149200000	19	1
chr1	149400001	150200000	18	2
chr1	150200001	152040000	12	1
chr1	152040001	153240000	18	2
chr1	153200001	153360000	12	1
chr1	153320001	153560000	4	1
chr1	153560001	155920000	13	1
chr1	155880001	157080000	12	1
chr1	157080001	158160000	13	1
chr1	158160001	159080000	21	1
chr1	159080001	161080000	13	1
chr1	161080001	161360000	14	1
chr1	161320001	161480000	19	1
chr1	161440001	165920000	13	2
chr1	165920001	170960000	0	2
chr1	170920001	171400000	13	1
chr1	171400001	174280000	0	1
chr1	174240001	174720000	11	1
chr1	174680001	180480000	10	5
chr1	180480001	181160000	26	1
chr1	181160001	182800000	10	2
chr1	182800001	187040000	4	1
chr1	187000001	189040000	23	1
chr1	189200001	190040000	26	1
chr1	190040001	190320000	23	1
chr1	190280001	191320000	10	3
chr1	191280001	193080000	12	1
chr1	193040001	194280000	10	1
chr1	194360001	194520000	9	1
chr1	194480001	195200000	10	3
chr1	195960001	196680000	12	1
chr1	196680001	197400000	10	1
chr1	197360001	202160000	16	1
chr1	202280001	204520000	9	1
chr1	204480001	208440000	16	2
chr1	208440001	210800000	7	1
chr1	210800001	218440000	16	9
chr1	218440001	220120000	7	1
chr1	220120001	220400000	16	1
chr1	220360001	223720000	7	2
chr1	223680001	224280000	16	2
chr1	224280001	225600000	2	1
chr1	225600001	228720000	7	1
chr1	228800001	233480000	2	2
chr1	233480001	235280000	7	2
chr1	235280001	235640000	16	1
chr1	235640001	237080000	7	2
chr1	237640001	238160000	24	1
chr1	238120001	238400000	7	1
chr1	238400001	238680000	16	1
chr1	238680001	239400000	24	1
chr1	239360001	240120000	22	1
chr1	240120001	240840000	7	1
chr1	240840001	244640000	24	3
chr1	244600001	247520000	25	2
chr1	247520001	248080000	7	1
chr1	248280001	248880000	24	1
chr10	1440001	2280000	1	2
chr10	2360001	2520000	0	1
chr10	2520001	4880000	1	3
chr10	4880001	6160000	7	1
chr10	6120001	6440000	1	1
chr10	6440001	7600000	7	1
chr10	7760001	8840000	1	1
chr10	8840001	21080000	7	21
chr10	21080001	22280000	0	1
chr10	22280001	23440000	1	1
chr10	23440001	24880000	0	2
chr10	24880001	25400000	1	1
chr10	25400001	27560000	0	3
chr10	27640001	37200000	1	4
chr10	37200001	42800000	0	4
chr10	42800001	43280000	1	1
chr10	43280001	45360000	0	3
chr10	45360001	47160000	10	2
chr10	47120001	47400000	0	1
chr10	48040001	51080000	10	5
chr10	51360001	51640000	1	1
chr10	51760001	59720000	10	8
chr10	59840001	66080000	4	7
chr10	66040001	66200000	10	1
chr10	66480001	66760000	6	1
chr10	66760001	67640000	4	1
chr10	67600001	69440000	6	5
chr10	69400001	69560000	10	1
chr10	69560001	70160000	6	1
chr10	70240001	74120000	5	1
chr10	74120001	77080000	4	1
chr10	77080001	78840000	5	2
chr10	78840001	79800000	3	1
chr10	79800001	82440000	4	1
chr10	82440001	82840000	5	1
chr10	82840001	83120000	2	1
chr10	83080001	85880000	5	3
chr10	85880001	87520000	2	4
chr10	87480001	87640000	8	1
chr10	87640001	88960000	2	2
chr10	88920001	96400000	4	3
chr10	96400001	96800000	3	1
chr10	96800001	99160000	4	1
chr10	99160001	99520000	3	1
chr10	99520001	100480000	4	1
chr10	100480001	101080000	8	2
chr10	101080001	106320000	4	1
chr10	106320001	111600000	8	8
chr10	111600001	112840000	9	1
chr10	112840001	115400000	2	1
chr10	115400001	126120000	9	9
chr10	126080001	128560000	2	1
chr10	128800001	130040000	9	1
chr10	130040001	130360000	8	1
chr10	130320001	135000000	9	3
chr11	760001	1680000	8	3
chr11	1840001	2200000	12	2
chr11	2200001	2520000	8	1
chr11	2520001	2960000	0	1
chr11	2960001	3840000	8	3
chr11	3800001	4160000	3	1
chr11	4160001	5840000	0	3
chr11	6000001	14280000	4	2
chr11	14280001	14560000	0	1
chr11	14560001	21880000	4	4
chr11	22080001	22920000	6	2
chr11	22920001	24400000	4	2
chr11	24400001	27160000	6	5
chr11	27160001	32320000	4	5
chr11	32320001	32840000	6	1
chr11	32840001	35560000	4	1
chr11	35560001	42360000	6	7
chr11	43280001	45880000	4	1
chr11	45880001	48200000	6	1
chr11	48480001	49080000	12	1
chr11	50080001	55400000	6	3
chr11	56560001	58400000	12	1
chr11	58400001	59240000	1	1
chr11	59240001	60520000	12	1
chr11	60520001	62640000	1	1
chr11	62640001	67720000	12	5
chr11	67720001	69560000	3	1
chr11	69560001	70280000	12	1
chr11	70280001	70600000	6	1
chr11	70560001	70800000	1	1
chr11	70800001	71160000	12	1
chr11	71480001	72560000	8	1
chr11	72520001	77400000	6	1
chr11	77360001	78320000	3	2
chr11	78320001	79360000	5	1
chr11	79360001	79840000	2	2
chr11	79840001	83000000	9	2
chr11	83000001	83560000	5	1
chr11	83640001	84520000	2	2
chr11	84480001	88680000	5	3
chr11	88800001	89360000	9	1
chr11	89480001	90240000	5	2
chr11	90240001	90800000	2	3
chr11	91240001	92640000	5	1
chr11	92640001	93400000	2	2
chr11	93560001	94200000	9	1
chr11	94200001	95520000	5	1
chr11	95520001	97640000	7	3
chr11	97640001	111320000	10	13
chr11	111280001	113120000	11	1
chr11	113120001	119240000	10	7
chr11	119240001	126120000	11	2
chr11	126080001	134160000	10	6
chr12	360001	3440000	9	3
chr12	3400001	4000000	10	1
chr12	4000001	7000000	9	2
chr12	7000001	7280000	13	1
chr12	7280001	7960000	9	1
chr12	7920001	8080000	7	1
chr12	8040001	8200000	13	1
chr12	8200001	8400000	7	1
chr12	8640001	9800000	15	1
chr12	9760001	11680000	5	1
chr12	11680001	14320000	15	3
chr12	14320001	14680000	4	1
chr12	14640001	16200000	15	3
chr12	16200001	16520000	4	1
chr12	16480001	16640000	12	1
chr12	16600001	17200000	4	2
chr12	17200001	17520000	11	1
chr12	18160001	22600000	15	5
chr12	22600001	22880000	14	1
chr12	22880001	23360000	12	1
chr12	23360001	24960000	15	2
chr12	24960001	29160000	4	1
chr12	29160001	31440000	15	1
chr12	31440001	38680000	14	7
chr12	38920001	39720000	10	1
chr12	39720001	40040000	14	1
chr12	40120001	40760000	17	1
chr12	40760001	41320000	14	1
chr12	41320001	42480000	17	1
chr12	42480001	43800000	14	1
chr12	43800001	44680000	17	3
chr12	44640001	44800000	10	1
chr12	44800001	45520000	17	2
chr12	45520001	46400000	10	1
chr12	46400001	47440000	8	1
chr12	47400001	52400000	17	1
chr12	52360001	52520000	6	1
chr12	52480001	53320000	8	1
chr12	53280001	53440000	6	1
chr12	53440001	55080000	13	1
chr12	55080001	56080000	17	2
chr12	56080001	57920000	13	4
chr12	57920001	58320000	8	1
chr12	58320001	59560000	5	1
chr12	59800001	60920000	12	1
chr12	60920001	61320000	17	1
chr12	61680001	62240000	10	2
chr12	62560001	64200000	3	1
chr12	64200001	67440000	15	1
chr12	67400001	68440000	3	1
chr12	68440001	68600000	17	1
chr12	68600001	69680000	12	2
chr12	69640001	72400000	3	2
chr12	72400001	72720000	5	1
chr12	72720001	72880000	17	1
chr12	72840001	73320000	15	1
chr12	74440001	74880000	12	1
chr12	75000001	75720000	3	1
chr12	75840001	81760000	11	2
chr12	81760001	81960000	10	1
chr12	81960001	88440000	11	8
chr12	88440001	93840000	16	1
chr12	93840001	99440000	12	1
chr12	99440001	100080000	16	1
chr12	100040001	100360000	0	1
chr12	100320001	108960000	16	6
chr12	108920001	109320000	1	1
chr12	109320001	109560000	0	1
chr12	109560001	110280000	1	1
chr12	110440001	110920000	0	1
chr12	110880001	112920000	1	2
chr12	112920001	113600000	2	1
chr12	113600001	113880000	1	1
chr12	113880001	114400000	2	1
chr12	114360001	115080000	16	1
chr12	115320001	116360000	2	1
chr12	116360001	117160000	16	1
chr12	117120001	119480000	2	4
chr12	119440001	121960000	16	1
chr12	121960001	124120000	0	4
chr12	124120001	125320000	2	1
chr12	125960001	126320000	6	1
chr12	126280001	126480000	9	1
chr12	126480001	126840000	6	2
chr12	126800001	127000000	9	1
chr12	126960001	128160000	2	1
chr12	129200001	131480000	0	8
chr12	131480001	131720000	6	1
chr12	131840001	132600000	0	2
chr13	19000001	19640000	9	1
chr13	20160001	21040000	4	1
chr13	21040001	22200000	3	1
chr13	22200001	23600000	9	4
chr13	23680001	25560000	4	3
chr13	25560001	26720000	8	1
chr13	26720001	27520000	3	1
chr13	27480001	28440000	2	1
chr13	28400001	28560000	9	1
chr13	28560001	30000000	3	2
chr13	30000001	32440000	7	1
chr13	32440001	35760000	9	1
chr13	35760001	38600000	7	2
chr13	38560001	38760000	9	1
chr13	38720001	39680000	7	2
chr13	39640001	44480000	10	1
chr13	44440001	46080000	9	1
chr13	46080001	48320000	7	3
chr13	48320001	49480000	8	1
chr13	49440001	52400000	7	1
chr13	52360001	53800000	2	1
chr13	56880001	67840000	8	10
chr13	71160001	71800000	10	1
chr13	71760001	72480000	6	1
chr13	72480001	73280000	10	1
chr13	73280001	74280000	6	1
chr13	74280001	75840000	10	1
chr13	75840001	77600000	6	1
chr13	77560001	79560000	10	2
chr13	79520001	79840000	8	1
chr13	79840001	81680000	10	3
chr13	81680001	84920000	8	2
chr13	90000001	90160000	7	1
chr13	90880001	91240000	10	1
chr13	91560001	94200000	1	7
chr13	94200001	94440000	0	1
chr13	94440001	96760000	1	4
chr13	96720001	97040000	0	1
chr13	97000001	98520000	5	1
chr13	98520001	101800000	0	1
chr13	101800001	103560000	2	2
chr13	103560001	104480000	5	1
chr13	104480001	105240000	1	1
chr13	105200001	107800000	2	2
chr13	107800001	108880000	1	1
chr13	109000001	109520000	2	1
chr13	109520001	112320000	6	3
chr13	112560001	113600000	2	2
chr13	113600001	114280000	10	1
chr13	114560001	114760000	7	1
chr14	19360001	25920000	5	6
chr14	25920001	26840000	2	1
chr14	26960001	30000000	5	4
chr14	30000001	31960000	2	4
chr14	31960001	33040000	5	1
chr14	33040001	34920000	2	1
chr14	35040001	56960000	1	20
chr14	56960001	57960000	9	1
chr14	57960001	58920000	1	2
chr14	58920001	62760000	9	6
chr14	62720001	65520000	4	1
chr14	65520001	70280000	7	3
chr14	70240001	71560000	4	1
chr14	71560001	72920000	7	1
chr14	72920001	77160000	4	1
chr14	77240001	77600000	6	1
chr14	77560001	78320000	8	1
chr14	78320001	79360000	0	1
chr14	79360001	81400000	8	1
chr14	81400001	82080000	0	2
chr14	82080001	82440000	10	1
chr14	82440001	82680000	8	1
chr14	83080001	83640000	0	1
chr14	83720001	86160000	10	1
chr14	86160001	87400000	0	2
chr14	87400001	87760000	8	2
chr14	87760001	88040000	7	1
chr14	88240001	89480000	10	1
chr14	89480001	90440000	7	1
chr14	90400001	90720000	10	1
chr14	90720001	93280000	7	3
chr14	93280001	94120000	6	1
chr14	94120001	94360000	4	1
chr14	94360001	94680000	6	1
chr14	94640001	95120000	7	1
chr14	95120001	96040000	9	1
chr14	96000001	98720000	10	1
chr14	98720001	99280000	7	2
chr14	99360001	99840000	0	1
chr14	99920001	100840000	3	1
chr14	100800001	102120000	0	1
chr14	102120001	105200000	6	2
chr14	105200001	105560000	3	1
chr14	105560001	106760000	6	2
chr15	20000001	22160000	4	4
chr15	22160001	22600000	5	1
chr15	22600001	25800000	4	4
chr15	26000001	26360000	0	1
chr15	26320001	26480000	1	1
chr15	26440001	28800000	4	5
chr15	29320001	41640000	0	12
chr15	41640001	45960000	5	3
chr15	45960001	47480000	0	1
chr15	47480001	48600000	5	1
chr15	48600001	50560000	0	2
chr15	50560001	53080000	5	1
chr15	53080001	54040000	0	1
chr15	54240001	54600000	4	1
chr15	54600001	55400000	5	1
chr15	55400001	59960000	1	1
chr15	59960001	61520000	5	1
chr15	61480001	62160000	3	1
chr15	62120001	63080000	1	1
chr15	63040001	72520000	5	1
chr15	72480001	77920000	1	3
chr15	77920001	78200000	3	1
chr15	78200001	80600000	1	2
chr15	80720001	81320000	2	1
chr15	81280001	82640000	3	1
chr15	82760001	82960000	4	1
chr15	83200001	85760000	1	4
chr15	85720001	86400000	3	1
chr15	86400001	87400000	2	1
chr15	87400001	91840000	1	4
chr15	91840001	92640000	2	1
chr15	92760001	93640000	3	1
chr15	93880001	94640000	1	3
chr15	94600001	96920000	3	1
chr15	96880001	97760000	1	1
chr15	97760001	98440000	2	1
chr15	98400001	101160000	1	3
chr15	101120001	101840000	3	1
chr16	400001	720000	7	1
chr16	720001	920000	5	1
chr16	880001	1320000	10	1
chr16	1280001	2240000	5	4
chr16	2320001	3000000	2	1
chr16	3000001	4520000	7	1
chr16	4520001	8120000	8	6
chr16	8720001	9280000	1	1
chr16	9280001	10320000	8	4
chr16	10320001	11480000	1	3
chr16	11480001	12000000	6	1
chr16	12120001	13000000	9	1
chr16	13000001	13960000	1	1
chr16	13960001	17680000	9	4
chr16	17680001	17920000	8	1
chr16	18800001	19120000	1	1
chr16	19080001	19520000	11	1
chr16	19520001	19920000	1	1
chr16	19920001	21480000	9	2
chr16	21480001	22600000	8	1
chr16	22560001	23440000	0	1
chr16	23440001	24520000	8	2
chr16	24520001	25720000	4	2
chr16	25720001	25960000	8	1
chr16	25960001	26360000	3	2
chr16	26320001	26480000	4	1
chr16	26440001	26720000	3	1
chr16	27160001	28000000	4	1
chr16	27960001	28320000	3	1
chr16	28280001	29000000	6	1
chr16	29120001	29440000	7	1
chr16	29560001	31480000	6	4
chr16	31480001	34920000	8	4
chr16	46360001	47000000	4	1
chr16	47160001	48240000	11	1
chr16	48240001	50040000	3	3
chr16	50040001	51880000	11	2
chr16	51840001	52040000	2	1
chr16	52160001	53040000	11	1
chr16	53040001	55440000	6	1
chr16	55440001	56400000	11	1
chr16	56400001	58800000	5	1
chr16	58800001	60600000	0	2
chr16	60600001	60840000	5	1
chr16	60840001	62080000	0	2
chr16	62600001	63120000	5	3
chr16	63360001	64080000	0	2
chr16	64080001	66360000	10	1
chr16	66360001	66960000	0	1
chr16	66920001	68400000	7	1
chr16	68360001	70840000	5	2
chr16	70800001	75840000	10	3
chr16	76320001	76600000	5	1
chr16	76560001	77240000	0	1
chr16	77240001	80560000	10	5
chr16	80560001	81080000	5	1
chr16	81080001	85080000	10	3
chr16	85040001	85800000	7	1
chr16	85800001	87320000	10	1
chr16	87320001	88000000	7	1
chr16	88000001	88480000	10	1
chr16	88440001	89640000	7	4
chr17	400001	8840000	4	12
chr17	10200001	11200000	1	2
chr17	11160001	12080000	5	3
chr17	12080001	12960000	1	1
chr17	12960001	14200000	0	1
chr17	14200001	14800000	1	1
chr17	14760001	15080000	0	1
chr17	15080001	15480000	5	1
chr17	15440001	15640000	1	1
chr17	15600001	16320000	5	1
chr17	16280001	16760000	1	2
chr17	16760001	18280000	0	1
chr17	18480001	19840000	1	1
chr17	20880001	26720000	0	4
chr17	26680001	31280000	1	5
chr17	31360001	32440000	0	2
chr17	32440001	33200000	5	1
chr17	33200001	34520000	1	1
chr17	34800001	36320000	5	1
chr17	36280001	36840000	1	2
chr17	36840001	37640000	4	3
chr17	37600001	39840000	5	1
chr17	39840001	43120000	4	4
chr17	43200001	43360000	5	1
chr17	43320001	45760000	4	2
chr17	45720001	49360000	5	1
chr17	49360001	49560000	0	1
chr17	49520001	50120000	2	1
chr17	50080001	50360000	0	1
chr17	50560001	51360000	2	1
chr17	51880001	52720000	3	1
chr17	52720001	53000000	0	1
chr17	53000001	68680000	2	7
chr17	68680001	69800000	3	1
chr17	69760001	70560000	0	1
chr17	70720001	71240000	1	1
chr17	71400001	74760000	0	3
chr17	74720001	77520000	2	1
chr17	77720001	79680000	0	1
chr18	840001	11560000	4	12
chr18	11560001	11720000	1	1
chr18	11680001	13800000	4	2
chr18	18480001	18800000	6	1
chr18	18760001	19080000	7	1
chr18	19040001	19440000	6	1
chr18	19440001	22080000	8	1
chr18	22040001	23880000	2	1
chr18	23880001	34840000	6	18
chr18	35280001	39560000	8	12
chr18	40120001	43200000	6	3
chr18	43200001	45240000	7	4
chr18	45240001	47480000	8	1
chr18	47440001	48800000	7	3
chr18	48760001	48920000	6	1
chr18	49200001	49560000	7	1
chr18	49560001	50280000	6	2
chr18	51280001	52000000	7	2
chr18	52280001	54320000	1	1
chr18	54280001	55200000	6	1
chr18	55200001	57080000	1	1
chr18	57080001	57680000	6	1
chr18	57640001	58320000	2	1
chr18	58320001	60680000	1	2
chr18	60680001	63320000	2	5
chr18	64160001	64480000	4	1
chr18	64880001	66280000	2	3
chr18	66520001	71160000	4	9
chr18	71120001	75000000	0	7
chr18	75000001	75600000	5	1
chr18	75600001	76720000	3	4
chr18	76720001	77120000	5	1
chr18	77080001	77440000	3	1
chr19	1280001	1880000	7	1
chr19	1880001	2960000	0	2
chr19	2920001	4000000	7	2
chr19	3960001	5640000	2	3
chr19	5800001	6400000	5	1
chr19	7440001	7920000	8	1
chr19	7880001	8040000	1	1
chr19	8000001	8160000	8	1
chr19	8760001	9200000	1	1
chr19	9200001	10000000	10	1
chr19	10760001	11000000	2	1
chr19	11680001	12640000	5	1
chr19	13280001	14000000	1	1
chr19	14640001	16120000	10	3
chr19	16080001	16760000	7	1
chr19	16760001	17840000	1	2
chr19	17800001	18080000	5	1
chr19	18560001	19000000	1	1
chr19	18960001	19160000	2	1
chr19	19640001	22160000	3	6
chr19	22160001	22400000	7	1
chr19	22400001	22600000	5	1
chr19	24080001	24640000	1	1
chr19	27720001	28360000	5	2
chr19	28360001	29840000	7	1
chr19	30320001	30560000	8	1
chr19	30560001	30800000	7	1
chr19	30800001	31920000	8	3
chr19	31920001	32760000	5	1
chr19	32760001	33160000	8	1
chr19	33640001	33920000	1	1
chr19	33880001	34200000	2	1
chr19	34200001	34960000	6	1
chr19	34920001	35480000	2	1
chr19	35440001	35720000	0	1
chr19	35680001	36040000	6	1
chr19	36040001	38880000	0	5
chr19	39520001	39880000	6	1
chr19	40000001	40720000	4	1
chr19	41120001	41680000	6	2
chr19	41800001	42400000	4	1
chr19	42400001	43920000	6	3
chr19	43920001	45120000	9	1
chr19	45120001	47840000	6	2
chr19	47840001	49000000	2	2
chr19	49120001	50040000	6	1
chr19	51760001	53920000	9	3
chr19	54280001	55200000	6	2
chr19	55480001	58480000	9	5
chr2	800001	8840000	12	15
chr2	8800001	13160000	2	1
chr2	13160001	17520000	12	8
chr2	17480001	21600000	7	3
chr2	21600001	21960000	5	1
chr2	21920001	30360000	7	5
chr2	30360001	31360000	2	2
chr2	31320001	32040000	12	2
chr2	32040001	34280000	2	2
chr2	34280001	35320000	12	3
chr2	35560001	43000000	2	5
chr2	43000001	48840000	7	1
chr2	48840001	50160000	4	3
chr2	50120001	50280000	1	1
chr2	50280001	52040000	2	3
chr2	52000001	52440000	4	1
chr2	52440001	53480000	2	3
chr2	53440001	53640000	1	1
chr2	53640001	63680000	2	12
chr2	63680001	65880000	12	1
chr2	65880001	66520000	4	2
chr2	66600001	76000000	12	3
chr2	76360001	80640000	6	2
chr2	80600001	83440000	1	2
chr2	83440001	84520000	15	2
chr2	84600001	85120000	6	1
chr2	85120001	85560000	15	1
chr2	85520001	87040000	1	2
chr2	87040001	87320000	15	1
chr2	88320001	89640000	6	3
chr2	89640001	89880000	15	1
chr2	91560001	92040000	6	1
chr2	92040001	106680000	15	10
chr2	108120001	108400000	10	1
chr2	108640001	110560000	15	2
chr2	110560001	111400000	10	1
chr2	111360001	111520000	15	1
chr2	111480001	123240000	10	10
chr2	123240001	123520000	14	1
chr2	127920001	137160000	10	12
chr2	137160001	140160000	9	3
chr2	140160001	140440000	8	2
chr2	140440001	149320000	9	11
chr2	149280001	149600000	11	1
chr2	149600001	149840000	14	1
chr2	149840001	150440000	11	1
chr2	150440001	152120000	9	1
chr2	152120001	153600000	14	1
chr2	153600001	154440000	11	1
chr2	154400001	154800000	9	1
chr2	154800001	155280000	11	1
chr2	155400001	155640000	8	1
chr2	155640001	158120000	11	3
chr2	158120001	162280000	14	2
chr2	162280001	162440000	8	1
chr2	162400001	163640000	14	1
chr2	163600001	164000000	8	1
chr2	164000001	165320000	14	1
chr2	165320001	165880000	8	1
chr2	165840001	167400000	14	2
chr2	167400001	167840000	8	1
chr2	167800001	176160000	14	5
chr2	176160001	176320000	10	1
chr2	176280001	180640000	14	4
chr2	180640001	181640000	10	2
chr2	181600001	184080000	7	1
chr2	184040001	185360000	14	1
chr2	185480001	186200000	5	1
chr2	186200001	187320000	13	1
chr2	187280001	189440000	0	1
chr2	189400001	193320000	15	1
chr2	193320001	193520000	7	1
chr2	193480001	194320000	5	2
chr2	194280001	194440000	7	1
chr2	194400001	196280000	5	5
chr2	196240001	196920000	3	1
chr2	196920001	199200000	0	1
chr2	199200001	200720000	5	2
chr2	200720001	209280000	15	1
chr2	209280001	211080000	13	3
chr2	211240001	213480000	3	1
chr2	213480001	215400000	0	3
chr2	215360001	216160000	13	1
chr2	216160001	216920000	0	1
chr2	216880001	219120000	9	1
chr2	219080001	220280000	0	1
chr2	220560001	223840000	7	3
chr2	223800001	227920000	13	1
chr2	227880001	228040000	12	1
chr2	228000001	229440000	7	2
chr2	229400001	229680000	12	1
chr2	229640001	230600000	5	1
chr2	230600001	232640000	13	1
chr2	232640001	237200000	12	4
chr2	237200001	240320000	5	1
chr2	240320001	241760000	12	2
chr2	241760001	242320000	4	1
chr2	242280001	242640000	1	1
chr20	440001	720000	5	1
chr20	720001	3160000	8	2
chr20	3120001	3280000	5	1
chr20	3240001	4040000	8	2
chr20	4000001	6120000	5	2
chr20	6120001	11560000	8	4
chr20	11560001	12560000	5	1
chr20	12520001	12840000	8	1
chr20	12840001	15120000	5	3
chr20	15120001	15280000	8	1
chr20	15280001	16120000	3	1
chr20	16080001	16280000	10	1
chr20	16240001	16760000	3	1
chr20	16760001	18280000	4	2
chr20	18240001	18400000	10	1
chr20	18360001	19600000	4	2
chr20	19600001	24280000	9	6
chr20	24240001	24880000	10	2
chr20	24880001	26320000	3	2
chr20	30120001	31400000	7	1
chr20	31360001	31520000	0	1
chr20	31480001	35080000	7	2
chr20	35080001	35520000	0	1
chr20	35720001	37760000	6	1
chr20	37720001	38520000	7	1
chr20	38480001	38760000	0	1
chr20	38760001	40320000	6	1
chr20	40320001	41040000	0	1
chr20	41000001	41600000	1	2
chr20	41560001	42080000	0	1
chr20	42080001	44400000	6	2
chr20	44400001	45400000	2	1
chr20	45400001	45800000	6	1
chr20	45800001	46280000	2	1
chr20	46280001	47240000	6	1
chr20	47240001	50760000	2	2
chr20	50760001	52200000	6	1
chr20	52200001	54240000	7	3
chr20	54240001	56240000	2	7
chr20	56200001	58160000	0	1
chr20	58120001	58680000	2	1
chr20	59040001	59800000	1	3
chr20	59800001	60160000	2	1
chr20	61160001	62120000	6	1
chr21	9920001	10240000	4	1
chr21	10680001	11040000	3	1
chr21	11000001	11200000	4	1
chr21	15600001	19760000	0	5
chr21	20960001	21600000	4	1
chr21	22320001	23000000	0	1
chr21	23280001	23520000	2	1
chr21	23520001	23840000	3	1
chr21	24080001	24520000	4	1
chr21	24480001	25480000	3	2
chr21	26200001	26640000	2	3
chr21	26760001	29160000	0	3
chr21	29120001	30840000	1	2
chr21	30800001	32400000	4	4
chr21	32520001	32920000	1	1
chr21	33080001	40840000	5	6
chr21	40800001	41200000	1	1
chr21	41200001	42160000	5	1
chr21	42160001	42440000	4	1
chr21	42440001	42920000	0	1
chr21	42920001	43200000	4	1
chr21	43160001	44280000	5	1
chr21	44280001	45200000	4	2
chr21	45160001	45800000	3	1
chr21	45760001	46240000	4	2
chr21	46200001	47360000	3	2
chr21	47320001	47560000	4	1
chr22	16040001	18640000	4	3
chr22	18880001	20360000	1	1
chr22	20640001	22800000	4	3
chr22	22800001	23480000	5	1
chr22	23480001	24200000	1	1
chr22	24200001	31840000	5	9
chr22	32040001	32920000	4	2
chr22	32920001	33640000	5	2
chr22	33720001	34480000	1	1
chr22	34440001	34600000	5	1
chr22	34560001	35400000	1	3
chr22	35360001	35640000	5	1
chr22	35640001	39080000	3	4
chr22	39080001	42040000	2	3
chr22	42000001	43000000	0	1
chr22	43000001	43960000	2	2
chr22	43920001	44280000	0	1
chr22	44280001	46280000	2	2
chr22	46400001	50320000	0	7
chr22	50280001	50600000	2	1
chr3	400001	720000	12	1
chr3	720001	960000	6	1
chr3	960001	1560000	7	1
chr3	1560001	2880000	12	4
chr3	2840001	3000000	14	1
chr3	2960001	3240000	12	1
chr3	3240001	8320000	7	4
chr3	8280001	9360000	6	1
chr3	9360001	16640000	14	9
chr3	16600001	17920000	6	1
chr3	17920001	26920000	7	8
chr3	26880001	27040000	12	1
chr3	27040001	28400000	7	2
chr3	28400001	34680000	12	3
chr3	34640001	34800000	8	1
chr3	34800001	41920000	12	5
chr3	41920001	42840000	8	2
chr3	42800001	42960000	0	1
chr3	42920001	46960000	12	1
chr3	46960001	48240000	8	2
chr3	48200001	49520000	0	2
chr3	49520001	50400000	8	1
chr3	50360001	51960000	0	3
chr3	51960001	54400000	8	3
chr3	54400001	54680000	0	2
chr3	54800001	55400000	8	1
chr3	55520001	56640000	0	2
chr3	56640001	58640000	4	1
chr3	58600001	59960000	3	1
chr3	59960001	60600000	6	1
chr3	60600001	62240000	1	2
chr3	62200001	63320000	4	1
chr3	63320001	63800000	1	1
chr3	63800001	67160000	9	3
chr3	67160001	67920000	8	2
chr3	67920001	68960000	9	2
chr3	69040001	70600000	1	1
chr3	70560001	73200000	9	2
chr3	73200001	73800000	8	2
chr3	73760001	73960000	0	1
chr3	73960001	74200000	9	1
chr3	74280001	74680000	0	3
chr3	77040001	77880000	12	2
chr3	77880001	78320000	3	1
chr3	78320001	88080000	12	7
chr3	88040001	88320000	10	1
chr3	94000001	94560000	2	1
chr3	97400001	98040000	13	2
chr3	98240001	101400000	2	1
chr3	101400001	102400000	13	2
chr3	103080001	103240000	10	1
chr3	103360001	105280000	13	3
chr3	105240001	106840000	2	1
chr3	106840001	107240000	13	1
chr3	107200001	108360000	2	1
chr3	108360001	110000000	13	3
chr3	110000001	110800000	2	1
chr3	110760001	111200000	13	2
chr3	111320001	115560000	10	1
chr3	115560001	117720000	11	2
chr3	117920001	118200000	5	1
chr3	118200001	118560000	2	1
chr3	118560001	118880000	5	1
chr3	118880001	121240000	2	2
chr3	121240001	122080000	11	1
chr3	122080001	125640000	10	2
chr3	125640001	129880000	2	2
chr3	129880001	140920000	13	14
chr3	140920001	146400000	10	1
chr3	146360001	147840000	13	1
chr3	147800001	147960000	10	1
chr3	147920001	154080000	13	1
chr3	154080001	155440000	10	3
chr3	155440001	157320000	13	1
chr3	157320001	162040000	11	2
chr3	163760001	167600000	10	6
chr3	167560001	176680000	11	2
chr3	176680001	178120000	10	1
chr3	178120001	181440000	11	4
chr3	181440001	182400000	10	1
chr3	182400001	195720000	11	5
chr4	760001	1360000	12	1
chr4	1680001	2520000	15	1
chr4	2480001	3960000	12	2
chr4	4160001	5440000	15	2
chr4	5400001	6560000	12	4
chr4	6640001	8640000	15	2
chr4	8960001	15480000	12	9
chr4	15440001	17480000	3	1
chr4	17480001	18640000	12	1
chr4	18640001	19200000	10	1
chr4	19200001	21840000	12	1
chr4	21800001	24440000	10	7
chr4	24440001	25760000	12	2
chr4	25760001	26040000	10	1
chr4	26000001	49040000	12	20
chr4	49280001	49680000	9	1
chr4	52640001	53200000	18	1
chr4	53160001	53320000	9	1
chr4	53280001	53880000	18	1
chr4	53840001	55160000	17	1
chr4	55160001	57800000	18	1
chr4	57760001	58400000	13	1
chr4	66000001	66280000	9	2
chr4	66240001	67400000	18	2
chr4	67760001	70800000	13	4
chr4	70800001	71120000	18	1
chr4	71120001	71440000	7	1
chr4	71440001	76440000	13	9
chr4	76400001	79000000	18	1
chr4	78960001	79880000	13	1
chr4	79880001	85360000	18	9
chr4	85440001	86680000	17	2
chr4	86640001	87000000	18	1
chr4	87000001	87360000	17	1
chr4	87360001	89440000	18	1
chr4	89400001	90880000	17	1
chr4	90880001	91240000	4	1
chr4	91240001	92360000	14	1
chr4	93200001	93760000	4	1
chr4	93760001	94040000	17	1
chr4	94040001	94680000	14	1
chr4	94680001	95120000	4	1
chr4	95120001	100040000	14	5
chr4	100040001	100400000	17	1
chr4	100400001	100920000	16	1
chr4	100920001	103240000	14	1
chr4	103240001	104840000	7	2
chr4	104840001	105680000	16	2
chr4	105640001	106400000	7	2
chr4	106360001	107200000	18	1
chr4	107160001	108960000	17	1
chr4	108920001	111560000	18	1
chr4	111560001	113680000	17	2
chr4	113760001	114200000	2	1
chr4	114200001	115320000	18	1
chr4	115320001	117000000	2	3
chr4	117240001	118120000	17	1
chr4	118120001	118720000	2	2
chr4	118720001	118880000	8	1
chr4	118880001	119240000	2	1
chr4	119360001	120280000	8	1
chr4	120280001	121000000	2	2
chr4	121000001	126720000	8	3
chr4	126720001	127400000	11	3
chr4	127360001	130680000	8	2
chr4	130680001	130920000	1	1
chr4	130920001	131200000	11	1
chr4	131200001	131520000	9	1
chr4	131520001	131800000	11	1
chr4	131760001	132120000	1	1
chr4	132080001	132600000	9	1
chr4	133320001	133520000	1	1
chr4	133520001	134080000	3	1
chr4	134080001	134800000	6	1
chr4	135000001	136560000	3	4
chr4	136560001	136720000	9	1
chr4	136680001	136840000	3	1
chr4	136840001	137840000	6	1
chr4	137840001	150160000	8	8
chr4	150160001	150640000	4	2
chr4	150840001	152040000	0	1
chr4	152000001	154720000	8	1
chr4	154720001	156320000	4	1
chr4	156320001	156920000	5	1
chr4	156880001	162120000	4	6
chr4	162120001	163040000	5	1
chr4	163680001	163920000	4	1
chr4	163920001	164520000	5	1
chr4	164520001	168360000	4	8
chr4	168320001	168480000	6	1
chr4	168480001	169080000	4	1
chr4	169080001	170520000	0	1
chr4	170480001	170680000	4	1
chr4	170640001	171040000	5	1
chr4	171040001	171560000	4	2
chr4	173400001	177280000	0	6
chr4	177280001	178400000	4	1
chr4	178520001	179040000	0	1
chr4	181920001	187000000	4	2
chr4	187240001	187520000	14	1
chr4	187520001	188600000	4	1
chr4	188600001	190200000	14	4
chr5	480001	1200000	12	2
chr5	1200001	1720000	14	1
chr5	1720001	3000000	12	2
chr5	2960001	3280000	14	1
chr5	3280001	3560000	12	1
chr5	3760001	4240000	14	2
chr5	4240001	4520000	12	1
chr5	4800001	5520000	0	1
chr5	5520001	6880000	12	1
chr5	7240001	7560000	14	1
chr5	7520001	10200000	12	5
chr5	10200001	11800000	0	2
chr5	12280001	12720000	12	1
chr5	13080001	16120000	0	4
chr5	16120001	16440000	1	1
chr5	16440001	17200000	6	1
chr5	17200001	17480000	1	1
chr5	17640001	18400000	0	1
chr5	20920001	21440000	13	1
chr5	22240001	22680000	6	1
chr5	30600001	30840000	12	1
chr5	30840001	31200000	13	1
chr5	31560001	35480000	16	5
chr5	35440001	35600000	13	1
chr5	35560001	42080000	16	3
chr5	42080001	42320000	13	1
chr5	42280001	44280000	16	3
chr5	44480001	44760000	8	1
chr5	44760001	45000000	13	1
chr5	45000001	46440000	8	2
chr5	50160001	69520000	13	16
chr5	69520001	69920000	6	1
chr5	70160001	74000000	13	2
chr5	74000001	74640000	1	1
chr5	74640001	75000000	6	1
chr5	75000001	76840000	11	1
chr5	76840001	78840000	1	1
chr5	78800001	82920000	11	3
chr5	82920001	83880000	5	1
chr5	84320001	86240000	20	3
chr5	86240001	86720000	4	1
chr5	86720001	87440000	5	1
chr5	87440001	87960000	4	1
chr5	87960001	88960000	19	1
chr5	88920001	90760000	4	3
chr5	90960001	91280000	20	1
chr5	91720001	98120000	9	3
chr5	98120001	98760000	17	2
chr5	98760001	99040000	2	1
chr5	99040001	100640000	17	2
chr5	100720001	101040000	7	1
chr5	101600001	106000000	9	7
chr5	105960001	106120000	10	1
chr5	106120001	107440000	9	2
chr5	107400001	107560000	15	1
chr5	107520001	107720000	19	1
chr5	107960001	110040000	9	2
chr5	110040001	114600000	17	3
chr5	114560001	116720000	10	5
chr5	116800001	116960000	15	1
chr5	117080001	117360000	7	1
chr5	117760001	120160000	10	5
chr5	120120001	121880000	2	1
chr5	121840001	122960000	17	1
chr5	122960001	125640000	15	1
chr5	125600001	126880000	7	2
chr5	126880001	130440000	15	3
chr5	130440001	133320000	9	1
chr5	133320001	135200000	11	2
chr5	135160001	138680000	9	1
chr5	138640001	140400000	11	2
chr5	140400001	143600000	9	1
chr5	143600001	145520000	14	1
chr5	145480001	150680000	9	1
chr5	150680001	155000000	14	6
chr5	154960001	155560000	0	2
chr5	155800001	156040000	3	1
chr5	156040001	156520000	0	1
chr5	156520001	159440000	14	2
chr5	159440001	160640000	0	2
chr5	161000001	161320000	14	1
chr5	161320001	161560000	3	1
chr5	161560001	161880000	14	1
chr5	161840001	162080000	3	1
chr5	162320001	162840000	0	1
chr5	162840001	165040000	3	2
chr5	165360001	170840000	14	2
chr5	170840001	177040000	3	7
chr5	177040001	177640000	18	1
chr5	177640001	178160000	11	2
chr5	178120001	178960000	18	2
chr5	178960001	179920000	3	1
chr6	1520001	19760000	10	10
chr6	19720001	19880000	7	1
chr6	19840001	27040000	10	6
chr6	27040001	31480000	7	6
chr6	31480001	31920000	5	1
chr6	32080001	47760000	7	11
chr6	47760001	48640000	5	1
chr6	48600001	49440000	11	1
chr6	49400001	49640000	5	1
chr6	50040001	50200000	7	1
chr6	50160001	50320000	5	1
chr6	50280001	50560000	7	1
chr6	50560001	50760000	5	1
chr6	50960001	51760000	7	1
chr6	51760001	52560000	0	1
chr6	52560001	55400000	1	2
chr6	55400001	58080000	11	1
chr6	58320001	64720000	8	3
chr6	65120001	65840000	11	2
chr6	65840001	73440000	1	4
chr6	73400001	74040000	0	1
chr6	74040001	77400000	1	5
chr6	77400001	78240000	15	1
chr6	78800001	78960000	1	1
chr6	78920001	79560000	16	1
chr6	79560001	81880000	3	3
chr6	81880001	82200000	13	1
chr6	82160001	82920000	3	1
chr6	82920001	86440000	13	5
chr6	86440001	86800000	12	1
chr6	86800001	87160000	13	1
chr6	87720001	88560000	6	1
chr6	88560001	89640000	13	1
chr6	89640001	90480000	12	2
chr6	90600001	91800000	6	1
chr6	91760001	96800000	12	5
chr6	97040001	101800000	9	10
chr6	104000001	104280000	6	1
chr6	104360001	104720000	9	1
chr6	104840001	105000000	4	1
chr6	104960001	111280000	9	4
chr6	111280001	111560000	4	1
chr6	111560001	112400000	9	1
chr6	112400001	114280000	14	1
chr6	114280001	114680000	9	1
chr6	115520001	116280000	14	1
chr6	116280001	116440000	4	1
chr6	116440001	117640000	9	2
chr6	117640001	118040000	14	1
chr6	118040001	118240000	4	1
chr6	118200001	118560000	9	1
chr6	118560001	120280000	14	1
chr6	120240001	120600000	9	2
chr6	120920001	136600000	14	14
chr6	136600001	142880000	16	1
chr6	142840001	143840000	14	1
chr6	143840001	149880000	16	3
chr6	149840001	157760000	14	1
chr6	157720001	159440000	15	1
chr6	159400001	159600000	3	1
chr6	159600001	161320000	15	1
chr6	161320001	163560000	2	3
chr6	163520001	165280000	16	1
chr6	165280001	167840000	2	3
chr6	167840001	169840000	16	1
chr6	169840001	170200000	3	1
chr7	360001	840000	16	1
chr7	800001	2200000	15	2
chr7	2160001	2360000	9	1
chr7	2360001	3360000	16	2
chr7	3320001	4560000	17	1
chr7	4800001	5280000	16	3
chr7	5240001	5640000	15	2
chr7	5600001	5760000	16	1
chr7	5760001	5920000	15	1
chr7	5880001	6920000	16	2
chr7	6920001	8400000	5	1
chr7	8400001	8920000	4	1
chr7	9000001	9280000	15	1
chr7	9640001	10000000	17	1
chr7	10000001	10400000	12	1
chr7	10400001	10920000	17	1
chr7	10920001	13320000	4	3
chr7	13320001	13640000	15	1
chr7	13600001	13760000	16	1
chr7	13720001	14760000	17	1
chr7	14720001	19720000	12	1
chr7	19720001	20720000	9	1
chr7	20720001	25200000	17	2
chr7	25200001	27240000	13	2
chr7	27240001	31760000	17	1
chr7	31760001	37880000	13	7
chr7	37840001	38000000	16	1
chr7	37960001	41800000	13	2
chr7	41920001	42880000	0	1
chr7	42880001	44000000	13	1
chr7	44000001	44640000	1	1
chr7	44600001	45320000	0	1
chr7	45320001	45600000	1	1
chr7	45920001	47280000	13	1
chr7	47280001	49560000	0	3
chr7	50080001	53440000	13	2
chr7	53400001	53720000	1	1
chr7	53680001	54040000	0	1
chr7	54120001	54280000	15	1
chr7	54280001	54440000	6	1
chr7	54400001	55720000	0	2
chr7	55720001	55960000	6	1
chr7	55960001	62680000	0	3
chr7	65200001	65520000	10	1
chr7	65520001	66840000	14	3
chr7	69160001	70280000	9	2
chr7	71960001	74640000	14	7
chr7	74640001	74920000	10	1
chr7	74920001	76760000	14	5
chr7	76720001	78840000	10	1
chr7	78800001	79680000	14	1
chr7	79680001	80320000	2	1
chr7	80320001	81120000	10	1
chr7	81120001	82440000	2	1
chr7	82400001	82560000	7	1
chr7	82680001	82840000	3	1
chr7	82800001	85520000	10	4
chr7	85760001	86120000	7	1
chr7	86120001	86480000	10	1
chr7	86480001	86920000	14	1
chr7	86880001	87080000	3	1
chr7	87080001	88440000	10	3
chr7	88440001	88600000	7	1
chr7	88680001	88960000	3	1
chr7	88920001	89720000	10	1
chr7	89720001	91480000	7	1
chr7	91480001	92160000	14	1
chr7	92120001	96680000	9	1
chr7	96680001	97480000	7	1
chr7	97480001	100040000	9	5
chr7	100280001	100440000	6	1
chr7	100520001	113720000	9	16
chr7	113720001	117880000	17	1
chr7	118200001	118840000	11	2
chr7	119040001	124480000	17	4
chr7	124440001	126080000	11	3
chr7	126080001	127000000	5	1
chr7	126960001	127240000	17	1
chr7	127240001	128000000	12	1
chr7	127960001	128120000	9	1
chr7	128080001	130400000	17	2
chr7	130400001	131360000	12	1
chr7	131360001	137760000	17	2
chr7	137880001	140200000	12	3
chr7	140320001	140720000	11	1
chr7	140720001	141520000	12	1
chr7	141680001	141960000	11	1
chr7	141960001	144920000	12	1
chr7	144880001	147360000	11	7
chr7	147360001	147960000	17	1
chr7	148160001	148720000	12	1
chr7	148840001	150000000	16	2
chr7	150000001	152360000	12	1
chr7	152560001	152920000	15	1
chr7	152880001	153040000	16	1
chr7	153000001	153320000	13	2
chr7	153440001	153600000	8	1
chr7	153840001	154200000	13	1
chr7	154440001	157200000	16	2
chr7	157200001	158280000	13	3
chr7	158400001	158800000	8	1
chr8	1640001	2040000	10	1
chr8	2000001	2160000	11	1
chr8	2120001	2520000	10	1
chr8	2600001	2760000	11	1
chr8	2840001	4280000	10	2
chr8	5120001	5280000	11	1
chr8	5240001	5640000	10	1
chr8	5600001	5960000	11	1
chr8	5960001	6680000	10	2
chr8	6680001	7640000	11	2
chr8	8040001	13560000	10	3
chr8	14280001	15200000	11	2
chr8	15200001	33520000	10	13
chr8	33520001	42960000	11	8
chr8	43080001	47560000	10	2
chr8	48080001	48760000	15	1
chr8	48720001	49000000	13	1
chr8	49000001	49880000	6	1
chr8	49880001	50160000	13	1
chr8	50280001	50600000	15	1
chr8	50600001	57160000	6	9
chr8	57160001	57400000	14	1
chr8	57400001	58880000	6	1
chr8	58880001	59320000	7	1
chr8	59320001	60880000	3	1
chr8	60840001	61360000	7	1
chr8	61360001	62040000	0	1
chr8	62040001	62400000	5	1
chr8	62400001	62560000	3	1
chr8	62520001	62720000	5	1
chr8	62680001	62840000	6	1
chr8	63520001	63920000	7	1
chr8	63920001	64240000	0	1
chr8	64240001	64640000	14	1
chr8	64600001	64760000	6	1
chr8	64880001	65720000	7	2
chr8	65920001	66240000	6	1
chr8	66920001	67320000	7	1
chr8	67320001	68440000	14	1
chr8	68400001	70080000	7	3
chr8	70080001	70560000	14	1
chr8	71000001	71640000	8	1
chr8	71640001	73080000	14	2
chr8	73200001	75280000	13	1
chr8	75280001	75600000	8	1
chr8	75600001	75840000	14	1
chr8	75840001	76240000	8	1
chr8	77320001	88280000	13	15
chr8	88560001	92920000	1	6
chr8	92920001	94600000	9	1
chr8	94600001	95600000	13	1
chr8	95560001	98600000	9	2
chr8	98600001	99120000	4	1
chr8	99080001	101160000	14	1
chr8	101160001	103240000	2	1
chr8	103200001	104560000	14	1
chr8	104640001	106800000	2	2
chr8	106880001	107920000	4	1
chr8	107920001	109800000	12	1
chr8	109880001	111720000	4	5
chr8	111800001	112240000	2	1
chr8	112480001	112880000	4	1
chr8	113080001	113240000	9	1
chr8	113760001	116040000	4	4
chr8	116000001	116160000	2	1
chr8	116120001	117520000	12	1
chr8	117480001	120840000	7	1
chr8	120840001	127840000	12	1
chr8	127840001	130760000	7	1
chr8	130760001	132800000	12	2
chr8	132800001	133080000	9	1
chr8	133160001	136840000	12	4
chr8	136800001	137000000	9	1
chr8	136960001	137720000	12	2
chr8	137720001	137880000	9	1
chr8	137840001	138400000	12	1
chr8	138640001	138800000	9	1
chr8	138760001	139200000	12	1
chr8	139160001	139320000	1	1
chr8	139280001	139440000	9	1
chr8	139840001	142440000	12	2
chr8	142880001	144200000	9	2
chr9	1040001	38840000	8	37
chr9	68440001	71600000	5	3
chr9	71600001	74640000	9	2
chr9	74640001	76400000	5	6
chr9	76360001	77880000	9	2
chr9	77880001	78480000	5	1
chr9	78440001	79360000	9	1
chr9	79320001	79760000	5	2
chr9	79760001	81880000	0	2
chr9	81880001	82120000	5	1
chr9	82120001	82760000	0	1
chr9	82760001	83440000	6	1
chr9	83400001	86960000	0	2
chr9	86960001	89000000	6	1
chr9	89120001	89920000	0	1
chr9	89920001	90480000	1	1
chr9	90480001	90840000	9	1
chr9	90800001	91720000	0	1
chr9	91680001	92240000	6	2
chr9	92720001	94440000	0	2
chr9	94520001	94800000	9	1
chr9	94800001	95640000	1	1
chr9	95640001	96440000	0	1
chr9	96440001	97080000	1	1
chr9	97080001	97400000	0	1
chr9	97400001	99640000	6	1
chr9	99600001	103400000	4	1
chr9	103400001	104480000	6	1
chr9	105480001	105640000	4	1
chr9	105760001	107480000	6	5
chr9	107480001	108520000	3	1
chr9	108640001	109960000	4	1
chr9	110200001	111560000	2	1
chr9	111560001	112280000	4	1
chr9	112240001	112680000	2	1
chr9	112640001	113000000	4	1
chr9	113000001	114120000	2	1
chr9	114120001	115920000	3	1
chr9	115880001	118280000	4	1
chr9	118280001	119400000	3	1
chr9	119520001	120280000	4	1
chr9	120240001	120400000	6	1
chr9	120360001	123120000	3	1
chr9	123120001	123320000	4	1
chr9	123280001	125600000	3	1
chr9	125560001	126160000	7	1
chr9	126120001	127680000	3	1
chr9	127640001	140720000	7	17
chrX	8920001	31720000	1	24
chrX	37680001	41000000	5	5
chrX	41080001	45720000	2	6
chrX	45720001	46280000	3	1
chrX	46280001	49640000	2	2
chrX	50320001	50800000	3	1
chrX	53000001	62200000	2	3
chrX	67360001	67720000	0	1
chrX	68000001	68600000	4	1
chrX	71000001	71480000	0	1
chrX	71480001	100640000	4	5
chrX	100640001	101200000	0	1
chrX	102440001	109680000	4	6
chrX	114560001	129480000	0	8
chrX	129480001	130160000	4	1
chrX	131360001	135520000	0	5
chrX	140160001	140440000	4	1
chrX	149080001	154480000	0	5

## Sheet: HUVECsen
Chromosome	Start	End	Cluster ID	TADs included
chr1	360001	640000	0	1
chr1	1480001	6720000	12	10
chr1	6720001	8000000	10	2
chr1	8000001	15400000	12	8
chr1	15400001	15920000	5	1
chr1	15880001	17240000	10	1
chr1	17200001	18760000	12	4
chr1	18880001	20000000	5	2
chr1	20000001	20880000	12	1
chr1	20840001	22040000	5	1
chr1	22000001	22360000	12	1
chr1	22320001	25000000	5	1
chr1	24960001	29560000	10	3
chr1	29840001	30080000	12	1
chr1	30080001	31160000	2	1
chr1	31160001	33960000	10	3
chr1	33960001	35240000	2	1
chr1	35320001	36920000	12	1
chr1	36920001	39320000	2	3
chr1	39320001	44200000	12	1
chr1	44160001	46840000	2	1
chr1	46840001	47640000	10	2
chr1	47640001	50800000	12	1
chr1	50800001	57080000	10	3
chr1	57040001	57200000	12	1
chr1	57160001	62600000	10	2
chr1	62600001	63280000	12	2
chr1	63280001	68960000	10	1
chr1	68920001	76280000	8	7
chr1	76280001	84320000	9	3
chr1	84320001	89120000	8	1
chr1	89120001	89440000	9	1
chr1	89440001	89920000	11	1
chr1	89920001	90520000	9	1
chr1	90520001	91960000	11	1
chr1	91960001	95560000	8	1
chr1	95720001	98960000	3	1
chr1	98960001	100240000	8	1
chr1	100200001	101960000	9	1
chr1	101920001	103080000	11	1
chr1	103040001	103480000	9	2
chr1	103440001	106040000	11	6
chr1	106000001	106560000	9	4
chr1	106520001	106960000	11	1
chr1	106920001	107080000	9	1
chr1	107480001	107680000	11	1
chr1	107840001	108000000	0	1
chr1	107960001	108240000	11	1
chr1	108240001	108760000	9	1
chr1	108760001	109040000	11	1
chr1	109040001	110600000	9	1
chr1	110560001	112880000	8	1
chr1	112880001	114880000	11	2
chr1	114880001	118520000	3	1
chr1	118520001	120080000	11	2
chr1	120080001	120840000	14	1
chr1	120840001	121120000	0	1
chr1	121120001	121520000	11	1
chr1	142520001	142920000	12	1
chr1	142920001	143160000	10	1
chr1	143160001	143560000	12	1
chr1	144560001	147520000	14	3
chr1	148520001	148800000	6	1
chr1	148760001	148920000	12	1
chr1	148920001	149080000	0	1
chr1	149040001	149760000	14	2
chr1	149760001	150200000	7	1
chr1	150200001	152040000	14	1
chr1	152040001	153360000	7	1
chr1	153320001	153560000	12	1
chr1	153560001	154160000	14	1
chr1	154120001	155200000	7	1
chr1	155200001	155920000	10	1
chr1	155880001	156040000	12	1
chr1	156000001	157120000	6	1
chr1	157120001	158160000	1	1
chr1	158160001	161080000	14	2
chr1	161080001	161360000	6	1
chr1	161440001	165920000	1	2
chr1	165920001	171400000	8	1
chr1	171400001	179040000	1	4
chr1	179000001	179360000	6	1
chr1	179360001	180480000	1	1
chr1	180440001	181160000	6	1
chr1	181160001	182840000	1	1
chr1	182840001	187040000	14	1
chr1	187000001	188960000	7	1
chr1	188920001	190440000	12	2
chr1	190400001	193080000	14	1
chr1	193040001	194280000	10	1
chr1	194240001	194400000	12	1
chr1	194360001	195600000	14	1
chr1	195680001	195840000	12	1
chr1	195960001	196680000	0	1
chr1	196680001	202160000	14	1
chr1	202160001	203840000	6	1
chr1	203800001	204520000	10	1
chr1	204480001	205920000	7	1
chr1	205920001	206160000	12	1
chr1	206520001	208440000	7	1
chr1	208440001	211400000	6	1
chr1	211400001	211880000	12	1
chr1	211840001	215840000	14	2
chr1	215840001	217840000	6	1
chr1	217840001	220120000	14	2
chr1	220120001	220480000	10	1
chr1	220440001	222640000	7	1
chr1	222600001	225600000	6	2
chr1	225600001	228720000	1	1
chr1	228720001	229760000	9	1
chr1	229760001	233480000	6	1
chr1	233480001	234600000	8	1
chr1	234560001	235280000	6	1
chr1	235280001	235640000	12	1
chr1	235640001	237080000	8	2
chr1	237080001	242040000	13	2
chr1	242000001	242240000	12	1
chr1	242240001	244640000	4	2
chr1	244600001	247520000	8	2
chr1	247480001	248880000	9	2
chr10	840001	1480000	8	2
chr10	1440001	3200000	0	1
chr10	3200001	4880000	9	1
chr10	4880001	7520000	6	2
chr10	7760001	11560000	1	2
chr10	11520001	12280000	9	1
chr10	12280001	13200000	6	1
chr10	13200001	14960000	0	1
chr10	14920001	15200000	8	1
chr10	15160001	21080000	0	6
chr10	21080001	22280000	1	1
chr10	22280001	29680000	0	9
chr10	29680001	35920000	3	1
chr10	35920001	37200000	6	1
chr10	37200001	38720000	1	2
chr10	42320001	42800000	2	2
chr10	42800001	43640000	6	1
chr10	44120001	45360000	1	1
chr10	45360001	46440000	6	1
chr10	46600001	49880000	1	3
chr10	49880001	50640000	6	1
chr10	50760001	51120000	1	1
chr10	51360001	51640000	8	1
chr10	51760001	55400000	1	3
chr10	55360001	56760000	9	1
chr10	56760001	58200000	1	2
chr10	58160001	59440000	8	3
chr10	59400001	59840000	1	1
chr10	59840001	61360000	8	2
chr10	61360001	69280000	2	7
chr10	69280001	69560000	11	1
chr10	69560001	70160000	2	1
chr10	70240001	79800000	3	4
chr10	79800001	81000000	7	1
chr10	80960001	81120000	2	1
chr10	81080001	82120000	3	1
chr10	82080001	82400000	4	1
chr10	82400001	85880000	10	2
chr10	86000001	86320000	11	1
chr10	86320001	87400000	4	1
chr10	87360001	88080000	1	1
chr10	88320001	88920000	4	1
chr10	88920001	94240000	10	1
chr10	94240001	95320000	4	1
chr10	95320001	96400000	10	1
chr10	96400001	96880000	2	1
chr10	96880001	99160000	10	1
chr10	99160001	99480000	5	1
chr10	99480001	101080000	10	1
chr10	101080001	102760000	3	1
chr10	102720001	106160000	10	1
chr10	106120001	110040000	5	1
chr10	110040001	110280000	10	1
chr10	110280001	110840000	7	1
chr10	110920001	111600000	11	1
chr10	111600001	112840000	7	2
chr10	112840001	118240000	10	1
chr10	118400001	125760000	7	6
chr10	125720001	126120000	3	1
chr10	126120001	128560000	7	1
chr10	128800001	129680000	3	1
chr10	129640001	130000000	11	1
chr10	130000001	132000000	5	1
chr10	132000001	133640000	7	1
chr10	134000001	135080000	3	1
chr11	760001	1560000	11	2
chr11	1520001	1680000	5	1
chr11	1880001	3440000	11	4
chr11	3440001	3720000	4	1
chr11	3680001	4160000	10	1
chr11	4160001	5840000	3	1
chr11	6000001	14560000	12	5
chr11	14560001	16760000	8	1
chr11	16760001	19080000	3	1
chr11	19040001	20680000	8	1
chr11	20680001	22240000	9	1
chr11	22240001	22880000	8	1
chr11	22880001	25160000	12	1
chr11	25120001	27160000	10	3
chr11	27160001	27680000	9	1
chr11	27680001	29440000	12	1
chr11	29440001	31120000	10	2
chr11	31120001	31280000	11	1
chr11	31240001	32320000	10	1
chr11	32320001	36560000	4	1
chr11	36560001	36840000	10	1
chr11	36840001	37440000	9	1
chr11	37440001	37600000	11	1
chr11	37600001	38080000	6	1
chr11	38240001	38520000	7	1
chr11	38520001	38800000	10	2
chr11	39920001	40720000	9	1
chr11	40680001	40840000	10	1
chr11	40800001	41160000	9	1
chr11	41120001	41280000	10	1
chr11	41240001	42080000	7	1
chr11	42040001	45840000	9	2
chr11	45840001	48200000	10	1
chr11	48200001	49080000	9	1
chr11	49080001	49440000	6	1
chr11	50080001	60520000	9	8
chr11	60520001	62640000	1	1
chr11	62640001	65360000	9	4
chr11	65360001	70280000	1	4
chr11	70280001	70840000	0	1
chr11	70800001	71160000	11	1
chr11	71120001	71360000	5	1
chr11	71480001	72560000	1	1
chr11	72520001	78320000	0	1
chr11	78320001	80760000	2	1
chr11	80720001	81280000	5	1
chr11	81280001	82400000	2	1
chr11	82400001	94200000	5	10
chr11	94160001	95520000	0	1
chr11	95520001	96240000	5	1
chr11	96480001	100440000	0	3
chr11	100440001	100840000	5	1
chr11	100800001	108520000	0	3
chr11	108480001	113160000	1	3
chr11	113120001	114640000	5	2
chr11	114640001	116600000	1	1
chr11	116600001	117320000	5	1
chr11	117280001	118880000	9	1
chr11	118880001	119240000	5	1
chr11	119240001	126120000	1	2
chr11	126080001	126320000	5	1
chr11	126320001	131520000	1	1
chr11	131520001	133760000	0	1
chr11	133760001	134160000	5	1
chr12	2120001	9800000	11	11
chr12	9760001	12880000	14	1
chr12	12880001	13400000	11	1
chr12	13400001	14360000	14	1
chr12	14360001	14920000	11	2
chr12	14880001	15720000	14	1
chr12	15720001	16200000	11	1
chr12	16200001	17200000	14	1
chr12	17160001	17760000	11	1
chr12	17840001	18160000	4	1
chr12	18160001	20840000	14	2
chr12	21120001	21360000	4	1
chr12	21360001	23400000	0	5
chr12	23360001	24960000	1	1
chr12	24960001	31840000	9	1
chr12	31800001	32880000	14	1
chr12	32880001	33160000	4	1
chr12	33160001	34160000	2	1
chr12	34320001	34880000	15	1
chr12	37840001	39000000	5	2
chr12	39000001	39720000	2	1
chr12	39720001	40120000	5	1
chr12	40120001	40800000	2	1
chr12	40760001	43760000	5	2
chr12	43760001	44360000	2	2
chr12	44360001	45520000	15	1
chr12	45520001	47440000	4	1
chr12	47400001	52400000	15	1
chr12	52360001	53440000	4	3
chr12	53400001	54960000	7	2
chr12	54960001	56080000	13	1
chr12	56080001	57040000	7	1
chr12	57000001	57920000	10	1
chr12	57920001	58200000	4	1
chr12	58160001	58320000	10	1
chr12	58320001	59520000	0	1
chr12	59800001	61600000	10	2
chr12	61560001	62600000	13	1
chr12	62600001	64200000	0	1
chr12	64200001	64840000	10	1
chr12	64800001	69680000	0	4
chr12	69640001	71160000	3	1
chr12	71120001	72400000	0	1
chr12	72400001	74200000	5	3
chr12	74160001	74320000	2	1
chr12	74440001	75920000	5	3
chr12	75880001	81720000	3	2
chr12	81680001	81960000	5	1
chr12	81960001	82720000	3	1
chr12	82720001	83920000	8	1
chr12	83880001	84160000	5	2
chr12	84120001	84800000	8	1
chr12	84800001	86320000	5	2
chr12	86280001	88440000	3	2
chr12	88440001	93840000	6	1
chr12	93800001	97400000	3	1
chr12	97360001	101160000	6	3
chr12	101160001	101720000	12	1
chr12	101680001	101840000	9	1
chr12	101800001	107520000	6	2
chr12	107480001	110280000	1	4
chr12	110400001	110920000	9	1
chr12	110880001	115040000	1	6
chr12	115040001	116400000	15	1
chr12	116400001	120520000	1	5
chr12	120520001	121040000	4	1
chr12	121000001	122440000	11	3
chr12	122400001	122760000	4	1
chr12	122720001	124120000	11	1
chr12	124120001	125320000	0	1
chr12	125600001	128160000	15	1
chr12	128240001	128520000	12	1
chr12	128480001	128640000	6	1
chr12	128600001	129000000	12	3
chr12	128960001	129120000	9	1
chr12	129120001	130760000	12	2
chr12	130720001	131480000	9	4
chr12	131480001	132200000	12	1
chr12	132200001	132600000	1	1
chr12	132880001	133520000	4	2
chr13	19000001	19880000	4	2
chr13	20160001	22960000	8	3
chr13	22920001	23880000	2	2
chr13	23880001	30000000	8	7
chr13	30000001	53760000	0	7
chr13	53760001	54320000	7	1
chr13	54560001	54800000	4	1
chr13	54800001	55080000	1	1
chr13	55280001	55560000	7	1
chr13	55640001	55920000	4	2
chr13	56760001	58160000	7	2
chr13	58160001	61000000	0	1
chr13	61000001	63000000	7	3
chr13	62960001	65040000	1	3
chr13	65040001	66200000	7	1
chr13	66200001	67840000	0	1
chr13	69160001	73280000	1	7
chr13	73280001	74280000	2	1
chr13	74280001	75840000	4	1
chr13	75840001	79880000	2	1
chr13	79880001	81640000	4	1
chr13	81640001	90160000	8	11
chr13	90120001	90400000	6	1
chr13	90960001	92440000	8	2
chr13	92440001	92840000	6	1
chr13	92840001	96640000	8	4
chr13	96600001	96760000	6	1
chr13	96720001	98520000	8	1
chr13	98480001	101800000	5	1
chr13	101760001	103200000	8	1
chr13	103200001	104520000	5	2
chr13	104520001	105440000	8	2
chr13	105400001	107240000	5	1
chr13	107200001	107840000	8	1
chr13	107840001	109520000	5	2
chr13	109480001	110480000	3	1
chr13	110440001	111200000	5	2
chr13	111160001	114280000	3	5
chr14	19360001	20760000	2	1
chr14	20760001	22040000	0	1
chr14	22040001	24920000	2	2
chr14	25160001	25920000	0	1
chr14	25880001	26880000	3	1
chr14	26840001	27480000	0	1
chr14	27480001	31000000	3	10
chr14	31000001	34920000	0	3
chr14	35040001	38080000	2	5
chr14	38040001	39520000	4	1
chr14	39520001	39920000	2	1
chr14	39920001	41160000	4	1
chr14	41760001	45320000	2	6
chr14	45320001	67600000	4	18
chr14	67600001	67840000	5	1
chr14	67840001	78320000	1	7
chr14	78320001	82840000	5	3
chr14	82800001	86120000	1	1
chr14	86120001	86600000	5	1
chr14	86840001	87120000	1	2
chr14	87080001	88880000	5	2
chr14	88840001	96040000	1	11
chr14	96000001	99840000	5	1
chr14	99920001	100840000	1	1
chr14	100840001	101400000	5	1
chr14	101360001	106800000	1	7
chr15	20000001	20880000	4	1
chr15	20840001	28360000	0	8
chr15	29040001	29360000	1	1
chr15	29360001	29920000	4	1
chr15	29920001	30400000	1	1
chr15	30400001	30680000	5	1
chr15	30680001	30920000	1	1
chr15	30920001	31520000	4	1
chr15	31480001	31800000	1	1
chr15	31800001	35280000	4	2
chr15	35280001	37480000	0	1
chr15	37480001	38200000	4	1
chr15	38200001	41640000	0	1
chr15	41640001	45440000	1	3
chr15	45400001	54040000	4	6
chr15	54000001	54160000	5	1
chr15	54160001	55480000	4	1
chr15	55480001	59960000	1	1
chr15	59960001	60640000	5	1
chr15	60600001	91520000	1	22
chr15	91520001	93600000	3	2
chr15	93600001	93920000	1	1
chr15	93880001	101120000	2	7
chr15	101120001	101840000	1	1
chr16	400001	5160000	3	9
chr16	5160001	8160000	12	4
chr16	8720001	9280000	9	1
chr16	9280001	11040000	12	4
chr16	11040001	12200000	9	4
chr16	12160001	13000000	12	1
chr16	13000001	14800000	9	2
chr16	14800001	15440000	1	1
chr16	15440001	16360000	9	1
chr16	16560001	17480000	1	1
chr16	17440001	18280000	9	1
chr16	18800001	19120000	2	1
chr16	19120001	19520000	9	1
chr16	19520001	24520000	0	6
chr16	24520001	25280000	2	1
chr16	25280001	26720000	0	1
chr16	27160001	28320000	5	2
chr16	28280001	29000000	0	1
chr16	29120001	30120000	2	2
chr16	30120001	30400000	0	1
chr16	30360001	30720000	12	1
chr16	30680001	30960000	3	1
chr16	31160001	31480000	0	1
chr16	31480001	32040000	9	1
chr16	32200001	32880000	1	1
chr16	33120001	34880000	9	2
chr16	34880001	35320000	5	1
chr16	46360001	47000000	0	1
chr16	46960001	47160000	3	1
chr16	47160001	48240000	6	1
chr16	48240001	48680000	0	1
chr16	48680001	49440000	6	1
chr16	49440001	50040000	2	1
chr16	50040001	50400000	0	1
chr16	50400001	50880000	6	1
chr16	50880001	52160000	4	1
chr16	52120001	53040000	6	1
chr16	53040001	55440000	2	1
chr16	55440001	56400000	4	1
chr16	56400001	57520000	8	1
chr16	57480001	57640000	10	1
chr16	57600001	58800000	7	1
chr16	58800001	59800000	11	1
chr16	59800001	59960000	10	1
chr16	59920001	60880000	12	1
chr16	60840001	62080000	11	4
chr16	62080001	62240000	10	1
chr16	62200001	63120000	11	3
chr16	63360001	66320000	12	2
chr16	66320001	70840000	8	5
chr16	70800001	71720000	10	1
chr16	71680001	75840000	8	3
chr16	75840001	76320000	12	2
chr16	76320001	77240000	7	1
chr16	77240001	78120000	12	1
chr16	78120001	79200000	7	1
chr16	79160001	80560000	8	1
chr16	80560001	81040000	12	1
chr16	81040001	81320000	8	1
chr16	81280001	81800000	10	1
chr16	81760001	83880000	12	1
chr16	83880001	87840000	10	7
chr16	88000001	88480000	8	1
chr16	88880001	89640000	12	2
chr17	400001	3440000	4	6
chr17	3560001	7600000	0	7
chr17	7560001	26960000	1	21
chr17	26960001	29120000	4	1
chr17	29120001	30760000	1	1
chr17	30760001	31280000	3	1
chr17	31280001	32160000	1	1
chr17	32120001	32440000	3	1
chr17	32440001	34560000	1	2
chr17	34800001	36440000	4	2
chr17	36520001	43200000	0	9
chr17	43320001	49400000	5	3
chr17	49400001	58760000	2	4
chr17	58760001	60480000	5	1
chr17	60480001	70560000	2	2
chr17	70560001	72920000	0	4
chr17	72880001	79560000	5	3
chr18	840001	5080000	5	2
chr18	5080001	6920000	2	1
chr18	6880001	7200000	5	1
chr18	7200001	8600000	3	1
chr18	8600001	10000000	2	1
chr18	9960001	11680000	3	1
chr18	11680001	24280000	7	9
chr18	24240001	25160000	2	1
chr18	25160001	29120000	1	2
chr18	29120001	29680000	3	1
chr18	29680001	30800000	1	1
chr18	30800001	48680000	8	14
chr18	48680001	49200000	0	2
chr18	49160001	50320000	4	1
chr18	50280001	52000000	0	3
chr18	52000001	52280000	8	1
chr18	52280001	54320000	0	1
chr18	54280001	55240000	8	1
chr18	55240001	56760000	0	1
chr18	56720001	58320000	8	1
chr18	58320001	66920000	4	10
chr18	66880001	67160000	5	2
chr18	67120001	67760000	4	1
chr18	67760001	68160000	6	1
chr18	68560001	71840000	4	3
chr18	71800001	77120000	6	7
chr18	77120001	77440000	7	1
chr19	1240001	1880000	7	1
chr19	1880001	2360000	4	2
chr19	2560001	2960000	7	1
chr19	2920001	3320000	6	1
chr19	3560001	3760000	7	1
chr19	3720001	3880000	4	1
chr19	3840001	4000000	7	1
chr19	4680001	5080000	2	1
chr19	5040001	5640000	4	1
chr19	5800001	6400000	3	1
chr19	7160001	7920000	1	2
chr19	8000001	12640000	5	5
chr19	13360001	13960000	0	1
chr19	14640001	16120000	5	3
chr19	16120001	16520000	3	1
chr19	16480001	16760000	4	1
chr19	16760001	17160000	2	1
chr19	17520001	18080000	5	1
chr19	18560001	19000000	2	1
chr19	19680001	24640000	4	9
chr19	27720001	28360000	5	1
chr19	28360001	29840000	4	1
chr19	29800001	31160000	5	3
chr19	31160001	33440000	0	5
chr19	33640001	33920000	2	1
chr19	33880001	34640000	4	2
chr19	34640001	34960000	2	1
chr19	34920001	36040000	4	2
chr19	36040001	36200000	5	1
chr19	36200001	36360000	0	1
chr19	36720001	38360000	5	2
chr19	38360001	38760000	4	1
chr19	38720001	38880000	1	1
chr19	39520001	40720000	0	2
chr19	41120001	45120000	5	5
chr19	45080001	45440000	1	1
chr19	46200001	50040000	6	4
chr19	51760001	58480000	5	9
chr2	600001	800000	23	1
chr2	800001	3720000	19	3
chr2	3920001	5160000	23	2
chr2	5120001	8840000	0	1
chr2	8840001	10280000	15	1
chr2	10240001	11960000	14	1
chr2	11920001	13160000	4	1
chr2	13160001	16240000	15	2
chr2	16200001	23560000	9	1
chr2	23560001	27600000	3	1
chr2	27560001	30360000	6	1
chr2	30360001	30960000	4	1
chr2	30960001	35600000	6	3
chr2	35600001	36520000	14	1
chr2	36520001	39000000	3	1
chr2	39000001	42040000	8	1
chr2	42040001	43000000	6	1
chr2	43000001	48840000	9	1
chr2	48840001	50720000	16	1
chr2	50720001	53960000	8	1
chr2	53960001	57080000	16	1
chr2	57040001	57880000	9	1
chr2	57880001	60880000	16	1
chr2	60880001	61320000	9	1
chr2	61280001	62120000	3	1
chr2	62120001	65840000	16	1
chr2	65840001	66600000	9	1
chr2	66600001	70520000	16	1
chr2	70520001	73480000	9	1
chr2	73440001	77640000	16	3
chr2	77880001	78040000	10	1
chr2	78120001	78360000	4	1
chr2	78360001	78680000	9	1
chr2	78960001	79280000	16	1
chr2	79280001	81400000	17	2
chr2	81400001	81560000	18	1
chr2	81520001	81680000	16	1
chr2	81640001	81920000	17	1
chr2	81880001	82440000	16	2
chr2	82400001	84120000	17	3
chr2	84080001	85120000	16	2
chr2	85120001	85560000	4	1
chr2	85520001	86360000	19	1
chr2	86360001	87000000	4	1
chr2	87000001	87320000	20	1
chr2	88320001	89640000	6	1
chr2	91600001	91960000	23	1
chr2	91920001	92080000	17	1
chr2	92040001	92360000	6	1
chr2	95840001	96440000	2	1
chr2	96440001	97480000	13	1
chr2	97480001	97720000	1	1
chr2	97720001	98200000	22	1
chr2	98160001	98320000	13	1
chr2	98280001	100120000	2	2
chr2	100120001	101240000	17	1
chr2	101200001	103520000	2	1
chr2	103520001	104680000	21	3
chr2	104640001	105480000	7	1
chr2	105480001	105920000	12	1
chr2	105880001	106720000	1	2
chr2	107200001	108440000	12	2
chr2	108400001	108920000	1	2
chr2	108920001	110280000	22	1
chr2	110280001	110560000	7	1
chr2	110520001	112520000	2	1
chr2	112480001	114240000	22	1
chr2	114320001	114760000	1	1
chr2	114760001	115640000	12	1
chr2	115600001	116760000	17	1
chr2	116720001	116880000	1	1
chr2	117000001	117720000	7	1
chr2	117680001	118520000	12	1
chr2	118520001	119640000	1	1
chr2	119640001	119800000	13	1
chr2	119760001	120120000	22	2
chr2	120120001	122560000	2	1
chr2	122560001	123800000	1	1
chr2	123760001	125640000	2	3
chr2	125640001	127280000	1	1
chr2	127240001	127760000	2	3
chr2	127880001	132640000	1	4
chr2	132920001	137160000	2	3
chr2	137160001	138600000	1	1
chr2	138600001	143800000	22	3
chr2	143760001	147440000	17	1
chr2	147440001	149600000	22	2
chr2	149600001	149840000	13	1
chr2	149840001	150440000	22	1
chr2	150440001	152120000	5	1
chr2	152120001	153600000	1	1
chr2	153600001	156160000	20	1
chr2	156160001	158120000	5	1
chr2	158120001	159680000	20	1
chr2	159640001	164000000	0	2
chr2	163960001	166760000	20	3
chr2	166720001	176160000	10	2
chr2	176160001	176960000	20	1
chr2	176960001	181000000	10	3
chr2	180960001	186200000	20	1
chr2	186200001	187320000	10	1
chr2	187280001	193200000	20	1
chr2	193200001	195200000	23	1
chr2	195160001	196920000	10	3
chr2	196920001	200720000	23	1
chr2	200720001	209240000	20	1
chr2	209240001	211080000	11	2
chr2	211080001	213480000	23	1
chr2	213480001	214120000	11	1
chr2	214080001	219040000	23	3
chr2	219040001	220280000	18	1
chr2	220560001	223480000	23	1
chr2	223480001	223840000	11	1
chr2	223800001	230600000	23	1
chr2	230600001	232400000	11	1
chr2	232360001	232640000	10	1
chr2	232640001	236040000	23	1
chr2	236040001	237160000	19	1
chr2	237160001	240920000	23	2
chr2	240920001	241760000	0	1
chr2	241760001	242640000	10	2
chr20	440001	3280000	4	4
chr20	3240001	3920000	2	1
chr20	3880001	9640000	4	3
chr20	9600001	9920000	2	1
chr20	9880001	13800000	4	2
chr20	13800001	18840000	2	9
chr20	18960001	19120000	4	1
chr20	19080001	20040000	1	2
chr20	20040001	20840000	2	1
chr20	20840001	22680000	3	3
chr20	22640001	23360000	1	1
chr20	23360001	30360000	0	3
chr20	30320001	30720000	4	1
chr20	30680001	31960000	0	3
chr20	31960001	35080000	4	1
chr20	35080001	37720000	0	3
chr20	37720001	38760000	5	1
chr20	38760001	42080000	0	2
chr20	42080001	43040000	5	2
chr20	43000001	44400000	0	1
chr20	44400001	52160000	5	11
chr20	52160001	52560000	6	1
chr20	52560001	54880000	5	2
chr20	54880001	61640000	6	9
chr20	61600001	62600000	0	2
chr21	10680001	19920000	0	6
chr21	19880001	20160000	3	2
chr21	20760001	23840000	0	6
chr21	23840001	24880000	1	1
chr21	25200001	26240000	0	2
chr21	26200001	26760000	3	1
chr21	26760001	27560000	1	1
chr21	27520001	28080000	0	1
chr21	28160001	32560000	1	3
chr21	32520001	40560000	0	4
chr21	40520001	40840000	3	1
chr21	40840001	42440000	0	2
chr21	42440001	44280000	3	3
chr21	44280001	47560000	2	8
chr22	17520001	21480000	0	4
chr22	22040001	22320000	1	1
chr22	22320001	25040000	4	5
chr22	25160001	26280000	2	2
chr22	26280001	26760000	1	1
chr22	26760001	29680000	2	2
chr22	29640001	31080000	1	1
chr22	31040001	32360000	0	2
chr22	32440001	33760000	3	4
chr22	33720001	35120000	1	1
chr22	35120001	35640000	3	1
chr22	35640001	36920000	4	1
chr22	36920001	38000000	2	1
chr22	38000001	38240000	4	1
chr22	38400001	39080000	1	1
chr22	39080001	41640000	4	2
chr22	41800001	42040000	1	1
chr22	42040001	43000000	4	1
chr22	43000001	43560000	1	1
chr22	43560001	45120000	3	4
chr22	45360001	45520000	2	1
chr22	45480001	46400000	3	1
chr22	46400001	46840000	2	3
chr22	47160001	49480000	3	3
chr22	49560001	49800000	1	1
chr22	50280001	50600000	2	1
chr3	360001	1560000	9	1
chr3	1560001	3240000	1	1
chr3	3240001	4000000	9	1
chr3	3960001	4320000	1	1
chr3	4320001	5280000	9	1
chr3	5280001	9360000	6	1
chr3	9360001	15120000	9	7
chr3	15080001	16600000	10	1
chr3	16600001	17880000	6	1
chr3	17880001	28440000	10	6
chr3	28440001	41920000	12	8
chr3	41920001	42560000	1	1
chr3	42520001	49160000	12	6
chr3	49120001	49520000	1	1
chr3	49520001	49800000	9	1
chr3	49760001	55400000	12	7
chr3	55360001	55520000	1	1
chr3	55480001	63800000	12	8
chr3	63800001	64000000	10	1
chr3	63960001	66920000	12	2
chr3	66920001	67400000	1	1
chr3	67400001	67880000	10	1
chr3	67880001	69040000	12	1
chr3	69040001	73200000	10	2
chr3	73200001	73560000	1	1
chr3	73520001	74960000	11	1
chr3	74920001	75080000	9	1
chr3	75640001	78680000	11	3
chr3	78680001	79560000	3	2
chr3	79560001	83520000	11	4
chr3	85160001	85440000	9	1
chr3	85640001	86240000	11	1
chr3	86800001	88320000	9	3
chr3	88720001	89600000	1	3
chr3	93480001	93880000	3	1
chr3	94000001	95280000	7	2
chr3	95440001	95720000	3	1
chr3	95720001	95960000	1	1
chr3	96040001	96600000	7	1
chr3	96800001	97440000	3	1
chr3	97440001	98280000	7	2
chr3	98280001	101400000	8	1
chr3	101400001	101960000	7	1
chr3	101960001	102400000	4	1
chr3	102400001	102640000	9	1
chr3	102640001	103720000	4	1
chr3	103840001	104000000	1	1
chr3	103960001	104280000	3	1
chr3	104280001	106880000	8	1
chr3	106880001	108720000	4	2
chr3	109240001	111360000	3	1
chr3	111360001	111840000	7	1
chr3	111800001	115560000	0	1
chr3	115560001	116240000	7	1
chr3	116480001	118200000	8	1
chr3	118160001	118920000	7	2
chr3	118920001	121240000	3	1
chr3	121240001	122080000	7	1
chr3	122080001	125360000	8	1
chr3	125360001	125680000	1	1
chr3	125640001	127280000	0	1
chr3	127280001	136760000	8	7
chr3	136760001	137760000	3	1
chr3	137760001	154080000	11	6
chr3	154080001	155120000	2	1
chr3	155080001	155440000	5	1
chr3	155440001	161200000	11	2
chr3	161200001	162400000	2	1
chr3	162360001	165680000	5	9
chr3	165640001	166440000	2	1
chr3	166440001	167600000	5	3
chr3	167560001	176680000	11	2
chr3	176680001	178120000	2	1
chr3	178120001	179520000	5	2
chr3	179520001	181480000	11	1
chr3	181440001	185320000	2	2
chr3	185320001	185680000	9	1
chr3	185680001	195720000	11	4
chr4	680001	2520000	14	3
chr4	2480001	3520000	17	1
chr4	3520001	3960000	11	1
chr4	4200001	5880000	8	1
chr4	5840001	6040000	17	1
chr4	6000001	6240000	8	1
chr4	6240001	6560000	11	1
chr4	6560001	7160000	8	1
chr4	7120001	8480000	11	3
chr4	8960001	11440000	8	5
chr4	11400001	12720000	11	1
chr4	12800001	15480000	8	3
chr4	15480001	26360000	11	12
chr4	26320001	27520000	8	2
chr4	27480001	28440000	11	3
chr4	28440001	32480000	8	6
chr4	32480001	33080000	11	2
chr4	33320001	36280000	8	2
chr4	36240001	36440000	11	1
chr4	36520001	36680000	8	1
chr4	36640001	36800000	11	1
chr4	36760001	37400000	8	1
chr4	37400001	40000000	11	1
chr4	39960001	42960000	8	1
chr4	42960001	43400000	11	1
chr4	43360001	43680000	1	1
chr4	43680001	44720000	11	1
chr4	44960001	45640000	17	1
chr4	46360001	47400000	1	2
chr4	47400001	49040000	11	1
chr4	49280001	49680000	14	1
chr4	52640001	55160000	0	2
chr4	55160001	57840000	14	1
chr4	57840001	59280000	4	7
chr4	60120001	60360000	14	1
chr4	61960001	62600000	4	1
chr4	65920001	68720000	0	5
chr4	68720001	70520000	3	2
chr4	70520001	70760000	6	1
chr4	70760001	71480000	3	1
chr4	71480001	71920000	6	1
chr4	71920001	72640000	3	1
chr4	72640001	73080000	14	2
chr4	73080001	73880000	3	1
chr4	73880001	74440000	14	2
chr4	74440001	76400000	3	2
chr4	76400001	81280000	0	4
chr4	81280001	82320000	4	1
chr4	82320001	83280000	0	1
chr4	83280001	85480000	4	1
chr4	85440001	87000000	0	3
chr4	87000001	89440000	15	1
chr4	89400001	90880000	4	1
chr4	90880001	91240000	10	1
chr4	91240001	92760000	15	1
chr4	92760001	93000000	12	1
chr4	93200001	93760000	15	1
chr4	93760001	94040000	12	1
chr4	94040001	95120000	10	2
chr4	95120001	96040000	15	1
chr4	96040001	99000000	7	1
chr4	99000001	100040000	15	1
chr4	100040001	100920000	10	2
chr4	100920001	104760000	7	3
chr4	104880001	106400000	5	1
chr4	106360001	108960000	7	1
chr4	108920001	109520000	13	1
chr4	109480001	111560000	7	1
chr4	111520001	112960000	13	1
chr4	112960001	113200000	10	1
chr4	113200001	114200000	13	3
chr4	114200001	115320000	7	1
chr4	115320001	115720000	13	1
chr4	115720001	116160000	5	1
chr4	116120001	117000000	7	1
chr4	117200001	119240000	2	2
chr4	119560001	120280000	9	1
chr4	120240001	132600000	2	6
chr4	132800001	134080000	19	4
chr4	134080001	135840000	2	1
chr4	135840001	137840000	9	1
chr4	137840001	139880000	18	1
chr4	139880001	141840000	9	1
chr4	141800001	144480000	18	1
chr4	144440001	146040000	19	2
chr4	146040001	148560000	18	1
chr4	148520001	150880000	9	1
chr4	150880001	163120000	18	5
chr4	163120001	163440000	16	1
chr4	163440001	176360000	18	18
chr4	176320001	176560000	19	1
chr4	176560001	178400000	18	2
chr4	178400001	179720000	16	3
chr4	179800001	179960000	19	1
chr4	179920001	181600000	16	5
chr4	181840001	187000000	18	3
chr4	187240001	187520000	19	1
chr4	187520001	189160000	18	1
chr4	189120001	189280000	19	1
chr5	480001	2000000	8	4
chr5	2080001	3320000	3	1
chr5	3280001	4800000	8	5
chr5	4800001	5480000	3	1
chr5	5480001	6880000	10	1
chr5	6880001	7160000	8	1
chr5	7120001	7840000	3	1
chr5	7840001	9280000	7	1
chr5	9280001	10240000	10	1
chr5	10240001	12040000	9	1
chr5	12040001	21800000	8	12
chr5	21800001	22240000	0	1
chr5	22240001	25080000	8	4
chr5	26920001	27280000	3	1
chr5	27280001	27520000	10	1
chr5	28080001	28360000	8	1
chr5	28320001	28480000	2	1
chr5	28440001	30600000	8	3
chr5	30600001	32080000	3	2
chr5	32080001	32480000	7	1
chr5	32440001	32680000	3	1
chr5	32680001	34000000	9	2
chr5	34000001	34200000	8	1
chr5	34160001	34960000	9	2
chr5	34960001	37400000	8	1
chr5	37360001	42880000	3	2
chr5	42880001	43160000	8	1
chr5	43120001	46440000	3	4
chr5	49400001	49760000	2	1
chr5	49720001	50160000	3	1
chr5	50120001	50680000	10	1
chr5	50680001	57760000	12	3
chr5	57760001	59120000	9	1
chr5	59120001	64880000	12	4
chr5	64840001	65480000	9	1
chr5	65480001	68320000	12	1
chr5	68320001	69520000	9	1
chr5	70720001	74000000	12	1
chr5	74000001	75000000	0	2
chr5	75000001	78320000	16	2
chr5	78280001	79760000	13	1
chr5	79720001	81560000	5	1
chr5	81560001	82920000	13	1
chr5	82920001	83880000	5	1
chr5	84120001	85760000	13	2
chr5	85720001	86280000	0	1
chr5	86280001	90120000	13	5
chr5	90120001	90760000	16	1
chr5	90760001	91520000	13	1
chr5	91520001	91760000	4	1
chr5	91720001	98120000	16	3
chr5	98120001	98800000	4	2
chr5	98760001	99720000	15	1
chr5	99720001	100760000	16	1
chr5	100720001	101880000	4	5
chr5	101840001	102880000	16	1
chr5	102880001	104880000	15	2
chr5	105200001	107040000	16	1
chr5	107000001	107720000	15	1
chr5	107960001	108840000	4	1
chr5	108800001	119880000	17	12
chr5	119840001	126000000	6	2
chr5	125960001	126880000	1	1
chr5	126840001	130440000	6	1
chr5	130440001	135200000	4	4
chr5	135160001	138680000	1	1
chr5	138640001	139040000	6	1
chr5	139000001	150640000	4	4
chr5	150640001	157200000	14	7
chr5	157200001	159440000	11	1
chr5	159440001	159880000	14	1
chr5	159880001	170840000	11	4
chr5	170840001	173040000	14	2
chr5	173000001	173440000	11	1
chr5	173440001	178040000	14	6
chr5	178000001	178960000	11	1
chr5	178960001	180160000	14	2
chr6	1520001	6560000	0	1
chr6	6520001	15240000	10	6
chr6	15240001	18520000	0	1
chr6	18520001	26600000	10	7
chr6	26600001	27040000	0	1
chr6	27040001	29000000	10	2
chr6	29000001	29600000	0	1
chr6	29600001	39320000	10	7
chr6	39320001	41320000	9	1
chr6	41280001	41760000	0	1
chr6	41720001	44400000	10	3
chr6	44400001	47760000	8	1
chr6	47760001	49920000	9	2
chr6	49920001	52560000	11	2
chr6	52560001	58080000	9	1
chr6	58320001	58840000	0	1
chr6	61880001	62960000	11	2
chr6	63960001	66440000	8	4
chr6	66400001	66680000	10	2
chr6	66640001	72800000	8	7
chr6	72760001	72920000	10	1
chr6	72880001	76640000	8	3
chr6	76640001	77400000	0	1
chr6	77360001	82920000	8	4
chr6	82920001	83760000	5	1
chr6	83760001	84280000	4	1
chr6	84240001	86400000	12	3
chr6	86400001	87480000	3	1
chr6	87440001	87720000	12	1
chr6	87720001	90360000	5	3
chr6	90320001	90480000	12	1
chr6	90600001	91320000	5	1
chr6	91320001	94240000	7	3
chr6	94240001	94560000	3	1
chr6	94520001	94720000	5	1
chr6	94680001	99760000	7	6
chr6	99760001	100560000	3	3
chr6	100560001	102360000	7	2
chr6	102360001	102600000	3	1
chr6	102600001	103880000	7	3
chr6	103840001	104000000	5	1
chr6	104080001	104960000	7	1
chr6	104960001	111560000	3	3
chr6	111520001	112400000	2	1
chr6	112400001	119240000	3	6
chr6	119200001	121640000	2	1
chr6	121720001	125160000	3	1
chr6	125160001	131920000	5	1
chr6	131920001	134480000	3	1
chr6	134480001	143840000	5	2
chr6	143840001	147720000	6	1
chr6	147680001	159440000	5	4
chr6	159400001	160120000	1	2
chr6	160080001	163560000	6	2
chr6	163560001	164040000	1	1
chr6	164000001	165720000	6	2
chr6	165680001	165840000	4	1
chr6	165800001	166680000	1	1
chr6	166680001	167880000	6	1
chr6	167880001	169840000	1	1
chr6	169840001	170200000	6	1
chr7	360001	1600000	7	4
chr7	1600001	2880000	9	3
chr7	2880001	4640000	5	1
chr7	4800001	5280000	9	1
chr7	5480001	5640000	7	1
chr7	5600001	5760000	8	1
chr7	5760001	5920000	7	1
chr7	5880001	6960000	3	2
chr7	6960001	11440000	2	6
chr7	11440001	23600000	5	7
chr7	23560001	23840000	3	1
chr7	23840001	36400000	5	10
chr7	36400001	39560000	2	1
chr7	39560001	44000000	5	4
chr7	44000001	44640000	9	1
chr7	44600001	44920000	8	1
chr7	44880001	45200000	9	1
chr7	45200001	48640000	3	4
chr7	48640001	49680000	4	1
chr7	49640001	52080000	3	5
chr7	52040001	54760000	4	1
chr7	54760001	55720000	3	1
chr7	55720001	55960000	9	1
chr7	55960001	58080000	7	2
chr7	61040001	64160000	0	5
chr7	64400001	68360000	10	6
chr7	68360001	72000000	0	8
chr7	72440001	72720000	6	1
chr7	72720001	73000000	0	1
chr7	73160001	73840000	6	1
chr7	73800001	74160000	0	1
chr7	74960001	75960000	6	1
chr7	76080001	76240000	0	1
chr7	76240001	85520000	6	8
chr7	85520001	86480000	0	1
chr7	86480001	87840000	6	1
chr7	87840001	88480000	0	1
chr7	88440001	88720000	10	1
chr7	88680001	89720000	0	1
chr7	89720001	98960000	10	7
chr7	98920001	99080000	8	1
chr7	99040001	100040000	10	1
chr7	100280001	102320000	8	7
chr7	102320001	118800000	10	12
chr7	119040001	120760000	0	1
chr7	120760001	127240000	10	2
chr7	127240001	128000000	4	1
chr7	127960001	128120000	8	1
chr7	128080001	135360000	4	3
chr7	135320001	140200000	9	4
chr7	140320001	140720000	1	1
chr7	140680001	141520000	9	1
chr7	141520001	142000000	4	1
chr7	142000001	142960000	9	1
chr7	142920001	145800000	4	1
chr7	145760001	146640000	9	1
chr7	146720001	148200000	0	1
chr7	148200001	148720000	4	1
chr7	148720001	150600000	1	3
chr7	150600001	152560000	4	1
chr7	152560001	157200000	1	5
chr7	157200001	157600000	9	1
chr7	157560001	157720000	1	1
chr7	157680001	158280000	5	4
chr7	158240001	158800000	1	2
chr8	1640001	2000000	3	1
chr8	2000001	3440000	9	2
chr8	3440001	3760000	3	1
chr8	3720001	6240000	9	2
chr8	6240001	6960000	3	2
chr8	8040001	10400000	9	1
chr8	10400001	11880000	3	2
chr8	12320001	13560000	9	1
chr8	13560001	14080000	3	2
chr8	14040001	15240000	10	1
chr8	15200001	21760000	9	2
chr8	21760001	22040000	3	1
chr8	22040001	25040000	10	1
chr8	25040001	25360000	9	1
chr8	25360001	25920000	3	1
chr8	25920001	27120000	7	2
chr8	27120001	31080000	9	1
chr8	31080001	32440000	7	1
chr8	32400001	34600000	8	2
chr8	34600001	34840000	0	1
chr8	34840001	35200000	7	1
chr8	35200001	35840000	8	1
chr8	35800001	36080000	7	1
chr8	36040001	36200000	8	1
chr8	36160001	36320000	9	1
chr8	36280001	37600000	7	2
chr8	37600001	39200000	8	1
chr8	39200001	40120000	7	1
chr8	40080001	40880000	8	1
chr8	40880001	42960000	7	2
chr8	43080001	43840000	8	1
chr8	46800001	48080000	13	2
chr8	48080001	55560000	1	7
chr8	55520001	56640000	0	2
chr8	56640001	61360000	1	3
chr8	61360001	62040000	0	1
chr8	62040001	62440000	1	1
chr8	62440001	62800000	0	1
chr8	62800001	63120000	13	1
chr8	63080001	63920000	0	1
chr8	63920001	64240000	13	1
chr8	64240001	65400000	0	1
chr8	65360001	66240000	13	1
chr8	66720001	67320000	10	1
chr8	67320001	69440000	12	1
chr8	69440001	73080000	10	6
chr8	73200001	79040000	12	5
chr8	79000001	79280000	6	1
chr8	79280001	79600000	12	1
chr8	79560001	80520000	6	1
chr8	80520001	99120000	12	20
chr8	99080001	101160000	2	1
chr8	101160001	103240000	12	1
chr8	103200001	104560000	2	1
chr8	104520001	104680000	12	1
chr8	104640001	107920000	2	2
chr8	107920001	109880000	11	2
chr8	109880001	110360000	4	1
chr8	110320001	111480000	11	2
chr8	111440001	111720000	4	1
chr8	111800001	112240000	11	1
chr8	112200001	112360000	5	1
chr8	112480001	115360000	11	6
chr8	115360001	120840000	1	1
chr8	120840001	127840000	2	1
chr8	127840001	130760000	1	1
chr8	130760001	131760000	2	1
chr8	131760001	133080000	5	2
chr8	133080001	135960000	11	1
chr8	135920001	141480000	2	2
chr8	141440001	144200000	5	4
chr9	1040001	2880000	4	1
chr9	2880001	6760000	1	1
chr9	6760001	9560000	4	1
chr9	9560001	10440000	2	2
chr9	10400001	10800000	1	1
chr9	10800001	11080000	2	1
chr9	11040001	12280000	4	1
chr9	12280001	15640000	1	2
chr9	15600001	16200000	3	1
chr9	16160001	17480000	2	1
chr9	17480001	18200000	6	1
chr9	18200001	19040000	2	1
chr9	19040001	19480000	3	1
chr9	19480001	19880000	6	1
chr9	19880001	22280000	2	1
chr9	22240001	32960000	6	19
chr9	32960001	38720000	1	1
chr9	38720001	42840000	8	2
chr9	68440001	74680000	0	4
chr9	74640001	75800000	9	4
chr9	75800001	77360000	0	1
chr9	77360001	77880000	9	1
chr9	77880001	81000000	0	3
chr9	81000001	81920000	10	1
chr9	81880001	82120000	0	1
chr9	82120001	85800000	7	1
chr9	85760001	86960000	9	1
chr9	86960001	89000000	10	1
chr9	89000001	91920000	7	3
chr9	91920001	92520000	10	2
chr9	92880001	94240000	7	2
chr9	94200001	94800000	10	2
chr9	94800001	95600000	7	1
chr9	95600001	96440000	10	2
chr9	96440001	97400000	7	1
chr9	97360001	103360000	10	1
chr9	103360001	104360000	0	1
chr9	104320001	104760000	9	1
chr9	104720001	105040000	0	1
chr9	105040001	107520000	1	1
chr9	107520001	108520000	6	1
chr9	108640001	114120000	8	6
chr9	114120001	117120000	9	1
chr9	117120001	119400000	8	1
chr9	119400001	120360000	4	1
chr9	120360001	123320000	8	2
chr9	123280001	127680000	0	1
chr9	127640001	135160000	5	8
chr9	135120001	135920000	2	1
chr9	135880001	137680000	5	4
chr9	137680001	138360000	8	1
chr9	138360001	139040000	5	2
chr9	139000001	139320000	8	1
chr9	139320001	139600000	5	1
chr9	139600001	140720000	8	2
chrX	2760001	3880000	5	1
chrX	8680001	9720000	0	1
chrX	9840001	10160000	5	1
chrX	10160001	12160000	0	6
chrX	12160001	12800000	5	1
chrX	12920001	17120000	9	9
chrX	17520001	17760000	5	1
chrX	17840001	18360000	9	1
chrX	19520001	20560000	5	2
chrX	21360001	23080000	9	2
chrX	23080001	24280000	5	2
chrX	24280001	25280000	9	2
chrX	25520001	25720000	7	1
chrX	25720001	25960000	9	1
chrX	25960001	26320000	7	1
chrX	26280001	26440000	9	1
chrX	26440001	27920000	7	3
chrX	27920001	28360000	9	1
chrX	28360001	30600000	7	4
chrX	31000001	31720000	9	1
chrX	37360001	62360000	8	25
chrX	67360001	77440000	4	5
chrX	86520001	86960000	6	1
chrX	95000001	97040000	3	5
chrX	100120001	102760000	1	5
chrX	102760001	103080000	2	1
chrX	104400001	109680000	1	6
chrX	114560001	117760000	3	2
chrX	117720001	118240000	2	2
chrX	118240001	127400000	3	5
chrX	128560001	129400000	4	2
chrX	129480001	130080000	2	1
chrX	131360001	134200000	3	3
chrX	134200001	135400000	4	2
chrX	138720001	140520000	3	2
chrX	140520001	140760000	6	1
chrX	147120001	147640000	2	1
chrX	147720001	148000000	4	1
chrX	149120001	151240000	3	2
chrX	151440001	151800000	6	1
chrX	152120001	152960000	3	3
chrX	153640001	154080000	6	1
chrX	154080001	154480000	2	1
