# Supplementary material for: HMGB1 coordinates SASP‐related chromatin folding and RNA homeostasis on the path to senescence
Source: Mol Syst Biol. 2021 Jun 24;17(6):e9760. doi: 10.15252/msb.20209760 (PMC8224457; doi:10.15252/msb.20209760)
Supplement: Supplementary file 9 — Dataset EV7 [file MSB-17-e9760-s004.xlsx]

## Sheet: Description
	Dataset EV7	Script for the preparation of input files for TiLO
		The TiLO clustering program is available at http://www.cs.okstate.edu/~doug/src/prc/

## Sheet: Script
	library(IRanges)
	library(GenomicRanges)
	library(Matrix)
	library(HiTC)
	library(MASS)
	library(BSgenome)
	library(BSgenome.Hsapiens.UCSC.hg19)
	library(data.table)
	library(tools) #get the filename without the extension
	#library(data.tree)
	### D1 HiC samples ###
	# file1<-"/home/milos/R/HiC_40kb_rds_files/D1_young_hg19_intra_normalized_Norm_Annotated_hg19_ALL_40kb.rds"
	# file1<-"/home/milos/R/HiC_40kb_rds_files/D1_old_hg19_intra_normalized_Norm_Annotated_hg19_ALL_40kb.rds"
	### D2 HiC samples ###
	# file1<-"/home/milos/R/HiC_40kb_rds_files/D2_young_hg19_intra_normalized_Norm_Annotated_hg19_ALL_40kb.rds"
	# file1<-"/home/milos/R/HiC_40kb_rds_files/D2_old_hg19_intra_normalized_Norm_Annotated_hg19_ALL_40kb.rds"
	### D MERGED ###
	# file1<-"/media/milos/NAS/AG_Papantonis/senescence_project/HiC_maps_cis/merged_cis/Dy_MERGED_40Kb_cis.rds"
	# file1<-"/media/milos/NAS/AG_Papantonis/senescence_project/HiC_maps_cis/merged_cis/Do_MERGED_40Kb_cis.rds"
	### IMR90 MERGED ###
	# file1<-"/media/milos/NAS/AG_Papantonis/senescence_project/HiC_maps_cis/merged_cis/IMR90y_MERGED_40Kb_cis.rds"
	file1<-"/media/milos/NAS/AG_Papantonis/senescence_project/HiC_maps_cis/merged_cis/IMR90o_MERGED_40Kb_cis.rds"
	hic.sample1<-readRDS(file1)
	# zoom<-extractRegion(hic.sample1$chr6chr6, chr="chr6", from=38800000, to=47760000)
	# mapC(HTClist(zoom))
	filename<-file_path_sans_ext(basename(file1))
	###############
	### T A D S ###
	###############
	### D1 ###
	# tad.file<-"/home/milos/R/HiC_40kb_rds_files/D1_young_hg19_intra_normalized_Norm_Annotated_hg19_40kb_chr14_ws_200kb_0.09.csv"
	#tad.file<-"/home/milos/R/HiC_40kb_rds_files/D1_old_hg19_intra_normalized_Norm_Annotated_hg19_ALL_40kb_chr14_ws_200kb_0.1.csv"
	### D2 ###
	# tad.file<-"/home/milos/R/HiC_40kb_rds_files/D2_young_hg19_intra_normalized_Norm_Annotated_hg19_ALL_40kb_chr14_ws_200kb_0.045.csv"
	# tad.file<-"/home/milos/R/HiC_40kb_rds_files/D2_old_hg19_intra_normalized_Norm_Annotated_hg19_ALL_40kb_chr14_ws_200kb_0.09.csv"
	### D MERGED ###
	# tad.file<-"/home/milos/R/HiC_40kb_rds_files/Dy_MERGED_40Kb_cis_chr6_ws_200kb_0.09.csv"
	# tad.file<-"/home/milos/R/HiC_40kb_rds_files/Do_MERGED_40Kb_cis_chr6_ws_200kb_0.1.csv"
	# D MERGED all chromosomes
	# tad.file<-"/home/milos/R/HiC_40kb_rds_files/Dy_MERGED_40kb_all_chrs_ws_200kb_0.09_genome_wide_final.csv"
	# tad.file<-"/home/milos/R/HiC_40kb_rds_files/Do_MERGED_40kb_all_chrs_ws_200kb_0.1_genome_wide_final.csv"
	### IMR90 MERGED ###
	# tad.file<-"/home/milos/R/HiC_40kb_rds_files/IMR90y_MERGED_40kb_all_chrs_ws_200kb_0.15_genome_wide_final.csv"
	tad.file<-"/home/milos/R/HiC_40kb_rds_files/IMR90o_MERGED_40kb_all_chrs_ws_200kb_0.1_genome_wide_final.csv"
	all.tads<-fread(tad.file, data.table=FALSE)
	names(all.tads)<-c("chr", "start", "end")
	head(all.tads)
	nrow(all.tads)
	# curr_chr<-23
	# M<-matrix(c(1,3,2,4,2,7), nrow=2, ncol=3)
	# S<-matrix(0, nrow=nrow(A),ncol=ncol(A))
	#
	# S<-apply(apply(A,1,cumsum),1,cumsum)
	for (curr_chr in 1:length(hic.sample1)){
	chr<-paste("chr",curr_chr,sep="")
	bins<-as.data.frame(x_intervals(hic.sample1[[curr_chr]]))
	# tads.short<-head(tads)
	A<-intdata(hic.sample1[[curr_chr]])
	S<-apply(apply(A,1,cumsum),1,cumsum)
	# M<-matrix(rep(0,nrow(tads.short)*nrow(tads.short)), nrow=nrow(tads.short), ncol=nrow(tads.short))
	if (curr_chr==23){ chr<-"chrX"}
	if (curr_chr==24){ chr<-"chrY"}
	tads<-all.tads[all.tads[,1]==chr,]
	if(nrow(tads)!=0){
	M<-matrix(rep(0,nrow(tads)*nrow(tads)), nrow=nrow(tads), ncol=nrow(tads))
	# for (i in 1:(nrow(tads.short)-1)){
	for (i in 1:(nrow(tads)-1)){
	row.start.from<-which(bins[,2] %in% tads[i,2])
	row.end.from<-which(bins[,3] %in% tads[i,3])
	cat("Current TAD from", tads[i,1], tads[i,2], tads[i,3],row.start.from,row.end.from,"\n", sep=" ")
	#cat("Current BIN ", as.character(bins[row.start.from,1]), bins[row.start.from,2], bins[row.end.from,3],"\n", sep=" ")
	tmp.list<-0
	# for (j in 1:(nrow(tads.short))){ #TODO here should be TADs from chromosomes different than in the outer loop
	for (j in 1:(nrow(tads))){ #TODO here should be TADs from chromosomes different than in the outer loop
	if(j>i){
	row.start.to<-which(bins[,2] %in% tads[j,2])
	row.end.to<-which(bins[,3] %in% tads[j,3])
	cat("Current TAD to", tads[j,1], tads[j,2], tads[j,3],row.start.to, row.end.to,"\n", sep=" ")
	# M[i,j]<-sum(apply(A[row.start.from:row.end.from,row.start.to:row.end.to],1,sum)) # this one was the correct one
	M[i,j]<-S[row.end.from, row.end.to]+S[row.start.from-1,row.start.to-1]-S[row.end.from, row.start.to-1]-S[row.start.from-1,row.end.to]
	# for (tmp.i in row.start.from:row.end.from){
	# for (tmp.j in row.start.to:row.end.to){
	# tmp.list<-c(tmp.list, intdata(hic.sample1[[curr_chr]])[tmp.i,tmp.j])
	# }
	# }
	# cat("mi: ", m.i, "mj: ", j, "\n", sep="\n")
	# M[i,j]<-sum(tmp.list)
	M[j,i]<-M[i,j]
	}
	}
	}
	write.table(as.data.frame.matrix(M), paste(filename,"_",curr_chr, "_TAD_interactions_matrix_METHOD3.csv", sep=""), row.names=FALSE, col.names=FALSE, sep="\t")
	}
	}
	tads.per.chr<-split(all.tads, all.tads[,1])
	for (t in 1:length(tads.per.chr)){
	write.table(as.data.frame(tads.per.chr[t]), paste(filename,"_tads_in_", as.character(as.data.frame(tads.per.chr[t])[1,1]),".bed", sep=""), row.names=FALSE, col.names=FALSE, quote=FALSE, sep="\t")
	}
	### TODO ### CHANGE CHRX to CHR23 WHEN EXPORTING TADS PER CHROMOSOME ###
